# Supplementary material for: Chromatin accessibility and regulatory vocabulary across indicine cattle tissues
Source: Genome Biol. 2021 Sep 21;22:273. doi: 10.1186/s13059-021-02489-7 (PMC8454054; doi:10.1186/s13059-021-02489-7)
Supplement: Supplementary file 1 — Additional file 1. Summary mapping statistics per sample. [file 13059_2021_2489_MOESM1_ESM.xlsx]

## Sheet: Sheet1
Supplementary Table 1. Summary mapping statistics per sample.
	# Reads	Secondary	mapped	% Mapped	Paired in sequencing	Per single R1 or R2	Properly paried	% Properly paried	singletons	%Singletons	mate maped to another chr	mate mapped to another chr mapQ >=5	duplicates	% duplicates	mapped to MT chr	% mapped to MT chr
2047_Hypothalamus_S4	168598328	40680234	148555759	88.11	127918094	63959047	103113704	80.61	3156329	2.47	911022	505913	18103060	12.186	17263040	11.6206
2054_Hypothalamus_S2	97418807	18810691	87790342	90.12	78608116	39304058	65945688	83.89	2098445	2.67	497456	285405	3526887	4.0174	1928101	2.19626
2057_Hypothalamus_S7	115004618	24821962	102829058	89.41	90182656	45091328	74715678	82.85	2207158	2.45	605230	339698	8237157	8.01053	9767938	9.4992
2047_Liver_S5	165100896	46224414	145452343	88.1	118876482	59438241	95332276	80.19	2344397	1.97	848372	459796	9482799	6.51952	3915069	2.69165
2054_Liver_S1	124251208	38517804	108280313	87.15	85733404	42866702	67166528	78.34	1600781	1.87	536062	287899	3144507	2.90404	3061228	2.82713
2057_Liver_S8	191512102	58355932	168227915	87.84	133156170	66578085	105292640	79.07	2731233	2.05	1120220	604066	5357255	3.18452	2760791	1.6411
2047_Muscle_S4	104687137	30959563	92062670	87.94	73727574	36863787	58817506	79.78	1365735	1.85	507552	273866	1957595	2.12637	1343009	1.4588
2054_Muscle_S2	116244733	32429869	100185931	86.19	41907432	41907432	64765888	77.27	1809688	2.14	738040	406566	10004555	9.98599	1470883	1.46815
2057_Muscle_S9	187499814	49700276	166241893	88.66	137799538	68899769	111745338	81.09	2949711	2.14	1096566	606578	8365865	5.03234	1976413	1.18888
AVERAGE	1.41146e+08	3.78334e+07	1.24403e+08	88.1689	9.86566e+07	5.16565e+07	8.29884e+07	80.3433	2.2515e+06	2.17889	762280	418865	7575520	5.99631	4.83183e+06	3.84353
