# Supplementary material for: Chromatin accessibility and regulatory vocabulary across indicine cattle tissues
Source: Genome Biol. 2021 Sep 21;22:273. doi: 10.1186/s13059-021-02489-7 (PMC8454054; doi:10.1186/s13059-021-02489-7)
Supplement: Supplementary file 2 — Additional file 2. Identified peaks and annotation for hypothalamus. The first 10 columns correspond to ENCODE narrowPeak format, the following columns are the annotation output of ChIPseeker [62], and the last column indicates which of the peaks are tissue-specific. [file 13059_2021_2489_MOESM2_ESM.txt]

chrom	chromStart	chromEnd	name	score	strand	signalValue	pValue (-log10)	qValue	peak	peakWidth	annotation	geneChr	geneStart	geneEnd	geneLength	geneStrand	geneId	transcriptId	distanceToTSS	ENSEMBL	SYMBOL	GENENAME	Tissue-specific?
chr1	70924	71258	peak_0	1000	.	700.561584	5.921372	-1	250	335	Distal Intergenic	1	991023	1002224	11202	1	539640	NM_001034679	-919765	ENSBTAG00000020035	RCAN1	regulator of calcineurin 1	NO
chr1	77266	77504	peak_1	1000	.	295.922974	3.953175	-1	49	239	Distal Intergenic	1	991023	1002224	11202	1	539640	NM_001034679	-913519	ENSBTAG00000020035	RCAN1	regulator of calcineurin 1	NO
chr1	96830	97218	peak_2	1000	.	445.505524	3.777898	-1	173	389	Distal Intergenic	1	991023	1002224	11202	1	539640	NM_001034679	-893805	ENSBTAG00000020035	RCAN1	regulator of calcineurin 1	NO
chr1	100244	100450	peak_3	1000	.	364.377197	5.114137	-1	117	207	Distal Intergenic	1	991023	1002224	11202	1	539640	NM_001034679	-890573	ENSBTAG00000020035	RCAN1	regulator of calcineurin 1	NO
chr1	122282	122417	peak_4	1000	.	210.907257	4.418097	-1	66	136	Distal Intergenic	1	991023	1002224	11202	1	539640	NM_001034679	-868606	ENSBTAG00000020035	RCAN1	regulator of calcineurin 1	NO
chr1	124041	124335	peak_5	998	.	294.516418	4.876751	-1	229	295	Distal Intergenic	1	991023	1002224	11202	1	539640	NM_001034679	-866688	ENSBTAG00000020035	RCAN1	regulator of calcineurin 1	NO
chr1	128245	128389	peak_6	1000	.	275.017883	5.103437	-1	71	145	Distal Intergenic	1	991023	1002224	11202	1	539640	NM_001034679	-862634	ENSBTAG00000020035	RCAN1	regulator of calcineurin 1	NO
chr1	130310	130768	peak_7	1000	.	524.25531	5.018135	-1	136	459	Distal Intergenic	1	991023	1002224	11202	1	539640	NM_001034679	-860255	ENSBTAG00000020035	RCAN1	regulator of calcineurin 1	NO
chr1	133634	133797	peak_8	1000	.	290.584137	5.052729	-1	79	164	Distal Intergenic	1	991023	1002224	11202	1	539640	NM_001034679	-857226	ENSBTAG00000020035	RCAN1	regulator of calcineurin 1	NO
chr1	138591	138773	peak_9	1000	.	336.032074	4.876707	-1	90	183	Distal Intergenic	1	991023	1002224	11202	1	539640	NM_001034679	-852250	ENSBTAG00000020035	RCAN1	regulator of calcineurin 1	NO
chr1	143291	143651	peak_10	1000	.	668.778687	6.625751	-1	119	361	Distal Intergenic	1	991023	1002224	11202	1	539640	NM_001034679	-847372	ENSBTAG00000020035	RCAN1	regulator of calcineurin 1	NO
chr1	144253	145338	peak_11	1000	.	2132.323242	6.923769	-1	318	1086	Distal Intergenic	1	991023	1002224	11202	1	539640	NM_001034679	-845685	ENSBTAG00000020035	RCAN1	regulator of calcineurin 1	NO
chr1	159327	159527	peak_12	1000	.	704.986938	7.112733	-1	132	201	Distal Intergenic	1	991023	1002224	11202	1	539640	NM_001034679	-831496	ENSBTAG00000020035	RCAN1	regulator of calcineurin 1	NO
chr1	167912	168435	peak_13	1000	.	995.609497	6.012872	-1	153	524	Distal Intergenic	1	991023	1002224	11202	1	539640	NM_001034679	-822588	ENSBTAG00000020035	RCAN1	regulator of calcineurin 1	NO
chr1	329452	330341	peak_14	471	.	419.094818	3.744368	-1	472	890	Distal Intergenic	1	991023	1002224	11202	1	539640	NM_001034679	-660682	ENSBTAG00000020035	RCAN1	regulator of calcineurin 1	YES
chr1	331986	333280	peak_15	1000	.	1481.426636	7.119158	-1	560	1295	Distal Intergenic	1	991023	1002224	11202	1	539640	NM_001034679	-657743	ENSBTAG00000020035	RCAN1	regulator of calcineurin 1	YES
chr1	346195	347416	peak_16	1000	.	3419.129883	9.991796	-1	927	1222	Distal Intergenic	1	991023	1002224	11202	1	539640	NM_001034679	-643607	ENSBTAG00000020035	RCAN1	regulator of calcineurin 1	NO
chr1	347525	347792	peak_17	1000	.	425.212921	4.992278	-1	90	268	Distal Intergenic	1	991023	1002224	11202	1	539640	NM_001034679	-643231	ENSBTAG00000020035	RCAN1	regulator of calcineurin 1	YES
chr1	360431	361071	peak_18	377	.	241.848068	3.877276	-1	538	641	Distal Intergenic	1	991023	1002224	11202	1	539640	NM_001034679	-629952	ENSBTAG00000020035	RCAN1	regulator of calcineurin 1	YES
chr1	361272	362008	peak_19	1000	.	851.84967	5.082134	-1	409	737	Distal Intergenic	1	991023	1002224	11202	1	539640	NM_001034679	-629015	ENSBTAG00000020035	RCAN1	regulator of calcineurin 1	YES
chr1	362491	365088	peak_20	1000	.	6674.693848	16.169485	-1	639	2598	Distal Intergenic	1	991023	1002224	11202	1	539640	NM_001034679	-625935	ENSBTAG00000020035	RCAN1	regulator of calcineurin 1	NO
chr1	380551	381737	peak_21	1000	.	2566.141113	10.070229	-1	547	1187	Distal Intergenic	1	991023	1002224	11202	1	539640	NM_001034679	-609286	ENSBTAG00000020035	RCAN1	regulator of calcineurin 1	YES
chr1	408713	408940	peak_22	1000	.	247.830261	3.874021	-1	105	228	Distal Intergenic	1	991023	1002224	11202	1	539640	NM_001034679	-582083	ENSBTAG00000020035	RCAN1	regulator of calcineurin 1	YES
chr1	592821	593361	peak_23	514	.	278.146698	3.25969	-1	145	541	Distal Intergenic	1	991023	1002224	11202	1	539640	NM_001034679	-397662	ENSBTAG00000020035	RCAN1	regulator of calcineurin 1	NO
chr1	593503	594278	peak_24	261	.	202.494843	3.11627	-1	727	776	Distal Intergenic	1	991023	1002224	11202	1	539640	NM_001034679	-396745	ENSBTAG00000020035	RCAN1	regulator of calcineurin 1	NO
chr1	598784	599517	peak_25	530	.	388.706116	3.756804	-1	392	734	Distal Intergenic	1	991023	1002224	11202	1	539640	NM_001034679	-391506	ENSBTAG00000020035	RCAN1	regulator of calcineurin 1	NO
chr1	601372	602307	peak_26	668	.	624.967529	3.480466	-1	272	936	Distal Intergenic	1	991023	1002224	11202	1	539640	NM_001034679	-388716	ENSBTAG00000020035	RCAN1	regulator of calcineurin 1	NO
chr1	603009	604840	peak_27	1000	.	2778.226318	5.097709	-1	509	1832	Distal Intergenic	1	991023	1002224	11202	1	539640	NM_001034679	-386183	ENSBTAG00000020035	RCAN1	regulator of calcineurin 1	NO
chr1	604944	605631	peak_28	812	.	558.441101	3.723445	-1	314	688	Distal Intergenic	1	991023	1002224	11202	1	539640	NM_001034679	-385392	ENSBTAG00000020035	RCAN1	regulator of calcineurin 1	NO
chr1	606888	607702	peak_29	469	.	382.589478	3.513663	-1	400	815	Distal Intergenic	1	991023	1002224	11202	1	539640	NM_001034679	-383321	ENSBTAG00000020035	RCAN1	regulator of calcineurin 1	NO
chr1	608328	609036	peak_30	420	.	297.519989	3.192529	-1	573	709	Distal Intergenic	1	991023	1002224	11202	1	539640	NM_001034679	-381987	ENSBTAG00000020035	RCAN1	regulator of calcineurin 1	NO
chr1	610450	611244	peak_31	478	.	379.714142	3.555338	-1	85	795	Distal Intergenic	1	991023	1002224	11202	1	539640	NM_001034679	-379779	ENSBTAG00000020035	RCAN1	regulator of calcineurin 1	NO
chr1	625516	626372	peak_32	1000	.	2600.194336	7.624357	-1	451	857	Distal Intergenic	1	991023	1002224	11202	1	539640	NM_001034679	-364651	ENSBTAG00000020035	RCAN1	regulator of calcineurin 1	NO
chr1	640900	642510	peak_33	1000	.	2474.628418	8.149271	-1	684	1611	Distal Intergenic	1	991023	1002224	11202	1	539640	NM_001034679	-348513	ENSBTAG00000020035	RCAN1	regulator of calcineurin 1	NO
chr1	642974	643377	peak_34	698	.	282.162659	3.610111	-1	234	404	Distal Intergenic	1	991023	1002224	11202	1	539640	NM_001034679	-347646	ENSBTAG00000020035	RCAN1	regulator of calcineurin 1	YES
chr1	643793	644746	peak_35	1000	.	2084.374756	8.598657	-1	445	954	Distal Intergenic	1	991023	1002224	11202	1	539640	NM_001034679	-346277	ENSBTAG00000020035	RCAN1	regulator of calcineurin 1	NO
chr1	655119	655589	peak_36	505	.	237.63443	3.591998	-1	378	471	Distal Intergenic	1	991023	1002224	11202	1	539640	NM_001034679	-335434	ENSBTAG00000020035	RCAN1	regulator of calcineurin 1	NO
chr1	656059	659598	peak_37	1000	.	7426.422363	14.621784	-1	1248	3540	Distal Intergenic	1	991023	1002224	11202	1	539640	NM_001034679	-331425	ENSBTAG00000020035	RCAN1	regulator of calcineurin 1	NO
chr1	856325	856881	peak_38	1000	.	650.948669	5.513608	-1	420	557	Distal Intergenic	1	991023	1002224	11202	1	539640	NM_001034679	-134142	ENSBTAG00000020035	RCAN1	regulator of calcineurin 1	YES
chr1	881318	883219	peak_39	1000	.	11875.90039	20.53751	-1	702	1902	Distal Intergenic	1	991023	1002224	11202	1	539640	NM_001034679	-107804	ENSBTAG00000020035	RCAN1	regulator of calcineurin 1	NO
chr1	888332	889184	peak_40	1000	.	946.70636	5.385318	-1	121	853	Distal Intergenic	1	991023	1002224	11202	1	539640	NM_001034679	-101839	ENSBTAG00000020035	RCAN1	regulator of calcineurin 1	YES
chr1	893407	894100	peak_41	1000	.	1181.661621	7.713885	-1	321	694	Distal Intergenic	1	991023	1002224	11202	1	539640	NM_001034679	-96923	ENSBTAG00000020035	RCAN1	regulator of calcineurin 1	YES
chr1	967144	967680	peak_42	474	.	254.306686	3.810787	-1	130	537	Distal Intergenic	1	991023	1002224	11202	1	539640	NM_001034679	-23343	ENSBTAG00000020035	RCAN1	regulator of calcineurin 1	YES
chr1	967971	968925	peak_43	1000	.	2078.311035	7.004883	-1	521	955	Distal Intergenic	1	991023	1002224	11202	1	539640	NM_001034679	-22098	ENSBTAG00000020035	RCAN1	regulator of calcineurin 1	YES
chr1	1009749	1010236	peak_44	1000	.	1159.283081	7.936485	-1	343	488	Distal Intergenic	1	991023	1002224	11202	1	539640	NM_001034679	18726	ENSBTAG00000020035	RCAN1	regulator of calcineurin 1	YES
chr1	1056479	1056784	peak_45	1000	.	713.487122	6.169648	-1	207	306	Distal Intergenic	1	1040523	1047018	6496	1	528014	NM_001077977	15956	ENSBTAG00000001150	KCNE1	potassium voltage-gated channel subfamily E regulatory subunit 1	YES
chr1	1117496	1119210	peak_46	1000	.	11750.03125	22.716658	-1	912	1715	Promoter (<=1kb)	1	1102879	1118312	15434	2	615202	NM_001114516	0	ENSBTAG00000011528	SMIM11A	small integral membrane protein 11A	NO
chr1	1137304	1137529	peak_47	1000	.	232.98761	3.64371	-1	133	226	Distal Intergenic	1	1123941	1131748	7808	2	768025	NM_001077084	-5556	ENSBTAG00000026260	KCNE2	potassium voltage-gated channel subfamily E regulatory subunit 2	YES
chr1	1146319	1146856	peak_48	1000	.	1425.325806	8.714713	-1	246	538	Distal Intergenic	1	1123941	1131748	7808	2	768025	NM_001077084	-14571	ENSBTAG00000026260	KCNE2	potassium voltage-gated channel subfamily E regulatory subunit 2	YES
chr1	1149741	1150117	peak_49	1000	.	1079.835693	8.067519	-1	192	377	Distal Intergenic	1	1123941	1131748	7808	2	768025	NM_001077084	-17993	ENSBTAG00000026260	KCNE2	potassium voltage-gated channel subfamily E regulatory subunit 2	YES
chr1	1170042	1170690	peak_50	1000	.	1661.515503	7.869315	-1	398	649	Distal Intergenic	1	1123941	1131748	7808	2	768025	NM_001077084	-38294	ENSBTAG00000026260	KCNE2	potassium voltage-gated channel subfamily E regulatory subunit 2	YES
chr1	1319878	1321613	peak_51	1000	.	7474.28125	16.024622	-1	839	1736	Distal Intergenic	1	1430375	1432531	2157	2	282362	NM_174607	110918	NA	SLC5A3	solute carrier family 5 member 3	YES
chr1	1349947	1351501	peak_52	1000	.	6362.040039	14.359974	-1	881	1555	Distal Intergenic	1	1430375	1432531	2157	2	282362	NM_174607	81030	NA	SLC5A3	solute carrier family 5 member 3	YES
chr1	1370918	1371205	peak_53	1000	.	847.372131	6.566432	-1	179	288	Distal Intergenic	1	1430375	1432531	2157	2	282362	NM_174607	61326	NA	SLC5A3	solute carrier family 5 member 3	YES
chr1	1382475	1382663	peak_54	1000	.	208.335922	3.815256	-1	70	189	Distal Intergenic	1	1430375	1432531	2157	2	282362	NM_174607	49868	NA	SLC5A3	solute carrier family 5 member 3	YES
chr1	1384380	1384641	peak_55	1000	.	387.320221	4.727744	-1	133	262	Distal Intergenic	1	1430375	1432531	2157	2	282362	NM_174607	47890	NA	SLC5A3	solute carrier family 5 member 3	YES
chr1	1397008	1403267	peak_56	1000	.	17073.73242	12.455264	-1	4607	6260	Intron (NM_001040584/615431, intron 2 of 2)	1	1430375	1432531	2157	2	282362	NM_174607	29264	NA	SLC5A3	solute carrier family 5 member 3	YES
chr1	1426437	1427852	peak_57	1000	.	4237.852051	13.282932	-1	680	1416	Intron (NM_001040584/615431, intron 1 of 2)	1	1430375	1432531	2157	2	282362	NM_174607	4679	NA	SLC5A3	solute carrier family 5 member 3	YES
chr1	1434842	1435424	peak_58	1000	.	2228.330566	9.082899	-1	293	583	Promoter (2-3kb)	1	1430375	1432531	2157	2	282362	NM_174607	-2311	NA	SLC5A3	solute carrier family 5 member 3	YES
chr1	1454377	1456834	peak_59	1000	.	12686.26563	18.382191	-1	829	2458	Promoter (<=1kb)	1	1390815	1455166	64352	2	615431	NM_001040584	0	ENSBTAG00000012594	MRPS6	mitochondrial ribosomal protein S6	NO
chr1	1464967	1465327	peak_60	907	.	327.306091	4.59457	-1	211	361	Distal Intergenic	1	1390815	1455166	64352	2	615431	NM_001040584	-9801	ENSBTAG00000012594	MRPS6	mitochondrial ribosomal protein S6	YES
chr1	1540681	1541177	peak_61	1000	.	1218.801147	7.632591	-1	361	497	Distal Intergenic	1	1390815	1455166	64352	2	615431	NM_001040584	-85515	ENSBTAG00000012594	MRPS6	mitochondrial ribosomal protein S6	YES
chr1	1573816	1574090	peak_62	1000	.	490.292877	4.8814	-1	142	275	Distal Intergenic	1	1643680	1651038	7359	1	281640	NM_174244	-69590	ENSBTAG00000018278	ATP5PO	ATP synthase peripheral stalk subunit OSCP	YES
chr1	1586941	1587351	peak_63	1000	.	479.059357	5.004539	-1	347	411	Distal Intergenic	1	1643680	1651038	7359	1	281640	NM_174244	-56329	ENSBTAG00000018278	ATP5PO	ATP synthase peripheral stalk subunit OSCP	YES
chr1	1601784	1602396	peak_64	1000	.	1364.787598	7.00867	-1	428	613	Distal Intergenic	1	1643680	1651038	7359	1	281640	NM_174244	-41284	ENSBTAG00000018278	ATP5PO	ATP synthase peripheral stalk subunit OSCP	NO
chr1	1621382	1623274	peak_65	1000	.	5254.845703	9.424498	-1	303	1893	Distal Intergenic	1	1643680	1651038	7359	1	281640	NM_174244	-20406	ENSBTAG00000018278	ATP5PO	ATP synthase peripheral stalk subunit OSCP	YES
chr1	1637392	1638411	peak_66	1000	.	3335.512695	10.663249	-1	661	1020	Distal Intergenic	1	1643680	1651038	7359	1	281640	NM_174244	-5269	ENSBTAG00000018278	ATP5PO	ATP synthase peripheral stalk subunit OSCP	YES
chr1	1643026	1644409	peak_67	1000	.	8338.875977	18.35376	-1	549	1384	Promoter (<=1kb)	1	1643680	1651038	7359	1	281640	NM_174244	0	ENSBTAG00000018278	ATP5PO	ATP synthase peripheral stalk subunit OSCP	NO
chr1	1653945	1654468	peak_68	564	.	295.32843	3.714805	-1	164	524	Distal Intergenic	1	1643680	1651038	7359	1	281640	NM_174244	10265	ENSBTAG00000018278	ATP5PO	ATP synthase peripheral stalk subunit OSCP	YES
chr1	1658925	1660018	peak_69	1000	.	1429.877319	7.343009	-1	539	1094	Distal Intergenic	1	1666063	1666125	63	2	114483346	NR_162412	6107	ENSBTAG00000054338	MIR12045	microRNA mir-12045	YES
chr1	1660334	1660876	peak_70	647	.	351.585052	4.659588	-1	379	543	Distal Intergenic	1	1666063	1666125	63	2	114483346	NR_162412	5249	ENSBTAG00000054338	MIR12045	microRNA mir-12045	YES
chr1	1697901	1698102	peak_71	1000	.	215.211166	3.98454	-1	80	202	Distal Intergenic	1	1727075	1727135	61	2	114482916	NR_162306	29033	ENSBTAG00000053248	MIR2285BS	microRNA mir-2285bs	YES
chr1	1711482	1711805	peak_72	756	.	245.055756	3.600532	-1	222	324	Distal Intergenic	1	1727075	1727135	61	2	114482916	NR_162306	15330	ENSBTAG00000053248	MIR2285BS	microRNA mir-2285bs	YES
chr1	1728723	1728986	peak_73	1000	.	335.329376	4.092715	-1	177	264	Promoter (1-2kb)	1	1727075	1727135	61	2	114482916	NR_162306	-1588	ENSBTAG00000053248	MIR2285BS	microRNA mir-2285bs	YES
chr1	1729264	1729549	peak_74	1000	.	604.177612	5.515456	-1	123	286	Promoter (2-3kb)	1	1727075	1727135	61	2	114482916	NR_162306	-2129	ENSBTAG00000053248	MIR2285BS	microRNA mir-2285bs	YES
chr1	1772165	1772746	peak_75	1000	.	974.220703	6.517659	-1	307	582	Distal Intergenic	1	1727075	1727135	61	2	114482916	NR_162306	-45030	ENSBTAG00000053248	MIR2285BS	microRNA mir-2285bs	YES
chr1	1820983	1821494	peak_76	1000	.	1486.70459	8.224814	-1	222	512	Distal Intergenic	1	1909586	1943207	33622	1	506426	NM_001035037	-88092	ENSBTAG00000008490	CRYZL1	crystallin zeta like 1	YES
chr1	1907336	1910319	peak_77	1000	.	25316.12891	22.167562	-1	2208	2984	Promoter (<=1kb)	1	1909586	1943207	33622	1	506426	NM_001035037	0	ENSBTAG00000008490	CRYZL1	crystallin zeta like 1	NO
chr1	1910462	1911074	peak_78	606	.	371.654999	3.710309	-1	59	613	Promoter (<=1kb)	1	1909586	1943207	33622	1	506426	NM_001035037	876	ENSBTAG00000008490	CRYZL1	crystallin zeta like 1	YES
chr1	1929387	1930314	peak_79	1000	.	1285.689575	5.400736	-1	799	928	Intron (NM_001035037/506426, intron 6 of 12)	1	1943961	1954001	10041	1	522248	NM_001083445	-13647	ENSBTAG00000035175	DONSON	downstream neighbor of SON	YES
chr1	1934182	1934568	peak_80	1000	.	430.538055	5.414911	-1	277	387	Exon (NM_001035037/506426, exon 8 of 13)	1	1943961	1954001	10041	1	522248	NM_001083445	-9393	ENSBTAG00000035175	DONSON	downstream neighbor of SON	YES
chr1	1943211	1944708	peak_81	1000	.	9353.307617	17.042263	-1	717	1498	Promoter (<=1kb)	1	1943961	1954001	10041	1	522248	NM_001083445	0	ENSBTAG00000035175	DONSON	downstream neighbor of SON	NO
chr1	1956508	1956936	peak_82	1000	.	1210.729492	8.291367	-1	221	429	Intron (NM_001083694/516462, intron 10 of 12)	1	1943961	1954001	10041	1	522248	NM_001083445	12547	ENSBTAG00000035175	DONSON	downstream neighbor of SON	YES
chr1	1984460	1986380	peak_83	1000	.	14807.78418	22.546545	-1	757	1921	Promoter (<=1kb)	1	1954261	1985117	30857	2	516462	NM_001083694	0	ENSBTAG00000008482	SON	SON DNA binding protein	NO
chr1	2026244	2028662	peak_84	1000	.	11900.64844	19.320923	-1	1383	2419	Distal Intergenic	1	2046733	2083569	36837	1	615627	NM_001034786	-18071	ENSBTAG00000001258	TMEM50B	transmembrane protein 50B	NO
chr1	2045891	2047527	peak_85	1000	.	6398.936523	13.485375	-1	808	1637	Promoter (<=1kb)	1	2046733	2083569	36837	1	615627	NM_001034786	0	ENSBTAG00000001258	TMEM50B	transmembrane protein 50B	NO
chr1	2050307	2050661	peak_86	1000	.	482.965027	5.015221	-1	97	355	Intron (NM_001034786/615627, intron 1 of 6)	1	2046733	2083569	36837	1	615627	NM_001034786	3574	ENSBTAG00000001258	TMEM50B	transmembrane protein 50B	YES
chr1	2080175	2080891	peak_87	960	.	688.275452	5.688338	-1	579	717	Intron (NM_001034786/615627, intron 6 of 6)	1	2046733	2083569	36837	1	615627	NM_001034786	33442	ENSBTAG00000001258	TMEM50B	transmembrane protein 50B	YES
chr1	2087583	2087901	peak_88	1000	.	388.152344	4.698994	-1	152	319	Distal Intergenic	1	2046733	2083569	36837	1	615627	NM_001034786	40850	ENSBTAG00000001258	TMEM50B	transmembrane protein 50B	YES
chr1	2109351	2109609	peak_89	785	.	203.321091	3.838081	-1	104	259	Distal Intergenic	1	2046733	2083569	36837	1	615627	NM_001034786	62618	ENSBTAG00000001258	TMEM50B	transmembrane protein 50B	YES
chr1	2117555	2117996	peak_90	1000	.	488.874512	5.121647	-1	367	442	Distal Intergenic	1	2046733	2083569	36837	1	615627	NM_001034786	70822	ENSBTAG00000001258	TMEM50B	transmembrane protein 50B	YES
chr1	2128676	2130697	peak_91	1000	.	6793.232422	12.747188	-1	963	2022	Distal Intergenic	1	2046733	2083569	36837	1	615627	NM_001034786	81943	ENSBTAG00000001258	TMEM50B	transmembrane protein 50B	NO
chr1	2130987	2131832	peak_92	1000	.	1726.502563	7.248435	-1	714	846	Distal Intergenic	1	2046733	2083569	36837	1	615627	NM_001034786	84254	ENSBTAG00000001258	TMEM50B	transmembrane protein 50B	YES
chr1	2170623	2171161	peak_93	1000	.	856.900391	6.314479	-1	351	539	Distal Intergenic	1	2189896	2218344	28449	2	282257	NM_174552	47183	ENSBTAG00000021819	IFNAR1	interferon alpha and beta receptor subunit 1	YES
chr1	2172779	2173425	peak_94	1000	.	1735.188843	6.064281	-1	538	647	Distal Intergenic	1	2189896	2218344	28449	2	282257	NM_174552	44919	ENSBTAG00000021819	IFNAR1	interferon alpha and beta receptor subunit 1	NO
chr1	2182677	2182984	peak_95	1000	.	311.928925	4.353971	-1	204	308	Distal Intergenic	1	2189896	2218344	28449	2	282257	NM_174552	35360	ENSBTAG00000021819	IFNAR1	interferon alpha and beta receptor subunit 1	YES
chr1	2202811	2203289	peak_96	1000	.	1290.302979	7.383539	-1	90	479	Intron (NM_174552/282257, intron 3 of 10)	1	2189896	2218344	28449	2	282257	NM_174552	15055	ENSBTAG00000021819	IFNAR1	interferon alpha and beta receptor subunit 1	YES
chr1	2216670	2219620	peak_97	1000	.	16917.66211	19.625324	-1	1629	2951	Promoter (<=1kb)	1	2189896	2218344	28449	2	282257	NM_174552	0	ENSBTAG00000021819	IFNAR1	interferon alpha and beta receptor subunit 1	NO
chr1	2226914	2227453	peak_98	1000	.	1029.566406	6.979336	-1	215	540	Distal Intergenic	1	2189896	2218344	28449	2	282257	NM_174552	-8570	ENSBTAG00000021819	IFNAR1	interferon alpha and beta receptor subunit 1	YES
chr1	2240881	2241091	peak_99	981	.	206.992279	3.793071	-1	75	211	Distal Intergenic	1	2189896	2218344	28449	2	282257	NM_174552	-22537	ENSBTAG00000021819	IFNAR1	interferon alpha and beta receptor subunit 1	YES
chr1	2242352	2242832	peak_100	1000	.	651.959106	4.784304	-1	127	481	Distal Intergenic	1	2189896	2218344	28449	2	282257	NM_174552	-24008	ENSBTAG00000021819	IFNAR1	interferon alpha and beta receptor subunit 1	YES
chr1	2262643	2262943	peak_101	966	.	290.8013	4.333987	-1	213	301	Distal Intergenic	1	2189896	2218344	28449	2	282257	NM_174552	-44299	ENSBTAG00000021819	IFNAR1	interferon alpha and beta receptor subunit 1	YES
chr1	2265153	2265656	peak_102	1000	.	970.640747	5.516211	-1	311	504	Distal Intergenic	1	2189896	2218344	28449	2	282257	NM_174552	-46809	ENSBTAG00000021819	IFNAR1	interferon alpha and beta receptor subunit 1	YES
chr1	2280939	2282683	peak_103	1000	.	10359.27734	20.25762	-1	828	1745	Downstream (2-3kb)	1	2285475	2314038	28564	2	767864	NM_001076975	31355	ENSBTAG00000019404	IL10RB	interleukin 10 receptor subunit beta	YES
chr1	2282859	2283902	peak_104	599	.	625.347656	3.909599	-1	509	1044	Downstream (1-2kb)	1	2285475	2314038	28564	2	767864	NM_001076975	30136	ENSBTAG00000019404	IL10RB	interleukin 10 receptor subunit beta	YES
chr1	2284116	2284902	peak_105	346	.	272.336273	3.174404	-1	103	787	Downstream (<1kb)	1	2285475	2314038	28564	2	767864	NM_001076975	29136	ENSBTAG00000019404	IL10RB	interleukin 10 receptor subunit beta	YES
chr1	2285972	2286512	peak_106	1000	.	631.522095	5.619645	-1	430	541	3' UTR	1	2285475	2314038	28564	2	767864	NM_001076975	27526	ENSBTAG00000019404	IL10RB	interleukin 10 receptor subunit beta	YES
chr1	2293803	2293994	peak_107	1000	.	412.945984	5.221224	-1	84	192	Intron (NM_001076975/767864, intron 5 of 6)	1	2285475	2314038	28564	2	767864	NM_001076975	20044	ENSBTAG00000019404	IL10RB	interleukin 10 receptor subunit beta	YES
chr1	2313159	2314655	peak_108	1000	.	8161.620117	17.496578	-1	1035	1497	Promoter (<=1kb)	1	2285475	2314038	28564	2	767864	NM_001076975	0	ENSBTAG00000019404	IL10RB	interleukin 10 receptor subunit beta	NO
chr1	2315228	2315544	peak_109	1000	.	516.562805	4.495167	-1	238	317	Promoter (1-2kb)	1	2285475	2314038	28564	2	767864	NM_001076975	-1190	ENSBTAG00000019404	IL10RB	interleukin 10 receptor subunit beta	YES
chr1	2315685	2316087	peak_110	1000	.	614.515198	4.858451	-1	98	403	Promoter (1-2kb)	1	2285475	2314038	28564	2	767864	NM_001076975	-1647	ENSBTAG00000019404	IL10RB	interleukin 10 receptor subunit beta	YES
chr1	2329082	2329438	peak_111	1000	.	1230.271606	7.525013	-1	110	357	Intron (NM_174553/282258, intron 6 of 8)	1	2285475	2314038	28564	2	767864	NM_001076975	-15044	ENSBTAG00000019404	IL10RB	interleukin 10 receptor subunit beta	NO
chr1	2331034	2331615	peak_112	1000	.	1042.464844	6.814054	-1	257	582	Intron (NM_174553/282258, intron 5 of 8)	1	2285475	2314038	28564	2	767864	NM_001076975	-16996	ENSBTAG00000019404	IL10RB	interleukin 10 receptor subunit beta	YES
chr1	2349123	2350516	peak_113	1000	.	2564.004639	8.666963	-1	1005	1394	Promoter (<=1kb)	1	2315592	2350080	34489	2	282258	NM_174553	0	ENSBTAG00000015212	IFNAR2	interferon alpha and beta receptor subunit 2	NO
chr1	2377359	2378113	peak_114	1000	.	2514.604736	10.93042	-1	405	755	Distal Intergenic	1	2315592	2350080	34489	2	282258	NM_174553	-27279	ENSBTAG00000015212	IFNAR2	interferon alpha and beta receptor subunit 2	YES
chr1	2379348	2379617	peak_115	974	.	263.081665	3.744169	-1	212	270	Distal Intergenic	1	2315592	2350080	34489	2	282258	NM_174553	-29268	ENSBTAG00000015212	IFNAR2	interferon alpha and beta receptor subunit 2	YES
chr1	2380955	2381212	peak_116	1000	.	343.363739	4.215131	-1	81	258	Distal Intergenic	1	2315592	2350080	34489	2	282258	NM_174553	-30875	ENSBTAG00000015212	IFNAR2	interferon alpha and beta receptor subunit 2	YES
chr1	2384421	2384775	peak_117	1000	.	706.49054	6.057754	-1	231	355	Distal Intergenic	1	2315592	2350080	34489	2	282258	NM_174553	-34341	ENSBTAG00000015212	IFNAR2	interferon alpha and beta receptor subunit 2	YES
chr1	2389941	2390261	peak_118	890	.	285.598419	4.073057	-1	186	321	Distal Intergenic	1	2315592	2350080	34489	2	282258	NM_174553	-39861	ENSBTAG00000015212	IFNAR2	interferon alpha and beta receptor subunit 2	YES
chr1	2392206	2392642	peak_119	1000	.	1069.476929	6.427352	-1	346	437	Distal Intergenic	1	2315592	2350080	34489	2	282258	NM_174553	-42126	ENSBTAG00000015212	IFNAR2	interferon alpha and beta receptor subunit 2	YES
chr1	2392755	2393027	peak_120	1000	.	759.014221	6.333977	-1	188	273	Distal Intergenic	1	2315592	2350080	34489	2	282258	NM_174553	-42675	ENSBTAG00000015212	IFNAR2	interferon alpha and beta receptor subunit 2	YES
chr1	2445659	2446243	peak_121	1000	.	886.502686	5.718249	-1	160	585	Distal Intergenic	1	2497798	2499871	2074	2	539307	NM_001206761	53628	ENSBTAG00000037547	OLIG1	oligodendrocyte transcription factor 1	YES
chr1	2457144	2460134	peak_122	1000	.	20001.50195	22.183947	-1	662	2991	Distal Intergenic	1	2497798	2499871	2074	2	539307	NM_001206761	39737	ENSBTAG00000037547	OLIG1	oligodendrocyte transcription factor 1	YES
chr1	2465774	2466424	peak_123	851	.	553.988037	4.774837	-1	438	651	Distal Intergenic	1	2497798	2499871	2074	2	539307	NM_001206761	33447	ENSBTAG00000037547	OLIG1	oligodendrocyte transcription factor 1	YES
chr1	2471713	2471959	peak_124	1000	.	364.699951	4.383792	-1	156	247	Distal Intergenic	1	2497798	2499871	2074	2	539307	NM_001206761	27912	ENSBTAG00000037547	OLIG1	oligodendrocyte transcription factor 1	YES
chr1	2487160	2487389	peak_125	1000	.	1195.259277	8.996603	-1	114	230	Distal Intergenic	1	2497798	2499871	2074	2	539307	NM_001206761	12482	ENSBTAG00000037547	OLIG1	oligodendrocyte transcription factor 1	YES
chr1	2488996	2491089	peak_126	1000	.	9069.885742	17.793726	-1	1101	2094	Distal Intergenic	1	2497798	2499871	2074	2	539307	NM_001206761	8782	ENSBTAG00000037547	OLIG1	oligodendrocyte transcription factor 1	YES
chr1	2492376	2493643	peak_127	370	.	468.876312	4.149284	-1	545	1268	Distal Intergenic	1	2497798	2499871	2074	2	539307	NM_001206761	6228	ENSBTAG00000037547	OLIG1	oligodendrocyte transcription factor 1	YES
chr1	2494402	2495515	peak_128	470	.	523.190552	3.831641	-1	584	1114	Downstream (2-3kb)	1	2497798	2499871	2074	2	539307	NM_001206761	4356	ENSBTAG00000037547	OLIG1	oligodendrocyte transcription factor 1	YES
chr1	2498446	2500881	peak_129	1000	.	9972.880859	14.00562	-1	1629	2436	Promoter (<=1kb)	1	2497798	2499871	2074	2	539307	NM_001206761	0	ENSBTAG00000037547	OLIG1	oligodendrocyte transcription factor 1	YES
chr1	2501403	2501888	peak_130	771	.	374.535431	4.299836	-1	301	486	Promoter (1-2kb)	1	2497798	2499871	2074	2	539307	NM_001206761	-1532	ENSBTAG00000037547	OLIG1	oligodendrocyte transcription factor 1	YES
chr1	2504590	2505099	peak_131	1000	.	2413.70459	10.945215	-1	309	510	Distal Intergenic	1	2497798	2499871	2074	2	539307	NM_001206761	-4719	ENSBTAG00000037547	OLIG1	oligodendrocyte transcription factor 1	YES
chr1	2506818	2507952	peak_132	1000	.	7237.847656	15.163915	-1	354	1135	Distal Intergenic	1	2497798	2499871	2074	2	539307	NM_001206761	-6947	ENSBTAG00000037547	OLIG1	oligodendrocyte transcription factor 1	YES
chr1	2517293	2517477	peak_133	1000	.	232.418503	3.86779	-1	71	185	Distal Intergenic	1	2497798	2499871	2074	2	539307	NM_001206761	-17422	ENSBTAG00000037547	OLIG1	oligodendrocyte transcription factor 1	YES
chr1	2523658	2524662	peak_134	1000	.	3077.263184	9.972691	-1	857	1005	Distal Intergenic	1	2497798	2499871	2074	2	539307	NM_001206761	-23787	ENSBTAG00000037547	OLIG1	oligodendrocyte transcription factor 1	YES
chr1	2533571	2535095	peak_135	1000	.	6596.484375	15.765846	-1	649	1525	Distal Intergenic	1	2497798	2499871	2074	2	539307	NM_001206761	-33700	ENSBTAG00000037547	OLIG1	oligodendrocyte transcription factor 1	YES
chr1	2538649	2539360	peak_136	449	.	319.491119	4.141375	-1	133	712	Distal Intergenic	1	2497798	2499871	2074	2	539307	NM_001206761	-38778	ENSBTAG00000037547	OLIG1	oligodendrocyte transcription factor 1	YES
chr1	2540692	2541758	peak_137	1000	.	1722.119141	5.332131	-1	663	1067	Distal Intergenic	1	2497798	2499871	2074	2	539307	NM_001206761	-40821	ENSBTAG00000037547	OLIG1	oligodendrocyte transcription factor 1	YES
chr1	2542146	2545337	peak_138	1000	.	4029.249023	6.431516	-1	2608	3192	Distal Intergenic	1	2497798	2499871	2074	2	539307	NM_001206761	-42275	ENSBTAG00000037547	OLIG1	oligodendrocyte transcription factor 1	YES
chr1	2545533	2546007	peak_139	655	.	311.11377	3.578261	-1	286	475	Distal Intergenic	1	2497798	2499871	2074	2	539307	NM_001206761	-45662	ENSBTAG00000037547	OLIG1	oligodendrocyte transcription factor 1	YES
chr1	2546341	2546678	peak_140	1000	.	452.659546	4.651682	-1	197	338	Distal Intergenic	1	2497798	2499871	2074	2	539307	NM_001206761	-46470	ENSBTAG00000037547	OLIG1	oligodendrocyte transcription factor 1	YES
chr1	2546794	2550946	peak_141	1000	.	11171.93945	14.887093	-1	2591	4153	Distal Intergenic	1	2497798	2499871	2074	2	539307	NM_001206761	-46923	ENSBTAG00000037547	OLIG1	oligodendrocyte transcription factor 1	YES
chr1	2551110	2552511	peak_142	1000	.	1515.880005	4.981333	-1	894	1402	Distal Intergenic	1	2497798	2499871	2074	2	539307	NM_001206761	-51239	ENSBTAG00000037547	OLIG1	oligodendrocyte transcription factor 1	YES
chr1	2588157	2588671	peak_143	476	.	245.237549	3.310676	-1	434	515	Distal Intergenic	1	2497798	2499871	2074	2	539307	NM_001206761	-88286	ENSBTAG00000037547	OLIG1	oligodendrocyte transcription factor 1	YES
chr1	2589303	2590110	peak_144	1000	.	1529.73645	6.201297	-1	178	808	Distal Intergenic	1	2497798	2499871	2074	2	539307	NM_001206761	-89432	ENSBTAG00000037547	OLIG1	oligodendrocyte transcription factor 1	YES
chr1	2594870	2595295	peak_145	1000	.	777.080811	5.387146	-1	226	426	Distal Intergenic	1	2497798	2499871	2074	2	539307	NM_001206761	-94999	ENSBTAG00000037547	OLIG1	oligodendrocyte transcription factor 1	YES
chr1	2647975	2648399	peak_146	1000	.	844.396973	6.291699	-1	168	425	Distal Intergenic	1	2749168	2768577	19410	1	515053	NM_001163694	-100769	ENSBTAG00000043993	C1H21orf62	chromosome 1 C21orf62 homolog	YES
chr1	2687277	2687559	peak_147	1000	.	693.852539	6.307496	-1	154	283	Distal Intergenic	1	2749168	2768577	19410	1	515053	NM_001163694	-61609	ENSBTAG00000043993	C1H21orf62	chromosome 1 C21orf62 homolog	YES
chr1	2729738	2730141	peak_148	1000	.	1035.589844	7.556411	-1	250	404	Distal Intergenic	1	2749168	2768577	19410	1	515053	NM_001163694	-19027	ENSBTAG00000043993	C1H21orf62	chromosome 1 C21orf62 homolog	YES
chr1	2733631	2734130	peak_149	1000	.	762.370056	6.467497	-1	245	500	Distal Intergenic	1	2749168	2768577	19410	1	515053	NM_001163694	-15038	ENSBTAG00000043993	C1H21orf62	chromosome 1 C21orf62 homolog	YES
chr1	2749149	2749497	peak_150	1000	.	481.189636	4.779835	-1	148	349	Promoter (<=1kb)	1	2749168	2768577	19410	1	515053	NM_001163694	0	ENSBTAG00000043993	C1H21orf62	chromosome 1 C21orf62 homolog	YES
chr1	2785666	2787983	peak_151	1000	.	13040.88086	18.605988	-1	798	2318	Promoter (<=1kb)	1	2786812	2819637	32826	1	514918	NM_001075689	0	ENSBTAG00000003064	PAXBP1	PAX3 and PAX7 binding protein 1	NO
chr1	2827037	2828740	peak_152	1000	.	13156.09863	21.002136	-1	734	1704	Promoter (<=1kb)	1	2828980	2915876	86897	1	282087	NM_174468	-240	ENSBTAG00000003063	SYNJ1	synaptojanin 1	NO
chr1	2830569	2830744	peak_153	1000	.	336.207733	4.97417	-1	87	176	Promoter (1-2kb)	1	2828980	2915876	86897	1	282087	NM_174468	1589	ENSBTAG00000003063	SYNJ1	synaptojanin 1	YES
chr1	2848449	2848710	peak_154	1000	.	421.797485	5.086151	-1	167	262	Intron (NM_174468/282087, intron 1 of 30)	1	2828980	2915876	86897	1	282087	NM_174468	19469	ENSBTAG00000003063	SYNJ1	synaptojanin 1	YES
chr1	2856229	2856731	peak_155	1000	.	1430.626587	7.469101	-1	184	503	Intron (NM_174468/282087, intron 3 of 30)	1	2828980	2915876	86897	1	282087	NM_174468	27249	ENSBTAG00000003063	SYNJ1	synaptojanin 1	YES
chr1	2860842	2861083	peak_156	1000	.	312.922791	4.345244	-1	82	242	Intron (NM_174468/282087, intron 5 of 30)	1	2828980	2915876	86897	1	282087	NM_174468	31862	ENSBTAG00000003063	SYNJ1	synaptojanin 1	YES
chr1	2870159	2870373	peak_157	1000	.	231.527084	3.610065	-1	148	215	Intron (NM_174468/282087, intron 9 of 30)	1	2828980	2915876	86897	1	282087	NM_174468	41179	ENSBTAG00000003063	SYNJ1	synaptojanin 1	YES
chr1	2874263	2874483	peak_158	1000	.	258.134766	4.021413	-1	89	221	Intron (NM_174468/282087, intron 10 of 30)	1	2828980	2915876	86897	1	282087	NM_174468	45283	ENSBTAG00000003063	SYNJ1	synaptojanin 1	YES
chr1	2893205	2893524	peak_159	1000	.	372.967377	4.354561	-1	225	320	Intron (NM_174468/282087, intron 20 of 30)	1	2924656	2936283	11628	1	535482	NM_001046407	-31132	ENSBTAG00000003059	CFAP298	cilia and flagella associated protein 298	YES
chr1	2902423	2902668	peak_160	1000	.	550.704773	5.598616	-1	149	246	Intron (NM_174468/282087, intron 25 of 30)	1	2924656	2936283	11628	1	535482	NM_001046407	-21988	ENSBTAG00000003059	CFAP298	cilia and flagella associated protein 298	YES
chr1	2914846	2915083	peak_161	1000	.	372.729889	4.682371	-1	93	238	Intron (NM_174468/282087, intron 30 of 30)	1	2924656	2936283	11628	1	535482	NM_001046407	-9573	ENSBTAG00000003059	CFAP298	cilia and flagella associated protein 298	YES
chr1	2922936	2925771	peak_162	1000	.	13879.20898	16.62208	-1	1204	2836	Promoter (<=1kb)	1	2924656	2936283	11628	1	535482	NM_001046407	0	ENSBTAG00000003059	CFAP298	cilia and flagella associated protein 298	NO
chr1	2936340	2936776	peak_163	1000	.	1187.788208	8.013671	-1	133	437	Distal Intergenic	1	2924656	2936283	11628	1	535482	NM_001046407	11684	ENSBTAG00000003059	CFAP298	cilia and flagella associated protein 298	YES
chr1	2939753	2940402	peak_164	1000	.	1038.721069	5.684159	-1	347	650	Distal Intergenic	1	2924656	2936283	11628	1	535482	NM_001046407	15097	ENSBTAG00000003059	CFAP298	cilia and flagella associated protein 298	YES
chr1	2946665	2947311	peak_165	1000	.	780.424133	4.79295	-1	548	647	Distal Intergenic	1	2924656	2936283	11628	1	535482	NM_001046407	22009	ENSBTAG00000003059	CFAP298	cilia and flagella associated protein 298	YES
chr1	2949707	2950368	peak_166	1000	.	1571.194336	6.501315	-1	338	662	Distal Intergenic	1	2924656	2936283	11628	1	535482	NM_001046407	25051	ENSBTAG00000003059	CFAP298	cilia and flagella associated protein 298	YES
chr1	2970880	2971143	peak_167	888	.	234.345245	3.542719	-1	96	264	Distal Intergenic	1	2924656	2936283	11628	1	535482	NM_001046407	46224	ENSBTAG00000003059	CFAP298	cilia and flagella associated protein 298	NO
chr1	2971254	2971640	peak_168	1000	.	447.596191	4.030131	-1	98	387	Distal Intergenic	1	2924656	2936283	11628	1	535482	NM_001046407	46598	ENSBTAG00000003059	CFAP298	cilia and flagella associated protein 298	NO
chr1	3009923	3011018	peak_169	1000	.	2316.775146	11.045963	-1	446	1096	Intron (NM_001199027/516536, intron 4 of 7)	1	2978428	3080424	101997	2	516536	NM_001199027	69406	ENSBTAG00000017310	EVA1C	eva-1 homolog C	YES
chr1	3011721	3012145	peak_170	518	.	220.263428	3.302512	-1	221	425	Intron (NM_001199027/516536, intron 4 of 7)	1	2978428	3080424	101997	2	516536	NM_001199027	68279	ENSBTAG00000017310	EVA1C	eva-1 homolog C	YES
chr1	3022720	3023094	peak_171	756	.	283.349854	4.129122	-1	230	375	Intron (NM_001199027/516536, intron 3 of 7)	1	2978428	3080424	101997	2	516536	NM_001199027	57330	ENSBTAG00000017310	EVA1C	eva-1 homolog C	YES
chr1	3024505	3025791	peak_172	997	.	1283.693237	7.208872	-1	621	1287	Intron (NM_001199027/516536, intron 3 of 7)	1	2978428	3080424	101997	2	516536	NM_001199027	54633	ENSBTAG00000017310	EVA1C	eva-1 homolog C	YES
chr1	3028518	3029102	peak_173	1000	.	1175.804443	6.470588	-1	323	585	Intron (NM_001199027/516536, intron 2 of 7)	1	2978428	3080424	101997	2	516536	NM_001199027	51322	ENSBTAG00000017310	EVA1C	eva-1 homolog C	YES
chr1	3065314	3066750	peak_174	1000	.	3046.8125	8.024417	-1	470	1437	Intron (NM_001199027/516536, intron 1 of 7)	1	2978428	3080424	101997	2	516536	NM_001199027	13674	ENSBTAG00000017310	EVA1C	eva-1 homolog C	YES
chr1	3067214	3067577	peak_175	768	.	279.573029	3.925071	-1	65	364	Intron (NM_001199027/516536, intron 1 of 7)	1	2978428	3080424	101997	2	516536	NM_001199027	12847	ENSBTAG00000017310	EVA1C	eva-1 homolog C	YES
chr1	3068907	3069684	peak_176	657	.	510.927765	5.344908	-1	611	778	Intron (NM_001199027/516536, intron 1 of 7)	1	2978428	3080424	101997	2	516536	NM_001199027	10740	ENSBTAG00000017310	EVA1C	eva-1 homolog C	YES
chr1	3077853	3078165	peak_177	666	.	208.456848	3.350685	-1	213	313	Promoter (2-3kb)	1	2978428	3080424	101997	2	516536	NM_001199027	2259	ENSBTAG00000017310	EVA1C	eva-1 homolog C	YES
chr1	3078619	3079534	peak_178	842	.	770.902771	4.346232	-1	413	916	Promoter (<=1kb)	1	2978428	3080424	101997	2	516536	NM_001199027	890	ENSBTAG00000017310	EVA1C	eva-1 homolog C	YES
chr1	3079669	3082524	peak_179	1000	.	9768.181641	10.628174	-1	1164	2856	Promoter (<=1kb)	1	2978428	3080424	101997	2	516536	NM_001199027	0	ENSBTAG00000017310	EVA1C	eva-1 homolog C	NO
chr1	3085624	3086421	peak_180	1000	.	2338.7229	9.157639	-1	576	798	Distal Intergenic	1	2978428	3080424	101997	2	516536	NM_001199027	-5200	ENSBTAG00000017310	EVA1C	eva-1 homolog C	YES
chr1	3086935	3087779	peak_181	1000	.	966.669128	6.884311	-1	253	845	Distal Intergenic	1	2978428	3080424	101997	2	516536	NM_001199027	-6511	ENSBTAG00000017310	EVA1C	eva-1 homolog C	YES
chr1	3102221	3103926	peak_182	1000	.	8713.510742	15.929336	-1	838	1706	Promoter (<=1kb)	1	3103263	3180340	77078	1	530483	NM_001205980	0	ENSBTAG00000012412	URB1	URB1 ribosome biogenesis 1 homolog (S. cerevisiae)	NO
chr1	3157852	3158251	peak_183	870	.	348.045471	4.182388	-1	263	400	Intron (NM_001205980/530483, intron 28 of 38)	1	3210652	3222939	12288	1	510809	NM_001098010	-52401	ENSBTAG00000016619	MIS18A	MIS18 kinetochore protein A	YES
chr1	3177467	3177732	peak_184	950	.	252.793884	3.831794	-1	130	266	Intron (NM_001205980/530483, intron 37 of 38)	1	3210652	3222939	12288	1	510809	NM_001098010	-32920	ENSBTAG00000016619	MIS18A	MIS18 kinetochore protein A	YES
chr1	3210086	3211083	peak_185	1000	.	3554.0979	12.782226	-1	465	998	Promoter (<=1kb)	1	3210652	3222939	12288	1	510809	NM_001098010	0	ENSBTAG00000016619	MIS18A	MIS18 kinetochore protein A	NO
chr1	3456013	3456233	peak_186	1000	.	266.451233	3.949955	-1	117	221	Distal Intergenic	1	3210652	3222939	12288	1	510809	NM_001098010	245361	ENSBTAG00000016619	MIS18A	MIS18 kinetochore protein A	YES
chr1	3496762	3497569	peak_187	1000	.	901.679688	6.301366	-1	303	808	Distal Intergenic	1	3210652	3222939	12288	1	510809	NM_001098010	286110	ENSBTAG00000016619	MIS18A	MIS18 kinetochore protein A	YES
chr1	3628737	3630472	peak_188	1000	.	2393.730469	6.077694	-1	1204	1736	Distal Intergenic	1	3824612	3833280	8669	2	281495	NM_174615	202808	ENSBTAG00000018854	SOD1	superoxide dismutase 1	YES
chr1	3758965	3761835	peak_189	1000	.	16954.33594	19.770771	-1	1350	2871	Distal Intergenic	1	3824612	3833280	8669	2	281495	NM_174615	71445	ENSBTAG00000018854	SOD1	superoxide dismutase 1	NO
chr1	3761964	3762259	peak_190	769	.	227.689026	3.748294	-1	243	296	Distal Intergenic	1	3824612	3833280	8669	2	281495	NM_174615	71021	ENSBTAG00000018854	SOD1	superoxide dismutase 1	YES
chr1	3831944	3834555	peak_191	1000	.	11325.61035	18.9342	-1	1462	2612	Promoter (<=1kb)	1	3824612	3833280	8669	2	281495	NM_174615	0	ENSBTAG00000018854	SOD1	superoxide dismutase 1	NO
chr1	3899112	3899346	peak_192	1000	.	388.290344	5.063848	-1	89	235	Distal Intergenic	1	3824612	3833280	8669	2	281495	NM_174615	-65832	ENSBTAG00000018854	SOD1	superoxide dismutase 1	YES
chr1	3908515	3909000	peak_193	1000	.	1233.672607	7.218902	-1	177	486	Distal Intergenic	1	3824612	3833280	8669	2	281495	NM_174615	-75235	ENSBTAG00000018854	SOD1	superoxide dismutase 1	YES
chr1	3917414	3918036	peak_194	1000	.	717.382202	5.145437	-1	450	623	Distal Intergenic	1	3824612	3833280	8669	2	281495	NM_174615	-84134	ENSBTAG00000018854	SOD1	superoxide dismutase 1	YES
chr1	3938777	3939378	peak_195	1000	.	1516.220337	7.478691	-1	292	602	Distal Intergenic	1	3824612	3833280	8669	2	281495	NM_174615	-105497	ENSBTAG00000018854	SOD1	superoxide dismutase 1	YES
chr1	3965746	3968387	peak_196	1000	.	8813.729492	16.851145	-1	1098	2642	Distal Intergenic	1	3824612	3833280	8669	2	281495	NM_174615	-132466	ENSBTAG00000018854	SOD1	superoxide dismutase 1	YES
chr1	3998527	3999031	peak_197	1000	.	976.233093	7.13996	-1	148	505	Distal Intergenic	1	3824612	3833280	8669	2	281495	NM_174615	-165247	ENSBTAG00000018854	SOD1	superoxide dismutase 1	YES
chr1	4336646	4336843	peak_198	1000	.	285.9039	4.305279	-1	100	198	Distal Intergenic	1	4315515	4315610	96	2	100526413	NR_037520	-21036	ENSBTAG00000046072	MIR2284X	microRNA mir-2284x	YES
chr1	4340415	4340910	peak_199	1000	.	569.6698	4.792441	-1	176	496	Distal Intergenic	1	4315515	4315610	96	2	100526413	NR_037520	-24805	ENSBTAG00000046072	MIR2284X	microRNA mir-2284x	YES
chr1	4359841	4360026	peak_200	1000	.	228.36087	4.133601	-1	103	186	Distal Intergenic	1	4315515	4315610	96	2	100526413	NR_037520	-44231	ENSBTAG00000046072	MIR2284X	microRNA mir-2284x	YES
chr1	4380831	4381551	peak_201	1000	.	864.412659	4.970326	-1	40	721	Distal Intergenic	1	4315515	4315610	96	2	100526413	NR_037520	-65221	ENSBTAG00000046072	MIR2284X	microRNA mir-2284x	YES
chr1	4393861	4394153	peak_202	755	.	221.270706	4.125113	-1	218	293	Distal Intergenic	1	4315515	4315610	96	2	100526413	NR_037520	-78251	ENSBTAG00000046072	MIR2284X	microRNA mir-2284x	YES
chr1	4394280	4394434	peak_203	1000	.	262.628571	4.978022	-1	77	155	Distal Intergenic	1	4315515	4315610	96	2	100526413	NR_037520	-78670	ENSBTAG00000046072	MIR2284X	microRNA mir-2284x	YES
chr1	4443883	4444115	peak_204	947	.	220.715088	3.797518	-1	79	233	Distal Intergenic	1	4315515	4315610	96	2	100526413	NR_037520	-128273	ENSBTAG00000046072	MIR2284X	microRNA mir-2284x	YES
chr1	4724598	4724852	peak_205	1000	.	908.814514	6.768574	-1	166	255	Distal Intergenic	1	4673635	4674516	882	1	781604	NM_001080740	50963	ENSBTAG00000034869	KRTAP11-1	keratin associated protein 11-1	YES
chr1	4863304	4863408	peak_206	1000	.	249.305893	4.764979	-1	85	105	Distal Intergenic	1	4673635	4674516	882	1	781604	NM_001080740	189669	ENSBTAG00000034869	KRTAP11-1	keratin associated protein 11-1	NO
chr1	4880188	4880293	peak_207	1000	.	210.288132	4.363793	-1	72	106	Distal Intergenic	1	4673635	4674516	882	1	781604	NM_001080740	206553	ENSBTAG00000034869	KRTAP11-1	keratin associated protein 11-1	YES
chr1	5366354	5366720	peak_208	1000	.	749.425964	5.997288	-1	161	367	Distal Intergenic	1	5510180	5511025	846	1	783607	NM_001080350	-143460	ENSBTAG00000039602	KRTAP13-1	keratin associated protein 13-1	YES
chr1	5724530	5724859	peak_209	1000	.	344.627716	4.015982	-1	27	330	Distal Intergenic	1	5770225	5772220	1996	1	538761	NM_001098096	-45366	ENSBTAG00000039820	CLDN8	claudin 8	YES
chr1	5765580	5767149	peak_210	1000	.	3304.909668	10.543091	-1	972	1570	Distal Intergenic	1	5770225	5772220	1996	1	538761	NM_001098096	-3076	ENSBTAG00000039820	CLDN8	claudin 8	YES
chr1	5767270	5767612	peak_211	652	.	223.632858	3.429577	-1	75	343	Promoter (2-3kb)	1	5770225	5772220	1996	1	538761	NM_001098096	-2613	ENSBTAG00000039820	CLDN8	claudin 8	YES
chr1	6042646	6043178	peak_212	1000	.	6677.981445	23.364002	-1	387	533	Distal Intergenic	1	6112136	6577796	465661	1	533760	NM_001102514	-68958	ENSBTAG00000034854	GRIK1	glutamate ionotropic receptor kainate type subunit 1	NO
chr1	6061804	6062420	peak_213	908	.	559.953674	4.862309	-1	562	617	Distal Intergenic	1	6112136	6577796	465661	1	533760	NM_001102514	-49716	ENSBTAG00000034854	GRIK1	glutamate ionotropic receptor kainate type subunit 1	YES
chr1	6112197	6112672	peak_214	726	.	345.785553	4.025665	-1	214	476	Promoter (<=1kb)	1	6112136	6577796	465661	1	533760	NM_001102514	61	ENSBTAG00000034854	GRIK1	glutamate ionotropic receptor kainate type subunit 1	YES
chr1	6112785	6113311	peak_215	502	.	264.674103	3.526073	-1	450	527	Promoter (<=1kb)	1	6112136	6577796	465661	1	533760	NM_001102514	649	ENSBTAG00000034854	GRIK1	glutamate ionotropic receptor kainate type subunit 1	YES
chr1	6358318	6358569	peak_216	1000	.	613.371277	5.618495	-1	153	252	Intron (NM_001102514/533760, intron 1 of 15)	1	6112136	6577796	465661	1	533760	NM_001102514	246182	ENSBTAG00000034854	GRIK1	glutamate ionotropic receptor kainate type subunit 1	YES
chr1	6666522	6666823	peak_217	1000	.	438.023346	5.440158	-1	216	302	Distal Intergenic	1	7114205	7127950	13746	1	281047	NM_001033609	-447382	ENSBTAG00000014233	CCT8	chaperonin containing TCP1 subunit 8	YES
chr1	6782668	6783026	peak_218	1000	.	414.67276	4.865119	-1	136	359	Distal Intergenic	1	7114205	7127950	13746	1	281047	NM_001033609	-331179	ENSBTAG00000014233	CCT8	chaperonin containing TCP1 subunit 8	YES
chr1	6811923	6812419	peak_219	1000	.	655.151428	5.390097	-1	189	497	Distal Intergenic	1	7114205	7127950	13746	1	281047	NM_001033609	-301786	ENSBTAG00000014233	CCT8	chaperonin containing TCP1 subunit 8	YES
chr1	6835303	6835581	peak_220	933	.	260.358978	3.918196	-1	94	279	Distal Intergenic	1	7114205	7127950	13746	1	281047	NM_001033609	-278624	ENSBTAG00000014233	CCT8	chaperonin containing TCP1 subunit 8	NO
chr1	6856332	6859754	peak_221	1000	.	12245.64648	13.800095	-1	1643	3423	Distal Intergenic	1	7114205	7127950	13746	1	281047	NM_001033609	-254451	ENSBTAG00000014233	CCT8	chaperonin containing TCP1 subunit 8	NO
chr1	6933294	6933517	peak_222	1000	.	310.21344	4.510387	-1	65	224	Distal Intergenic	1	7114205	7127950	13746	1	281047	NM_001033609	-180688	ENSBTAG00000014233	CCT8	chaperonin containing TCP1 subunit 8	YES
chr1	6933983	6934459	peak_223	1000	.	584.695557	5.292813	-1	103	477	Distal Intergenic	1	7114205	7127950	13746	1	281047	NM_001033609	-179746	ENSBTAG00000014233	CCT8	chaperonin containing TCP1 subunit 8	YES
chr1	7038330	7038741	peak_224	1000	.	813.082886	5.184471	-1	134	412	Distal Intergenic	1	7114205	7127950	13746	1	281047	NM_001033609	-75464	ENSBTAG00000014233	CCT8	chaperonin containing TCP1 subunit 8	YES
chr1	7099211	7099691	peak_225	962	.	462.871216	4.236874	-1	307	481	Distal Intergenic	1	7114205	7127950	13746	1	281047	NM_001033609	-14514	ENSBTAG00000014233	CCT8	chaperonin containing TCP1 subunit 8	YES
chr1	7113241	7114867	peak_226	1000	.	7630.594238	16.903933	-1	907	1627	Promoter (<=1kb)	1	7114205	7127950	13746	1	281047	NM_001033609	0	ENSBTAG00000014233	CCT8	chaperonin containing TCP1 subunit 8	NO
chr1	7153991	7156140	peak_227	1000	.	12292.79297	19.298603	-1	1364	2150	Promoter (<=1kb)	1	7129411	7155271	25861	2	519992	NM_001076867	0	ENSBTAG00000020122	USP16	ubiquitin specific peptidase 16	NO
chr1	7158545	7160190	peak_228	1000	.	4472.022461	11.399798	-1	499	1646	Distal Intergenic	1	7129411	7155271	25861	2	519992	NM_001076867	-3274	ENSBTAG00000020122	USP16	ubiquitin specific peptidase 16	NO
chr1	7175210	7175917	peak_229	1000	.	2301.880371	10.326772	-1	376	708	Distal Intergenic	1	7183913	7240822	56910	1	519526	NM_001192509	-7996	ENSBTAG00000000201	LTN1	listerin E3 ubiquitin protein ligase 1	YES
chr1	7182262	7184670	peak_230	1000	.	8270.613281	14.267906	-1	1512	2409	Promoter (<=1kb)	1	7183913	7240822	56910	1	519526	NM_001192509	0	ENSBTAG00000000201	LTN1	listerin E3 ubiquitin protein ligase 1	NO
chr1	7279838	7281644	peak_231	1000	.	7479.040039	16.16618	-1	766	1807	Promoter (<=1kb)	1	7267112	7280839	13728	2	615200	NM_001083513	0	ENSBTAG00000001412	N6AMT1	N-6 adenine-specific DNA methyltransferase 1	NO
chr1	7342595	7343024	peak_232	849	.	365.185547	4.038309	-1	75	430	Distal Intergenic	1	7267112	7280839	13728	2	615200	NM_001083513	-61756	ENSBTAG00000001412	N6AMT1	N-6 adenine-specific DNA methyltransferase 1	YES
chr1	7427309	7427818	peak_233	1000	.	571.561829	4.189849	-1	321	510	Distal Intergenic	1	7267112	7280839	13728	2	615200	NM_001083513	-146470	ENSBTAG00000001412	N6AMT1	N-6 adenine-specific DNA methyltransferase 1	YES
chr1	7551393	7551699	peak_234	685	.	210.188065	4.043366	-1	121	307	Distal Intergenic	1	7267112	7280839	13728	2	615200	NM_001083513	-270554	ENSBTAG00000001412	N6AMT1	N-6 adenine-specific DNA methyltransferase 1	YES
chr1	7692977	7693185	peak_235	1000	.	212.260818	3.980567	-1	86	209	Distal Intergenic	1	7267112	7280839	13728	2	615200	NM_001083513	-412138	ENSBTAG00000001412	N6AMT1	N-6 adenine-specific DNA methyltransferase 1	YES
chr1	8177767	8178452	peak_236	607	.	416.263916	4.708045	-1	444	686	Distal Intergenic	1	7267112	7280839	13728	2	615200	NM_001083513	-896928	ENSBTAG00000001412	N6AMT1	N-6 adenine-specific DNA methyltransferase 1	YES
chr1	8344611	8345031	peak_237	1000	.	734.989075	5.460339	-1	235	421	Distal Intergenic	1	7267112	7280839	13728	2	615200	NM_001083513	-1063772	ENSBTAG00000001412	N6AMT1	N-6 adenine-specific DNA methyltransferase 1	YES
chr1	8510673	8510871	peak_238	1000	.	389.078339	4.62343	-1	113	199	Distal Intergenic	1	9441708	9491324	49617	1	286805	NM_001166515	-930837	ENSBTAG00000000648	ADAMTS5	ADAM metallopeptidase with thrombospondin type 1 motif 5	YES
chr1	9464343	9465174	peak_239	1000	.	2078.883545	8.757459	-1	436	832	Intron (NM_001166515/286805, intron 2 of 7)	1	9441708	9491324	49617	1	286805	NM_001166515	22635	ENSBTAG00000000648	ADAMTS5	ADAM metallopeptidase with thrombospondin type 1 motif 5	YES
chr1	9578616	9578906	peak_240	1000	.	409.067291	4.969152	-1	79	291	Distal Intergenic	1	9583735	9592418	8684	1	512171	NM_001101080	-4829	ENSBTAG00000000706	ADAMTS1	ADAM metallopeptidase with thrombospondin type 1 motif 1	YES
chr1	9579089	9579374	peak_241	1000	.	348.165558	5.162292	-1	185	286	Distal Intergenic	1	9583735	9592418	8684	1	512171	NM_001101080	-4361	ENSBTAG00000000706	ADAMTS1	ADAM metallopeptidase with thrombospondin type 1 motif 1	YES
chr1	9583312	9584281	peak_242	697	.	675.998962	4.64836	-1	468	970	Promoter (<=1kb)	1	9583735	9592418	8684	1	512171	NM_001101080	0	ENSBTAG00000000706	ADAMTS1	ADAM metallopeptidase with thrombospondin type 1 motif 1	NO
chr1	9907766	9908057	peak_243	1000	.	758.906616	6.887963	-1	151	292	Intron (NM_001078105/768230, intron 2 of 2)	1	9869543	9984685	115143	1	768230	NM_001078105	38223	ENSBTAG00000050914	CYYR1	cysteine and tyrosine rich 1	YES
chr1	10231156	10233450	peak_244	1000	.	10097.54981	14.002312	-1	603	2295	Promoter (<=1kb)	1	10231785	10543975	312191	1	280722	NM_001076796	0	ENSBTAG00000017753	APP	amyloid beta precursor protein	NO
chr1	10263809	10264033	peak_245	1000	.	226.167633	3.887803	-1	176	225	Intron (NM_001076796/280722, intron 1 of 15)	1	10231785	10543975	312191	1	280722	NM_001076796	32024	ENSBTAG00000017753	APP	amyloid beta precursor protein	YES
chr1	10264717	10265437	peak_246	1000	.	1555.738281	7.804515	-1	391	721	Intron (NM_001076796/280722, intron 1 of 15)	1	10231785	10543975	312191	1	280722	NM_001076796	32932	ENSBTAG00000017753	APP	amyloid beta precursor protein	NO
chr1	10268633	10268918	peak_247	1000	.	511.54483	4.769126	-1	194	286	Intron (NM_001076796/280722, intron 1 of 15)	1	10231785	10543975	312191	1	280722	NM_001076796	36848	ENSBTAG00000017753	APP	amyloid beta precursor protein	YES
chr1	10275870	10276733	peak_248	1000	.	1914.025024	9.778945	-1	390	864	Intron (NM_001076796/280722, intron 1 of 15)	1	10231785	10543975	312191	1	280722	NM_001076796	44085	ENSBTAG00000017753	APP	amyloid beta precursor protein	YES
chr1	10294608	10295033	peak_249	1000	.	1072.126953	7.951622	-1	142	426	Intron (NM_001076796/280722, intron 1 of 15)	1	10231785	10543975	312191	1	280722	NM_001076796	62823	ENSBTAG00000017753	APP	amyloid beta precursor protein	YES
chr1	10306733	10307561	peak_250	1000	.	2332.427246	10.168581	-1	358	829	Intron (NM_001076796/280722, intron 2 of 15)	1	10231785	10543975	312191	1	280722	NM_001076796	74948	ENSBTAG00000017753	APP	amyloid beta precursor protein	YES
chr1	10307811	10309116	peak_251	1000	.	1666.698975	8.098718	-1	1180	1306	Intron (NM_001076796/280722, intron 2 of 15)	1	10231785	10543975	312191	1	280722	NM_001076796	76026	ENSBTAG00000017753	APP	amyloid beta precursor protein	YES
chr1	10314274	10314683	peak_252	1000	.	410.633789	4.352469	-1	316	410	Intron (NM_001076796/280722, intron 2 of 15)	1	10231785	10543975	312191	1	280722	NM_001076796	82489	ENSBTAG00000017753	APP	amyloid beta precursor protein	YES
chr1	10319494	10320050	peak_253	1000	.	1091.571655	6.414923	-1	272	557	Intron (NM_001076796/280722, intron 2 of 15)	1	10231785	10543975	312191	1	280722	NM_001076796	87709	ENSBTAG00000017753	APP	amyloid beta precursor protein	YES
chr1	10321242	10321501	peak_254	1000	.	384.008606	4.35773	-1	66	260	Intron (NM_001076796/280722, intron 2 of 15)	1	10231785	10543975	312191	1	280722	NM_001076796	89457	ENSBTAG00000017753	APP	amyloid beta precursor protein	YES
chr1	10354056	10354336	peak_255	925	.	259.893799	4.148585	-1	184	281	Intron (NM_001076796/280722, intron 3 of 15)	1	10231785	10543975	312191	1	280722	NM_001076796	122271	ENSBTAG00000017753	APP	amyloid beta precursor protein	YES
chr1	10367792	10368204	peak_256	1000	.	487.227753	4.97071	-1	101	413	Intron (NM_001076796/280722, intron 5 of 15)	1	10231785	10543975	312191	1	280722	NM_001076796	136007	ENSBTAG00000017753	APP	amyloid beta precursor protein	YES
chr1	10375911	10376587	peak_257	1000	.	1255.785278	7.149779	-1	215	677	Intron (NM_001076796/280722, intron 5 of 15)	1	10231785	10543975	312191	1	280722	NM_001076796	144126	ENSBTAG00000017753	APP	amyloid beta precursor protein	YES
chr1	10394901	10395480	peak_258	1000	.	758.827454	5.807837	-1	114	580	Intron (NM_001076796/280722, intron 5 of 15)	1	10231785	10543975	312191	1	280722	NM_001076796	163116	ENSBTAG00000017753	APP	amyloid beta precursor protein	YES
chr1	10429575	10430250	peak_259	412	.	278.726379	3.905798	-1	382	676	Intron (NM_001076796/280722, intron 6 of 15)	1	10231785	10543975	312191	1	280722	NM_001076796	197790	ENSBTAG00000017753	APP	amyloid beta precursor protein	YES
chr1	10432629	10433507	peak_260	1000	.	2408.217285	9.096447	-1	202	879	Intron (NM_001076796/280722, intron 6 of 15)	1	10231785	10543975	312191	1	280722	NM_001076796	200844	ENSBTAG00000017753	APP	amyloid beta precursor protein	YES
chr1	10443145	10443549	peak_261	966	.	391.110931	4.368265	-1	260	405	Intron (NM_001076796/280722, intron 7 of 15)	1	10231785	10543975	312191	1	280722	NM_001076796	211360	ENSBTAG00000017753	APP	amyloid beta precursor protein	YES
chr1	10448255	10450276	peak_262	1000	.	9168.37207	19.520231	-1	1027	2022	Intron (NM_001076796/280722, intron 9 of 15)	1	10231785	10543975	312191	1	280722	NM_001076796	216470	ENSBTAG00000017753	APP	amyloid beta precursor protein	YES
chr1	10462778	10464117	peak_263	1000	.	3927.911621	15.160331	-1	473	1340	Intron (NM_001076796/280722, intron 9 of 15)	1	10691645	10698961	7317	1	282690	NM_174717	-227528	ENSBTAG00000000605	ATP5PF	ATP synthase peripheral stalk subunit F6	YES
chr1	10475052	10475271	peak_264	959	.	210.955856	3.973243	-1	180	220	Intron (NM_001076796/280722, intron 11 of 15)	1	10691645	10698961	7317	1	282690	NM_174717	-216374	ENSBTAG00000000605	ATP5PF	ATP synthase peripheral stalk subunit F6	YES
chr1	10487478	10487887	peak_265	1000	.	676.865723	5.205616	-1	257	410	Intron (NM_001076796/280722, intron 11 of 15)	1	10691645	10698961	7317	1	282690	NM_174717	-203758	ENSBTAG00000000605	ATP5PF	ATP synthase peripheral stalk subunit F6	YES
chr1	10508251	10508983	peak_266	1000	.	1051.091797	6.406307	-1	225	733	Intron (NM_001076796/280722, intron 11 of 15)	1	10691645	10698961	7317	1	282690	NM_174717	-182662	ENSBTAG00000000605	ATP5PF	ATP synthase peripheral stalk subunit F6	YES
chr1	10519380	10520044	peak_267	1000	.	1431.045044	8.380798	-1	269	665	Intron (NM_001076796/280722, intron 12 of 15)	1	10691645	10698961	7317	1	282690	NM_174717	-171601	ENSBTAG00000000605	ATP5PF	ATP synthase peripheral stalk subunit F6	YES
chr1	10529451	10529780	peak_268	1000	.	560.579407	5.82199	-1	154	330	Intron (NM_001076796/280722, intron 14 of 15)	1	10691645	10698961	7317	1	282690	NM_174717	-161865	ENSBTAG00000000605	ATP5PF	ATP synthase peripheral stalk subunit F6	YES
chr1	10542150	10542682	peak_269	1000	.	1209.355957	8.142042	-1	277	533	Intron (NM_001076796/280722, intron 15 of 15)	1	10691645	10698961	7317	1	282690	NM_174717	-148963	ENSBTAG00000000605	ATP5PF	ATP synthase peripheral stalk subunit F6	YES
chr1	10662327	10663277	peak_270	1000	.	1079.02124	5.192647	-1	263	951	Intron (NM_001075437/510204, intron 8 of 9)	1	10691645	10698961	7317	1	282690	NM_174717	-28368	ENSBTAG00000000605	ATP5PF	ATP synthase peripheral stalk subunit F6	YES
chr1	10690243	10692755	peak_271	1000	.	14171.38379	16.34346	-1	1357	2513	Promoter (<=1kb)	1	10691645	10698961	7317	1	282690	NM_174717	0	ENSBTAG00000000605	ATP5PF	ATP synthase peripheral stalk subunit F6	NO
chr1	10714906	10715114	peak_272	1000	.	334.36438	5.006781	-1	173	209	Intron (NM_001083736/538846, intron 7 of 9)	1	10656632	10691694	35063	2	510204	NM_001075437	-23212	ENSBTAG00000019043	GABPA	GA binding protein transcription factor subunit alpha	YES
chr1	10715589	10716195	peak_273	1000	.	1493.977661	7.871048	-1	417	607	Exon (NM_001083736/538846, exon 7 of 10)	1	10656632	10691694	35063	2	510204	NM_001075437	-23895	ENSBTAG00000019043	GABPA	GA binding protein transcription factor subunit alpha	YES
chr1	10786771	10786955	peak_274	1000	.	240.708527	4.466933	-1	92	185	Promoter (<=1kb)	1	10704998	10787558	82561	2	538846	NM_001083736	603	ENSBTAG00000000603	JAM2	junctional adhesion molecule 2	YES
chr1	10787116	10788492	peak_275	1000	.	3157.840332	7.923432	-1	661	1377	Promoter (<=1kb)	1	10704998	10787558	82561	2	538846	NM_001083736	0	ENSBTAG00000000603	JAM2	junctional adhesion molecule 2	YES
chr1	10819537	10819931	peak_276	1000	.	809.049133	6.261286	-1	117	395	Distal Intergenic	1	10823337	10839082	15746	1	515194	NM_001080730	-3406	ENSBTAG00000019542	MRPL39	mitochondrial ribosomal protein L39	YES
chr1	10822642	10823820	peak_277	1000	.	4820.73877	12.24799	-1	643	1179	Promoter (<=1kb)	1	10823337	10839082	15746	1	515194	NM_001080730	0	ENSBTAG00000019542	MRPL39	mitochondrial ribosomal protein L39	NO
chr1	10829856	10830258	peak_278	1000	.	715.922241	5.785582	-1	141	403	Intron (NM_001080730/515194, intron 5 of 9)	1	10823337	10839082	15746	1	515194	NM_001080730	6519	ENSBTAG00000019542	MRPL39	mitochondrial ribosomal protein L39	YES
chr1	10849365	10849692	peak_279	752	.	246.75708	3.495471	-1	77	328	Promoter (<=1kb)	1	10848650	10848712	63	2	100313006	NR_031030	-653	ENSBTAG00000036404	MIR155	microRNA mir-155	YES
chr1	10859701	10860416	peak_280	657	.	470.147614	4.007127	-1	165	716	Distal Intergenic	1	10848650	10848712	63	2	100313006	NR_031030	-10989	ENSBTAG00000036404	MIR155	microRNA mir-155	YES
chr1	10860626	10861029	peak_281	715	.	289.034973	4.308226	-1	175	404	Distal Intergenic	1	10848650	10848712	63	2	100313006	NR_031030	-11914	ENSBTAG00000036404	MIR155	microRNA mir-155	YES
chr1	11045351	11045562	peak_282	1000	.	499.115967	5.626737	-1	53	212	Distal Intergenic	1	10848650	10848712	63	2	100313006	NR_031030	-196639	ENSBTAG00000036404	MIR155	microRNA mir-155	YES
chr1	11165125	11165430	peak_283	1000	.	468.250488	5.27538	-1	168	306	Distal Intergenic	1	10848650	10848712	63	2	100313006	NR_031030	-316413	ENSBTAG00000036404	MIR155	microRNA mir-155	YES
chr1	15174901	15175220	peak_284	1000	.	1086.357056	8.42969	-1	221	320	Distal Intergenic	1	18567977	18710975	142999	1	282009	NM_174439	-3392757	ENSBTAG00000000597	TMPRSS15	transmembrane serine protease 15	YES
chr1	15471602	15471783	peak_285	1000	.	243.054474	3.806864	-1	58	182	Distal Intergenic	1	18567977	18710975	142999	1	282009	NM_174439	-3096194	ENSBTAG00000000597	TMPRSS15	transmembrane serine protease 15	YES
chr1	15681913	15682124	peak_286	1000	.	271.987366	4.085449	-1	91	212	Distal Intergenic	1	18567977	18710975	142999	1	282009	NM_174439	-2885853	ENSBTAG00000000597	TMPRSS15	transmembrane serine protease 15	YES
chr1	15682665	15683098	peak_287	1000	.	563.696594	5.643213	-1	242	434	Distal Intergenic	1	18567977	18710975	142999	1	282009	NM_174439	-2884879	ENSBTAG00000000597	TMPRSS15	transmembrane serine protease 15	YES
chr1	15706267	15706770	peak_288	1000	.	984.278992	7.258004	-1	112	504	Distal Intergenic	1	18567977	18710975	142999	1	282009	NM_174439	-2861207	ENSBTAG00000000597	TMPRSS15	transmembrane serine protease 15	YES
chr1	15769351	15769933	peak_289	1000	.	763.687378	6.011984	-1	373	583	Distal Intergenic	1	18567977	18710975	142999	1	282009	NM_174439	-2798044	ENSBTAG00000000597	TMPRSS15	transmembrane serine protease 15	YES
chr1	15770311	15770942	peak_290	1000	.	723.931641	6.069396	-1	388	632	Distal Intergenic	1	18567977	18710975	142999	1	282009	NM_174439	-2797035	ENSBTAG00000000597	TMPRSS15	transmembrane serine protease 15	YES
chr1	15822572	15822993	peak_291	988	.	416.870575	4.900858	-1	86	422	Distal Intergenic	1	18567977	18710975	142999	1	282009	NM_174439	-2744984	ENSBTAG00000000597	TMPRSS15	transmembrane serine protease 15	YES
chr1	15839356	15839632	peak_292	817	.	226.252487	4.305268	-1	192	277	Distal Intergenic	1	18567977	18710975	142999	1	282009	NM_174439	-2728345	ENSBTAG00000000597	TMPRSS15	transmembrane serine protease 15	YES
chr1	15847895	15848404	peak_293	448	.	228.243683	3.864444	-1	253	510	Distal Intergenic	1	18567977	18710975	142999	1	282009	NM_174439	-2719573	ENSBTAG00000000597	TMPRSS15	transmembrane serine protease 15	YES
chr1	15854603	15854935	peak_294	1000	.	981.176758	6.436964	-1	182	333	Distal Intergenic	1	18567977	18710975	142999	1	282009	NM_174439	-2713042	ENSBTAG00000000597	TMPRSS15	transmembrane serine protease 15	YES
chr1	15855430	15855606	peak_295	1000	.	232.463089	4.291448	-1	106	177	Distal Intergenic	1	18567977	18710975	142999	1	282009	NM_174439	-2712371	ENSBTAG00000000597	TMPRSS15	transmembrane serine protease 15	YES
chr1	15864101	15864533	peak_296	631	.	273.431763	3.577667	-1	156	433	Distal Intergenic	1	18567977	18710975	142999	1	282009	NM_174439	-2703444	ENSBTAG00000000597	TMPRSS15	transmembrane serine protease 15	YES
chr1	15865319	15866529	peak_297	1000	.	4193.655762	12.909335	-1	462	1211	Distal Intergenic	1	18567977	18710975	142999	1	282009	NM_174439	-2701448	ENSBTAG00000000597	TMPRSS15	transmembrane serine protease 15	YES
chr1	15866891	15867399	peak_298	584	.	297.129608	3.423568	-1	348	509	Distal Intergenic	1	18567977	18710975	142999	1	282009	NM_174439	-2700578	ENSBTAG00000000597	TMPRSS15	transmembrane serine protease 15	YES
chr1	15879027	15879777	peak_299	714	.	536.549988	4.332602	-1	92	751	Distal Intergenic	1	18567977	18710975	142999	1	282009	NM_174439	-2688200	ENSBTAG00000000597	TMPRSS15	transmembrane serine protease 15	YES
chr1	15879997	15882035	peak_300	1000	.	5969.708008	11.314629	-1	1752	2039	Distal Intergenic	1	18567977	18710975	142999	1	282009	NM_174439	-2685942	ENSBTAG00000000597	TMPRSS15	transmembrane serine protease 15	YES
chr1	15882615	15884263	peak_301	1000	.	4796.025391	10.637991	-1	586	1649	Distal Intergenic	1	18567977	18710975	142999	1	282009	NM_174439	-2683714	ENSBTAG00000000597	TMPRSS15	transmembrane serine protease 15	YES
chr1	15907593	15907918	peak_302	1000	.	589.072632	5.564057	-1	154	326	Distal Intergenic	1	18567977	18710975	142999	1	282009	NM_174439	-2660059	ENSBTAG00000000597	TMPRSS15	transmembrane serine protease 15	YES
chr1	15911007	15911685	peak_303	1000	.	3111.577393	10.45366	-1	483	679	Distal Intergenic	1	18567977	18710975	142999	1	282009	NM_174439	-2656292	ENSBTAG00000000597	TMPRSS15	transmembrane serine protease 15	YES
chr1	15943306	15944136	peak_304	1000	.	1495.169067	7.557602	-1	386	831	Distal Intergenic	1	18567977	18710975	142999	1	282009	NM_174439	-2623841	ENSBTAG00000000597	TMPRSS15	transmembrane serine protease 15	YES
chr1	15981583	15982599	peak_305	1000	.	3316.462402	12.3951	-1	740	1017	Distal Intergenic	1	18567977	18710975	142999	1	282009	NM_174439	-2585378	ENSBTAG00000000597	TMPRSS15	transmembrane serine protease 15	YES
chr1	15984430	15985554	peak_306	1000	.	4592.29248	12.428512	-1	566	1125	Distal Intergenic	1	18567977	18710975	142999	1	282009	NM_174439	-2582423	ENSBTAG00000000597	TMPRSS15	transmembrane serine protease 15	YES
chr1	16013718	16013984	peak_307	1000	.	949.82959	7.429204	-1	125	267	Distal Intergenic	1	18567977	18710975	142999	1	282009	NM_174439	-2553993	ENSBTAG00000000597	TMPRSS15	transmembrane serine protease 15	YES
chr1	16106826	16107069	peak_308	998	.	243.581055	3.972861	-1	157	244	Distal Intergenic	1	18567977	18710975	142999	1	282009	NM_174439	-2460908	ENSBTAG00000000597	TMPRSS15	transmembrane serine protease 15	YES
chr1	16704865	16705354	peak_309	1000	.	2028.872925	9.879131	-1	396	490	Distal Intergenic	1	18567977	18710975	142999	1	282009	NM_174439	-1862623	ENSBTAG00000000597	TMPRSS15	transmembrane serine protease 15	YES
chr1	19103738	19103944	peak_310	1000	.	390.11026	4.551276	-1	93	207	Distal Intergenic	1	19227894	19256713	28820	1	540784	NM_001037617	-123950	ENSBTAG00000001395	C1H21orf91	chromosome 1 C21orf91 homolog	YES
chr1	19126343	19126646	peak_311	1000	.	870.119141	7.396095	-1	175	304	Distal Intergenic	1	19227894	19256713	28820	1	540784	NM_001037617	-101248	ENSBTAG00000001395	C1H21orf91	chromosome 1 C21orf91 homolog	YES
chr1	19139831	19140340	peak_312	1000	.	566.087891	5.271931	-1	175	510	Distal Intergenic	1	19227894	19256713	28820	1	540784	NM_001037617	-87554	ENSBTAG00000001395	C1H21orf91	chromosome 1 C21orf91 homolog	YES
chr1	19156011	19156288	peak_313	1000	.	558.039856	5.677963	-1	147	278	Distal Intergenic	1	19227894	19256713	28820	1	540784	NM_001037617	-71606	ENSBTAG00000001395	C1H21orf91	chromosome 1 C21orf91 homolog	YES
chr1	19194328	19195803	peak_314	1000	.	4027.432373	12.954308	-1	489	1476	Distal Intergenic	1	19227894	19256713	28820	1	540784	NM_001037617	-32091	ENSBTAG00000001395	C1H21orf91	chromosome 1 C21orf91 homolog	YES
chr1	19226353	19229148	peak_315	1000	.	16322.98633	19.577942	-1	1487	2796	Promoter (<=1kb)	1	19227894	19256713	28820	1	540784	NM_001037617	0	ENSBTAG00000001395	C1H21orf91	chromosome 1 C21orf91 homolog	NO
chr1	19232804	19233082	peak_316	1000	.	420.826996	4.843233	-1	146	279	Intron (NM_001037617/540784, intron 2 of 4)	1	19227894	19256713	28820	1	540784	NM_001037617	4910	ENSBTAG00000001395	C1H21orf91	chromosome 1 C21orf91 homolog	YES
chr1	19250900	19251316	peak_317	722	.	301.087585	4.663105	-1	317	417	Intron (NM_001037617/540784, intron 2 of 4)	1	19227894	19256713	28820	1	540784	NM_001037617	23006	ENSBTAG00000001395	C1H21orf91	chromosome 1 C21orf91 homolog	YES
chr1	19257742	19258040	peak_318	1000	.	424.19931	4.315469	-1	216	299	Distal Intergenic	1	19227894	19256713	28820	1	540784	NM_001037617	29848	ENSBTAG00000001395	C1H21orf91	chromosome 1 C21orf91 homolog	YES
chr1	19258357	19258685	peak_319	1000	.	350.049194	4.209416	-1	142	329	Distal Intergenic	1	19227894	19256713	28820	1	540784	NM_001037617	30463	ENSBTAG00000001395	C1H21orf91	chromosome 1 C21orf91 homolog	YES
chr1	19265567	19266118	peak_320	1000	.	997.669861	5.956633	-1	380	552	Distal Intergenic	1	19227894	19256713	28820	1	540784	NM_001037617	37673	ENSBTAG00000001395	C1H21orf91	chromosome 1 C21orf91 homolog	YES
chr1	19279223	19279487	peak_321	1000	.	543.882568	5.569933	-1	82	265	Distal Intergenic	1	19227894	19256713	28820	1	540784	NM_001037617	51329	ENSBTAG00000001395	C1H21orf91	chromosome 1 C21orf91 homolog	YES
chr1	19306130	19306638	peak_322	1000	.	1151.589844	7.680789	-1	103	509	Distal Intergenic	1	19227894	19256713	28820	1	540784	NM_001037617	78236	ENSBTAG00000001395	C1H21orf91	chromosome 1 C21orf91 homolog	YES
chr1	19307665	19308180	peak_323	1000	.	785.677979	5.844755	-1	341	516	Distal Intergenic	1	19227894	19256713	28820	1	540784	NM_001037617	79771	ENSBTAG00000001395	C1H21orf91	chromosome 1 C21orf91 homolog	YES
chr1	19312906	19313704	peak_324	1000	.	1849.835327	8.829435	-1	301	799	Distal Intergenic	1	19227894	19256713	28820	1	540784	NM_001037617	85012	ENSBTAG00000001395	C1H21orf91	chromosome 1 C21orf91 homolog	YES
chr1	19326334	19326563	peak_325	1000	.	281.091614	4.06401	-1	98	230	Distal Intergenic	1	19418207	19437164	18958	1	541054	NM_001034722	-91644	ENSBTAG00000018704	BTG3	BTG anti-proliferation factor 3	YES
chr1	19341848	19342494	peak_326	1000	.	1282.133911	8.082565	-1	159	647	Distal Intergenic	1	19418207	19437164	18958	1	541054	NM_001034722	-75713	ENSBTAG00000018704	BTG3	BTG anti-proliferation factor 3	YES
chr1	19342961	19343405	peak_327	1000	.	1083.149536	7.151008	-1	170	445	Distal Intergenic	1	19418207	19437164	18958	1	541054	NM_001034722	-74802	ENSBTAG00000018704	BTG3	BTG anti-proliferation factor 3	YES
chr1	19417403	19420143	peak_328	1000	.	12947.13965	19.909475	-1	713	2741	Promoter (<=1kb)	1	19418207	19437164	18958	1	541054	NM_001034722	0	ENSBTAG00000018704	BTG3	BTG anti-proliferation factor 3	NO
chr1	19614722	19615010	peak_329	807	.	233.115341	3.832692	-1	89	289	Distal Intergenic	1	19459303	19502361	43059	2	281733	NM_174298	-112361	ENSBTAG00000004869	CXADR	CXADR Ig-like cell adhesion molecule	YES
chr1	19640390	19640643	peak_330	1000	.	269.644867	4.370527	-1	95	254	Distal Intergenic	1	19459303	19502361	43059	2	281733	NM_174298	-138029	ENSBTAG00000004869	CXADR	CXADR Ig-like cell adhesion molecule	YES
chr1	19705103	19705292	peak_331	1000	.	379.334961	5.242231	-1	116	190	Distal Intergenic	1	19459303	19502361	43059	2	281733	NM_174298	-202742	ENSBTAG00000004869	CXADR	CXADR Ig-like cell adhesion molecule	YES
chr1	19853789	19854226	peak_332	1000	.	688.269592	5.384302	-1	205	438	Distal Intergenic	1	19459303	19502361	43059	2	281733	NM_174298	-351428	ENSBTAG00000004869	CXADR	CXADR Ig-like cell adhesion molecule	YES
chr1	20208966	20209185	peak_333	1000	.	241.774063	3.815256	-1	154	220	Distal Intergenic	1	20385501	20385585	85	2	100170920	NR_030791	176400	ENSBTAG00000029827	MIR125B-2	microRNA mir-125b-2	YES
chr1	20211149	20211447	peak_334	1000	.	506.50592	5.167273	-1	174	299	Distal Intergenic	1	20385501	20385585	85	2	100170920	NR_030791	174138	ENSBTAG00000029827	MIR125B-2	microRNA mir-125b-2	YES
chr1	20365353	20365718	peak_335	1000	.	791.360291	6.232503	-1	277	366	Distal Intergenic	1	20385501	20385585	85	2	100170920	NR_030791	19867	ENSBTAG00000029827	MIR125B-2	microRNA mir-125b-2	YES
chr1	20386638	20386817	peak_336	1000	.	249.404297	4.645795	-1	88	180	Promoter (1-2kb)	1	20385501	20385585	85	2	100170920	NR_030791	-1053	ENSBTAG00000029827	MIR125B-2	microRNA mir-125b-2	YES
chr1	20386968	20387992	peak_337	1000	.	3866.42334	13.178354	-1	339	1025	Promoter (1-2kb)	1	20385501	20385585	85	2	100170920	NR_030791	-1383	ENSBTAG00000029827	MIR125B-2	microRNA mir-125b-2	YES
chr1	20388532	20389359	peak_338	1000	.	1467.052368	6.50265	-1	148	828	Promoter (2-3kb)	1	20385501	20385585	85	2	100170920	NR_030791	-2947	ENSBTAG00000029827	MIR125B-2	microRNA mir-125b-2	YES
chr1	20395040	20396331	peak_339	1000	.	2164.900879	9.196981	-1	309	1292	Distal Intergenic	1	20385501	20385585	85	2	100170920	NR_030791	-9455	ENSBTAG00000029827	MIR125B-2	microRNA mir-125b-2	YES
chr1	20412915	20413174	peak_340	1000	.	524.364624	5.532849	-1	113	260	Distal Intergenic	1	20434617	20434700	84	2	100170919	NR_031383	21526	ENSBTAG00000029912	MIRLET7C	microRNA let-7c	YES
chr1	20414070	20414264	peak_341	1000	.	229.475952	4.139102	-1	90	195	Distal Intergenic	1	20434617	20434700	84	2	100170919	NR_031383	20436	ENSBTAG00000029912	MIRLET7C	microRNA let-7c	YES
chr1	20417766	20418819	peak_342	1000	.	4582.865234	10.690881	-1	718	1054	Distal Intergenic	1	20434617	20434700	84	2	100170919	NR_031383	15881	ENSBTAG00000029912	MIRLET7C	microRNA let-7c	YES
chr1	20420435	20421193	peak_343	1000	.	2198.117432	8.294178	-1	298	759	Distal Intergenic	1	20434617	20434700	84	2	100170919	NR_031383	13507	ENSBTAG00000029912	MIRLET7C	microRNA let-7c	YES
chr1	20437111	20437517	peak_344	530	.	215.583832	3.310159	-1	343	407	Promoter (1-2kb)	1	20435343	20435423	81	2	790991	NR_030927	-1688	ENSBTAG00000029768	MIR99A	microRNA mir-99a	YES
chr1	20438864	20439460	peak_345	1000	.	2395.661133	10.099185	-1	475	597	Distal Intergenic	1	20435343	20435423	81	2	790991	NR_030927	-3441	ENSBTAG00000029768	MIR99A	microRNA mir-99a	YES
chr1	20439565	20440902	peak_346	1000	.	2781.220947	7.76821	-1	151	1338	Distal Intergenic	1	20435343	20435423	81	2	790991	NR_030927	-4142	ENSBTAG00000029768	MIR99A	microRNA mir-99a	YES
chr1	20476652	20477171	peak_347	1000	.	797.427856	5.91359	-1	423	520	Distal Intergenic	1	20435343	20435423	81	2	790991	NR_030927	-41229	ENSBTAG00000029768	MIR99A	microRNA mir-99a	YES
chr1	20542350	20543440	peak_348	1000	.	6074.398926	16.322624	-1	520	1091	Distal Intergenic	1	20435343	20435423	81	2	790991	NR_030927	-106927	ENSBTAG00000029768	MIR99A	microRNA mir-99a	YES
chr1	20582266	20582567	peak_349	1000	.	388.344025	4.878258	-1	94	302	Distal Intergenic	1	20435343	20435423	81	2	790991	NR_030927	-146843	ENSBTAG00000029768	MIR99A	microRNA mir-99a	YES
chr1	20582782	20583421	peak_350	1000	.	1432.112183	6.826928	-1	492	640	Distal Intergenic	1	20435343	20435423	81	2	790991	NR_030927	-147359	ENSBTAG00000029768	MIR99A	microRNA mir-99a	YES
chr1	20674619	20676232	peak_351	1000	.	3821.187988	12.830338	-1	339	1614	Distal Intergenic	1	20435343	20435423	81	2	790991	NR_030927	-239196	ENSBTAG00000029768	MIR99A	microRNA mir-99a	YES
chr1	20702877	20703414	peak_352	1000	.	559.293396	5.150622	-1	365	538	Distal Intergenic	1	20435343	20435423	81	2	790991	NR_030927	-267454	ENSBTAG00000029768	MIR99A	microRNA mir-99a	YES
chr1	20728606	20729689	peak_353	705	.	764.115417	5.298466	-1	423	1084	Distal Intergenic	1	20435343	20435423	81	2	790991	NR_030927	-293183	ENSBTAG00000029768	MIR99A	microRNA mir-99a	YES
chr1	20730782	20731367	peak_354	1000	.	644.513	5.881026	-1	342	586	Distal Intergenic	1	20435343	20435423	81	2	790991	NR_030927	-295359	ENSBTAG00000029768	MIR99A	microRNA mir-99a	YES
chr1	20733886	20734803	peak_355	1000	.	2179.072998	9.894822	-1	538	918	Distal Intergenic	1	20435343	20435423	81	2	790991	NR_030927	-298463	ENSBTAG00000029768	MIR99A	microRNA mir-99a	YES
chr1	20789958	20790409	peak_356	1000	.	586.639404	5.52727	-1	314	452	Distal Intergenic	1	20435343	20435423	81	2	790991	NR_030927	-354535	ENSBTAG00000029768	MIR99A	microRNA mir-99a	YES
chr1	20794335	20794572	peak_357	969	.	230.530792	3.822948	-1	142	238	Distal Intergenic	1	20435343	20435423	81	2	790991	NR_030927	-358912	ENSBTAG00000029768	MIR99A	microRNA mir-99a	YES
chr1	20823258	20824403	peak_358	1000	.	4846.270996	14.060468	-1	656	1146	Distal Intergenic	1	20435343	20435423	81	2	790991	NR_030927	-387835	ENSBTAG00000029768	MIR99A	microRNA mir-99a	NO
chr1	20962748	20963200	peak_359	754	.	341.724762	4.1608	-1	364	453	Distal Intergenic	1	20435343	20435423	81	2	790991	NR_030927	-527325	ENSBTAG00000029768	MIR99A	microRNA mir-99a	YES
chr1	20974307	20975593	peak_360	1000	.	2619.144775	8.885621	-1	733	1287	Distal Intergenic	1	20435343	20435423	81	2	790991	NR_030927	-538884	ENSBTAG00000029768	MIR99A	microRNA mir-99a	YES
chr1	21167070	21167321	peak_361	896	.	225.860657	3.977208	-1	158	252	Distal Intergenic	1	20435343	20435423	81	2	790991	NR_030927	-731647	ENSBTAG00000029768	MIR99A	microRNA mir-99a	YES
chr1	21167476	21167875	peak_362	1000	.	734.653687	6.207883	-1	296	400	Distal Intergenic	1	20435343	20435423	81	2	790991	NR_030927	-732053	ENSBTAG00000029768	MIR99A	microRNA mir-99a	YES
chr1	21247073	21247428	peak_363	1000	.	975.016968	6.627356	-1	192	356	Distal Intergenic	1	20435343	20435423	81	2	790991	NR_030927	-811650	ENSBTAG00000029768	MIR99A	microRNA mir-99a	YES
chr1	21327506	21329517	peak_364	1000	.	15403.59961	19.836416	-1	1136	2012	Distal Intergenic	1	20435343	20435423	81	2	790991	NR_030927	-892083	ENSBTAG00000029768	MIR99A	microRNA mir-99a	NO
chr1	21485813	21486006	peak_365	1000	.	256.17923	3.955169	-1	90	194	Distal Intergenic	1	20435343	20435423	81	2	790991	NR_030927	-1050390	ENSBTAG00000029768	MIR99A	microRNA mir-99a	YES
chr1	21490901	21491452	peak_366	1000	.	944.947266	6.530034	-1	268	552	Distal Intergenic	1	20435343	20435423	81	2	790991	NR_030927	-1055478	ENSBTAG00000029768	MIR99A	microRNA mir-99a	YES
chr1	21503281	21504047	peak_367	1000	.	3571.075684	13.979261	-1	375	767	Distal Intergenic	1	20435343	20435423	81	2	790991	NR_030927	-1067858	ENSBTAG00000029768	MIR99A	microRNA mir-99a	YES
chr1	21519772	21520464	peak_368	1000	.	1812.493652	9.560536	-1	350	693	Distal Intergenic	1	20435343	20435423	81	2	790991	NR_030927	-1084349	ENSBTAG00000029768	MIR99A	microRNA mir-99a	YES
chr1	21523678	21524047	peak_369	966	.	357.571594	3.742359	-1	139	370	Distal Intergenic	1	20435343	20435423	81	2	790991	NR_030927	-1088255	ENSBTAG00000029768	MIR99A	microRNA mir-99a	YES
chr1	21528317	21528659	peak_370	848	.	290.971375	4.093286	-1	199	343	Distal Intergenic	1	22617489	22675629	58141	1	534171	NM_001035404	-1088830	ENSBTAG00000002623	SAMSN1	SAM domain, SH3 domain and nuclear localization signals 1	YES
chr1	21595492	21596085	peak_371	996	.	591.640137	5.62723	-1	207	594	Distal Intergenic	1	22617489	22675629	58141	1	534171	NM_001035404	-1021404	ENSBTAG00000002623	SAMSN1	SAM domain, SH3 domain and nuclear localization signals 1	YES
chr1	21740349	21740858	peak_372	1000	.	826.381775	5.652681	-1	175	510	Distal Intergenic	1	22617489	22675629	58141	1	534171	NM_001035404	-876631	ENSBTAG00000002623	SAMSN1	SAM domain, SH3 domain and nuclear localization signals 1	YES
chr1	21907878	21908118	peak_373	1000	.	243.599152	4.214294	-1	76	241	Distal Intergenic	1	22617489	22675629	58141	1	534171	NM_001035404	-709371	ENSBTAG00000002623	SAMSN1	SAM domain, SH3 domain and nuclear localization signals 1	YES
chr1	22009944	22010909	peak_374	1000	.	2090.004883	9.953209	-1	434	966	Distal Intergenic	1	22617489	22675629	58141	1	534171	NM_001035404	-606580	ENSBTAG00000002623	SAMSN1	SAM domain, SH3 domain and nuclear localization signals 1	YES
chr1	22023148	22024208	peak_375	1000	.	1539.849854	7.939593	-1	395	1061	Distal Intergenic	1	22617489	22675629	58141	1	534171	NM_001035404	-593281	ENSBTAG00000002623	SAMSN1	SAM domain, SH3 domain and nuclear localization signals 1	NO
chr1	22039445	22040127	peak_376	1000	.	1492.641846	8.371243	-1	199	683	Distal Intergenic	1	22617489	22675629	58141	1	534171	NM_001035404	-577362	ENSBTAG00000002623	SAMSN1	SAM domain, SH3 domain and nuclear localization signals 1	YES
chr1	22092023	22092466	peak_377	458	.	203.271301	3.577667	-1	243	444	Distal Intergenic	1	22617489	22675629	58141	1	534171	NM_001035404	-525023	ENSBTAG00000002623	SAMSN1	SAM domain, SH3 domain and nuclear localization signals 1	YES
chr1	22092784	22095219	peak_378	1000	.	13654.40039	17.778093	-1	1138	2436	Distal Intergenic	1	22617489	22675629	58141	1	534171	NM_001035404	-522270	ENSBTAG00000002623	SAMSN1	SAM domain, SH3 domain and nuclear localization signals 1	NO
chr1	22095769	22096362	peak_379	496	.	294.713837	3.890018	-1	310	594	Distal Intergenic	1	22617489	22675629	58141	1	534171	NM_001035404	-521127	ENSBTAG00000002623	SAMSN1	SAM domain, SH3 domain and nuclear localization signals 1	YES
chr1	22111405	22111661	peak_380	1000	.	276.874451	4.043366	-1	159	257	Distal Intergenic	1	22617489	22675629	58141	1	534171	NM_001035404	-505828	ENSBTAG00000002623	SAMSN1	SAM domain, SH3 domain and nuclear localization signals 1	YES
chr1	22151173	22151474	peak_381	909	.	274.523499	4.115124	-1	166	302	Distal Intergenic	1	22617489	22675629	58141	1	534171	NM_001035404	-466015	ENSBTAG00000002623	SAMSN1	SAM domain, SH3 domain and nuclear localization signals 1	YES
chr1	22152289	22152531	peak_382	1000	.	413.30661	4.968247	-1	95	243	Distal Intergenic	1	22617489	22675629	58141	1	534171	NM_001035404	-464958	ENSBTAG00000002623	SAMSN1	SAM domain, SH3 domain and nuclear localization signals 1	YES
chr1	22153017	22153711	peak_383	796	.	553.420654	4.257557	-1	637	695	Distal Intergenic	1	22617489	22675629	58141	1	534171	NM_001035404	-463778	ENSBTAG00000002623	SAMSN1	SAM domain, SH3 domain and nuclear localization signals 1	YES
chr1	22286445	22286682	peak_384	1000	.	300.078491	4.398409	-1	69	238	Distal Intergenic	1	22617489	22675629	58141	1	534171	NM_001035404	-330807	ENSBTAG00000002623	SAMSN1	SAM domain, SH3 domain and nuclear localization signals 1	YES
chr1	22295968	22296451	peak_385	1000	.	1386.163818	8.567343	-1	198	484	Distal Intergenic	1	22617489	22675629	58141	1	534171	NM_001035404	-321038	ENSBTAG00000002623	SAMSN1	SAM domain, SH3 domain and nuclear localization signals 1	YES
chr1	22493918	22494309	peak_386	1000	.	467.77301	4.17156	-1	156	392	Distal Intergenic	1	22617489	22675629	58141	1	534171	NM_001035404	-123180	ENSBTAG00000002623	SAMSN1	SAM domain, SH3 domain and nuclear localization signals 1	YES
chr1	22536480	22536808	peak_387	1000	.	339.444702	3.74869	-1	177	329	Distal Intergenic	1	22617489	22675629	58141	1	534171	NM_001035404	-80681	ENSBTAG00000002623	SAMSN1	SAM domain, SH3 domain and nuclear localization signals 1	YES
chr1	22555916	22556452	peak_388	1000	.	1097.610962	5.887995	-1	336	537	Distal Intergenic	1	22617489	22675629	58141	1	534171	NM_001035404	-61037	ENSBTAG00000002623	SAMSN1	SAM domain, SH3 domain and nuclear localization signals 1	YES
chr1	22568143	22568441	peak_389	1000	.	626.744934	6.0145	-1	132	299	Distal Intergenic	1	22617489	22675629	58141	1	534171	NM_001035404	-49048	ENSBTAG00000002623	SAMSN1	SAM domain, SH3 domain and nuclear localization signals 1	YES
chr1	22598353	22598907	peak_390	1000	.	1238.535156	7.081953	-1	271	555	Distal Intergenic	1	22617489	22675629	58141	1	534171	NM_001035404	-18582	ENSBTAG00000002623	SAMSN1	SAM domain, SH3 domain and nuclear localization signals 1	YES
chr1	22617377	22617673	peak_391	1000	.	645.900757	6.283387	-1	130	297	Promoter (<=1kb)	1	22617489	22675629	58141	1	534171	NM_001035404	0	ENSBTAG00000002623	SAMSN1	SAM domain, SH3 domain and nuclear localization signals 1	YES
chr1	22668019	22668327	peak_392	1000	.	350.262573	4.214834	-1	220	309	Intron (NM_001035404/534171, intron 7 of 7)	1	22617489	22675629	58141	1	534171	NM_001035404	50530	ENSBTAG00000002623	SAMSN1	SAM domain, SH3 domain and nuclear localization signals 1	YES
chr1	22712267	22713174	peak_393	1000	.	2385.879883	11.288441	-1	308	908	Distal Intergenic	1	22783919	22794032	10114	1	505907	NM_001038505	-70745	ENSBTAG00000012908	HSPA13	heat shock protein family A (Hsp70) member 13	YES
chr1	22725179	22725789	peak_394	682	.	416.842865	4.710567	-1	187	611	Distal Intergenic	1	22783919	22794032	10114	1	505907	NM_001038505	-58130	ENSBTAG00000012908	HSPA13	heat shock protein family A (Hsp70) member 13	YES
chr1	22734078	22734315	peak_395	1000	.	438.959534	4.917639	-1	89	238	Distal Intergenic	1	22783919	22794032	10114	1	505907	NM_001038505	-49604	ENSBTAG00000012908	HSPA13	heat shock protein family A (Hsp70) member 13	YES
chr1	22738830	22739024	peak_396	1000	.	232.113815	3.93144	-1	77	195	Distal Intergenic	1	22783919	22794032	10114	1	505907	NM_001038505	-44895	ENSBTAG00000012908	HSPA13	heat shock protein family A (Hsp70) member 13	YES
chr1	22741204	22741690	peak_397	790	.	384.830902	3.67383	-1	92	487	Distal Intergenic	1	22783919	22794032	10114	1	505907	NM_001038505	-42229	ENSBTAG00000012908	HSPA13	heat shock protein family A (Hsp70) member 13	YES
chr1	22754553	22755254	peak_398	1000	.	1450.328247	8.718571	-1	410	702	Distal Intergenic	1	22783919	22794032	10114	1	505907	NM_001038505	-28665	ENSBTAG00000012908	HSPA13	heat shock protein family A (Hsp70) member 13	YES
chr1	22782476	22784904	peak_399	1000	.	14912.81543	25.350058	-1	1264	2429	Promoter (<=1kb)	1	22783919	22794032	10114	1	505907	NM_001038505	0	ENSBTAG00000012908	HSPA13	heat shock protein family A (Hsp70) member 13	NO
chr1	22893980	22894419	peak_400	582	.	256.257263	3.519867	-1	190	440	Distal Intergenic	1	22966713	22989866	23154	1	617574	NM_001105006	-72294	ENSBTAG00000038512	LIPI	lipase I	YES
chr1	22894565	22895347	peak_401	1000	.	3421.709961	13.617586	-1	463	783	Distal Intergenic	1	22966713	22989866	23154	1	617574	NM_001105006	-71366	ENSBTAG00000038512	LIPI	lipase I	YES
chr1	22905395	22906030	peak_402	1000	.	827.414673	5.481428	-1	360	636	Distal Intergenic	1	22966713	22989866	23154	1	617574	NM_001105006	-60683	ENSBTAG00000038512	LIPI	lipase I	YES
chr1	22906292	22906812	peak_403	1000	.	1640.251343	8.195586	-1	210	521	Distal Intergenic	1	22966713	22989866	23154	1	617574	NM_001105006	-59901	ENSBTAG00000038512	LIPI	lipase I	YES
chr1	22917305	22917796	peak_404	1000	.	1050.552856	6.522988	-1	254	492	Distal Intergenic	1	22966713	22989866	23154	1	617574	NM_001105006	-48917	ENSBTAG00000038512	LIPI	lipase I	YES
chr1	22919394	22919774	peak_405	986	.	375.583221	4.666008	-1	140	381	Distal Intergenic	1	22966713	22989866	23154	1	617574	NM_001105006	-46939	ENSBTAG00000038512	LIPI	lipase I	YES
chr1	22965989	22967324	peak_406	1000	.	4331.375488	10.66033	-1	899	1336	Promoter (<=1kb)	1	22966713	22989866	23154	1	617574	NM_001105006	0	ENSBTAG00000038512	LIPI	lipase I	NO
chr1	23561321	23561475	peak_407	1000	.	357.54776	4.876516	-1	30	155	Distal Intergenic	1	22948041	22966832	18792	2	539474	NM_001040567	-594489	ENSBTAG00000034347	RBM11	RNA binding motif protein 11	NO
chr1	24411360	24411744	peak_408	1000	.	925.091553	6.333416	-1	165	385	Distal Intergenic	1	22948041	22966832	18792	2	539474	NM_001040567	-1444528	ENSBTAG00000034347	RBM11	RNA binding motif protein 11	YES
chr1	24412497	24413238	peak_409	797	.	591.510742	4.336047	-1	378	742	Distal Intergenic	1	22948041	22966832	18792	2	539474	NM_001040567	-1445665	ENSBTAG00000034347	RBM11	RNA binding motif protein 11	YES
chr1	26181054	26181400	peak_410	867	.	300.792999	4.244887	-1	259	347	Exon (NM_001192888/536815, exon 17 of 31)	1	26116520	27253380	1136861	2	536815	NM_001192888	1071980	ENSBTAG00000009851	ROBO1	roundabout guidance receptor 1	YES
chr1	26183486	26183989	peak_411	1000	.	685.616455	5.122909	-1	112	504	Exon (NM_001192888/536815, exon 15 of 31)	1	26116520	27253380	1136861	2	536815	NM_001192888	1069391	ENSBTAG00000009851	ROBO1	roundabout guidance receptor 1	YES
chr1	26245656	26246227	peak_412	1000	.	1792.567383	9.386739	-1	307	572	Intron (NM_001192888/536815, intron 4 of 30)	1	26116520	27253380	1136861	2	536815	NM_001192888	1007153	ENSBTAG00000009851	ROBO1	roundabout guidance receptor 1	YES
chr1	26274434	26275678	peak_413	1000	.	3697.703857	10.113988	-1	684	1245	Intron (NM_001192888/536815, intron 3 of 30)	1	26116520	27253380	1136861	2	536815	NM_001192888	977702	ENSBTAG00000009851	ROBO1	roundabout guidance receptor 1	YES
chr1	26541022	26541533	peak_414	1000	.	701.909729	4.322875	-1	178	512	Intron (NM_001192888/536815, intron 2 of 30)	1	26116520	27253380	1136861	2	536815	NM_001192888	711847	ENSBTAG00000009851	ROBO1	roundabout guidance receptor 1	YES
chr1	26583454	26584474	peak_415	1000	.	1407.276001	5.224691	-1	757	1021	Intron (NM_001192888/536815, intron 2 of 30)	1	26116520	27253380	1136861	2	536815	NM_001192888	668906	ENSBTAG00000009851	ROBO1	roundabout guidance receptor 1	YES
chr1	26600209	26600403	peak_416	1000	.	268.596344	4.534577	-1	98	195	Intron (NM_001192888/536815, intron 2 of 30)	1	26116520	27253380	1136861	2	536815	NM_001192888	652977	ENSBTAG00000009851	ROBO1	roundabout guidance receptor 1	YES
chr1	26639081	26639597	peak_417	1000	.	625.759766	5.112956	-1	172	517	Intron (NM_001192888/536815, intron 2 of 30)	1	26116520	27253380	1136861	2	536815	NM_001192888	613783	ENSBTAG00000009851	ROBO1	roundabout guidance receptor 1	YES
chr1	26741851	26742071	peak_418	1000	.	252.914017	4.044355	-1	76	221	Intron (NM_001192888/536815, intron 1 of 30)	1	26116520	27253380	1136861	2	536815	NM_001192888	511309	ENSBTAG00000009851	ROBO1	roundabout guidance receptor 1	YES
chr1	27781126	27781408	peak_419	1000	.	384.704041	4.500578	-1	161	283	Distal Intergenic	1	26116520	27253380	1136861	2	536815	NM_001192888	-527746	ENSBTAG00000009851	ROBO1	roundabout guidance receptor 1	YES
chr1	28148703	28149067	peak_420	1000	.	830.195679	6.4154	-1	257	365	Distal Intergenic	1	26116520	27253380	1136861	2	536815	NM_001192888	-895323	ENSBTAG00000009851	ROBO1	roundabout guidance receptor 1	YES
chr1	28839240	28839532	peak_421	1000	.	296.638458	3.834628	-1	154	293	Distal Intergenic	1	29107841	29418737	310897	2	615745	NM_001122729	579205	ENSBTAG00000036262	GBE1	1,4-alpha-glucan branching enzyme 1	YES
chr1	28971517	28971943	peak_422	860	.	367.399353	5.071432	-1	186	427	Distal Intergenic	1	29107841	29418737	310897	2	615745	NM_001122729	446794	ENSBTAG00000036262	GBE1	1,4-alpha-glucan branching enzyme 1	YES
chr1	29107936	29108208	peak_423	1000	.	556.073303	5.104014	-1	94	273	Intron (NM_001122729/615745, intron 15 of 15)	1	29107841	29418737	310897	2	615745	NM_001122729	310529	ENSBTAG00000036262	GBE1	1,4-alpha-glucan branching enzyme 1	YES
chr1	29416928	29417717	peak_424	1000	.	1068.79248	5.669852	-1	233	790	Promoter (1-2kb)	1	29107841	29418737	310897	2	615745	NM_001122729	1020	ENSBTAG00000036262	GBE1	1,4-alpha-glucan branching enzyme 1	YES
chr1	29417979	29419781	peak_425	1000	.	8385.191406	12.274713	-1	939	1803	Promoter (<=1kb)	1	29107841	29418737	310897	2	615745	NM_001122729	0	ENSBTAG00000036262	GBE1	1,4-alpha-glucan branching enzyme 1	NO
chr1	29555453	29555756	peak_426	980	.	297.841675	4.272094	-1	105	304	Distal Intergenic	1	29107841	29418737	310897	2	615745	NM_001122729	-136716	ENSBTAG00000036262	GBE1	1,4-alpha-glucan branching enzyme 1	YES
chr1	31798284	31798540	peak_427	1000	.	438.830292	4.575556	-1	76	257	Distal Intergenic	1	29107841	29418737	310897	2	615745	NM_001122729	-2379547	ENSBTAG00000036262	GBE1	1,4-alpha-glucan branching enzyme 1	YES
chr1	32826624	32828459	peak_428	1000	.	7556.292969	16.418207	-1	499	1836	Distal Intergenic	1	34476824	34476884	61	2	114482295	NR_162351	1648425	ENSBTAG00000053095	MIR2285CM	microRNA mir-2285cm	NO
chr1	32828925	32829262	peak_429	827	.	279.501343	4.141375	-1	217	338	Distal Intergenic	1	34476824	34476884	61	2	114482295	NR_162351	1647622	ENSBTAG00000053095	MIR2285CM	microRNA mir-2285cm	YES
chr1	32829719	32830507	peak_430	606	.	478.293762	3.712083	-1	498	789	Distal Intergenic	1	34476824	34476884	61	2	114482295	NR_162351	1646377	ENSBTAG00000053095	MIR2285CM	microRNA mir-2285cm	YES
chr1	32851572	32851747	peak_431	1000	.	230.145844	4.317257	-1	66	176	Distal Intergenic	1	34476824	34476884	61	2	114482295	NR_162351	1625137	ENSBTAG00000053095	MIR2285CM	microRNA mir-2285cm	YES
chr1	32926445	32926823	peak_432	1000	.	1487.100586	8.279698	-1	193	379	Distal Intergenic	1	34476824	34476884	61	2	114482295	NR_162351	1550061	ENSBTAG00000053095	MIR2285CM	microRNA mir-2285cm	YES
chr1	32981311	32981481	peak_433	1000	.	245.750107	4.469797	-1	80	171	Distal Intergenic	1	34476824	34476884	61	2	114482295	NR_162351	1495403	ENSBTAG00000053095	MIR2285CM	microRNA mir-2285cm	YES
chr1	33210538	33210720	peak_434	1000	.	252.793762	3.911689	-1	128	183	Distal Intergenic	1	34476824	34476884	61	2	114482295	NR_162351	1266164	ENSBTAG00000053095	MIR2285CM	microRNA mir-2285cm	YES
chr1	33765358	33766303	peak_435	1000	.	3017.516357	10.437549	-1	371	946	Distal Intergenic	1	34476824	34476884	61	2	114482295	NR_162351	710581	ENSBTAG00000053095	MIR2285CM	microRNA mir-2285cm	YES
chr1	33817662	33817863	peak_436	1000	.	468.16217	5.353173	-1	129	202	Distal Intergenic	1	34476824	34476884	61	2	114482295	NR_162351	659021	ENSBTAG00000053095	MIR2285CM	microRNA mir-2285cm	YES
chr1	33854582	33854855	peak_437	1000	.	755.600525	6.632217	-1	136	274	Distal Intergenic	1	34476824	34476884	61	2	114482295	NR_162351	622029	ENSBTAG00000053095	MIR2285CM	microRNA mir-2285cm	YES
chr1	33902836	33903210	peak_438	1000	.	863.044495	6.29397	-1	209	375	Distal Intergenic	1	34476824	34476884	61	2	114482295	NR_162351	573674	ENSBTAG00000053095	MIR2285CM	microRNA mir-2285cm	YES
chr1	33965567	33966061	peak_439	1000	.	3164.229004	12.270698	-1	162	495	Distal Intergenic	1	34476824	34476884	61	2	114482295	NR_162351	510823	ENSBTAG00000053095	MIR2285CM	microRNA mir-2285cm	YES
chr1	34040110	34040423	peak_440	1000	.	892.853088	6.981753	-1	169	314	Distal Intergenic	1	34476824	34476884	61	2	114482295	NR_162351	436461	ENSBTAG00000053095	MIR2285CM	microRNA mir-2285cm	YES
chr1	34299593	34300142	peak_441	768	.	422.372681	4.90728	-1	100	550	Distal Intergenic	1	34476824	34476884	61	2	114482295	NR_162351	176742	ENSBTAG00000053095	MIR2285CM	microRNA mir-2285cm	YES
chr1	34301201	34301883	peak_442	582	.	397.185577	4.551659	-1	152	683	Distal Intergenic	1	34476824	34476884	61	2	114482295	NR_162351	175001	ENSBTAG00000053095	MIR2285CM	microRNA mir-2285cm	YES
chr1	34707204	34707576	peak_443	1000	.	451.703308	5.322248	-1	133	373	Distal Intergenic	1	34476824	34476884	61	2	114482295	NR_162351	-230320	ENSBTAG00000053095	MIR2285CM	microRNA mir-2285cm	YES
chr1	34822083	34822282	peak_444	1000	.	317.903381	4.1861	-1	102	200	Distal Intergenic	1	35073330	35123243	49914	2	781333	NM_001191130	300961	ENSBTAG00000026156	VGLL3	vestigial like family member 3	YES
chr1	34930840	34931616	peak_445	1000	.	2198.372559	9.894746	-1	155	777	Distal Intergenic	1	35073330	35123243	49914	2	781333	NM_001191130	191627	ENSBTAG00000026156	VGLL3	vestigial like family member 3	YES
chr1	35122860	35123630	peak_446	1000	.	812.845337	5.426906	-1	468	771	Promoter (<=1kb)	1	35073330	35123243	49914	2	781333	NM_001191130	0	ENSBTAG00000026156	VGLL3	vestigial like family member 3	NO
chr1	35319841	35320033	peak_447	1000	.	248.019196	3.928245	-1	103	193	Distal Intergenic	1	35381297	35415199	33903	1	615954	NM_001035472	-61264	ENSBTAG00000007939	CHMP2B	charged multivesicular body protein 2B	YES
chr1	35380652	35382721	peak_448	1000	.	7669.925293	13.071054	-1	561	2070	Promoter (<=1kb)	1	35381297	35415199	33903	1	615954	NM_001035472	0	ENSBTAG00000007939	CHMP2B	charged multivesicular body protein 2B	NO
chr1	35714964	35715382	peak_449	802	.	335.930481	3.661228	-1	283	419	Distal Intergenic	1	35417574	35435629	18056	2	282315	NM_174579	-279335	ENSBTAG00000009128	POU1F1	POU class 1 homeobox 1	NO
chr1	36017913	36018727	peak_450	1000	.	2927.582031	11.444257	-1	336	815	Distal Intergenic	1	36006380	36007572	1193	1	407196	NM_001206605	11533	ENSBTAG00000039151	HTR1F	5-hydroxytryptamine receptor 1F	NO
chr1	36022156	36022446	peak_451	754	.	219.464371	4.068576	-1	213	291	Distal Intergenic	1	36006380	36007572	1193	1	407196	NM_001206605	15776	ENSBTAG00000039151	HTR1F	5-hydroxytryptamine receptor 1F	YES
chr1	36035137	36035422	peak_452	1000	.	393.815094	4.941114	-1	141	286	Distal Intergenic	1	36058726	36063724	4999	2	613824	NM_001191137	28302	ENSBTAG00000046959	CGGBP1	CGG triplet repeat binding protein 1	YES
chr1	36062767	36065016	peak_453	1000	.	17546.36328	24.132431	-1	1046	2250	Promoter (<=1kb)	1	36058726	36063724	4999	2	613824	NM_001191137	0	ENSBTAG00000046959	CGGBP1	CGG triplet repeat binding protein 1	NO
chr1	36115135	36115696	peak_454	1000	.	1411.277832	8.83135	-1	272	562	Distal Intergenic	1	36156598	36162574	5977	1	511707	NM_001206451	-40902	ENSBTAG00000007970	C1H3orf38	chromosome 1 C3orf38 homolog	YES
chr1	36155712	36157593	peak_455	1000	.	9518.146484	17.26222	-1	797	1882	Promoter (<=1kb)	1	36156598	36162574	5977	1	511707	NM_001206451	0	ENSBTAG00000007970	C1H3orf38	chromosome 1 C3orf38 homolog	NO
chr1	36181508	36181842	peak_456	1000	.	398.032104	5.151578	-1	135	335	Distal Intergenic	1	36156598	36162574	5977	1	511707	NM_001206451	24910	ENSBTAG00000007970	C1H3orf38	chromosome 1 C3orf38 homolog	YES
chr1	36328740	36329011	peak_457	1000	.	355.493713	4.115124	-1	62	272	Distal Intergenic	1	36156598	36162574	5977	1	511707	NM_001206451	172142	ENSBTAG00000007970	C1H3orf38	chromosome 1 C3orf38 homolog	YES
chr1	36893404	36893815	peak_458	1000	.	413.92334	4.452281	-1	291	412	Distal Intergenic	1	37110684	37519280	408597	1	537951	NM_001206113	-216869	ENSBTAG00000006811	EPHA3	EPH receptor A3	YES
chr1	37117514	37117921	peak_459	1000	.	1027.62146	7.161001	-1	222	408	Intron (NM_001206113/537951, intron 1 of 16)	1	37110684	37519280	408597	1	537951	NM_001206113	6830	ENSBTAG00000006811	EPHA3	EPH receptor A3	NO
chr1	37862647	37863253	peak_460	1000	.	664.797668	5.199732	-1	289	607	Distal Intergenic	1	38203318	38267163	63846	2	282006	NM_174438	403910	ENSBTAG00000023652	PROS1	protein S	YES
chr1	38170007	38170326	peak_461	1000	.	413.6315	5.276075	-1	229	320	Distal Intergenic	1	38203318	38267163	63846	2	282006	NM_174438	96837	ENSBTAG00000023652	PROS1	protein S	YES
chr1	38175876	38176984	peak_462	1000	.	5478.105957	15.505199	-1	571	1109	Distal Intergenic	1	38203318	38267163	63846	2	282006	NM_174438	90179	ENSBTAG00000023652	PROS1	protein S	YES
chr1	38266869	38267694	peak_463	1000	.	1991.889404	8.358994	-1	417	826	Promoter (<=1kb)	1	38203318	38267163	63846	2	282006	NM_174438	0	ENSBTAG00000023652	PROS1	protein S	NO
chr1	38274905	38276203	peak_464	1000	.	11791.12109	22.748001	-1	620	1299	Distal Intergenic	1	38203318	38267163	63846	2	282006	NM_174438	-7742	ENSBTAG00000023652	PROS1	protein S	NO
chr1	38359454	38361001	peak_465	1000	.	5056.228516	8.439205	-1	1044	1548	Promoter (<=1kb)	1	38360629	38420855	60227	1	533791	NM_001076001	0	ENSBTAG00000015728	NSUN3	NOP2/Sun RNA methyltransferase 3	NO
chr1	38608678	38608837	peak_466	1000	.	234.066132	3.918097	-1	55	160	Distal Intergenic	1	38360629	38420855	60227	1	533791	NM_001076001	248049	ENSBTAG00000015728	NSUN3	NOP2/Sun RNA methyltransferase 3	YES
chr1	38712559	38713970	peak_467	1000	.	4236.20459	15.037103	-1	622	1412	Distal Intergenic	1	38360629	38420855	60227	1	533791	NM_001076001	351930	ENSBTAG00000015728	NSUN3	NOP2/Sun RNA methyltransferase 3	YES
chr1	38953623	38954462	peak_468	1000	.	2156.834473	8.678946	-1	518	840	Distal Intergenic	1	38360629	38420855	60227	1	533791	NM_001076001	592994	ENSBTAG00000015728	NSUN3	NOP2/Sun RNA methyltransferase 3	YES
chr1	39123004	39123589	peak_469	1000	.	850.400818	6.491913	-1	488	586	Distal Intergenic	1	38360629	38420855	60227	1	533791	NM_001076001	762375	ENSBTAG00000015728	NSUN3	NOP2/Sun RNA methyltransferase 3	YES
chr1	39279022	39279847	peak_470	1000	.	2108.704834	10.95507	-1	335	826	Distal Intergenic	1	38360629	38420855	60227	1	533791	NM_001076001	918393	ENSBTAG00000015728	NSUN3	NOP2/Sun RNA methyltransferase 3	YES
chr1	40888522	40888762	peak_471	1000	.	403.504059	5.184471	-1	123	241	Distal Intergenic	1	42010599	42049951	39353	1	519014	NM_001075782	-1121837	ENSBTAG00000010091	ARL6	ADP ribosylation factor like GTPase 6	YES
chr1	40973406	40974955	peak_472	1000	.	4287.47998	9.309994	-1	237	1550	Distal Intergenic	1	42010599	42049951	39353	1	519014	NM_001075782	-1035644	ENSBTAG00000010091	ARL6	ADP ribosylation factor like GTPase 6	YES
chr1	41060830	41061007	peak_473	1000	.	213.433823	3.739805	-1	86	178	Distal Intergenic	1	42010599	42049951	39353	1	519014	NM_001075782	-949592	ENSBTAG00000010091	ARL6	ADP ribosylation factor like GTPase 6	YES
chr1	41231154	41231537	peak_474	1000	.	763.349121	5.927043	-1	156	384	Distal Intergenic	1	42010599	42049951	39353	1	519014	NM_001075782	-779062	ENSBTAG00000010091	ARL6	ADP ribosylation factor like GTPase 6	NO
chr1	41916125	41916454	peak_475	727	.	239.874756	3.302512	-1	49	330	Distal Intergenic	1	42010599	42049951	39353	1	519014	NM_001075782	-94145	ENSBTAG00000010091	ARL6	ADP ribosylation factor like GTPase 6	YES
chr1	41961737	41961911	peak_476	1000	.	210.949127	3.93925	-1	83	175	Distal Intergenic	1	42010599	42049951	39353	1	519014	NM_001075782	-48688	ENSBTAG00000010091	ARL6	ADP ribosylation factor like GTPase 6	YES
chr1	42009583	42011191	peak_477	1000	.	7369.037109	14.769591	-1	925	1609	Promoter (<=1kb)	1	42010599	42049951	39353	1	519014	NM_001075782	0	ENSBTAG00000010091	ARL6	ADP ribosylation factor like GTPase 6	NO
chr1	42016713	42016907	peak_478	1000	.	414.227081	4.864155	-1	129	195	Intron (NM_001075782/519014, intron 2 of 7)	1	42010599	42049951	39353	1	519014	NM_001075782	6114	ENSBTAG00000010091	ARL6	ADP ribosylation factor like GTPase 6	YES
chr1	42043518	42043964	peak_479	581	.	259.571686	3.745381	-1	227	447	Intron (NM_001075782/519014, intron 7 of 7)	1	42010599	42049951	39353	1	519014	NM_001075782	32919	ENSBTAG00000010091	ARL6	ADP ribosylation factor like GTPase 6	YES
chr1	42063475	42063952	peak_480	923	.	441.391357	5.146552	-1	404	478	Distal Intergenic	1	42010599	42049951	39353	1	519014	NM_001075782	52876	ENSBTAG00000010091	ARL6	ADP ribosylation factor like GTPase 6	YES
chr1	42069736	42072422	peak_481	1000	.	11466.69922	18.062769	-1	696	2687	Distal Intergenic	1	42010599	42049951	39353	1	519014	NM_001075782	59137	ENSBTAG00000010091	ARL6	ADP ribosylation factor like GTPase 6	NO
chr1	42072565	42073093	peak_482	834	.	440.959991	3.653726	-1	308	529	Distal Intergenic	1	42010599	42049951	39353	1	519014	NM_001075782	61966	ENSBTAG00000010091	ARL6	ADP ribosylation factor like GTPase 6	YES
chr1	42084725	42085073	peak_483	744	.	259.649109	3.6132	-1	163	349	Distal Intergenic	1	42010599	42049951	39353	1	519014	NM_001075782	74126	ENSBTAG00000010091	ARL6	ADP ribosylation factor like GTPase 6	YES
chr1	42086502	42087131	peak_484	1000	.	1779.893066	8.731139	-1	345	630	Distal Intergenic	1	42010599	42049951	39353	1	519014	NM_001075782	75903	ENSBTAG00000010091	ARL6	ADP ribosylation factor like GTPase 6	YES
chr1	42108806	42109112	peak_485	1000	.	546.33728	5.114007	-1	116	307	Distal Intergenic	1	42010599	42049951	39353	1	519014	NM_001075782	98207	ENSBTAG00000010091	ARL6	ADP ribosylation factor like GTPase 6	YES
chr1	42134446	42135151	peak_486	1000	.	820.399902	4.756411	-1	300	706	Distal Intergenic	1	42197610	42230735	33126	2	540466	NM_001015675	95584	ENSBTAG00000015546	RIOX2	ribosomal oxygenase 2	YES
chr1	42151125	42151983	peak_487	1000	.	1129.874023	6.121176	-1	221	859	Distal Intergenic	1	42197610	42230735	33126	2	540466	NM_001015675	78752	ENSBTAG00000015546	RIOX2	ribosomal oxygenase 2	YES
chr1	42156441	42157795	peak_488	1000	.	4138.270508	14.294546	-1	844	1355	Distal Intergenic	1	42197610	42230735	33126	2	540466	NM_001015675	72940	ENSBTAG00000015546	RIOX2	ribosomal oxygenase 2	YES
chr1	42158427	42158798	peak_489	1000	.	571.055054	4.794412	-1	298	372	Distal Intergenic	1	42197610	42230735	33126	2	540466	NM_001015675	71937	ENSBTAG00000015546	RIOX2	ribosomal oxygenase 2	YES
chr1	42159010	42159467	peak_490	1000	.	540.109192	4.900858	-1	117	458	Distal Intergenic	1	42197610	42230735	33126	2	540466	NM_001015675	71268	ENSBTAG00000015546	RIOX2	ribosomal oxygenase 2	YES
chr1	42160159	42161436	peak_491	1000	.	5405.819824	15.551772	-1	465	1278	Distal Intergenic	1	42197610	42230735	33126	2	540466	NM_001015675	69299	ENSBTAG00000015546	RIOX2	ribosomal oxygenase 2	YES
chr1	42161684	42162384	peak_492	953	.	668.11261	5.383625	-1	237	701	Distal Intergenic	1	42197610	42230735	33126	2	540466	NM_001015675	68351	ENSBTAG00000015546	RIOX2	ribosomal oxygenase 2	YES
chr1	42162500	42163675	peak_493	487	.	573.151001	3.719945	-1	640	1176	Distal Intergenic	1	42197610	42230735	33126	2	540466	NM_001015675	67060	ENSBTAG00000015546	RIOX2	ribosomal oxygenase 2	YES
chr1	42170252	42170757	peak_494	609	.	308.371796	4.202026	-1	426	506	Distal Intergenic	1	42197610	42230735	33126	2	540466	NM_001015675	59978	ENSBTAG00000015546	RIOX2	ribosomal oxygenase 2	YES
chr1	42188484	42188725	peak_495	1000	.	370.555939	4.86445	-1	129	242	Distal Intergenic	1	42197610	42230735	33126	2	540466	NM_001015675	42010	ENSBTAG00000015546	RIOX2	ribosomal oxygenase 2	YES
chr1	42201963	42202872	peak_496	927	.	843.529785	4.807361	-1	661	910	Exon (NM_001015675/540466, exon 6 of 10)	1	42197610	42230735	33126	2	540466	NM_001015675	27863	ENSBTAG00000015546	RIOX2	ribosomal oxygenase 2	YES
chr1	42204692	42205626	peak_497	960	.	897.33667	5.280353	-1	311	935	Intron (NM_001015675/540466, intron 5 of 9)	1	42197610	42230735	33126	2	540466	NM_001015675	25109	ENSBTAG00000015546	RIOX2	ribosomal oxygenase 2	YES
chr1	42205898	42207634	peak_498	863	.	1499.826172	4.804418	-1	387	1737	Exon (NM_001015675/540466, exon 5 of 10)	1	42197610	42230735	33126	2	540466	NM_001015675	23101	ENSBTAG00000015546	RIOX2	ribosomal oxygenase 2	YES
chr1	42209794	42210152	peak_499	834	.	299.482361	4.114778	-1	151	359	Intron (NM_001015675/540466, intron 4 of 9)	1	42197610	42230735	33126	2	540466	NM_001015675	20583	ENSBTAG00000015546	RIOX2	ribosomal oxygenase 2	YES
chr1	42220712	42222216	peak_500	1000	.	2906.401367	7.586274	-1	261	1505	Intron (NM_001015675/540466, intron 2 of 9)	1	42197610	42230735	33126	2	540466	NM_001015675	8519	ENSBTAG00000015546	RIOX2	ribosomal oxygenase 2	YES
chr1	42223842	42224910	peak_501	1000	.	2704.894043	10.983216	-1	590	1069	5' UTR	1	42197610	42230735	33126	2	540466	NM_001015675	5825	ENSBTAG00000015546	RIOX2	ribosomal oxygenase 2	YES
chr1	42226140	42227050	peak_502	441	.	401.693726	3.717034	-1	397	911	Intron (NM_001015675/540466, intron 1 of 9)	1	42197610	42230735	33126	2	540466	NM_001015675	3685	ENSBTAG00000015546	RIOX2	ribosomal oxygenase 2	YES
chr1	42229910	42231500	peak_503	1000	.	6824.825195	14.097806	-1	831	1591	Promoter (<=1kb)	1	42197610	42230735	33126	2	540466	NM_001015675	0	ENSBTAG00000015546	RIOX2	ribosomal oxygenase 2	NO
chr1	42268478	42269271	peak_504	1000	.	3085.435791	9.697373	-1	295	794	Intron (NM_001192519/520166, intron 3 of 8)	1	42241399	42286990	45592	2	520166	NM_001192519	17719	ENSBTAG00000001416	GABRR3	gamma-aminobutyric acid type A receptor rho3 subunit	YES
chr1	42272250	42273140	peak_505	1000	.	1809.4646	8.115398	-1	602	891	Intron (NM_001192519/520166, intron 2 of 8)	1	42241399	42286990	45592	2	520166	NM_001192519	13850	ENSBTAG00000001416	GABRR3	gamma-aminobutyric acid type A receptor rho3 subunit	YES
chr1	42274018	42274346	peak_506	647	.	212.933304	3.714262	-1	97	329	Intron (NM_001192519/520166, intron 2 of 8)	1	42241399	42286990	45592	2	520166	NM_001192519	12644	ENSBTAG00000001416	GABRR3	gamma-aminobutyric acid type A receptor rho3 subunit	YES
chr1	42275204	42275578	peak_507	1000	.	1001.53949	7.954947	-1	282	375	Intron (NM_001192519/520166, intron 2 of 8)	1	42241399	42286990	45592	2	520166	NM_001192519	11412	ENSBTAG00000001416	GABRR3	gamma-aminobutyric acid type A receptor rho3 subunit	YES
chr1	42294623	42294962	peak_508	1000	.	638.605652	5.819018	-1	249	340	Distal Intergenic	1	42241399	42286990	45592	2	520166	NM_001192519	-7633	ENSBTAG00000001416	GABRR3	gamma-aminobutyric acid type A receptor rho3 subunit	YES
chr1	42421820	42422147	peak_509	685	.	224.608719	3.644964	-1	126	328	Distal Intergenic	1	42241399	42286990	45592	2	520166	NM_001192519	-134830	ENSBTAG00000001416	GABRR3	gamma-aminobutyric acid type A receptor rho3 subunit	YES
chr1	42758875	42759063	peak_510	1000	.	251.678253	4.300685	-1	61	189	Distal Intergenic	1	42822728	42830070	7343	2	515537	NM_001206357	71007	ENSBTAG00000020996	CLDND1	claudin domain containing 1	YES
chr1	42829123	42830855	peak_511	1000	.	9976.695312	20.769365	-1	976	1733	Promoter (<=1kb)	1	42822728	42830070	7343	2	515537	NM_001206357	0	ENSBTAG00000020996	CLDND1	claudin domain containing 1	NO
chr1	42879819	42880303	peak_512	1000	.	690.105225	5.538721	-1	194	485	Distal Intergenic	1	42888156	42901415	13260	2	540283	NM_001192393	21112	ENSBTAG00000004124	CPOX	coproporphyrinogen oxidase	YES
chr1	42900542	42901759	peak_513	1000	.	4682.021484	11.651783	-1	914	1218	Promoter (<=1kb)	1	42888156	42901415	13260	2	540283	NM_001192393	0	ENSBTAG00000004124	CPOX	coproporphyrinogen oxidase	NO
chr1	42915500	42915815	peak_514	1000	.	578.480469	4.91329	-1	173	316	Distal Intergenic	1	42888156	42901415	13260	2	540283	NM_001192393	-14085	ENSBTAG00000004124	CPOX	coproporphyrinogen oxidase	YES
chr1	42950040	42950346	peak_515	1000	.	719.770142	6.29397	-1	121	307	Distal Intergenic	1	42888156	42901415	13260	2	540283	NM_001192393	-48625	ENSBTAG00000004124	CPOX	coproporphyrinogen oxidase	YES
chr1	43000203	43001486	peak_516	1000	.	5049.919922	11.540348	-1	294	1284	Distal Intergenic	1	43047976	43111608	63633	1	444860	NM_001002883	-46490	ENSBTAG00000004471	ST3GAL6	ST3 beta-galactoside alpha-2,3-sialyltransferase 6	NO
chr1	43023107	43025174	peak_517	1000	.	9630.123047	11.494163	-1	1307	2068	Distal Intergenic	1	43047976	43111608	63633	1	444860	NM_001002883	-22802	ENSBTAG00000004471	ST3GAL6	ST3 beta-galactoside alpha-2,3-sialyltransferase 6	NO
chr1	43025377	43025654	peak_518	899	.	250.017227	4.085449	-1	220	278	Distal Intergenic	1	43047976	43111608	63633	1	444860	NM_001002883	-22322	ENSBTAG00000004471	ST3GAL6	ST3 beta-galactoside alpha-2,3-sialyltransferase 6	YES
chr1	43047732	43048246	peak_519	1000	.	524.830872	4.48099	-1	141	515	Promoter (<=1kb)	1	43047976	43111608	63633	1	444860	NM_001002883	0	ENSBTAG00000004471	ST3GAL6	ST3 beta-galactoside alpha-2,3-sialyltransferase 6	YES
chr1	43059153	43059775	peak_520	1000	.	1377.644409	7.532649	-1	404	623	Intron (NM_001002883/444860, intron 1 of 10)	1	43047976	43111608	63633	1	444860	NM_001002883	11177	ENSBTAG00000004471	ST3GAL6	ST3 beta-galactoside alpha-2,3-sialyltransferase 6	NO
chr1	43061467	43061762	peak_521	1000	.	498.589081	4.753503	-1	165	296	Intron (NM_001002883/444860, intron 1 of 10)	1	43047976	43111608	63633	1	444860	NM_001002883	13491	ENSBTAG00000004471	ST3GAL6	ST3 beta-galactoside alpha-2,3-sialyltransferase 6	YES
chr1	43069994	43071005	peak_522	1000	.	4205.516602	14.521389	-1	370	1012	Exon (NM_001002883/444860, exon 4 of 11)	1	43047976	43111608	63633	1	444860	NM_001002883	22018	ENSBTAG00000004471	ST3GAL6	ST3 beta-galactoside alpha-2,3-sialyltransferase 6	YES
chr1	43111691	43112165	peak_523	1000	.	719.843994	6.323775	-1	162	475	3' UTR	1	43047976	43111608	63633	1	444860	NM_001002883	63715	ENSBTAG00000004471	ST3GAL6	ST3 beta-galactoside alpha-2,3-sialyltransferase 6	YES
chr1	43113365	43113743	peak_524	1000	.	653.798462	5.150102	-1	220	379	Exon (NM_001205911/524608, exon 16 of 16)	1	43047976	43111608	63633	1	444860	NM_001002883	65389	ENSBTAG00000004471	ST3GAL6	ST3 beta-galactoside alpha-2,3-sialyltransferase 6	YES
chr1	43115799	43116421	peak_525	360	.	224.531601	3.157493	-1	306	623	Intron (NM_001205911/524608, intron 14 of 15)	1	43047976	43111608	63633	1	444860	NM_001002883	67823	ENSBTAG00000004471	ST3GAL6	ST3 beta-galactoside alpha-2,3-sialyltransferase 6	YES
chr1	43129651	43129879	peak_526	1000	.	318.438904	4.301712	-1	145	229	Intron (NM_001205911/524608, intron 9 of 15)	1	43112084	43194797	82714	2	524608	NM_001205911	64918	ENSBTAG00000014889	DCBLD2	discoidin, CUB and LCCL domain containing 2	YES
chr1	43131268	43131877	peak_527	1000	.	1604.015991	7.295742	-1	311	610	Exon (NM_001205911/524608, exon 9 of 16)	1	43112084	43194797	82714	2	524608	NM_001205911	62920	ENSBTAG00000014889	DCBLD2	discoidin, CUB and LCCL domain containing 2	YES
chr1	43193868	43196133	peak_528	1000	.	14422.33789	21.665146	-1	1297	2266	Promoter (<=1kb)	1	43112084	43194797	82714	2	524608	NM_001205911	0	ENSBTAG00000014889	DCBLD2	discoidin, CUB and LCCL domain containing 2	NO
chr1	43206769	43207684	peak_529	1000	.	2967.219971	11.587817	-1	393	916	Distal Intergenic	1	43112084	43194797	82714	2	524608	NM_001205911	-11972	ENSBTAG00000014889	DCBLD2	discoidin, CUB and LCCL domain containing 2	YES
chr1	43211233	43211690	peak_530	1000	.	859.055725	7.160458	-1	222	458	Distal Intergenic	1	43112084	43194797	82714	2	524608	NM_001205911	-16436	ENSBTAG00000014889	DCBLD2	discoidin, CUB and LCCL domain containing 2	YES
chr1	43268076	43268550	peak_531	1000	.	1110.442261	6.831192	-1	256	475	Distal Intergenic	1	43112084	43194797	82714	2	524608	NM_001205911	-73279	ENSBTAG00000014889	DCBLD2	discoidin, CUB and LCCL domain containing 2	YES
chr1	43271850	43272173	peak_532	1000	.	665.059143	5.596157	-1	225	324	Distal Intergenic	1	43112084	43194797	82714	2	524608	NM_001205911	-77053	ENSBTAG00000014889	DCBLD2	discoidin, CUB and LCCL domain containing 2	YES
chr1	43280410	43280835	peak_533	791	.	337.150177	4.380223	-1	298	426	Distal Intergenic	1	43112084	43194797	82714	2	524608	NM_001205911	-85613	ENSBTAG00000014889	DCBLD2	discoidin, CUB and LCCL domain containing 2	YES
chr1	44064660	44064860	peak_534	1000	.	242.190186	3.851985	-1	109	201	Intron (NM_001101176/538564, intron 2 of 3)	1	44085962	44481330	395369	1	616567	NM_001038215	-21102	ENSBTAG00000013663	CMSS1	cms1 ribosomal small subunit homolog	YES
chr1	44085188	44086552	peak_535	1000	.	5153.206543	13.07858	-1	767	1365	Promoter (<=1kb)	1	44085962	44481330	395369	1	616567	NM_001038215	0	ENSBTAG00000013663	CMSS1	cms1 ribosomal small subunit homolog	NO
chr1	44109043	44109551	peak_536	912	.	464.113861	5.195708	-1	243	509	Intron (NM_001038215/616567, intron 1 of 9)	1	44085962	44481330	395369	1	616567	NM_001038215	23081	ENSBTAG00000013663	CMSS1	cms1 ribosomal small subunit homolog	YES
chr1	44142216	44143390	peak_537	1000	.	5014.962891	15.354719	-1	574	1175	Intron (NM_001038215/616567, intron 1 of 9)	1	44085962	44481330	395369	1	616567	NM_001038215	56254	ENSBTAG00000013663	CMSS1	cms1 ribosomal small subunit homolog	NO
chr1	44155198	44155544	peak_538	1000	.	585.326538	4.509056	-1	241	347	Intron (NM_001038215/616567, intron 1 of 9)	1	44085962	44481330	395369	1	616567	NM_001038215	69236	ENSBTAG00000013663	CMSS1	cms1 ribosomal small subunit homolog	YES
chr1	44197169	44197613	peak_539	619	.	275.369781	3.837892	-1	191	445	Intron (NM_001038215/616567, intron 1 of 9)	1	44085962	44481330	395369	1	616567	NM_001038215	111207	ENSBTAG00000013663	CMSS1	cms1 ribosomal small subunit homolog	YES
chr1	44207344	44207924	peak_540	1000	.	1910.308105	7.942706	-1	222	581	Intron (NM_001038215/616567, intron 1 of 9)	1	44085962	44481330	395369	1	616567	NM_001038215	121382	ENSBTAG00000013663	CMSS1	cms1 ribosomal small subunit homolog	YES
chr1	44229930	44230887	peak_541	1000	.	2702.060303	9.828442	-1	491	958	Intron (NM_001038215/616567, intron 1 of 9)	1	44085962	44481330	395369	1	616567	NM_001038215	143968	ENSBTAG00000013663	CMSS1	cms1 ribosomal small subunit homolog	YES
chr1	44355853	44356419	peak_542	1000	.	957.630554	6.24005	-1	291	567	Intron (NM_001038215/616567, intron 1 of 9)	1	44483383	44508873	25491	1	531379	NM_001038150	-126964	ENSBTAG00000013667	TMEM30C	transmembrane protein 30C	YES
chr1	44356742	44357309	peak_543	1000	.	1387.912598	7.89857	-1	245	568	Intron (NM_001038215/616567, intron 1 of 9)	1	44483383	44508873	25491	1	531379	NM_001038150	-126074	ENSBTAG00000013667	TMEM30C	transmembrane protein 30C	YES
chr1	44487583	44487981	peak_544	1000	.	924.099182	6.66585	-1	215	399	Intron (NM_001038150/531379, intron 3 of 8)	1	44483383	44508873	25491	1	531379	NM_001038150	4200	ENSBTAG00000013667	TMEM30C	transmembrane protein 30C	YES
chr1	44491710	44492635	peak_545	1000	.	3671.348877	13.42427	-1	427	926	Intron (NM_001038150/531379, intron 4 of 8)	1	44483383	44508873	25491	1	531379	NM_001038150	8327	ENSBTAG00000013667	TMEM30C	transmembrane protein 30C	YES
chr1	44507700	44508111	peak_546	808	.	333.066986	4.631708	-1	216	412	Intron (NM_001038150/531379, intron 8 of 8)	1	44483383	44508873	25491	1	531379	NM_001038150	24317	ENSBTAG00000013667	TMEM30C	transmembrane protein 30C	YES
chr1	44525986	44526322	peak_547	786	.	264.862335	3.460652	-1	258	337	Distal Intergenic	1	44483383	44508873	25491	1	531379	NM_001038150	42603	ENSBTAG00000013667	TMEM30C	transmembrane protein 30C	YES
chr1	44539236	44540207	peak_548	1000	.	2407.385742	10.742463	-1	476	972	Distal Intergenic	1	44483383	44508873	25491	1	531379	NM_001038150	55853	ENSBTAG00000013667	TMEM30C	transmembrane protein 30C	NO
chr1	44541141	44541592	peak_549	1000	.	746.751465	6.017185	-1	251	452	Distal Intergenic	1	44483383	44508873	25491	1	531379	NM_001038150	57758	ENSBTAG00000013667	TMEM30C	transmembrane protein 30C	YES
chr1	44554083	44556192	peak_550	1000	.	11375.58106	20.553612	-1	1083	2110	Distal Intergenic	1	44617616	44637448	19833	1	520620	NM_001038133	-61424	ENSBTAG00000004833	NIT2	nitrilase family member 2	NO
chr1	44602216	44602733	peak_551	1000	.	1378.456787	8.979721	-1	182	518	Distal Intergenic	1	44617616	44637448	19833	1	520620	NM_001038133	-14883	ENSBTAG00000004833	NIT2	nitrilase family member 2	YES
chr1	44616462	44618845	peak_552	1000	.	8959.305664	15.908328	-1	1134	2384	Promoter (<=1kb)	1	44617616	44637448	19833	1	520620	NM_001038133	0	ENSBTAG00000004833	NIT2	nitrilase family member 2	NO
chr1	44687331	44689242	peak_553	1000	.	13588.80957	21.152626	-1	1090	1912	Promoter (<=1kb)	1	44650782	44687949	37168	2	507707	NM_001075328	0	ENSBTAG00000014302	TOMM70	translocase of outer mitochondrial membrane 70	NO
chr1	44733795	44733965	peak_554	1000	.	341.648315	4.623398	-1	89	171	Distal Intergenic	1	44688566	44729118	40553	1	507217	NM_001205535	45229	ENSBTAG00000034442	LNP1	leukemia NUP98 fusion partner 1	YES
chr1	44947831	44948519	peak_555	1000	.	2958.00415	12.254203	-1	397	689	Promoter (<=1kb)	1	44948306	45061339	113034	1	509461	NM_001075405	0	ENSBTAG00000004459	TMEM45A	transmembrane protein 45A	NO
chr1	45109730	45109957	peak_556	1000	.	321.030914	4.71517	-1	137	228	Intron (NM_001083702/523482, intron 4 of 15)	1	45082065	45145327	63263	1	523482	NM_001083702	27665	ENSBTAG00000012140	ADGRG7	adhesion G protein-coupled receptor G7	YES
chr1	45155294	45156874	peak_557	1000	.	11425.24512	22.535698	-1	654	1581	Promoter (<=1kb)	1	45156043	45188355	32313	1	505171	NM_001192976	0	ENSBTAG00000016363	TFG	trafficking from ER to golgi regulator	NO
chr1	45250505	45250723	peak_558	1000	.	417.884491	5.136462	-1	111	219	Distal Intergenic	1	45156043	45188355	32313	1	505171	NM_001192976	94462	ENSBTAG00000016363	TFG	trafficking from ER to golgi regulator	YES
chr1	45271264	45271991	peak_559	1000	.	1880.118286	7.301995	-1	422	728	Distal Intergenic	1	45156043	45188355	32313	1	505171	NM_001192976	115221	ENSBTAG00000016363	TFG	trafficking from ER to golgi regulator	YES
chr1	45300705	45301342	peak_560	1000	.	1386.303223	8.074063	-1	254	638	Distal Intergenic	1	45156043	45188355	32313	1	505171	NM_001192976	144662	ENSBTAG00000016363	TFG	trafficking from ER to golgi regulator	YES
chr1	45305030	45305327	peak_561	1000	.	589.1026	5.696002	-1	183	298	Distal Intergenic	1	45156043	45188355	32313	1	505171	NM_001192976	148987	ENSBTAG00000016363	TFG	trafficking from ER to golgi regulator	YES
chr1	45465749	45465977	peak_562	1000	.	533.168945	5.528824	-1	152	229	Distal Intergenic	1	45156043	45188355	32313	1	505171	NM_001192976	309706	ENSBTAG00000016363	TFG	trafficking from ER to golgi regulator	NO
chr1	45961997	45963286	peak_563	1000	.	4748.146973	10.904183	-1	1000	1290	Promoter (<=1kb)	1	45817784	45962890	145107	2	507820	NM_001101888	0	ENSBTAG00000016932	SENP7	SUMO specific peptidase 7	NO
chr1	45987828	45988758	peak_564	1000	.	4679.739258	12.35036	-1	368	931	Promoter (<=1kb)	1	45988289	45992514	4226	1	532418	NM_001046323	0	ENSBTAG00000024027	TRMT10C	tRNA methyltransferase 10C, mitochondrial RNase P subunit	NO
chr1	46000985	46003120	peak_565	1000	.	10889.59277	19.412121	-1	977	2136	Promoter (<=1kb)	1	46002022	46016857	14836	1	615197	NM_001038205	0	ENSBTAG00000015069	PCNP	PEST proteolytic signal containing nuclear protein	NO
chr1	46057141	46059688	peak_566	1000	.	17785.38672	19.502195	-1	1469	2548	Promoter (<=1kb)	1	46028911	46058876	29966	2	538545	NM_001205556	0	ENSBTAG00000013460	ZBTB11	zinc finger and BTB domain containing 11	NO
chr1	46066067	46067924	peak_567	1000	.	6491.298828	15.211516	-1	959	1858	Promoter (<=1kb)	1	46061449	46066949	5501	2	282048	NM_174455	0	ENSBTAG00000013461	RPL24	ribosomal protein L24	NO
chr1	46076249	46078450	peak_568	1000	.	10195.48828	18.577995	-1	1363	2202	Promoter (<=1kb)	1	46077322	46098614	21293	1	540395	NM_001192424	0	ENSBTAG00000013464	CEP97	centrosomal protein 97	NO
chr1	46083540	46084535	peak_569	1000	.	5093.680176	15.567234	-1	528	996	Exon (NM_001192424/540395, exon 5 of 11)	1	46077322	46098614	21293	1	540395	NM_001192424	6218	ENSBTAG00000013464	CEP97	centrosomal protein 97	YES
chr1	46084757	46085381	peak_570	1000	.	747.084839	4.343633	-1	563	625	Intron (NM_001192424/540395, intron 6 of 10)	1	46077322	46098614	21293	1	540395	NM_001192424	7435	ENSBTAG00000013464	CEP97	centrosomal protein 97	YES
chr1	46109677	46113155	peak_571	1000	.	17090.58008	20.124807	-1	983	3479	Promoter (<=1kb)	1	46110763	46165921	55159	1	532838	NM_001081529	0	ENSBTAG00000013465	NXPE3	neurexophilin and PC-esterase domain family member 3	NO
chr1	46151909	46152323	peak_572	1000	.	629.022034	5.277027	-1	129	415	Intron (NM_001081529/532838, intron 6 of 7)	1	46190242	46201252	11011	1	282713	NM_174726	-37919	ENSBTAG00000010987	NFKBIZ	NFKB inhibitor zeta	YES
chr1	46153939	46154222	peak_573	1000	.	309.786774	4.261835	-1	234	284	Intron (NM_001081529/532838, intron 6 of 7)	1	46190242	46201252	11011	1	282713	NM_174726	-36020	ENSBTAG00000010987	NFKBIZ	NFKB inhibitor zeta	YES
chr1	46158566	46158745	peak_574	1000	.	203.836487	4.012949	-1	97	180	Intron (NM_001081529/532838, intron 6 of 7)	1	46190242	46201252	11011	1	282713	NM_174726	-31497	ENSBTAG00000010987	NFKBIZ	NFKB inhibitor zeta	YES
chr1	46161692	46161952	peak_575	1000	.	284.530121	3.795971	-1	147	261	Intron (NM_001081529/532838, intron 7 of 7)	1	46190242	46201252	11011	1	282713	NM_174726	-28290	ENSBTAG00000010987	NFKBIZ	NFKB inhibitor zeta	NO
chr1	46189057	46190856	peak_576	1000	.	7756.299316	13.51806	-1	972	1800	Promoter (<=1kb)	1	46190242	46201252	11011	1	282713	NM_174726	0	ENSBTAG00000010987	NFKBIZ	NFKB inhibitor zeta	NO
chr1	46215618	46215909	peak_577	1000	.	460.627594	4.584333	-1	159	292	Distal Intergenic	1	46190242	46201252	11011	1	282713	NM_174726	25376	ENSBTAG00000010987	NFKBIZ	NFKB inhibitor zeta	YES
chr1	46234997	46235613	peak_578	1000	.	1280.333252	7.526474	-1	158	617	Distal Intergenic	1	46190242	46201252	11011	1	282713	NM_174726	44755	ENSBTAG00000010987	NFKBIZ	NFKB inhibitor zeta	YES
chr1	46381717	46381936	peak_579	1000	.	266.619171	4.098093	-1	89	220	Distal Intergenic	1	46190242	46201252	11011	1	282713	NM_174726	191475	ENSBTAG00000010987	NFKBIZ	NFKB inhibitor zeta	YES
chr1	46388800	46389990	peak_580	1000	.	5008.222656	9.62709	-1	472	1191	Distal Intergenic	1	46190242	46201252	11011	1	282713	NM_174726	198558	ENSBTAG00000010987	NFKBIZ	NFKB inhibitor zeta	NO
chr1	46390977	46392068	peak_581	1000	.	1876.892456	5.681606	-1	303	1092	Distal Intergenic	1	46190242	46201252	11011	1	282713	NM_174726	200735	ENSBTAG00000010987	NFKBIZ	NFKB inhibitor zeta	NO
chr1	46393014	46394216	peak_582	720	.	866.06012	4.089734	-1	260	1203	Distal Intergenic	1	46190242	46201252	11011	1	282713	NM_174726	202772	ENSBTAG00000010987	NFKBIZ	NFKB inhibitor zeta	NO
chr1	46394503	46395331	peak_583	412	.	341.90802	3.619691	-1	761	829	Distal Intergenic	1	46190242	46201252	11011	1	282713	NM_174726	204261	ENSBTAG00000010987	NFKBIZ	NFKB inhibitor zeta	NO
chr1	46395677	46396401	peak_584	610	.	442.332611	4.318986	-1	136	725	Distal Intergenic	1	46190242	46201252	11011	1	282713	NM_174726	205435	ENSBTAG00000010987	NFKBIZ	NFKB inhibitor zeta	NO
chr1	46634337	46634558	peak_585	1000	.	275.598236	4.093833	-1	73	222	Distal Intergenic	1	46802247	46802310	64	2	114482985	NR_162418	167752	ENSBTAG00000051892	MIR2285DK	microRNA mir-2285dk	YES
chr1	46640209	46640535	peak_586	1000	.	581.094849	5.460292	-1	202	327	Distal Intergenic	1	46802247	46802310	64	2	114482985	NR_162418	161775	ENSBTAG00000051892	MIR2285DK	microRNA mir-2285dk	YES
chr1	46651428	46651632	peak_587	1000	.	575.743469	5.808824	-1	96	205	Distal Intergenic	1	46802247	46802310	64	2	114482985	NR_162418	150678	ENSBTAG00000051892	MIR2285DK	microRNA mir-2285dk	YES
chr1	46787127	46787848	peak_588	1000	.	1962.214478	7.642918	-1	134	722	Distal Intergenic	1	46802247	46802310	64	2	114482985	NR_162418	14462	ENSBTAG00000051892	MIR2285DK	microRNA mir-2285dk	YES
chr1	46852718	46852973	peak_589	1000	.	356.900391	4.199571	-1	132	256	Distal Intergenic	1	46802247	46802310	64	2	114482985	NR_162418	-50408	ENSBTAG00000051892	MIR2285DK	microRNA mir-2285dk	YES
chr1	47008395	47008576	peak_590	1000	.	211.186371	3.923157	-1	94	182	Distal Intergenic	1	46802247	46802310	64	2	114482985	NR_162418	-206085	ENSBTAG00000051892	MIR2285DK	microRNA mir-2285dk	YES
chr1	47118903	47119256	peak_591	743	.	262.894287	3.877137	-1	291	354	Distal Intergenic	1	46802247	46802310	64	2	114482985	NR_162418	-316593	ENSBTAG00000051892	MIR2285DK	microRNA mir-2285dk	YES
chr1	47174529	47175090	peak_592	713	.	400.525269	4.972419	-1	176	562	Distal Intergenic	1	46802247	46802310	64	2	114482985	NR_162418	-372219	ENSBTAG00000051892	MIR2285DK	microRNA mir-2285dk	YES
chr1	47511477	47511979	peak_593	1000	.	571.689636	5.002641	-1	353	503	Distal Intergenic	1	46802247	46802310	64	2	114482985	NR_162418	-709167	ENSBTAG00000051892	MIR2285DK	microRNA mir-2285dk	YES
chr1	47561159	47562469	peak_594	1000	.	5898.666992	15.805367	-1	520	1311	Distal Intergenic	1	46802247	46802310	64	2	114482985	NR_162418	-758849	ENSBTAG00000051892	MIR2285DK	microRNA mir-2285dk	YES
chr1	47589358	47589597	peak_595	1000	.	253.254761	4.430349	-1	72	240	Distal Intergenic	1	46802247	46802310	64	2	114482985	NR_162418	-787048	ENSBTAG00000051892	MIR2285DK	microRNA mir-2285dk	YES
chr1	48873843	48874136	peak_596	1000	.	847.687927	7.18177	-1	148	294	Distal Intergenic	1	49931478	50158043	226566	1	281614	NM_174238	-1057342	ENSBTAG00000000088	ALCAM	activated leukocyte cell adhesion molecule	YES
chr1	49043061	49044234	peak_597	1000	.	2118.679932	8.537682	-1	190	1174	Distal Intergenic	1	49931478	50158043	226566	1	281614	NM_174238	-887244	ENSBTAG00000000088	ALCAM	activated leukocyte cell adhesion molecule	YES
chr1	49044604	49044865	peak_598	1000	.	370.558289	4.372709	-1	134	262	Distal Intergenic	1	49931478	50158043	226566	1	281614	NM_174238	-886613	ENSBTAG00000000088	ALCAM	activated leukocyte cell adhesion molecule	YES
chr1	49094439	49094737	peak_599	1000	.	652.656677	6.339929	-1	159	299	Distal Intergenic	1	49931478	50158043	226566	1	281614	NM_174238	-836741	ENSBTAG00000000088	ALCAM	activated leukocyte cell adhesion molecule	YES
chr1	49258852	49259198	peak_600	1000	.	459.71756	4.552333	-1	153	347	Distal Intergenic	1	49931478	50158043	226566	1	281614	NM_174238	-672280	ENSBTAG00000000088	ALCAM	activated leukocyte cell adhesion molecule	YES
chr1	49441179	49441678	peak_601	1000	.	1289.596191	8.496224	-1	208	500	Distal Intergenic	1	49931478	50158043	226566	1	281614	NM_174238	-489800	ENSBTAG00000000088	ALCAM	activated leukocyte cell adhesion molecule	YES
chr1	49658078	49658451	peak_602	771	.	288.339417	4.015982	-1	165	374	Distal Intergenic	1	49931478	50158043	226566	1	281614	NM_174238	-273027	ENSBTAG00000000088	ALCAM	activated leukocyte cell adhesion molecule	YES
chr1	49887967	49888597	peak_603	1000	.	989.702881	6.973615	-1	239	631	Distal Intergenic	1	49931478	50158043	226566	1	281614	NM_174238	-42881	ENSBTAG00000000088	ALCAM	activated leukocyte cell adhesion molecule	YES
chr1	49914115	49914547	peak_604	1000	.	737.532837	5.583686	-1	241	433	Distal Intergenic	1	49931478	50158043	226566	1	281614	NM_174238	-16931	ENSBTAG00000000088	ALCAM	activated leukocyte cell adhesion molecule	YES
chr1	49929437	49930146	peak_605	535	.	380.126251	4.227848	-1	265	710	Promoter (1-2kb)	1	49931478	50158043	226566	1	281614	NM_174238	-1332	ENSBTAG00000000088	ALCAM	activated leukocyte cell adhesion molecule	YES
chr1	49930263	49934136	peak_606	1000	.	14126.58691	18.611252	-1	461	3874	Promoter (<=1kb)	1	49931478	50158043	226566	1	281614	NM_174238	0	ENSBTAG00000000088	ALCAM	activated leukocyte cell adhesion molecule	NO
chr1	49962202	49962966	peak_607	1000	.	2100.660156	10.56358	-1	339	765	Intron (NM_174238/281614, intron 1 of 14)	1	49931478	50158043	226566	1	281614	NM_174238	30724	ENSBTAG00000000088	ALCAM	activated leukocyte cell adhesion molecule	YES
chr1	50020035	50020643	peak_608	1000	.	2279.657227	7.687779	-1	420	609	Intron (NM_174238/281614, intron 1 of 14)	1	49931478	50158043	226566	1	281614	NM_174238	88557	ENSBTAG00000000088	ALCAM	activated leukocyte cell adhesion molecule	YES
chr1	50081002	50081224	peak_609	1000	.	392.911041	4.994979	-1	141	223	Intron (NM_174238/281614, intron 1 of 14)	1	49931478	50158043	226566	1	281614	NM_174238	149524	ENSBTAG00000000088	ALCAM	activated leukocyte cell adhesion molecule	YES
chr1	50088444	50089098	peak_610	1000	.	2660.632568	11.280822	-1	154	655	Intron (NM_174238/281614, intron 1 of 14)	1	49931478	50158043	226566	1	281614	NM_174238	156966	ENSBTAG00000000088	ALCAM	activated leukocyte cell adhesion molecule	YES
chr1	50097133	50098139	peak_611	1000	.	1872.030151	6.828994	-1	452	1007	Intron (NM_174238/281614, intron 3 of 14)	1	49931478	50158043	226566	1	281614	NM_174238	165655	ENSBTAG00000000088	ALCAM	activated leukocyte cell adhesion molecule	YES
chr1	50146746	50147227	peak_612	1000	.	1122.567627	7.256332	-1	220	482	Intron (NM_174238/281614, intron 14 of 14)	1	49931478	50158043	226566	1	281614	NM_174238	215268	ENSBTAG00000000088	ALCAM	activated leukocyte cell adhesion molecule	YES
chr1	50275135	50275329	peak_613	1000	.	291.46701	4.451421	-1	104	195	Intron (NM_001205923/525906, intron 16 of 17)	1	50258766	50479888	221123	2	525906	NM_001205923	204559	ENSBTAG00000013057	CBLB	Cbl proto-oncogene B	YES
chr1	50382681	50382889	peak_614	1000	.	233.570099	3.784135	-1	98	209	Intron (NM_001205923/525906, intron 3 of 17)	1	50258766	50479888	221123	2	525906	NM_001205923	96999	ENSBTAG00000013057	CBLB	Cbl proto-oncogene B	YES
chr1	50403486	50403911	peak_615	1000	.	714.931213	5.490602	-1	239	426	Intron (NM_001205923/525906, intron 2 of 17)	1	50258766	50479888	221123	2	525906	NM_001205923	75977	ENSBTAG00000013057	CBLB	Cbl proto-oncogene B	YES
chr1	50424084	50424283	peak_616	1000	.	218.110886	3.838081	-1	111	200	Intron (NM_001205923/525906, intron 2 of 17)	1	50258766	50479888	221123	2	525906	NM_001205923	55605	ENSBTAG00000013057	CBLB	Cbl proto-oncogene B	YES
chr1	50437051	50437258	peak_617	1000	.	272.474274	4.233772	-1	119	208	Intron (NM_001205923/525906, intron 2 of 17)	1	50258766	50479888	221123	2	525906	NM_001205923	42630	ENSBTAG00000013057	CBLB	Cbl proto-oncogene B	YES
chr1	50437387	50438097	peak_618	574	.	408.342773	4.102248	-1	73	711	Intron (NM_001205923/525906, intron 2 of 17)	1	50258766	50479888	221123	2	525906	NM_001205923	41791	ENSBTAG00000013057	CBLB	Cbl proto-oncogene B	YES
chr1	50468569	50468776	peak_619	1000	.	224.959427	3.816339	-1	148	208	Intron (NM_001205923/525906, intron 1 of 17)	1	50258766	50479888	221123	2	525906	NM_001205923	11112	ENSBTAG00000013057	CBLB	Cbl proto-oncogene B	YES
chr1	50480016	50482482	peak_620	1000	.	16376.70117	22.913986	-1	1382	2467	Promoter (<=1kb)	1	50258766	50479888	221123	2	525906	NM_001205923	-128	ENSBTAG00000013057	CBLB	Cbl proto-oncogene B	NO
chr1	50624227	50624482	peak_621	1000	.	374.415741	4.843233	-1	153	256	Distal Intergenic	1	50258766	50479888	221123	2	525906	NM_001205923	-144339	ENSBTAG00000013057	CBLB	Cbl proto-oncogene B	YES
chr1	50639683	50639973	peak_622	1000	.	559.250671	5.418862	-1	165	291	Distal Intergenic	1	50258766	50479888	221123	2	525906	NM_001205923	-159795	ENSBTAG00000013057	CBLB	Cbl proto-oncogene B	YES
chr1	51386559	51386864	peak_623	1000	.	429.594635	4.490343	-1	117	306	Distal Intergenic	1	51788401	51788474	74	2	100313115	NR_030836	401610	ENSBTAG00000045335	MIR2286	microRNA mir-2286	YES
chr1	51415432	51416284	peak_624	1000	.	2478.260498	10.753988	-1	408	853	Distal Intergenic	1	51788401	51788474	74	2	100313115	NR_030836	372190	ENSBTAG00000045335	MIR2286	microRNA mir-2286	YES
chr1	51417472	51417985	peak_625	602	.	309.539551	3.303416	-1	459	514	Distal Intergenic	1	51788401	51788474	74	2	100313115	NR_030836	370489	ENSBTAG00000045335	MIR2286	microRNA mir-2286	YES
chr1	51447152	51448039	peak_626	1000	.	2150.467285	9.949957	-1	495	888	Distal Intergenic	1	51788401	51788474	74	2	100313115	NR_030836	340435	ENSBTAG00000045335	MIR2286	microRNA mir-2286	YES
chr1	51458786	51459549	peak_627	1000	.	1941.910034	9.246174	-1	251	764	Distal Intergenic	1	51788401	51788474	74	2	100313115	NR_030836	328925	ENSBTAG00000045335	MIR2286	microRNA mir-2286	YES
chr1	51466610	51467089	peak_628	869	.	416.993347	3.816742	-1	307	480	Distal Intergenic	1	51788401	51788474	74	2	100313115	NR_030836	321385	ENSBTAG00000045335	MIR2286	microRNA mir-2286	YES
chr1	51484624	51484829	peak_629	1000	.	856.481873	7.656948	-1	131	206	Distal Intergenic	1	51788401	51788474	74	2	100313115	NR_030836	303645	ENSBTAG00000045335	MIR2286	microRNA mir-2286	NO
chr1	51530775	51531046	peak_630	1000	.	294.700958	3.828179	-1	191	272	Distal Intergenic	1	51788401	51788474	74	2	100313115	NR_030836	257428	ENSBTAG00000045335	MIR2286	microRNA mir-2286	YES
chr1	51645784	51646413	peak_631	1000	.	1512.383789	7.931316	-1	323	630	Distal Intergenic	1	51788401	51788474	74	2	100313115	NR_030836	142061	ENSBTAG00000045335	MIR2286	microRNA mir-2286	YES
chr1	51681878	51682665	peak_632	1000	.	1782.735474	8.374918	-1	417	788	Distal Intergenic	1	51788401	51788474	74	2	100313115	NR_030836	105809	ENSBTAG00000045335	MIR2286	microRNA mir-2286	YES
chr1	51691632	51692372	peak_633	1000	.	3164.42041	12.888638	-1	451	741	Distal Intergenic	1	51788401	51788474	74	2	100313115	NR_030836	96102	ENSBTAG00000045335	MIR2286	microRNA mir-2286	YES
chr1	51698767	51699447	peak_634	1000	.	2358.411133	11.39765	-1	336	681	Distal Intergenic	1	51788401	51788474	74	2	100313115	NR_030836	89027	ENSBTAG00000045335	MIR2286	microRNA mir-2286	YES
chr1	51721908	51722238	peak_635	1000	.	650.091797	5.199732	-1	232	331	Distal Intergenic	1	51788401	51788474	74	2	100313115	NR_030836	66236	ENSBTAG00000045335	MIR2286	microRNA mir-2286	YES
chr1	51743052	51744345	peak_636	1000	.	2776.543701	10.204271	-1	452	1294	Distal Intergenic	1	51788401	51788474	74	2	100313115	NR_030836	44129	ENSBTAG00000045335	MIR2286	microRNA mir-2286	YES
chr1	51747725	51748074	peak_637	1000	.	734.697388	5.71736	-1	112	350	Distal Intergenic	1	51788401	51788474	74	2	100313115	NR_030836	40400	ENSBTAG00000045335	MIR2286	microRNA mir-2286	YES
chr1	51749592	51750224	peak_638	1000	.	3445.670898	13.339932	-1	252	633	Distal Intergenic	1	51788401	51788474	74	2	100313115	NR_030836	38250	ENSBTAG00000045335	MIR2286	microRNA mir-2286	YES
chr1	51758665	51759387	peak_639	1000	.	1852.310669	9.152948	-1	187	723	Distal Intergenic	1	51788401	51788474	74	2	100313115	NR_030836	29087	ENSBTAG00000045335	MIR2286	microRNA mir-2286	YES
chr1	51783090	51784533	peak_640	1000	.	5253.134766	16.565479	-1	811	1444	Distal Intergenic	1	51788401	51788474	74	2	100313115	NR_030836	3941	ENSBTAG00000045335	MIR2286	microRNA mir-2286	YES
chr1	51784780	51785094	peak_641	1000	.	466.290649	5.320638	-1	123	315	Distal Intergenic	1	51788401	51788474	74	2	100313115	NR_030836	3380	ENSBTAG00000045335	MIR2286	microRNA mir-2286	YES
chr1	51787283	51789654	peak_642	1000	.	10839.20117	15.89111	-1	1193	2372	Promoter (<=1kb)	1	51788401	51788474	74	2	100313115	NR_030836	0	ENSBTAG00000045335	MIR2286	microRNA mir-2286	NO
chr1	51797390	51797668	peak_643	1000	.	590.254883	5.374354	-1	165	279	Distal Intergenic	1	51788401	51788474	74	2	100313115	NR_030836	-8916	ENSBTAG00000045335	MIR2286	microRNA mir-2286	YES
chr1	51824923	51825597	peak_644	1000	.	1256.67395	8.435869	-1	269	675	Distal Intergenic	1	51788401	51788474	74	2	100313115	NR_030836	-36449	ENSBTAG00000045335	MIR2286	microRNA mir-2286	YES
chr1	51836333	51837366	peak_645	1000	.	1594.719849	6.837613	-1	436	1034	Distal Intergenic	1	51788401	51788474	74	2	100313115	NR_030836	-47859	ENSBTAG00000045335	MIR2286	microRNA mir-2286	YES
chr1	51840402	51841138	peak_646	1000	.	1296.439941	6.089943	-1	377	737	Distal Intergenic	1	51788401	51788474	74	2	100313115	NR_030836	-51928	ENSBTAG00000045335	MIR2286	microRNA mir-2286	YES
chr1	51858013	51859302	peak_647	1000	.	4978.67627	16.292198	-1	611	1290	Distal Intergenic	1	51788401	51788474	74	2	100313115	NR_030836	-69539	ENSBTAG00000045335	MIR2286	microRNA mir-2286	YES
chr1	51962275	51963178	peak_648	1000	.	1034.265747	7.145226	-1	390	904	Distal Intergenic	1	51940576	51941807	1232	1	100125920	NM_001105490	21699	ENSBTAG00000046313	CCDC54	coiled-coil domain containing 54	YES
chr1	52008983	52009627	peak_649	1000	.	718.779785	6.029056	-1	164	645	Distal Intergenic	1	51940576	51941807	1232	1	100125920	NM_001105490	68407	ENSBTAG00000046313	CCDC54	coiled-coil domain containing 54	YES
chr1	52022265	52025231	peak_650	1000	.	12464.91602	12.81916	-1	917	2967	Distal Intergenic	1	51940576	51941807	1232	1	100125920	NM_001105490	81689	ENSBTAG00000046313	CCDC54	coiled-coil domain containing 54	NO
chr1	52132290	52134530	peak_651	1000	.	11498.19629	19.797592	-1	880	2241	Promoter (<=1kb)	1	52133128	52425953	292826	1	533187	NM_001192759	0	ENSBTAG00000006893	BBX	BBX high mobility group box domain containing	NO
chr1	52134946	52135884	peak_652	1000	.	2662.423828	7.509658	-1	497	939	Promoter (1-2kb)	1	52133128	52425953	292826	1	533187	NM_001192759	1818	ENSBTAG00000006893	BBX	BBX high mobility group box domain containing	YES
chr1	52185918	52186288	peak_653	849	.	315.053955	4.628551	-1	129	371	Intron (NM_001192759/533187, intron 2 of 17)	1	52133128	52425953	292826	1	533187	NM_001192759	52790	ENSBTAG00000006893	BBX	BBX high mobility group box domain containing	YES
chr1	52189479	52190160	peak_654	1000	.	1980.884033	8.927602	-1	136	682	Intron (NM_001192759/533187, intron 2 of 17)	1	52133128	52425953	292826	1	533187	NM_001192759	56351	ENSBTAG00000006893	BBX	BBX high mobility group box domain containing	YES
chr1	52214398	52214609	peak_655	1000	.	286.354919	4.276937	-1	132	212	Intron (NM_001192759/533187, intron 2 of 17)	1	52133128	52425953	292826	1	533187	NM_001192759	81270	ENSBTAG00000006893	BBX	BBX high mobility group box domain containing	YES
chr1	52232399	52232801	peak_656	1000	.	1380.210938	8.675064	-1	205	403	Intron (NM_001192759/533187, intron 2 of 17)	1	52133128	52425953	292826	1	533187	NM_001192759	99271	ENSBTAG00000006893	BBX	BBX high mobility group box domain containing	YES
chr1	52297507	52298159	peak_657	1000	.	2113.158691	10.051951	-1	221	653	Intron (NM_001192759/533187, intron 3 of 17)	1	52133128	52425953	292826	1	533187	NM_001192759	164379	ENSBTAG00000006893	BBX	BBX high mobility group box domain containing	NO
chr1	52300469	52300937	peak_658	1000	.	997.126038	7.537884	-1	186	469	Intron (NM_001192759/533187, intron 3 of 17)	1	52133128	52425953	292826	1	533187	NM_001192759	167341	ENSBTAG00000006893	BBX	BBX high mobility group box domain containing	YES
chr1	52362373	52363157	peak_659	884	.	694.190125	6.039033	-1	228	785	Intron (NM_001192759/533187, intron 7 of 17)	1	52133128	52425953	292826	1	533187	NM_001192759	229245	ENSBTAG00000006893	BBX	BBX high mobility group box domain containing	YES
chr1	52376205	52376550	peak_660	1000	.	444.360596	4.845574	-1	246	346	Intron (NM_001192759/533187, intron 9 of 17)	1	52133128	52425953	292826	1	533187	NM_001192759	243077	ENSBTAG00000006893	BBX	BBX high mobility group box domain containing	YES
chr1	52414401	52415249	peak_661	1000	.	1012.424622	6.886947	-1	329	849	Intron (NM_001192759/533187, intron 15 of 17)	1	52133128	52425953	292826	1	533187	NM_001192759	281273	ENSBTAG00000006893	BBX	BBX high mobility group box domain containing	YES
chr1	52452113	52452468	peak_662	1000	.	687.739807	6.687278	-1	104	356	Distal Intergenic	1	52133128	52425953	292826	1	533187	NM_001192759	318985	ENSBTAG00000006893	BBX	BBX high mobility group box domain containing	YES
chr1	52551636	52553541	peak_663	1000	.	10492.18848	18.845915	-1	687	1906	Distal Intergenic	1	52712126	52777176	65051	2	282661	NM_174708	223635	ENSBTAG00000003585	CD47	CD47 molecule	NO
chr1	52554057	52554344	peak_664	1000	.	356.226013	4.062877	-1	97	288	Distal Intergenic	1	52712126	52777176	65051	2	282661	NM_174708	222832	ENSBTAG00000003585	CD47	CD47 molecule	YES
chr1	52591691	52592956	peak_665	1000	.	4749.384766	14.559355	-1	486	1266	Distal Intergenic	1	52712126	52777176	65051	2	282661	NM_174708	184220	ENSBTAG00000003585	CD47	CD47 molecule	NO
chr1	52602453	52602774	peak_666	1000	.	659.556213	5.158867	-1	234	322	Distal Intergenic	1	52712126	52777176	65051	2	282661	NM_174708	174402	ENSBTAG00000003585	CD47	CD47 molecule	YES
chr1	52619339	52620153	peak_667	1000	.	1082.026611	7.31399	-1	545	815	Distal Intergenic	1	52712126	52777176	65051	2	282661	NM_174708	157023	ENSBTAG00000003585	CD47	CD47 molecule	YES
chr1	52650683	52651297	peak_668	1000	.	1331.540894	7.026371	-1	507	615	Distal Intergenic	1	52712126	52777176	65051	2	282661	NM_174708	125879	ENSBTAG00000003585	CD47	CD47 molecule	YES
chr1	52673354	52673624	peak_669	819	.	221.856812	3.654558	-1	200	271	Distal Intergenic	1	52712126	52777176	65051	2	282661	NM_174708	103552	ENSBTAG00000003585	CD47	CD47 molecule	YES
chr1	52775664	52776158	peak_670	450	.	222.895233	3.493973	-1	261	495	Promoter (1-2kb)	1	52712126	52777176	65051	2	282661	NM_174708	1018	ENSBTAG00000003585	CD47	CD47 molecule	YES
chr1	52776266	52778263	peak_671	1000	.	12167.2959	17.891512	-1	1010	1998	Promoter (<=1kb)	1	52712126	52777176	65051	2	282661	NM_174708	0	ENSBTAG00000003585	CD47	CD47 molecule	NO
chr1	52779601	52780061	peak_672	1000	.	514.198486	4.705479	-1	89	461	Promoter (2-3kb)	1	52712126	52777176	65051	2	282661	NM_174708	-2425	ENSBTAG00000003585	CD47	CD47 molecule	YES
chr1	52791746	52792015	peak_673	1000	.	304.059082	4.210804	-1	82	270	Distal Intergenic	1	52712126	52777176	65051	2	282661	NM_174708	-14570	ENSBTAG00000003585	CD47	CD47 molecule	YES
chr1	52817827	52818104	peak_674	1000	.	399.293915	4.163971	-1	89	278	Distal Intergenic	1	52712126	52777176	65051	2	282661	NM_174708	-40651	ENSBTAG00000003585	CD47	CD47 molecule	YES
chr1	52952775	52954276	peak_675	1000	.	9598.875977	19.030661	-1	732	1502	Promoter (<=1kb)	1	52879906	52953385	73480	2	531436	NM_001105403	0	ENSBTAG00000005787	IFT57	intraflagellar transport 57	NO
chr1	53062405	53062853	peak_676	476	.	213.603836	3.661891	-1	109	449	Distal Intergenic	1	52879906	52953385	73480	2	531436	NM_001105403	-109020	ENSBTAG00000005787	IFT57	intraflagellar transport 57	YES
chr1	53069234	53069558	peak_677	1000	.	438.230957	4.203825	-1	81	325	Distal Intergenic	1	52879906	52953385	73480	2	531436	NM_001105403	-115849	ENSBTAG00000005787	IFT57	intraflagellar transport 57	YES
chr1	53074061	53074389	peak_678	1000	.	504.212524	5.382051	-1	186	329	Distal Intergenic	1	52879906	52953385	73480	2	531436	NM_001105403	-120676	ENSBTAG00000005787	IFT57	intraflagellar transport 57	YES
chr1	53204843	53205350	peak_679	1000	.	1008.722107	6.216449	-1	206	508	Distal Intergenic	1	53314656	53338782	24127	2	538580	NM_001103284	133432	ENSBTAG00000017140	CIP2A	cell proliferation regulating inhibitor of protein phosphatase 2A	YES
chr1	53228203	53228429	peak_680	1000	.	701.182007	7.111497	-1	85	227	Distal Intergenic	1	53314656	53338782	24127	2	538580	NM_001103284	110353	ENSBTAG00000017140	CIP2A	cell proliferation regulating inhibitor of protein phosphatase 2A	YES
chr1	53338132	53339372	peak_681	1000	.	3325.791016	8.929549	-1	578	1241	Promoter (<=1kb)	1	53314656	53338782	24127	2	538580	NM_001103284	0	ENSBTAG00000017140	CIP2A	cell proliferation regulating inhibitor of protein phosphatase 2A	NO
chr1	53685569	53685763	peak_682	1000	.	255.081009	3.952425	-1	108	195	Distal Intergenic	1	53578753	53626467	47715	1	614942	NM_001163943	106816	ENSBTAG00000049108	TRAT1	T cell receptor associated transmembrane adaptor 1	YES
chr1	53725630	53725876	peak_683	993	.	245.260254	3.836077	-1	144	247	Distal Intergenic	1	53578753	53626467	47715	1	614942	NM_001163943	146877	ENSBTAG00000049108	TRAT1	T cell receptor associated transmembrane adaptor 1	YES
chr1	54540864	54541426	peak_684	575	.	323.895538	4.317789	-1	443	563	Distal Intergenic	1	54084686	54095829	11144	2	783813	NM_001206481	-445035	ENSBTAG00000038103	DPPA4	developmental pluripotency associated 4	NO
chr1	54543347	54543743	peak_685	745	.	295.807068	3.735875	-1	273	397	Distal Intergenic	1	54084686	54095829	11144	2	783813	NM_001206481	-447518	ENSBTAG00000038103	DPPA4	developmental pluripotency associated 4	NO
chr1	54682886	54683166	peak_686	1000	.	404.870117	4.757297	-1	181	281	Distal Intergenic	1	54084686	54095829	11144	2	783813	NM_001206481	-587057	ENSBTAG00000038103	DPPA4	developmental pluripotency associated 4	YES
chr1	55104053	55104526	peak_687	844	.	400.203827	3.839644	-1	333	474	Distal Intergenic	1	55457849	55459351	1503	1	617160	NM_001099163	-353323	ENSBTAG00000038738	PXMP4	peroxisomal membrane protein 4	NO
chr1	55111557	55112181	peak_688	950	.	593.503845	4.549337	-1	246	625	Distal Intergenic	1	55457849	55459351	1503	1	617160	NM_001099163	-345668	ENSBTAG00000038738	PXMP4	peroxisomal membrane protein 4	NO
chr1	55347189	55347478	peak_689	1000	.	413.796692	4.616657	-1	111	290	Distal Intergenic	1	55457849	55459351	1503	1	617160	NM_001099163	-110371	ENSBTAG00000038738	PXMP4	peroxisomal membrane protein 4	YES
chr1	55457835	55458060	peak_690	1000	.	571.647827	5.452952	-1	133	226	Promoter (<=1kb)	1	55457849	55459351	1503	1	617160	NM_001099163	0	ENSBTAG00000038738	PXMP4	peroxisomal membrane protein 4	YES
chr1	55700010	55700273	peak_691	1000	.	589.453979	5.890847	-1	142	264	Distal Intergenic	1	55457849	55459351	1503	1	617160	NM_001099163	242161	ENSBTAG00000038738	PXMP4	peroxisomal membrane protein 4	YES
chr1	55746182	55746778	peak_692	1000	.	1372.862671	9.171959	-1	148	597	Distal Intergenic	1	55457849	55459351	1503	1	617160	NM_001099163	288333	ENSBTAG00000038738	PXMP4	peroxisomal membrane protein 4	YES
chr1	55765301	55766509	peak_693	1000	.	2996.904053	10.86214	-1	884	1209	Distal Intergenic	1	55457849	55459351	1503	1	617160	NM_001099163	307452	ENSBTAG00000038738	PXMP4	peroxisomal membrane protein 4	YES
chr1	55776979	55777200	peak_694	1000	.	306.467194	4.477517	-1	73	222	Distal Intergenic	1	55457849	55459351	1503	1	617160	NM_001099163	319130	ENSBTAG00000038738	PXMP4	peroxisomal membrane protein 4	YES
chr1	55779352	55779824	peak_695	1000	.	511.036865	4.589682	-1	387	473	Distal Intergenic	1	55457849	55459351	1503	1	617160	NM_001099163	321503	ENSBTAG00000038738	PXMP4	peroxisomal membrane protein 4	YES
chr1	55780004	55781182	peak_696	1000	.	4390.731934	11.820855	-1	469	1179	Distal Intergenic	1	55457849	55459351	1503	1	617160	NM_001099163	322155	ENSBTAG00000038738	PXMP4	peroxisomal membrane protein 4	YES
chr1	55856713	55858182	peak_697	1000	.	4469.56543	13.310468	-1	465	1470	Distal Intergenic	1	55457849	55459351	1503	1	617160	NM_001099163	398864	ENSBTAG00000038738	PXMP4	peroxisomal membrane protein 4	YES
chr1	55891239	55894869	peak_698	1000	.	16963.82031	17.024931	-1	1676	3631	Distal Intergenic	1	56306243	56402844	96602	1	509578	NM_001035072	-411374	ENSBTAG00000014441	CD96	CD96 molecule	NO
chr1	55895024	55895229	peak_699	1000	.	238.898926	3.784661	-1	162	206	Distal Intergenic	1	56306243	56402844	96602	1	509578	NM_001035072	-411014	ENSBTAG00000014441	CD96	CD96 molecule	YES
chr1	56173603	56174129	peak_700	1000	.	986.357849	5.343216	-1	335	527	Distal Intergenic	1	56306243	56402844	96602	1	509578	NM_001035072	-132114	ENSBTAG00000014441	CD96	CD96 molecule	YES
chr1	56232311	56233135	peak_701	1000	.	2970.793457	9.897124	-1	450	825	Distal Intergenic	1	56306243	56402844	96602	1	509578	NM_001035072	-73108	ENSBTAG00000014441	CD96	CD96 molecule	YES
chr1	56303715	56304206	peak_702	1000	.	1080.499512	8.070915	-1	241	492	Promoter (2-3kb)	1	56306243	56402844	96602	1	509578	NM_001035072	-2037	ENSBTAG00000014441	CD96	CD96 molecule	YES
chr1	56419282	56419573	peak_703	1000	.	578.806763	5.70682	-1	131	292	Distal Intergenic	1	56306243	56402844	96602	1	509578	NM_001035072	113039	ENSBTAG00000014441	CD96	CD96 molecule	YES
chr1	56423733	56424399	peak_704	1000	.	1406.323364	7.440981	-1	355	667	Distal Intergenic	1	56306243	56402844	96602	1	509578	NM_001035072	117490	ENSBTAG00000014441	CD96	CD96 molecule	NO
chr1	56424900	56425956	peak_705	1000	.	2510.549561	9.303432	-1	580	1057	Distal Intergenic	1	56306243	56402844	96602	1	509578	NM_001035072	118657	ENSBTAG00000014441	CD96	CD96 molecule	NO
chr1	56468439	56468993	peak_706	1000	.	1092.118652	7.246054	-1	184	555	Distal Intergenic	1	56306243	56402844	96602	1	509578	NM_001035072	162196	ENSBTAG00000014441	CD96	CD96 molecule	YES
chr1	56472061	56472893	peak_707	1000	.	999.475464	6.059111	-1	473	833	Distal Intergenic	1	56636130	56727134	91005	1	509784	NM_001206308	-163237	ENSBTAG00000001209	PHLDB2	pleckstrin homology like domain family B member 2	YES
chr1	56503179	56503447	peak_708	1000	.	419.47644	5.464255	-1	180	269	Distal Intergenic	1	56636130	56727134	91005	1	509784	NM_001206308	-132683	ENSBTAG00000001209	PHLDB2	pleckstrin homology like domain family B member 2	YES
chr1	56503552	56503957	peak_709	1000	.	523.678467	5.590391	-1	114	406	Distal Intergenic	1	56636130	56727134	91005	1	509784	NM_001206308	-132173	ENSBTAG00000001209	PHLDB2	pleckstrin homology like domain family B member 2	YES
chr1	56616683	56617661	peak_710	1000	.	1967.263306	7.570545	-1	523	979	Distal Intergenic	1	56636130	56727134	91005	1	509784	NM_001206308	-18469	ENSBTAG00000001209	PHLDB2	pleckstrin homology like domain family B member 2	NO
chr1	56649754	56649972	peak_711	1000	.	250.583588	4.118476	-1	82	219	Intron (NM_001206308/509784, intron 1 of 16)	1	56636130	56727134	91005	1	509784	NM_001206308	13624	ENSBTAG00000001209	PHLDB2	pleckstrin homology like domain family B member 2	YES
chr1	56703306	56703596	peak_712	1000	.	422.99411	4.674323	-1	108	291	Intron (NM_001206308/509784, intron 11 of 16)	1	56737576	56750713	13138	1	515563	NM_001015606	-33980	ENSBTAG00000004601	ABHD10	abhydrolase domain containing 10	YES
chr1	56719709	56719921	peak_713	1000	.	688.858765	6.833713	-1	108	213	Exon (NM_001206308/509784, exon 14 of 17)	1	56737576	56750713	13138	1	515563	NM_001015606	-17655	ENSBTAG00000004601	ABHD10	abhydrolase domain containing 10	YES
chr1	56736841	56738450	peak_714	1000	.	5543.963867	16.096243	-1	604	1610	Promoter (<=1kb)	1	56737576	56750713	13138	1	515563	NM_001015606	0	ENSBTAG00000004601	ABHD10	abhydrolase domain containing 10	NO
chr1	56759091	56760168	peak_715	1000	.	1152.812744	4.998598	-1	306	1078	Promoter (<=1kb)	1	56759807	56773635	13829	1	515562	NM_001034499	0	ENSBTAG00000004599	TAGLN3	transgelin 3	YES
chr1	56907034	56907540	peak_716	800	.	405.556213	4.215781	-1	373	507	Distal Intergenic	1	56930218	56944239	14022	2	784939	NM_001191208	36699	ENSBTAG00000048550	GCSAM	germinal center associated signaling and motility	YES
chr1	56917069	56917327	peak_717	1000	.	935.75592	7.454034	-1	168	259	Distal Intergenic	1	56930218	56944239	14022	2	784939	NM_001191208	26912	ENSBTAG00000048550	GCSAM	germinal center associated signaling and motility	YES
chr1	57065336	57066276	peak_718	1000	.	2627.26001	11.15216	-1	622	941	Distal Intergenic	1	57126575	57147990	21416	1	534910	NM_001034620	-60299	ENSBTAG00000033319	CD200	CD200 molecule	NO
chr1	57105418	57105781	peak_719	1000	.	907.701294	7.375892	-1	111	364	Distal Intergenic	1	57126575	57147990	21416	1	534910	NM_001034620	-20794	ENSBTAG00000033319	CD200	CD200 molecule	YES
chr1	57126213	57127178	peak_720	1000	.	3960.200195	10.304222	-1	544	966	Promoter (<=1kb)	1	57126575	57147990	21416	1	534910	NM_001034620	0	ENSBTAG00000033319	CD200	CD200 molecule	YES
chr1	57127371	57128156	peak_721	720	.	565.793762	3.791865	-1	417	786	Promoter (<=1kb)	1	57126575	57147990	21416	1	534910	NM_001034620	796	ENSBTAG00000033319	CD200	CD200 molecule	YES
chr1	57129259	57129849	peak_722	1000	.	836.363098	6.057846	-1	484	591	Promoter (2-3kb)	1	57126575	57147990	21416	1	534910	NM_001034620	2684	ENSBTAG00000033319	CD200	CD200 molecule	YES
chr1	57163232	57164110	peak_723	1000	.	1285.225342	6.595917	-1	527	879	Distal Intergenic	1	57126575	57147990	21416	1	534910	NM_001034620	36657	ENSBTAG00000033319	CD200	CD200 molecule	YES
chr1	57235487	57235854	peak_724	1000	.	955.932739	6.958527	-1	164	368	Distal Intergenic	1	57309115	57343709	34595	2	508571	NM_001075364	107855	ENSBTAG00000009084	ATG3	autophagy related 3	YES
chr1	57236679	57238976	peak_725	1000	.	6434.815918	15.768702	-1	1698	2298	Distal Intergenic	1	57309115	57343709	34595	2	508571	NM_001075364	104733	ENSBTAG00000009084	ATG3	autophagy related 3	YES
chr1	57241983	57242174	peak_726	1000	.	231.337585	3.815365	-1	58	192	Distal Intergenic	1	57309115	57343709	34595	2	508571	NM_001075364	101535	ENSBTAG00000009084	ATG3	autophagy related 3	YES
chr1	57255208	57255563	peak_727	785	.	279.592346	3.535576	-1	222	356	Distal Intergenic	1	57309115	57343709	34595	2	508571	NM_001075364	88146	ENSBTAG00000009084	ATG3	autophagy related 3	YES
chr1	57305060	57305472	peak_728	1000	.	552.817322	5.551738	-1	155	413	Distal Intergenic	1	57309115	57343709	34595	2	508571	NM_001075364	38237	ENSBTAG00000009084	ATG3	autophagy related 3	YES
chr1	57306425	57306850	peak_729	749	.	319.097412	4.06401	-1	115	426	Downstream (2-3kb)	1	57309115	57343709	34595	2	508571	NM_001075364	36859	ENSBTAG00000009084	ATG3	autophagy related 3	YES
chr1	57307542	57308044	peak_730	632	.	318.048218	3.821681	-1	129	503	Downstream (1-2kb)	1	57309115	57343709	34595	2	508571	NM_001075364	35665	ENSBTAG00000009084	ATG3	autophagy related 3	YES
chr1	57342926	57345001	peak_731	1000	.	12928.5127	18.14432	-1	821	2076	Promoter (<=1kb)	1	57309115	57343709	34595	2	508571	NM_001075364	0	ENSBTAG00000009084	ATG3	autophagy related 3	NO
chr1	57410785	57411635	peak_732	651	.	554.239746	4.452536	-1	528	851	Promoter (<=1kb)	1	57376901	57412494	35594	2	515235	NM_001098982	859	ENSBTAG00000010793	CCDC80	coiled-coil domain containing 80	YES
chr1	57411867	57412281	peak_733	752	.	311.970764	4.105398	-1	254	415	Promoter (<=1kb)	1	57376901	57412494	35594	2	515235	NM_001098982	213	ENSBTAG00000010793	CCDC80	coiled-coil domain containing 80	YES
chr1	57415719	57416136	peak_734	1000	.	995.188416	6.926035	-1	217	418	Distal Intergenic	1	57376901	57412494	35594	2	515235	NM_001098982	-3225	ENSBTAG00000010793	CCDC80	coiled-coil domain containing 80	YES
chr1	57436782	57437234	peak_735	1000	.	1512.606201	8.736216	-1	278	453	Distal Intergenic	1	57376901	57412494	35594	2	515235	NM_001098982	-24288	ENSBTAG00000010793	CCDC80	coiled-coil domain containing 80	YES
chr1	57565206	57565474	peak_736	1000	.	277.872162	3.813617	-1	103	269	Distal Intergenic	1	57639764	57681049	41286	2	516008	NM_001099374	115575	ENSBTAG00000001235	CD200R1L	CD200 receptor 1-like	YES
chr1	57566362	57566722	peak_737	1000	.	808.815308	6.183563	-1	152	361	Distal Intergenic	1	57639764	57681049	41286	2	516008	NM_001099374	114327	ENSBTAG00000001235	CD200R1L	CD200 receptor 1-like	YES
chr1	57707531	57708936	peak_738	1000	.	3274.763428	8.99243	-1	435	1406	Promoter (<=1kb)	1	57707985	57721752	13768	1	522329	NM_001075828	0	ENSBTAG00000006534	GTPBP8	GTP binding protein 8 (putative)	NO
chr1	57740006	57741396	peak_739	1000	.	7802.945312	16.347164	-1	958	1391	Distal Intergenic	1	57707985	57721752	13768	1	522329	NM_001075828	32021	ENSBTAG00000006534	GTPBP8	GTP binding protein 8 (putative)	NO
chr1	57741514	57741759	peak_740	920	.	226.362274	3.931157	-1	56	246	Distal Intergenic	1	57707985	57721752	13768	1	522329	NM_001075828	33529	ENSBTAG00000006534	GTPBP8	GTP binding protein 8 (putative)	YES
chr1	57751853	57752081	peak_741	923	.	211.306412	3.610801	-1	96	229	Distal Intergenic	1	57707985	57721752	13768	1	522329	NM_001075828	43868	ENSBTAG00000006534	GTPBP8	GTP binding protein 8 (putative)	YES
chr1	57758477	57758943	peak_742	1000	.	745.983521	6.038405	-1	184	467	Distal Intergenic	1	57707985	57721752	13768	1	522329	NM_001075828	50492	ENSBTAG00000006534	GTPBP8	GTP binding protein 8 (putative)	YES
chr1	57759237	57759455	peak_743	1000	.	225.088654	3.778772	-1	167	219	Distal Intergenic	1	57707985	57721752	13768	1	522329	NM_001075828	51252	ENSBTAG00000006534	GTPBP8	GTP binding protein 8 (putative)	YES
chr1	57848043	57848262	peak_744	1000	.	278.253235	4.05751	-1	140	220	Distal Intergenic	1	57984296	58023212	38917	1	512018	NM_001206219	-136034	ENSBTAG00000013909	BOC	BOC cell adhesion associated, oncogene regulated	YES
chr1	57911772	57912161	peak_745	1000	.	666.216064	5.728932	-1	213	390	Distal Intergenic	1	57984296	58023212	38917	1	512018	NM_001206219	-72135	ENSBTAG00000013909	BOC	BOC cell adhesion associated, oncogene regulated	YES
chr1	57921274	57921652	peak_746	864	.	327.586395	4.221496	-1	182	379	Distal Intergenic	1	57984296	58023212	38917	1	512018	NM_001206219	-62644	ENSBTAG00000013909	BOC	BOC cell adhesion associated, oncogene regulated	YES
chr1	57926676	57927427	peak_747	1000	.	847.240234	5.356763	-1	650	752	Distal Intergenic	1	57984296	58023212	38917	1	512018	NM_001206219	-56869	ENSBTAG00000013909	BOC	BOC cell adhesion associated, oncogene regulated	YES
chr1	57943974	57945151	peak_748	1000	.	1899.074585	5.546687	-1	78	1178	Distal Intergenic	1	57984296	58023212	38917	1	512018	NM_001206219	-39145	ENSBTAG00000013909	BOC	BOC cell adhesion associated, oncogene regulated	YES
chr1	57970931	57971617	peak_749	841	.	577.905762	4.812089	-1	263	687	Distal Intergenic	1	57984296	58023212	38917	1	512018	NM_001206219	-12679	ENSBTAG00000013909	BOC	BOC cell adhesion associated, oncogene regulated	YES
chr1	57988016	57988978	peak_750	1000	.	1278.857178	5.93843	-1	263	963	Intron (NM_001206219/512018, intron 2 of 17)	1	57984296	58023212	38917	1	512018	NM_001206219	3720	ENSBTAG00000013909	BOC	BOC cell adhesion associated, oncogene regulated	YES
chr1	57989581	57990180	peak_751	393	.	235.716263	3.208921	-1	141	600	Intron (NM_001206219/512018, intron 2 of 17)	1	57984296	58023212	38917	1	512018	NM_001206219	5285	ENSBTAG00000013909	BOC	BOC cell adhesion associated, oncogene regulated	YES
chr1	57991431	57992071	peak_752	508	.	325.857544	4.007127	-1	197	641	Intron (NM_001206219/512018, intron 2 of 17)	1	57984296	58023212	38917	1	512018	NM_001206219	7135	ENSBTAG00000013909	BOC	BOC cell adhesion associated, oncogene regulated	YES
chr1	57995112	57996586	peak_753	1000	.	2680.911133	6.327385	-1	1018	1475	Intron (NM_001206219/512018, intron 2 of 17)	1	57984296	58023212	38917	1	512018	NM_001206219	10816	ENSBTAG00000013909	BOC	BOC cell adhesion associated, oncogene regulated	YES
chr1	57996960	57998746	peak_754	1000	.	4273.044922	9.529006	-1	1106	1787	Intron (NM_001206219/512018, intron 2 of 17)	1	57984296	58023212	38917	1	512018	NM_001206219	12664	ENSBTAG00000013909	BOC	BOC cell adhesion associated, oncogene regulated	YES
chr1	57999791	58000369	peak_755	450	.	260.487488	3.608004	-1	98	579	Intron (NM_001206219/512018, intron 2 of 17)	1	57984296	58023212	38917	1	512018	NM_001206219	15495	ENSBTAG00000013909	BOC	BOC cell adhesion associated, oncogene regulated	YES
chr1	58000480	58000903	peak_756	614	.	260.427002	3.391913	-1	286	424	Intron (NM_001206219/512018, intron 2 of 17)	1	57984296	58023212	38917	1	512018	NM_001206219	16184	ENSBTAG00000013909	BOC	BOC cell adhesion associated, oncogene regulated	YES
chr1	58001164	58004954	peak_757	1000	.	13531.3252	17.217369	-1	2293	3791	Exon (NM_001206219/512018, exon 3 of 18)	1	57984296	58023212	38917	1	512018	NM_001206219	16868	ENSBTAG00000013909	BOC	BOC cell adhesion associated, oncogene regulated	NO
chr1	58011516	58012102	peak_758	1000	.	756.231323	5.286663	-1	257	587	Intron (NM_001206219/512018, intron 7 of 17)	1	57984296	58023212	38917	1	512018	NM_001206219	27220	ENSBTAG00000013909	BOC	BOC cell adhesion associated, oncogene regulated	YES
chr1	58014735	58015080	peak_759	1000	.	799.111694	5.989216	-1	152	346	Exon (NM_001206219/512018, exon 11 of 18)	1	57984296	58023212	38917	1	512018	NM_001206219	30439	ENSBTAG00000013909	BOC	BOC cell adhesion associated, oncogene regulated	YES
chr1	58022153	58022910	peak_760	1000	.	1035.958374	7.649676	-1	239	758	3' UTR	1	57984296	58023212	38917	1	512018	NM_001206219	37857	ENSBTAG00000013909	BOC	BOC cell adhesion associated, oncogene regulated	YES
chr1	58177934	58178266	peak_761	985	.	328.133392	4.571834	-1	145	333	Intron (NM_001038117/515350, intron 4 of 17)	1	58141826	58199854	58029	2	515350	NM_001038117	21588	ENSBTAG00000013937	SPICE1	spindle and centriole associated protein 1	YES
chr1	58199223	58200595	peak_762	1000	.	4824.495605	13.584715	-1	699	1373	Promoter (<=1kb)	1	58141826	58199854	58029	2	515350	NM_001038117	0	ENSBTAG00000013937	SPICE1	spindle and centriole associated protein 1	NO
chr1	58297811	58298486	peak_763	965	.	652.40387	4.484501	-1	334	676	Intron (NM_001205633/508259, intron 10 of 24)	1	58218879	58326309	107431	1	508259	NM_001205633	78932	ENSBTAG00000013292	SIDT1	SID1 transmembrane family member 1	NO
chr1	58325498	58325714	peak_764	1000	.	305.628204	4.251095	-1	99	217	Intron (NM_001205633/508259, intron 24 of 24)	1	58218879	58326309	107431	1	508259	NM_001205633	106619	ENSBTAG00000013292	SIDT1	SID1 transmembrane family member 1	YES
chr1	58351299	58351586	peak_765	1000	.	349.502777	4.141375	-1	190	288	Distal Intergenic	1	58402276	58433748	31473	2	517211	NM_001075750	82162	ENSBTAG00000007784	NAA50	N(alpha)-acetyltransferase 50, NatE catalytic subunit	NO
chr1	58391234	58393200	peak_766	1000	.	12163.92969	20.773428	-1	953	1967	Distal Intergenic	1	58402276	58433748	31473	2	517211	NM_001075750	40548	ENSBTAG00000007784	NAA50	N(alpha)-acetyltransferase 50, NatE catalytic subunit	NO
chr1	58432170	58435529	peak_767	1000	.	17517.27539	17.118313	-1	2169	3360	Promoter (<=1kb)	1	58402276	58433748	31473	2	517211	NM_001075750	0	ENSBTAG00000007784	NAA50	N(alpha)-acetyltransferase 50, NatE catalytic subunit	NO
chr1	58518189	58519695	peak_768	1000	.	3279.599854	9.996643	-1	627	1507	Promoter (<=1kb)	1	58518934	58618293	99360	1	505581	NM_001103229	0	ENSBTAG00000004971	GRAMD1C	GRAM domain containing 1C	NO
chr1	58618477	58619706	peak_769	1000	.	4065.434326	8.486341	-1	284	1230	Promoter (<=1kb)	1	58619102	58629385	10284	1	512177	NM_001192314	0	ENSBTAG00000004974	ZDHHC23	zinc finger DHHC-type containing 23	NO
chr1	58734483	58736138	peak_770	1000	.	9865.96582	20.606253	-1	671	1656	Promoter (<=1kb)	1	58735356	58758361	23006	1	508374	NM_001098908	0	ENSBTAG00000004977	QTRT2	queuine tRNA-ribosyltransferase accessory subunit 2	NO
chr1	58755569	58755918	peak_771	1000	.	485.155975	4.588955	-1	85	350	Intron (NM_001098908/508374, intron 7 of 7)	1	58735356	58758361	23006	1	508374	NM_001098908	20213	ENSBTAG00000004977	QTRT2	queuine tRNA-ribosyltransferase accessory subunit 2	YES
chr1	58818586	58818791	peak_772	1000	.	242.444519	3.654558	-1	25	206	Intron (NM_001192895/537043, intron 2 of 6)	1	58791091	58837917	46827	2	537043	NM_001192895	19126	ENSBTAG00000002132	DRD3	dopamine receptor D3	YES
chr1	58970284	58971199	peak_773	1000	.	1867.911987	7.584659	-1	383	916	Distal Intergenic	1	58953786	58953879	94	2	100313385	NR_031331	-16405	NA	MIR568	microRNA mir-568	YES
chr1	58999982	59001143	peak_774	1000	.	2649.490234	9.549045	-1	821	1162	Distal Intergenic	1	58953786	58953879	94	2	100313385	NR_031331	-46103	NA	MIR568	microRNA mir-568	YES
chr1	59002565	59002941	peak_775	650	.	245.123016	3.64509	-1	241	377	Distal Intergenic	1	58953786	58953879	94	2	100313385	NR_031331	-48686	NA	MIR568	microRNA mir-568	NO
chr1	59010125	59010665	peak_776	1000	.	815.672485	5.386754	-1	414	541	Distal Intergenic	1	58953786	58953879	94	2	100313385	NR_031331	-56246	NA	MIR568	microRNA mir-568	YES
chr1	59011404	59012147	peak_777	907	.	674.67627	4.751947	-1	285	744	Distal Intergenic	1	58953786	58953879	94	2	100313385	NR_031331	-57525	NA	MIR568	microRNA mir-568	YES
chr1	59020549	59021696	peak_778	1000	.	5556.458984	14.616823	-1	503	1148	Distal Intergenic	1	58953786	58953879	94	2	100313385	NR_031331	-66670	NA	MIR568	microRNA mir-568	NO
chr1	59023791	59024801	peak_779	1000	.	2610.345703	11.209686	-1	522	1011	Distal Intergenic	1	58953786	58953879	94	2	100313385	NR_031331	-69912	NA	MIR568	microRNA mir-568	NO
chr1	59062934	59063517	peak_780	1000	.	1038.854858	6.559448	-1	303	584	Distal Intergenic	1	58953786	58953879	94	2	100313385	NR_031331	-109055	NA	MIR568	microRNA mir-568	NO
chr1	59099950	59100229	peak_781	1000	.	564.672119	5.62417	-1	160	280	Distal Intergenic	1	58953786	58953879	94	2	100313385	NR_031331	-146071	NA	MIR568	microRNA mir-568	YES
chr1	59103295	59104540	peak_782	1000	.	3412.284424	10.369262	-1	868	1246	Distal Intergenic	1	58953786	58953879	94	2	100313385	NR_031331	-149416	NA	MIR568	microRNA mir-568	YES
chr1	59106105	59106529	peak_783	1000	.	1008.704285	6.688802	-1	211	425	Distal Intergenic	1	58953786	58953879	94	2	100313385	NR_031331	-152226	NA	MIR568	microRNA mir-568	YES
chr1	59106641	59107333	peak_784	1000	.	962.540039	6.185524	-1	568	693	Distal Intergenic	1	58953786	58953879	94	2	100313385	NR_031331	-152762	NA	MIR568	microRNA mir-568	YES
chr1	59107469	59107790	peak_785	1000	.	326.159027	4.079968	-1	109	322	Distal Intergenic	1	58953786	58953879	94	2	100313385	NR_031331	-153590	NA	MIR568	microRNA mir-568	YES
chr1	59151130	59151527	peak_786	1000	.	739.941895	5.84304	-1	82	398	Distal Intergenic	1	58953786	58953879	94	2	100313385	NR_031331	-197251	NA	MIR568	microRNA mir-568	YES
chr1	59279211	59279960	peak_787	1000	.	1453.853394	7.802343	-1	462	750	Distal Intergenic	1	58953786	58953879	94	2	100313385	NR_031331	-325332	NA	MIR568	microRNA mir-568	NO
chr1	59280066	59280893	peak_788	1000	.	2670.209473	10.872025	-1	466	828	Distal Intergenic	1	58953786	58953879	94	2	100313385	NR_031331	-326187	NA	MIR568	microRNA mir-568	NO
chr1	59294346	59294571	peak_789	1000	.	235.299149	3.938746	-1	145	226	Distal Intergenic	1	58953786	58953879	94	2	100313385	NR_031331	-340467	NA	MIR568	microRNA mir-568	YES
chr1	59320058	59320387	peak_790	703	.	232.04277	4.386295	-1	111	330	Distal Intergenic	1	58953786	58953879	94	2	100313385	NR_031331	-366179	NA	MIR568	microRNA mir-568	YES
chr1	59425667	59426221	peak_791	499	.	277.051788	3.787746	-1	101	555	Distal Intergenic	1	58953786	58953879	94	2	100313385	NR_031331	-471788	NA	MIR568	microRNA mir-568	YES
chr1	59505543	59506184	peak_792	1000	.	2215.859131	9.581857	-1	242	642	Distal Intergenic	1	58953786	58953879	94	2	100313385	NR_031331	-551664	NA	MIR568	microRNA mir-568	YES
chr1	59516235	59516602	peak_793	563	.	207.247269	3.450289	-1	116	368	Distal Intergenic	1	58953786	58953879	94	2	100313385	NR_031331	-562356	NA	MIR568	microRNA mir-568	YES
chr1	59526013	59527314	peak_794	1000	.	7254.9375	16.442087	-1	738	1302	Distal Intergenic	1	58953786	58953879	94	2	100313385	NR_031331	-572134	NA	MIR568	microRNA mir-568	YES
chr1	59561585	59562234	peak_795	1000	.	834.553589	5.059682	-1	346	650	Distal Intergenic	1	58953786	58953879	94	2	100313385	NR_031331	-607706	NA	MIR568	microRNA mir-568	YES
chr1	59564110	59565575	peak_796	1000	.	5754.655273	15.840968	-1	661	1466	Distal Intergenic	1	58953786	58953879	94	2	100313385	NR_031331	-610231	NA	MIR568	microRNA mir-568	YES
chr1	59565732	59566147	peak_797	708	.	294.698822	3.87578	-1	317	416	Distal Intergenic	1	58953786	58953879	94	2	100313385	NR_031331	-611853	NA	MIR568	microRNA mir-568	YES
chr1	59728442	59729183	peak_798	1000	.	4285.266602	15.225808	-1	361	742	Distal Intergenic	1	60306675	60407777	101103	1	281777	NM_203358	-577492	ENSBTAG00000006451	GAP43	growth associated protein 43	YES
chr1	59737714	59738510	peak_799	1000	.	2687.010986	11.039603	-1	588	797	Distal Intergenic	1	60306675	60407777	101103	1	281777	NM_203358	-568165	ENSBTAG00000006451	GAP43	growth associated protein 43	YES
chr1	59738919	59739458	peak_800	654	.	353.366028	3.989086	-1	97	540	Distal Intergenic	1	60306675	60407777	101103	1	281777	NM_203358	-567217	ENSBTAG00000006451	GAP43	growth associated protein 43	YES
chr1	59740637	59741309	peak_801	1000	.	783.198975	4.79107	-1	485	673	Distal Intergenic	1	60306675	60407777	101103	1	281777	NM_203358	-565366	ENSBTAG00000006451	GAP43	growth associated protein 43	YES
chr1	59745952	59746427	peak_802	1000	.	536.828125	4.933643	-1	274	476	Distal Intergenic	1	60306675	60407777	101103	1	281777	NM_203358	-560248	ENSBTAG00000006451	GAP43	growth associated protein 43	YES
chr1	59746575	59746700	peak_803	1000	.	224.736328	4.523173	-1	72	126	Distal Intergenic	1	60306675	60407777	101103	1	281777	NM_203358	-559975	ENSBTAG00000006451	GAP43	growth associated protein 43	YES
chr1	59746815	59747545	peak_804	567	.	414.145599	3.864675	-1	668	731	Distal Intergenic	1	60306675	60407777	101103	1	281777	NM_203358	-559130	ENSBTAG00000006451	GAP43	growth associated protein 43	YES
chr1	59748630	59748866	peak_805	1000	.	588.339539	6.079483	-1	107	237	Distal Intergenic	1	60306675	60407777	101103	1	281777	NM_203358	-557809	ENSBTAG00000006451	GAP43	growth associated protein 43	YES
chr1	59750017	59750577	peak_806	1000	.	615.329773	4.735414	-1	288	561	Distal Intergenic	1	60306675	60407777	101103	1	281777	NM_203358	-556098	ENSBTAG00000006451	GAP43	growth associated protein 43	YES
chr1	59751335	59751488	peak_807	1000	.	207.149094	3.854767	-1	85	154	Distal Intergenic	1	60306675	60407777	101103	1	281777	NM_203358	-555187	ENSBTAG00000006451	GAP43	growth associated protein 43	YES
chr1	59763230	59763796	peak_808	1000	.	2345.219971	9.664283	-1	427	567	Distal Intergenic	1	60306675	60407777	101103	1	281777	NM_203358	-542879	ENSBTAG00000006451	GAP43	growth associated protein 43	YES
chr1	59768586	59769089	peak_809	601	.	303.092804	3.665159	-1	407	504	Distal Intergenic	1	60306675	60407777	101103	1	281777	NM_203358	-537586	ENSBTAG00000006451	GAP43	growth associated protein 43	YES
chr1	59771204	59771905	peak_810	1000	.	1107.685425	6.523491	-1	281	702	Distal Intergenic	1	60306675	60407777	101103	1	281777	NM_203358	-534770	ENSBTAG00000006451	GAP43	growth associated protein 43	YES
chr1	59803449	59803789	peak_811	800	.	272.663788	3.996709	-1	119	341	Distal Intergenic	1	60306675	60407777	101103	1	281777	NM_203358	-502886	ENSBTAG00000006451	GAP43	growth associated protein 43	YES
chr1	59806138	59806790	peak_812	772	.	504.37204	4.718022	-1	448	653	Distal Intergenic	1	60306675	60407777	101103	1	281777	NM_203358	-499885	ENSBTAG00000006451	GAP43	growth associated protein 43	YES
chr1	59808903	59809299	peak_813	1000	.	412.26712	4.086355	-1	237	397	Distal Intergenic	1	60306675	60407777	101103	1	281777	NM_203358	-497376	ENSBTAG00000006451	GAP43	growth associated protein 43	YES
chr1	59813184	59816625	peak_814	1000	.	25119.97852	26.197714	-1	1900	3442	Distal Intergenic	1	60306675	60407777	101103	1	281777	NM_203358	-490050	ENSBTAG00000006451	GAP43	growth associated protein 43	NO
chr1	59869832	59870341	peak_815	1000	.	602.920227	5.628294	-1	170	510	Distal Intergenic	1	60306675	60407777	101103	1	281777	NM_203358	-436334	ENSBTAG00000006451	GAP43	growth associated protein 43	YES
chr1	60343565	60344232	peak_816	889	.	593.74054	4.092036	-1	149	668	Intron (NM_203358/281777, intron 1 of 2)	1	60306675	60407777	101103	1	281777	NM_203358	36890	ENSBTAG00000006451	GAP43	growth associated protein 43	YES
chr1	60386978	60387344	peak_817	1000	.	978.471008	6.987854	-1	236	367	Intron (NM_203358/281777, intron 2 of 2)	1	60306675	60407777	101103	1	281777	NM_203358	80303	ENSBTAG00000006451	GAP43	growth associated protein 43	YES
chr1	60462990	60463214	peak_818	1000	.	329.550598	4.643589	-1	128	225	Distal Intergenic	1	60306675	60407777	101103	1	281777	NM_203358	156315	ENSBTAG00000006451	GAP43	growth associated protein 43	YES
chr1	60463652	60464208	peak_819	1000	.	725.69873	5.029278	-1	375	557	Distal Intergenic	1	60306675	60407777	101103	1	281777	NM_203358	156977	ENSBTAG00000006451	GAP43	growth associated protein 43	YES
chr1	60488782	60489030	peak_820	1000	.	508.056274	4.961718	-1	152	249	Intron (NM_001205368/100336456, intron 6 of 6)	1	60306675	60407777	101103	1	281777	NM_203358	182107	ENSBTAG00000006451	GAP43	growth associated protein 43	YES
chr1	60491934	60492198	peak_821	1000	.	378.953491	4.784304	-1	98	265	Intron (NM_001205368/100336456, intron 6 of 6)	1	60306675	60407777	101103	1	281777	NM_203358	185259	ENSBTAG00000006451	GAP43	growth associated protein 43	YES
chr1	60492334	60492594	peak_822	1000	.	486.810608	4.945829	-1	157	261	Intron (NM_001205368/100336456, intron 6 of 6)	1	60306675	60407777	101103	1	281777	NM_203358	185659	ENSBTAG00000006451	GAP43	growth associated protein 43	YES
chr1	60493781	60494076	peak_823	1000	.	495.504303	5.216341	-1	99	296	Intron (NM_001205368/100336456, intron 6 of 6)	1	60306675	60407777	101103	1	281777	NM_203358	187106	ENSBTAG00000006451	GAP43	growth associated protein 43	YES
chr1	60494512	60494749	peak_824	1000	.	395.892212	4.785279	-1	142	238	Intron (NM_001205368/100336456, intron 6 of 6)	1	60306675	60407777	101103	1	281777	NM_203358	187837	ENSBTAG00000006451	GAP43	growth associated protein 43	YES
chr1	60530429	60530876	peak_825	1000	.	488.886627	5.147336	-1	198	448	Intron (NM_001205368/100336456, intron 3 of 6)	1	60306675	60407777	101103	1	281777	NM_203358	223754	ENSBTAG00000006451	GAP43	growth associated protein 43	YES
chr1	60857245	60857780	peak_826	1000	.	644.759521	4.810231	-1	210	536	Intron (NM_001205368/100336456, intron 1 of 6)	1	60476795	61192294	715500	2	100336456	NM_001205368	334514	ENSBTAG00000049383	LSAMP	limbic system associated membrane protein	YES
chr1	60871250	60871726	peak_827	508	.	242.361282	3.753703	-1	96	477	Intron (NM_001205368/100336456, intron 1 of 6)	1	60476795	61192294	715500	2	100336456	NM_001205368	320568	ENSBTAG00000049383	LSAMP	limbic system associated membrane protein	YES
chr1	60882951	60883447	peak_828	1000	.	544.633057	4.948511	-1	179	497	Intron (NM_001205368/100336456, intron 1 of 6)	1	60476795	61192294	715500	2	100336456	NM_001205368	308847	ENSBTAG00000049383	LSAMP	limbic system associated membrane protein	YES
chr1	60993557	60994164	peak_829	1000	.	1620.866821	7.881431	-1	238	608	Intron (NM_001205368/100336456, intron 1 of 6)	1	60476795	61192294	715500	2	100336456	NM_001205368	198130	ENSBTAG00000049383	LSAMP	limbic system associated membrane protein	YES
chr1	61010307	61010696	peak_830	1000	.	1093.935669	8.530074	-1	162	390	Intron (NM_001205368/100336456, intron 1 of 6)	1	60476795	61192294	715500	2	100336456	NM_001205368	181598	ENSBTAG00000049383	LSAMP	limbic system associated membrane protein	YES
chr1	61028385	61028701	peak_831	975	.	309.037231	3.822267	-1	112	317	Intron (NM_001205368/100336456, intron 1 of 6)	1	60476795	61192294	715500	2	100336456	NM_001205368	163593	ENSBTAG00000049383	LSAMP	limbic system associated membrane protein	YES
chr1	61159908	61160220	peak_832	1000	.	428.805725	4.970326	-1	217	313	Intron (NM_001205368/100336456, intron 1 of 6)	1	60476795	61192294	715500	2	100336456	NM_001205368	32074	ENSBTAG00000049383	LSAMP	limbic system associated membrane protein	YES
chr1	61164745	61165266	peak_833	1000	.	1113.859253	6.701221	-1	323	522	Intron (NM_001205368/100336456, intron 1 of 6)	1	60476795	61192294	715500	2	100336456	NM_001205368	27028	ENSBTAG00000049383	LSAMP	limbic system associated membrane protein	YES
chr1	61179320	61179845	peak_834	1000	.	683.303589	5.799253	-1	408	526	Intron (NM_001205368/100336456, intron 1 of 6)	1	60476795	61192294	715500	2	100336456	NM_001205368	12449	ENSBTAG00000049383	LSAMP	limbic system associated membrane protein	YES
chr1	61191560	61193421	peak_835	1000	.	3552.209961	6.809395	-1	1537	1862	Promoter (<=1kb)	1	60476795	61192294	715500	2	100336456	NM_001205368	0	ENSBTAG00000049383	LSAMP	limbic system associated membrane protein	YES
chr1	61200465	61200642	peak_836	1000	.	221.24971	4.009957	-1	90	178	Distal Intergenic	1	60476795	61192294	715500	2	100336456	NM_001205368	-8171	ENSBTAG00000049383	LSAMP	limbic system associated membrane protein	YES
chr1	61514636	61515100	peak_837	1000	.	533.88208	5.199776	-1	369	465	Distal Intergenic	1	60476795	61192294	715500	2	100336456	NM_001205368	-322342	ENSBTAG00000049383	LSAMP	limbic system associated membrane protein	YES
chr1	61583530	61583790	peak_838	1000	.	312.738892	4.127797	-1	180	261	Distal Intergenic	1	60476795	61192294	715500	2	100336456	NM_001205368	-391236	ENSBTAG00000049383	LSAMP	limbic system associated membrane protein	YES
chr1	61639342	61639515	peak_839	1000	.	319.964691	4.716616	-1	76	174	Distal Intergenic	1	60476795	61192294	715500	2	100336456	NM_001205368	-447048	ENSBTAG00000049383	LSAMP	limbic system associated membrane protein	YES
chr1	61743118	61743563	peak_840	1000	.	542.271057	5.290802	-1	129	446	Distal Intergenic	1	60476795	61192294	715500	2	100336456	NM_001205368	-550824	ENSBTAG00000049383	LSAMP	limbic system associated membrane protein	YES
chr1	61775665	61776296	peak_841	1000	.	2767.522217	11.770928	-1	273	632	Distal Intergenic	1	60476795	61192294	715500	2	100336456	NM_001205368	-583371	ENSBTAG00000049383	LSAMP	limbic system associated membrane protein	YES
chr1	61822663	61823194	peak_842	1000	.	1108.093628	7.497316	-1	223	532	Distal Intergenic	1	62430103	62430159	57	1	114482799	NR_162382	-606909	ENSBTAG00000049072	MIR2285DE	microRNA mir-2285de	YES
chr1	61904956	61905280	peak_843	1000	.	327.601746	3.912786	-1	148	325	Distal Intergenic	1	62430103	62430159	57	1	114482799	NR_162382	-524823	ENSBTAG00000049072	MIR2285DE	microRNA mir-2285de	YES
chr1	61906202	61906552	peak_844	1000	.	836.056213	6.417416	-1	185	351	Distal Intergenic	1	62430103	62430159	57	1	114482799	NR_162382	-523551	ENSBTAG00000049072	MIR2285DE	microRNA mir-2285de	YES
chr1	62069335	62069591	peak_845	1000	.	637.353088	6.156385	-1	156	257	Distal Intergenic	1	62430103	62430159	57	1	114482799	NR_162382	-360512	ENSBTAG00000049072	MIR2285DE	microRNA mir-2285de	YES
chr1	62070575	62070902	peak_846	1000	.	821.330322	6.112961	-1	117	328	Distal Intergenic	1	62430103	62430159	57	1	114482799	NR_162382	-359201	ENSBTAG00000049072	MIR2285DE	microRNA mir-2285de	YES
chr1	62175901	62176145	peak_847	1000	.	391.029572	5.023949	-1	135	245	Distal Intergenic	1	62430103	62430159	57	1	114482799	NR_162382	-253958	ENSBTAG00000049072	MIR2285DE	microRNA mir-2285de	YES
chr1	62315604	62315834	peak_848	1000	.	353.537201	4.552498	-1	110	231	Distal Intergenic	1	62430103	62430159	57	1	114482799	NR_162382	-114269	ENSBTAG00000049072	MIR2285DE	microRNA mir-2285de	YES
chr1	62594925	62595242	peak_849	820	.	260.6026	3.743235	-1	61	318	Distal Intergenic	1	62430103	62430159	57	1	114482799	NR_162382	164822	ENSBTAG00000049072	MIR2285DE	microRNA mir-2285de	YES
chr1	62598826	62599173	peak_850	1000	.	439.23999	4.435702	-1	251	348	Distal Intergenic	1	62430103	62430159	57	1	114482799	NR_162382	168723	ENSBTAG00000049072	MIR2285DE	microRNA mir-2285de	YES
chr1	62675498	62676350	peak_851	1000	.	1666.106079	8.049946	-1	515	853	Distal Intergenic	1	62430103	62430159	57	1	114482799	NR_162382	245395	ENSBTAG00000049072	MIR2285DE	microRNA mir-2285de	YES
chr1	62702918	62703073	peak_852	1000	.	242.941803	4.132724	-1	62	156	Distal Intergenic	1	62430103	62430159	57	1	114482799	NR_162382	272815	ENSBTAG00000049072	MIR2285DE	microRNA mir-2285de	YES
chr1	62877228	62877930	peak_853	1000	.	1809.674927	7.519006	-1	538	703	Distal Intergenic	1	62430103	62430159	57	1	114482799	NR_162382	447125	ENSBTAG00000049072	MIR2285DE	microRNA mir-2285de	YES
chr1	63117340	63117650	peak_854	1000	.	441.548767	5.004236	-1	87	311	Distal Intergenic	1	62430103	62430159	57	1	114482799	NR_162382	687237	ENSBTAG00000049072	MIR2285DE	microRNA mir-2285de	YES
chr1	63117782	63118136	peak_855	948	.	336.633423	3.960117	-1	84	355	Distal Intergenic	1	62430103	62430159	57	1	114482799	NR_162382	687679	ENSBTAG00000049072	MIR2285DE	microRNA mir-2285de	YES
chr1	63364032	63365465	peak_856	1000	.	5119.666016	14.997029	-1	385	1434	Distal Intergenic	1	63749646	63892877	143232	2	540003	NM_001076921	527412	ENSBTAG00000045704	IGSF11	immunoglobulin superfamily member 11	YES
chr1	63400867	63401399	peak_857	823	.	438.685699	4.364906	-1	191	533	Distal Intergenic	1	63749646	63892877	143232	2	540003	NM_001076921	491478	ENSBTAG00000045704	IGSF11	immunoglobulin superfamily member 11	YES
chr1	63412169	63412413	peak_858	1000	.	381.777252	4.682371	-1	125	245	Distal Intergenic	1	63749646	63892877	143232	2	540003	NM_001076921	480464	ENSBTAG00000045704	IGSF11	immunoglobulin superfamily member 11	YES
chr1	63450344	63450710	peak_859	1000	.	623.763489	5.065695	-1	171	367	Distal Intergenic	1	63749646	63892877	143232	2	540003	NM_001076921	442167	ENSBTAG00000045704	IGSF11	immunoglobulin superfamily member 11	YES
chr1	63467436	63468131	peak_860	1000	.	1682.214722	7.76214	-1	299	696	Distal Intergenic	1	63749646	63892877	143232	2	540003	NM_001076921	424746	ENSBTAG00000045704	IGSF11	immunoglobulin superfamily member 11	YES
chr1	63554122	63554741	peak_861	1000	.	1238.661865	5.835786	-1	245	620	Distal Intergenic	1	63749646	63892877	143232	2	540003	NM_001076921	338136	ENSBTAG00000045704	IGSF11	immunoglobulin superfamily member 11	YES
chr1	63563407	63563580	peak_862	1000	.	250.180695	4.303184	-1	103	174	Distal Intergenic	1	63749646	63892877	143232	2	540003	NM_001076921	329297	ENSBTAG00000045704	IGSF11	immunoglobulin superfamily member 11	YES
chr1	63587465	63587879	peak_863	1000	.	801.88446	6.124367	-1	262	415	Distal Intergenic	1	63749646	63892877	143232	2	540003	NM_001076921	304998	ENSBTAG00000045704	IGSF11	immunoglobulin superfamily member 11	YES
chr1	63593143	63593715	peak_864	462	.	264.450562	3.148068	-1	225	573	Distal Intergenic	1	63749646	63892877	143232	2	540003	NM_001076921	299162	ENSBTAG00000045704	IGSF11	immunoglobulin superfamily member 11	YES
chr1	63593949	63595224	peak_865	1000	.	5088.17627	14.766312	-1	379	1276	Distal Intergenic	1	63749646	63892877	143232	2	540003	NM_001076921	297653	ENSBTAG00000045704	IGSF11	immunoglobulin superfamily member 11	YES
chr1	63636115	63638078	peak_866	1000	.	8051.271484	19.849941	-1	980	1964	Distal Intergenic	1	63749646	63892877	143232	2	540003	NM_001076921	254799	ENSBTAG00000045704	IGSF11	immunoglobulin superfamily member 11	YES
chr1	63646533	63646904	peak_867	626	.	233.010986	3.686697	-1	270	372	Distal Intergenic	1	63749646	63892877	143232	2	540003	NM_001076921	245973	ENSBTAG00000045704	IGSF11	immunoglobulin superfamily member 11	YES
chr1	63662770	63663149	peak_868	662	.	251.645691	4.243052	-1	109	380	Distal Intergenic	1	63749646	63892877	143232	2	540003	NM_001076921	229728	ENSBTAG00000045704	IGSF11	immunoglobulin superfamily member 11	YES
chr1	63681645	63681853	peak_869	1000	.	434.664551	5.13722	-1	120	209	Distal Intergenic	1	63749646	63892877	143232	2	540003	NM_001076921	211024	ENSBTAG00000045704	IGSF11	immunoglobulin superfamily member 11	YES
chr1	63686073	63686343	peak_870	932	.	252.612534	3.493973	-1	80	271	Distal Intergenic	1	63749646	63892877	143232	2	540003	NM_001076921	206534	ENSBTAG00000045704	IGSF11	immunoglobulin superfamily member 11	YES
chr1	63686532	63686893	peak_871	609	.	220.563873	3.429577	-1	145	362	Distal Intergenic	1	63749646	63892877	143232	2	540003	NM_001076921	205984	ENSBTAG00000045704	IGSF11	immunoglobulin superfamily member 11	YES
chr1	63691794	63692372	peak_872	879	.	509.032166	4.904776	-1	201	579	Distal Intergenic	1	63749646	63892877	143232	2	540003	NM_001076921	200505	ENSBTAG00000045704	IGSF11	immunoglobulin superfamily member 11	YES
chr1	63732700	63732926	peak_873	1000	.	490.409302	5.651329	-1	110	227	Distal Intergenic	1	63749646	63892877	143232	2	540003	NM_001076921	159951	ENSBTAG00000045704	IGSF11	immunoglobulin superfamily member 11	YES
chr1	63734066	63736090	peak_874	1000	.	6410.58252	12.161306	-1	1320	2025	Distal Intergenic	1	63749646	63892877	143232	2	540003	NM_001076921	156787	ENSBTAG00000045704	IGSF11	immunoglobulin superfamily member 11	YES
chr1	63766106	63766498	peak_875	1000	.	542.130005	4.814083	-1	260	393	Exon (NM_001076921/540003, exon 4 of 7)	1	63749646	63892877	143232	2	540003	NM_001076921	126379	ENSBTAG00000045704	IGSF11	immunoglobulin superfamily member 11	YES
chr1	63782816	63783387	peak_876	1000	.	854.146606	6.510777	-1	299	572	Intron (NM_001076921/540003, intron 1 of 6)	1	63749646	63892877	143232	2	540003	NM_001076921	109490	ENSBTAG00000045704	IGSF11	immunoglobulin superfamily member 11	YES
chr1	63814103	63814332	peak_877	1000	.	319.145844	4.299836	-1	98	230	Intron (NM_001076921/540003, intron 1 of 6)	1	63749646	63892877	143232	2	540003	NM_001076921	78545	ENSBTAG00000045704	IGSF11	immunoglobulin superfamily member 11	YES
chr1	63815790	63816059	peak_878	1000	.	307.608093	4.010179	-1	182	270	Intron (NM_001076921/540003, intron 1 of 6)	1	63749646	63892877	143232	2	540003	NM_001076921	76818	ENSBTAG00000045704	IGSF11	immunoglobulin superfamily member 11	YES
chr1	63831102	63831544	peak_879	1000	.	1286.536499	7.617602	-1	141	443	Intron (NM_001076921/540003, intron 1 of 6)	1	63749646	63892877	143232	2	540003	NM_001076921	61333	ENSBTAG00000045704	IGSF11	immunoglobulin superfamily member 11	YES
chr1	63832442	63833213	peak_880	456	.	352.222107	3.382798	-1	359	772	Intron (NM_001076921/540003, intron 1 of 6)	1	63749646	63892877	143232	2	540003	NM_001076921	59664	ENSBTAG00000045704	IGSF11	immunoglobulin superfamily member 11	YES
chr1	63833422	63834992	peak_881	1000	.	5431.722168	14.297717	-1	229	1571	Intron (NM_001076921/540003, intron 1 of 6)	1	63749646	63892877	143232	2	540003	NM_001076921	57885	ENSBTAG00000045704	IGSF11	immunoglobulin superfamily member 11	YES
chr1	63838695	63839277	peak_882	384	.	223.785446	3.38238	-1	343	583	Intron (NM_001076921/540003, intron 1 of 6)	1	63749646	63892877	143232	2	540003	NM_001076921	53600	ENSBTAG00000045704	IGSF11	immunoglobulin superfamily member 11	YES
chr1	63839595	63839795	peak_883	1000	.	228.310364	3.896117	-1	103	201	Intron (NM_001076921/540003, intron 1 of 6)	1	63749646	63892877	143232	2	540003	NM_001076921	53082	ENSBTAG00000045704	IGSF11	immunoglobulin superfamily member 11	YES
chr1	63840593	63841565	peak_884	1000	.	984.688232	6.223219	-1	286	973	Intron (NM_001076921/540003, intron 1 of 6)	1	63749646	63892877	143232	2	540003	NM_001076921	51312	ENSBTAG00000045704	IGSF11	immunoglobulin superfamily member 11	YES
chr1	63842065	63843438	peak_885	1000	.	6292.846191	14.75481	-1	653	1374	Intron (NM_001076921/540003, intron 1 of 6)	1	63749646	63892877	143232	2	540003	NM_001076921	49439	ENSBTAG00000045704	IGSF11	immunoglobulin superfamily member 11	YES
chr1	63843577	63843979	peak_886	783	.	315.447723	3.899785	-1	259	403	Intron (NM_001076921/540003, intron 1 of 6)	1	63749646	63892877	143232	2	540003	NM_001076921	48898	ENSBTAG00000045704	IGSF11	immunoglobulin superfamily member 11	YES
chr1	63844185	63844841	peak_887	1000	.	798.72876	5.922628	-1	284	657	Intron (NM_001076921/540003, intron 1 of 6)	1	63749646	63892877	143232	2	540003	NM_001076921	48036	ENSBTAG00000045704	IGSF11	immunoglobulin superfamily member 11	YES
chr1	63846940	63848360	peak_888	1000	.	7682.30127	18.367941	-1	699	1421	Intron (NM_001076921/540003, intron 1 of 6)	1	63749646	63892877	143232	2	540003	NM_001076921	44517	ENSBTAG00000045704	IGSF11	immunoglobulin superfamily member 11	YES
chr1	63856595	63856942	peak_889	1000	.	653.820496	5.914119	-1	114	348	Intron (NM_001076921/540003, intron 1 of 6)	1	63749646	63892877	143232	2	540003	NM_001076921	35935	ENSBTAG00000045704	IGSF11	immunoglobulin superfamily member 11	YES
chr1	63869367	63869716	peak_890	815	.	285.351257	4.610252	-1	92	350	Intron (NM_001076921/540003, intron 1 of 6)	1	63749646	63892877	143232	2	540003	NM_001076921	23161	ENSBTAG00000045704	IGSF11	immunoglobulin superfamily member 11	YES
chr1	63870238	63871600	peak_891	1000	.	3916.591309	12.985362	-1	782	1363	Intron (NM_001076921/540003, intron 1 of 6)	1	63749646	63892877	143232	2	540003	NM_001076921	21277	ENSBTAG00000045704	IGSF11	immunoglobulin superfamily member 11	YES
chr1	63892278	63893543	peak_892	1000	.	8292.857422	17.347502	-1	728	1266	Promoter (<=1kb)	1	63749646	63892877	143232	2	540003	NM_001076921	0	ENSBTAG00000045704	IGSF11	immunoglobulin superfamily member 11	YES
chr1	63928419	63928822	peak_893	1000	.	800.054871	6.257116	-1	262	404	Distal Intergenic	1	63749646	63892877	143232	2	540003	NM_001076921	-35542	ENSBTAG00000045704	IGSF11	immunoglobulin superfamily member 11	YES
chr1	64023700	64023918	peak_894	1000	.	277.750183	4.304225	-1	150	219	Intron (NM_001038078/511328, intron 6 of 8)	1	64019141	64049977	30837	2	511328	NM_001038078	26059	ENSBTAG00000001390	B4GALT4	beta-1,4-galactosyltransferase 4	YES
chr1	64035460	64035818	peak_895	558	.	200.418976	3.802808	-1	126	359	Intron (NM_001038078/511328, intron 3 of 8)	1	64019141	64049977	30837	2	511328	NM_001038078	14159	ENSBTAG00000001390	B4GALT4	beta-1,4-galactosyltransferase 4	YES
chr1	64049205	64050641	peak_896	1000	.	5768.457031	13.65022	-1	874	1437	Promoter (<=1kb)	1	64019141	64049977	30837	2	511328	NM_001038078	0	ENSBTAG00000001390	B4GALT4	beta-1,4-galactosyltransferase 4	NO
chr1	64052812	64053205	peak_897	1000	.	524.401611	5.690108	-1	156	394	Promoter (2-3kb)	1	64019141	64049977	30837	2	511328	NM_001038078	-2835	ENSBTAG00000001390	B4GALT4	beta-1,4-galactosyltransferase 4	YES
chr1	64065204	64065628	peak_898	1000	.	1306.899658	8.192001	-1	270	425	Distal Intergenic	1	64019141	64049977	30837	2	511328	NM_001038078	-15227	ENSBTAG00000001390	B4GALT4	beta-1,4-galactosyltransferase 4	YES
chr1	64081983	64083969	peak_899	1000	.	6444.679199	10.739824	-1	937	1987	Promoter (<=1kb)	1	64083127	64202212	119086	1	515490	NM_001205810	0	ENSBTAG00000000210	ARHGAP31	Rho GTPase activating protein 31	NO
chr1	64084074	64084260	peak_900	1000	.	213.851364	4.092665	-1	83	187	Promoter (<=1kb)	1	64083127	64202212	119086	1	515490	NM_001205810	947	ENSBTAG00000000210	ARHGAP31	Rho GTPase activating protein 31	YES
chr1	64085047	64085918	peak_901	249	.	216.994629	2.864526	-1	224	872	Promoter (1-2kb)	1	64083127	64202212	119086	1	515490	NM_001205810	1920	ENSBTAG00000000210	ARHGAP31	Rho GTPase activating protein 31	YES
chr1	64087722	64088130	peak_902	1000	.	435.025208	4.422928	-1	182	409	Intron (NM_001205810/515490, intron 1 of 11)	1	64083127	64202212	119086	1	515490	NM_001205810	4595	ENSBTAG00000000210	ARHGAP31	Rho GTPase activating protein 31	YES
chr1	64088637	64088868	peak_903	1000	.	252.844498	3.971121	-1	77	232	Intron (NM_001205810/515490, intron 1 of 11)	1	64083127	64202212	119086	1	515490	NM_001205810	5510	ENSBTAG00000000210	ARHGAP31	Rho GTPase activating protein 31	YES
chr1	64097893	64098112	peak_904	930	.	204.606934	3.817378	-1	149	220	Intron (NM_001205810/515490, intron 1 of 11)	1	64083127	64202212	119086	1	515490	NM_001205810	14766	ENSBTAG00000000210	ARHGAP31	Rho GTPase activating protein 31	YES
chr1	64109859	64111173	peak_905	1000	.	3441.727539	7.39017	-1	143	1315	Intron (NM_001205810/515490, intron 1 of 11)	1	64083127	64202212	119086	1	515490	NM_001205810	26732	ENSBTAG00000000210	ARHGAP31	Rho GTPase activating protein 31	YES
chr1	64118679	64122100	peak_906	1000	.	14715.98145	21.587172	-1	1935	3422	Intron (NM_001205810/515490, intron 1 of 11)	1	64083127	64202212	119086	1	515490	NM_001205810	35552	ENSBTAG00000000210	ARHGAP31	Rho GTPase activating protein 31	NO
chr1	64131945	64132282	peak_907	687	.	232.141342	3.911927	-1	142	338	Intron (NM_001205810/515490, intron 1 of 11)	1	64083127	64202212	119086	1	515490	NM_001205810	48818	ENSBTAG00000000210	ARHGAP31	Rho GTPase activating protein 31	YES
chr1	64142035	64142487	peak_908	1000	.	651.229065	5.678422	-1	212	453	Intron (NM_001205810/515490, intron 1 of 11)	1	64083127	64202212	119086	1	515490	NM_001205810	58908	ENSBTAG00000000210	ARHGAP31	Rho GTPase activating protein 31	YES
chr1	64172723	64173218	peak_909	1000	.	1266.651001	7.213145	-1	293	496	Intron (NM_001205810/515490, intron 7 of 11)	1	64211527	64240559	29033	2	615128	NM_001076360	67341	ENSBTAG00000000213	TMEM39A	transmembrane protein 39A	YES
chr1	64218920	64219757	peak_910	1000	.	4164.956055	12.264756	-1	506	838	Intron (NM_001076360/615128, intron 5 of 8)	1	64211527	64240559	29033	2	615128	NM_001076360	20802	ENSBTAG00000000213	TMEM39A	transmembrane protein 39A	YES
chr1	64239967	64241272	peak_911	1000	.	5230.852539	12.943533	-1	699	1306	Promoter (<=1kb)	1	64211527	64240559	29033	2	615128	NM_001076360	0	ENSBTAG00000000213	TMEM39A	transmembrane protein 39A	NO
chr1	64246127	64247151	peak_912	1000	.	6105.514648	15.245692	-1	501	1025	Promoter (<=1kb)	1	64246626	64269696	23071	1	511862	NM_001014903	0	ENSBTAG00000008562	POGLUT1	protein O-glucosyltransferase 1	NO
chr1	64274667	64276026	peak_913	1000	.	8030.147461	18.606066	-1	692	1360	Promoter (<=1kb)	1	64275417	64295231	19815	1	507206	NM_001080235	0	ENSBTAG00000012581	TIMMDC1	translocase of inner mitochondrial membrane domain containing 1	NO
chr1	64278955	64279122	peak_914	1000	.	223.291946	4.163259	-1	59	168	Intron (NM_001080235/507206, intron 1 of 6)	1	64275417	64295231	19815	1	507206	NM_001080235	3538	ENSBTAG00000012581	TIMMDC1	translocase of inner mitochondrial membrane domain containing 1	YES
chr1	64288442	64288708	peak_915	1000	.	961.214294	7.288332	-1	168	267	Intron (NM_001080235/507206, intron 4 of 6)	1	64275417	64295231	19815	1	507206	NM_001080235	13025	ENSBTAG00000012581	TIMMDC1	translocase of inner mitochondrial membrane domain containing 1	NO
chr1	64323745	64324209	peak_916	1000	.	612.432251	5.452275	-1	123	465	Promoter (<=1kb)	1	64301527	64323482	21956	2	407131	NM_001206439	-263	ENSBTAG00000018059	CD80	CD80 molecule	YES
chr1	64324989	64325371	peak_917	1000	.	707.207092	5.508098	-1	224	383	Promoter (1-2kb)	1	64301527	64323482	21956	2	407131	NM_001206439	-1507	ENSBTAG00000018059	CD80	CD80 molecule	YES
chr1	64329910	64330354	peak_918	522	.	232.449097	3.591998	-1	142	445	Distal Intergenic	1	64334745	64341507	6763	1	525738	NM_001038554	-4391	ENSBTAG00000009391	ADPRH	ADP-ribosylarginine hydrolase	YES
chr1	64333638	64335335	peak_919	1000	.	4953.424805	11.456612	-1	636	1698	Promoter (<=1kb)	1	64334745	64341507	6763	1	525738	NM_001038554	0	ENSBTAG00000009391	ADPRH	ADP-ribosylarginine hydrolase	NO
chr1	64355234	64355564	peak_920	1000	.	720.36792	5.745783	-1	239	331	Intron (NM_001015610/515900, intron 1 of 10)	1	64349946	64377199	27254	1	515900	NM_001015610	5288	ENSBTAG00000009391	PLA1A	phospholipase A1 member A	YES
chr1	64378496	64379382	peak_921	1000	.	1935.497803	8.448916	-1	318	887	Distal Intergenic	1	64349946	64377199	27254	1	515900	NM_001015610	28550	ENSBTAG00000009391	PLA1A	phospholipase A1 member A	YES
chr1	64387609	64388345	peak_922	1000	.	2544.298096	9.170501	-1	237	737	Distal Intergenic	1	64403190	64415630	12441	2	540535	NM_001099112	27285	ENSBTAG00000005604	POPDC2	popeye domain containing 2	NO
chr1	64402501	64402857	peak_923	631	.	225.107376	3.396561	-1	203	357	Downstream (<1kb)	1	64403190	64415630	12441	2	540535	NM_001099112	12773	ENSBTAG00000005604	POPDC2	popeye domain containing 2	NO
chr1	64405074	64405507	peak_924	1000	.	737.136353	5.537044	-1	179	434	Intron (NM_001099112/540535, intron 2 of 2)	1	64403190	64415630	12441	2	540535	NM_001099112	10123	ENSBTAG00000005604	POPDC2	popeye domain containing 2	YES
chr1	64432475	64433504	peak_925	1000	.	2423.360352	7.430723	-1	437	1030	Promoter (<=1kb)	1	64425088	64432940	7853	2	100295800	NM_001207032	0	ENSBTAG00000002182	COX17	cytochrome c oxidase copper chaperone COX17	NO
chr1	64446075	64446443	peak_926	1000	.	605.905212	5.749805	-1	257	369	Distal Intergenic	1	64425088	64432940	7853	2	100295800	NM_001207032	-13135	ENSBTAG00000002182	COX17	cytochrome c oxidase copper chaperone COX17	YES
chr1	64450619	64452080	peak_927	1000	.	6621.197266	15.942326	-1	686	1462	Distal Intergenic	1	64425088	64432940	7853	2	100295800	NM_001207032	-17679	ENSBTAG00000002182	COX17	cytochrome c oxidase copper chaperone COX17	NO
chr1	64697983	64698353	peak_928	991	.	367.636902	4.579654	-1	78	371	Intron (NM_001101310/790875, intron 7 of 11)	1	64606698	64639474	32777	1	493713	NM_001103226	91285	ENSBTAG00000019557	NR1I2	nuclear receptor subfamily 1 group I member 2	YES
chr1	64791177	64791382	peak_929	1000	.	280.463409	4.372509	-1	136	206	Intron (NM_001101310/790875, intron 1 of 11)	1	64851598	64851687	90	1	102465796	NR_107831	-60216	NA	MIR6529B	microRNA mir-6529b	YES
chr1	64859901	64860422	peak_930	597	.	311.579254	3.994289	-1	263	522	Promoter (<=1kb)	1	64646724	64861271	214548	2	790875	NM_001101310	849	ENSBTAG00000048057	GSK3B	glycogen synthase kinase 3 beta	YES
chr1	64861024	64863816	peak_931	1000	.	25986.0332	23.36478	-1	1416	2793	Promoter (<=1kb)	1	64646724	64861271	214548	2	790875	NM_001101310	0	ENSBTAG00000048057	GSK3B	glycogen synthase kinase 3 beta	NO
chr1	64945819	64946521	peak_932	1000	.	1760.375854	7.148293	-1	312	703	Intron (NM_001205643/539186, intron 8 of 8)	1	64939752	65018548	78797	2	539186	NM_001205643	72027	ENSBTAG00000001464	GPR156	G protein-coupled receptor 156	YES
chr1	64946664	64946897	peak_933	1000	.	388.74649	4.578422	-1	127	234	Intron (NM_001205643/539186, intron 8 of 8)	1	64939752	65018548	78797	2	539186	NM_001205643	71651	ENSBTAG00000001464	GPR156	G protein-coupled receptor 156	YES
chr1	64984084	64984420	peak_934	945	.	318.581848	4.06538	-1	293	337	Intron (NM_001205643/539186, intron 2 of 8)	1	64939752	65018548	78797	2	539186	NM_001205643	34128	ENSBTAG00000001464	GPR156	G protein-coupled receptor 156	NO
chr1	65018557	65018955	peak_935	1000	.	706.036133	6.409333	-1	308	399	Promoter (<=1kb)	1	64939752	65018548	78797	2	539186	NM_001205643	-9	ENSBTAG00000001464	GPR156	G protein-coupled receptor 156	YES
chr1	65046384	65047127	peak_936	1000	.	1760.43042	8.118032	-1	508	744	Distal Intergenic	1	64939752	65018548	78797	2	539186	NM_001205643	-27836	ENSBTAG00000001464	GPR156	G protein-coupled receptor 156	NO
chr1	65095890	65097208	peak_937	1000	.	7182.54541	13.993949	-1	751	1319	Promoter (<=1kb)	1	65078552	65096582	18031	2	535725	NM_001206760	0	ENSBTAG00000033170	LRRC58	leucine rich repeat containing 58	NO
chr1	65149586	65149984	peak_938	1000	.	448.791229	5.049287	-1	126	399	Intron (NM_001017950/534482, intron 6 of 10)	1	65138522	65198315	59794	2	534482	NM_001017950	48331	ENSBTAG00000022155	FSTL1	follistatin like 1	YES
chr1	65157185	65158293	peak_939	1000	.	3473.137207	11.191454	-1	565	1109	Intron (NM_001017950/534482, intron 2 of 10)	1	65138522	65198315	59794	2	534482	NM_001017950	40022	ENSBTAG00000022155	FSTL1	follistatin like 1	NO
chr1	65159476	65160126	peak_940	1000	.	1881.27771	9.319991	-1	368	651	Intron (NM_001017950/534482, intron 2 of 10)	1	65138522	65198315	59794	2	534482	NM_001017950	38189	ENSBTAG00000022155	FSTL1	follistatin like 1	YES
chr1	65170871	65171354	peak_941	744	.	360.147675	3.812006	-1	97	484	Intron (NM_001017950/534482, intron 2 of 10)	1	65138522	65198315	59794	2	534482	NM_001017950	26961	ENSBTAG00000022155	FSTL1	follistatin like 1	YES
chr1	65187515	65187979	peak_942	1000	.	739.918762	5.723155	-1	276	465	Intron (NM_001017950/534482, intron 2 of 10)	1	65138522	65198315	59794	2	534482	NM_001017950	10336	ENSBTAG00000022155	FSTL1	follistatin like 1	YES
chr1	65197870	65198878	peak_943	1000	.	1393.972046	6.421037	-1	544	1009	Promoter (<=1kb)	1	65138522	65198315	59794	2	534482	NM_001017950	0	ENSBTAG00000022155	FSTL1	follistatin like 1	NO
chr1	65293109	65294404	peak_944	1000	.	2558.571289	9.319026	-1	560	1296	Distal Intergenic	1	65318371	65324508	6138	1	327706	NM_175822	-23967	ENSBTAG00000015892	NDUFB4	NADH:ubiquinone oxidoreductase subunit B4	YES
chr1	65295571	65296165	peak_945	1000	.	1064.048218	7.938314	-1	249	595	Distal Intergenic	1	65318371	65324508	6138	1	327706	NM_175822	-22206	ENSBTAG00000015892	NDUFB4	NADH:ubiquinone oxidoreductase subunit B4	YES
chr1	65303868	65304272	peak_946	911	.	369.111237	4.154458	-1	320	405	Distal Intergenic	1	65318371	65324508	6138	1	327706	NM_175822	-14099	ENSBTAG00000015892	NDUFB4	NADH:ubiquinone oxidoreductase subunit B4	YES
chr1	65307212	65307422	peak_947	1000	.	289.363098	4.430745	-1	65	211	Distal Intergenic	1	65318371	65324508	6138	1	327706	NM_175822	-10949	ENSBTAG00000015892	NDUFB4	NADH:ubiquinone oxidoreductase subunit B4	YES
chr1	65317532	65319394	peak_948	1000	.	5668.820312	13.147552	-1	773	1863	Promoter (<=1kb)	1	65318371	65324508	6138	1	327706	NM_175822	0	ENSBTAG00000015892	NDUFB4	NADH:ubiquinone oxidoreductase subunit B4	NO
chr1	65432803	65434758	peak_949	1000	.	9672.168945	19.30624	-1	1265	1956	Promoter (<=1kb)	1	65387676	65433967	46292	2	505510	NM_001076806	0	ENSBTAG00000015898	RABL3	RAB, member of RAS oncogene family like 3	NO
chr1	65480022	65480326	peak_950	1000	.	369.245789	4.81009	-1	72	305	Distal Intergenic	1	65434216	65467797	33582	1	540525	NM_001103294	45806	ENSBTAG00000016848	GTF2E1	general transcription factor IIE subunit 1	YES
chr1	65606813	65608495	peak_951	1000	.	10810.47461	18.744177	-1	685	1683	Promoter (<=1kb)	1	65608795	65930952	322158	1	536735	NM_001206103	-300	ENSBTAG00000001918	STXBP5L	syntaxin binding protein 5 like	NO
chr1	66049541	66050553	peak_952	1000	.	2406.62793	10.501646	-1	509	1013	Distal Intergenic	1	66102551	66108659	6109	1	613597	NM_001206393	-51998	ENSBTAG00000014508	FBXO40	F-box protein 40	NO
chr1	66051154	66051425	peak_953	763	.	207.50705	3.761127	-1	97	272	Distal Intergenic	1	66102551	66108659	6109	1	613597	NM_001206393	-51126	ENSBTAG00000014508	FBXO40	F-box protein 40	YES
chr1	66144243	66144751	peak_954	990	.	503.750549	4.307418	-1	278	509	Promoter (<=1kb)	1	66112080	66145729	33650	2	508445	NM_001035057	978	ENSBTAG00000001009	HCLS1	hematopoietic cell-specific Lyn substrate 1	YES
chr1	66145110	66145961	peak_955	1000	.	1414.486694	6.169014	-1	634	852	Promoter (<=1kb)	1	66112080	66145729	33650	2	508445	NM_001035057	0	ENSBTAG00000001009	HCLS1	hematopoietic cell-specific Lyn substrate 1	YES
chr1	66178450	66178794	peak_956	1000	.	460.914764	5.405242	-1	245	345	Distal Intergenic	1	66112080	66145729	33650	2	508445	NM_001035057	-32721	ENSBTAG00000001009	HCLS1	hematopoietic cell-specific Lyn substrate 1	YES
chr1	66225913	66227969	peak_957	1000	.	10426.09277	21.838524	-1	791	2057	Distal Intergenic	1	66248437	66293959	45523	2	534598	NM_001046381	65990	ENSBTAG00000013069	IQCB1	IQ motif containing B1	NO
chr1	66249821	66250064	peak_958	908	.	221.456543	3.815256	-1	131	244	Exon (NM_001046381/534598, exon 14 of 15)	1	66248437	66293959	45523	2	534598	NM_001046381	43895	ENSBTAG00000013069	IQCB1	IQ motif containing B1	YES
chr1	66293081	66294978	peak_959	1000	.	8911.303711	18.474617	-1	948	1898	Promoter (<=1kb)	1	66248437	66293959	45523	2	534598	NM_001046381	0	ENSBTAG00000013069	IQCB1	IQ motif containing B1	NO
chr1	66430528	66431247	peak_960	1000	.	1898.015625	9.937942	-1	355	720	Distal Intergenic	1	66366621	66371363	4743	1	506921	NM_001079582	63907	NA	SLC15A2	solute carrier family 15 member 2	YES
chr1	66456620	66456806	peak_961	1000	.	292.848541	4.21331	-1	98	187	Distal Intergenic	1	66482691	66517194	34504	2	538495	NM_001102214	60388	ENSBTAG00000004705	ILDR1	immunoglobulin like domain containing receptor 1	YES
chr1	66561397	66561669	peak_962	811	.	221.49408	3.704663	-1	143	273	Intron (NM_001038017/414345, intron 1 of 6)	1	66544255	66610934	66680	1	414345	NM_001038017	17142	ENSBTAG00000013118	CD86	CD86 molecule	YES
chr1	66591213	66591669	peak_963	1000	.	879.061401	5.196221	-1	152	457	Intron (NM_001038017/414345, intron 2 of 6)	1	66544255	66610934	66680	1	414345	NM_001038017	46958	ENSBTAG00000013118	CD86	CD86 molecule	YES
chr1	66641504	66641807	peak_964	962	.	292.462036	3.939826	-1	97	304	Distal Intergenic	1	66655604	66744722	89119	1	281038	NM_174002	-13797	ENSBTAG00000003865	CASR	calcium sensing receptor	YES
chr1	66646543	66646846	peak_965	1000	.	465.30658	4.829213	-1	148	304	Distal Intergenic	1	66655604	66744722	89119	1	281038	NM_174002	-8758	ENSBTAG00000003865	CASR	calcium sensing receptor	YES
chr1	66818702	66821096	peak_966	1000	.	11177.24121	18.449846	-1	1500	2395	Promoter (<=1kb)	1	66798342	66819094	20753	2	508149	NM_001083389	0	ENSBTAG00000054520	CCDC58	coiled-coil domain containing 58	NO
chr1	66839025	66839439	peak_967	1000	.	719.120483	6.412676	-1	134	415	Intron (NM_001046592/617104, intron 1 of 4)	1	66820312	66861501	41190	1	617104	NM_001046592	18713	ENSBTAG00000011140	FAM162A	family with sequence similarity 162 member A	YES
chr1	66844118	66844351	peak_968	1000	.	357.335388	4.442377	-1	98	234	Intron (NM_001046592/617104, intron 2 of 4)	1	66820312	66861501	41190	1	617104	NM_001046592	23806	ENSBTAG00000011140	FAM162A	family with sequence similarity 162 member A	YES
chr1	66865628	66867354	peak_969	1000	.	5878.041992	10.865332	-1	1039	1727	Distal Intergenic	1	66820312	66861501	41190	1	617104	NM_001046592	45316	ENSBTAG00000011140	FAM162A	family with sequence similarity 162 member A	NO
chr1	66914305	66914492	peak_970	1000	.	266.725983	4.303112	-1	60	188	Intron (NM_001081733/539679, intron 2 of 13)	1	66875746	66944339	68594	2	539679	NM_001081733	29847	ENSBTAG00000011143	KPNA1	karyopherin subunit alpha 1	YES
chr1	66943377	66945433	peak_971	1000	.	8996.348633	17.780134	-1	979	2057	Promoter (<=1kb)	1	66875746	66944339	68594	2	539679	NM_001081733	0	ENSBTAG00000011143	KPNA1	karyopherin subunit alpha 1	NO
chr1	66987377	66988658	peak_972	1000	.	2269.251465	8.006872	-1	828	1282	Promoter (<=1kb)	1	66988223	66996322	8100	1	515051	NM_001192396	0	ENSBTAG00000009933	DTX3L	deltex E3 ubiquitin ligase 3L	NO
chr1	67008603	67009037	peak_973	1000	.	818.515991	5.293198	-1	232	435	Distal Intergenic	1	67012287	67058499	46213	1	540789	NM_001206538	-3250	ENSBTAG00000016656	PARP14	poly(ADP-ribose) polymerase family member 14	NO
chr1	67009444	67010430	peak_974	1000	.	2667.142578	9.64812	-1	500	987	Promoter (1-2kb)	1	67012287	67058499	46213	1	540789	NM_001206538	-1857	ENSBTAG00000016656	PARP14	poly(ADP-ribose) polymerase family member 14	NO
chr1	67012118	67012847	peak_975	1000	.	997.90448	6.370527	-1	158	730	Promoter (<=1kb)	1	67012287	67058499	46213	1	540789	NM_001206538	0	ENSBTAG00000016656	PARP14	poly(ADP-ribose) polymerase family member 14	NO
chr1	67044885	67045902	peak_976	1000	.	2250.959229	10.969543	-1	520	1018	Exon (NM_001206538/540789, exon 13 of 17)	1	67012287	67058499	46213	1	540789	NM_001206538	32598	ENSBTAG00000016656	PARP14	poly(ADP-ribose) polymerase family member 14	YES
chr1	67073397	67073810	peak_977	1000	.	1091.39502	7.537927	-1	209	414	Exon (NM_001014911/513211, exon 5 of 8)	1	67064196	67120252	56057	2	513211	NM_001014911	46442	ENSBTAG00000005066	HSPBAP1	HSPB1 associated protein 1	YES
chr1	67074517	67074828	peak_978	1000	.	816.753174	5.864098	-1	187	312	Intron (NM_001014911/513211, intron 4 of 7)	1	67064196	67120252	56057	2	513211	NM_001014911	45424	ENSBTAG00000005066	HSPBAP1	HSPB1 associated protein 1	NO
chr1	67076467	67076644	peak_979	1000	.	307.302307	4.221496	-1	76	178	Intron (NM_001014911/513211, intron 3 of 7)	1	67064196	67120252	56057	2	513211	NM_001014911	43608	ENSBTAG00000005066	HSPBAP1	HSPB1 associated protein 1	YES
chr1	67119600	67120690	peak_980	1000	.	2768.588379	10.442966	-1	712	1091	Promoter (<=1kb)	1	67064196	67120252	56057	2	513211	NM_001014911	0	ENSBTAG00000005066	HSPBAP1	HSPB1 associated protein 1	NO
chr1	67120988	67122713	peak_981	1000	.	5893.069336	12.874308	-1	640	1726	Promoter (<=1kb)	1	67121600	67210226	88627	1	783019	NM_001101287	0	ENSBTAG00000005071	SLC49A4	solute carrier family 49 member 4	NO
chr1	67242499	67244034	peak_982	1000	.	2631.658691	8.163977	-1	1075	1536	Distal Intergenic	1	67121600	67210226	88627	1	783019	NM_001101287	120899	ENSBTAG00000005071	SLC49A4	solute carrier family 49 member 4	YES
chr1	67248107	67249520	peak_983	1000	.	4561.715332	11.847646	-1	828	1414	Distal Intergenic	1	67121600	67210226	88627	1	783019	NM_001101287	126507	ENSBTAG00000005071	SLC49A4	solute carrier family 49 member 4	YES
chr1	67251322	67251702	peak_984	537	.	204.738419	3.477075	-1	132	381	Distal Intergenic	1	67121600	67210226	88627	1	783019	NM_001101287	129722	ENSBTAG00000005071	SLC49A4	solute carrier family 49 member 4	YES
chr1	67251845	67252782	peak_985	527	.	494.740692	3.687009	-1	621	938	Distal Intergenic	1	67121600	67210226	88627	1	783019	NM_001101287	130245	ENSBTAG00000005071	SLC49A4	solute carrier family 49 member 4	YES
chr1	67257813	67258140	peak_986	631	.	206.986557	3.689504	-1	113	328	Distal Intergenic	1	67121600	67210226	88627	1	783019	NM_001101287	136213	ENSBTAG00000005071	SLC49A4	solute carrier family 49 member 4	YES
chr1	67271713	67271941	peak_987	1000	.	808.02832	7.070558	-1	91	229	Distal Intergenic	1	67411466	67504230	92765	1	511603	NM_001046091	-139525	ENSBTAG00000018877	PDIA5	protein disulfide isomerase family A member 5	YES
chr1	67287238	67287759	peak_988	1000	.	1205.613403	7.072404	-1	426	522	Distal Intergenic	1	67411466	67504230	92765	1	511603	NM_001046091	-123707	ENSBTAG00000018877	PDIA5	protein disulfide isomerase family A member 5	YES
chr1	67291887	67292436	peak_989	1000	.	1446.277954	8.170355	-1	347	550	Distal Intergenic	1	67411466	67504230	92765	1	511603	NM_001046091	-119030	ENSBTAG00000018877	PDIA5	protein disulfide isomerase family A member 5	YES
chr1	67300480	67300853	peak_990	1000	.	401.952057	3.724669	-1	172	374	Distal Intergenic	1	67411466	67504230	92765	1	511603	NM_001046091	-110613	ENSBTAG00000018877	PDIA5	protein disulfide isomerase family A member 5	YES
chr1	67319100	67319615	peak_991	1000	.	802.874084	4.962703	-1	127	516	Distal Intergenic	1	67411466	67504230	92765	1	511603	NM_001046091	-91851	ENSBTAG00000018877	PDIA5	protein disulfide isomerase family A member 5	YES
chr1	67331417	67332038	peak_992	1000	.	2687.273926	9.986103	-1	389	622	Distal Intergenic	1	67411466	67504230	92765	1	511603	NM_001046091	-79428	ENSBTAG00000018877	PDIA5	protein disulfide isomerase family A member 5	NO
chr1	67362386	67363006	peak_993	1000	.	717.299805	5.349289	-1	530	621	Distal Intergenic	1	67411466	67504230	92765	1	511603	NM_001046091	-48460	ENSBTAG00000018877	PDIA5	protein disulfide isomerase family A member 5	YES
chr1	67363397	67363712	peak_994	1000	.	350.825897	4.244409	-1	197	316	Distal Intergenic	1	67411466	67504230	92765	1	511603	NM_001046091	-47754	ENSBTAG00000018877	PDIA5	protein disulfide isomerase family A member 5	YES
chr1	67411132	67411988	peak_995	1000	.	1366.042969	7.2629	-1	325	857	Promoter (<=1kb)	1	67411466	67504230	92765	1	511603	NM_001046091	0	ENSBTAG00000018877	PDIA5	protein disulfide isomerase family A member 5	YES
chr1	67438714	67439195	peak_996	1000	.	1463.246704	7.43975	-1	306	482	Intron (NM_001046091/511603, intron 3 of 16)	1	67411466	67504230	92765	1	511603	NM_001046091	27248	ENSBTAG00000018877	PDIA5	protein disulfide isomerase family A member 5	NO
chr1	67471350	67471715	peak_997	1000	.	1305.760742	7.306545	-1	187	366	Intron (NM_001046091/511603, intron 11 of 16)	1	67411466	67504230	92765	1	511603	NM_001046091	59884	ENSBTAG00000018877	PDIA5	protein disulfide isomerase family A member 5	YES
chr1	67472411	67472855	peak_998	1000	.	678.052185	4.836228	-1	121	445	Intron (NM_001046091/511603, intron 11 of 16)	1	67411466	67504230	92765	1	511603	NM_001046091	60945	ENSBTAG00000018877	PDIA5	protein disulfide isomerase family A member 5	YES
chr1	67481580	67481892	peak_999	1000	.	587.966003	4.901905	-1	88	313	Intron (NM_001046091/511603, intron 11 of 16)	1	67411466	67504230	92765	1	511603	NM_001046091	70114	ENSBTAG00000018877	PDIA5	protein disulfide isomerase family A member 5	YES
chr1	67512195	67512422	peak_1000	1000	.	499.888031	5.549652	-1	94	228	Distal Intergenic	1	67572965	67637454	64490	1	532730	NM_001083462	-60543	ENSBTAG00000014797	SEC22A	SEC22 homolog A, vesicle trafficking protein	YES
chr1	67554695	67555879	peak_1001	1000	.	5383.775391	15.704606	-1	669	1185	Distal Intergenic	1	67572965	67637454	64490	1	532730	NM_001083462	-17086	ENSBTAG00000014797	SEC22A	SEC22 homolog A, vesicle trafficking protein	NO
chr1	67668493	67668941	peak_1002	1000	.	465.026611	4.678851	-1	110	449	Exon (NM_001192069/505740, exon 20 of 21)	1	67572965	67637454	64490	1	532730	NM_001083462	95528	ENSBTAG00000014797	SEC22A	SEC22 homolog A, vesicle trafficking protein	YES
chr1	67710478	67711308	peak_1003	835	.	693.562256	5.184207	-1	326	831	Exon (NM_001192069/505740, exon 6 of 21)	1	67666355	67823121	156767	2	505740	NM_001192069	111813	ENSBTAG00000018777	ADCY5	adenylate cyclase 5	YES
chr1	67725237	67726855	peak_1004	1000	.	2850.044434	10.942228	-1	1100	1619	Intron (NM_001192069/505740, intron 3 of 20)	1	67666355	67823121	156767	2	505740	NM_001192069	96266	ENSBTAG00000018777	ADCY5	adenylate cyclase 5	YES
chr1	67731859	67732886	peak_1005	1000	.	1327.552368	5.105281	-1	261	1028	Exon (NM_001192069/505740, exon 2 of 21)	1	67666355	67823121	156767	2	505740	NM_001192069	90235	ENSBTAG00000018777	ADCY5	adenylate cyclase 5	YES
chr1	67764272	67765099	peak_1006	418	.	346.094391	3.168671	-1	118	828	Intron (NM_001192069/505740, intron 1 of 20)	1	67666355	67823121	156767	2	505740	NM_001192069	58022	ENSBTAG00000018777	ADCY5	adenylate cyclase 5	YES
chr1	67770558	67771168	peak_1007	1000	.	859.693726	7.022916	-1	494	611	Intron (NM_001192069/505740, intron 1 of 20)	1	67666355	67823121	156767	2	505740	NM_001192069	51953	ENSBTAG00000018777	ADCY5	adenylate cyclase 5	YES
chr1	67780680	67781449	peak_1008	1000	.	1051.745239	5.70682	-1	499	770	Intron (NM_001192069/505740, intron 1 of 20)	1	67666355	67823121	156767	2	505740	NM_001192069	41672	ENSBTAG00000018777	ADCY5	adenylate cyclase 5	YES
chr1	67801806	67803310	peak_1009	1000	.	2145.330811	6.515726	-1	823	1505	Intron (NM_001192069/505740, intron 1 of 20)	1	67666355	67823121	156767	2	505740	NM_001192069	19811	ENSBTAG00000018777	ADCY5	adenylate cyclase 5	YES
chr1	67806065	67806342	peak_1010	1000	.	488.122559	5.398983	-1	128	278	Intron (NM_001192069/505740, intron 1 of 20)	1	67666355	67823121	156767	2	505740	NM_001192069	16779	ENSBTAG00000018777	ADCY5	adenylate cyclase 5	YES
chr1	67813014	67815745	peak_1011	1000	.	7983.64209	18.125717	-1	1871	2732	Intron (NM_001192069/505740, intron 1 of 20)	1	67666355	67823121	156767	2	505740	NM_001192069	7376	ENSBTAG00000018777	ADCY5	adenylate cyclase 5	YES
chr1	67816600	67817251	peak_1012	494	.	321.99826	3.980567	-1	246	652	Intron (NM_001192069/505740, intron 1 of 20)	1	67666355	67823121	156767	2	505740	NM_001192069	5870	ENSBTAG00000018777	ADCY5	adenylate cyclase 5	YES
chr1	67817363	67817721	peak_1013	610	.	219.078918	3.688114	-1	225	359	Intron (NM_001192069/505740, intron 1 of 20)	1	67666355	67823121	156767	2	505740	NM_001192069	5400	ENSBTAG00000018777	ADCY5	adenylate cyclase 5	YES
chr1	67818028	67819530	peak_1014	901	.	1353.487427	4.752136	-1	881	1503	Intron (NM_001192069/505740, intron 1 of 20)	1	67666355	67823121	156767	2	505740	NM_001192069	3591	ENSBTAG00000018777	ADCY5	adenylate cyclase 5	YES
chr1	67819661	67820095	peak_1015	968	.	420.897278	3.684182	-1	352	435	Intron (NM_001192069/505740, intron 1 of 20)	1	67666355	67823121	156767	2	505740	NM_001192069	3026	ENSBTAG00000018777	ADCY5	adenylate cyclase 5	YES
chr1	67820492	67825133	peak_1016	1000	.	13188.22754	11.072755	-1	3813	4642	Promoter (<=1kb)	1	67666355	67823121	156767	2	505740	NM_001192069	0	ENSBTAG00000018777	ADCY5	adenylate cyclase 5	YES
chr1	67825804	67826095	peak_1017	858	.	250.567322	3.719057	-1	147	292	Promoter (2-3kb)	1	67666355	67823121	156767	2	505740	NM_001192069	-2683	ENSBTAG00000018777	ADCY5	adenylate cyclase 5	YES
chr1	67861141	67861892	peak_1018	1000	.	1461.278564	7.44143	-1	429	752	Distal Intergenic	1	67666355	67823121	156767	2	505740	NM_001192069	-38020	ENSBTAG00000018777	ADCY5	adenylate cyclase 5	NO
chr1	67873219	67873584	peak_1019	1000	.	424.777557	4.899446	-1	126	366	Intron (NM_001130757/613886, intron 4 of 6)	1	67666355	67823121	156767	2	505740	NM_001192069	-50098	ENSBTAG00000018777	ADCY5	adenylate cyclase 5	YES
chr1	67902065	67902758	peak_1020	1000	.	1088.598022	6.16365	-1	349	694	Intron (NM_001130757/613886, intron 3 of 6)	1	67866129	67952692	86564	2	613886	NM_001130757	49934	ENSBTAG00000023607	HACD2	3-hydroxyacyl-CoA dehydratase 2	YES
chr1	67929769	67930094	peak_1021	1000	.	870.117493	7.264223	-1	230	326	Intron (NM_001130757/613886, intron 3 of 6)	1	67866129	67952692	86564	2	613886	NM_001130757	22598	ENSBTAG00000023607	HACD2	3-hydroxyacyl-CoA dehydratase 2	YES
chr1	67951569	67953304	peak_1022	1000	.	9537.00293	16.870836	-1	1119	1736	Promoter (<=1kb)	1	67866129	67952692	86564	2	613886	NM_001130757	0	ENSBTAG00000023607	HACD2	3-hydroxyacyl-CoA dehydratase 2	NO
chr1	67955540	67956424	peak_1023	1000	.	1834.376587	7.599529	-1	625	885	Promoter (2-3kb)	1	67866129	67952692	86564	2	613886	NM_001130757	-2848	ENSBTAG00000023607	HACD2	3-hydroxyacyl-CoA dehydratase 2	YES
chr1	67983921	67984783	peak_1024	1000	.	1348.709351	5.072637	-1	299	863	Intron (NM_176636/338037, intron 16 of 16)	1	67866129	67952692	86564	2	613886	NM_001130757	-31229	ENSBTAG00000023607	HACD2	3-hydroxyacyl-CoA dehydratase 2	YES
chr1	67986767	67987220	peak_1025	1000	.	661.223694	4.999832	-1	213	454	Exon (NM_176636/338037, exon 15 of 17)	1	67866129	67952692	86564	2	613886	NM_001130757	-34075	ENSBTAG00000023607	HACD2	3-hydroxyacyl-CoA dehydratase 2	YES
chr1	68006586	68007053	peak_1026	1000	.	782.987427	5.796117	-1	245	468	Intron (NM_176636/338037, intron 10 of 16)	1	67866129	67952692	86564	2	613886	NM_001130757	-53894	ENSBTAG00000023607	HACD2	3-hydroxyacyl-CoA dehydratase 2	YES
chr1	68017471	68018042	peak_1027	1000	.	1736.043701	9.418722	-1	149	572	Intron (NM_176636/338037, intron 7 of 16)	1	67982271	68068472	86202	2	338037	NM_176636	50430	ENSBTAG00000014567	MYLK	myosin light chain kinase	YES
chr1	68019335	68019611	peak_1028	1000	.	502.256653	5.46739	-1	112	277	Intron (NM_176636/338037, intron 7 of 16)	1	67982271	68068472	86202	2	338037	NM_176636	48861	ENSBTAG00000014567	MYLK	myosin light chain kinase	YES
chr1	68028619	68029392	peak_1029	1000	.	1659.682983	8.258298	-1	475	774	Intron (NM_176636/338037, intron 6 of 16)	1	67982271	68068472	86202	2	338037	NM_176636	39080	ENSBTAG00000014567	MYLK	myosin light chain kinase	YES
chr1	68040019	68043485	peak_1030	1000	.	11252.13379	20.073086	-1	1406	3467	Intron (NM_176636/338037, intron 3 of 16)	1	67982271	68068472	86202	2	338037	NM_176636	24987	ENSBTAG00000014567	MYLK	myosin light chain kinase	YES
chr1	68047219	68047835	peak_1031	1000	.	1074.445068	6.900782	-1	329	617	Intron (NM_176636/338037, intron 3 of 16)	1	67982271	68068472	86202	2	338037	NM_176636	20637	ENSBTAG00000014567	MYLK	myosin light chain kinase	YES
chr1	68060531	68061189	peak_1032	1000	.	746.027466	5.643558	-1	419	659	Intron (NM_176636/338037, intron 1 of 16)	1	67982271	68068472	86202	2	338037	NM_176636	7283	ENSBTAG00000014567	MYLK	myosin light chain kinase	YES
chr1	68063810	68064390	peak_1033	1000	.	1855.710571	8.938479	-1	198	581	Intron (NM_176636/338037, intron 1 of 16)	1	67982271	68068472	86202	2	338037	NM_176636	4082	ENSBTAG00000014567	MYLK	myosin light chain kinase	YES
chr1	68069353	68070034	peak_1034	1000	.	1643.594482	10.026206	-1	330	682	Promoter (<=1kb)	1	67982271	68068472	86202	2	338037	NM_176636	-881	ENSBTAG00000014567	MYLK	myosin light chain kinase	YES
chr1	68079830	68080564	peak_1035	1000	.	1041.889526	6.182104	-1	380	735	Distal Intergenic	1	67982271	68068472	86202	2	338037	NM_176636	-11358	ENSBTAG00000014567	MYLK	myosin light chain kinase	NO
chr1	68080922	68081305	peak_1036	635	.	243.999847	3.692007	-1	233	384	Distal Intergenic	1	67982271	68068472	86202	2	338037	NM_176636	-12450	ENSBTAG00000014567	MYLK	myosin light chain kinase	YES
chr1	68088367	68089779	peak_1037	1000	.	4200.899414	10.04239	-1	337	1413	Distal Intergenic	1	67982271	68068472	86202	2	338037	NM_176636	-19895	ENSBTAG00000014567	MYLK	myosin light chain kinase	YES
chr1	68092381	68092921	peak_1038	552	.	298.618988	4.405698	-1	372	541	Distal Intergenic	1	67982271	68068472	86202	2	338037	NM_176636	-23909	ENSBTAG00000014567	MYLK	myosin light chain kinase	YES
chr1	68259847	68260272	peak_1039	899	.	382.867645	3.672011	-1	225	426	Distal Intergenic	1	68302106	68332336	30231	2	786080	NM_001101298	72064	ENSBTAG00000000566	CCDC14	coiled-coil domain containing 14	NO
chr1	68331907	68332800	peak_1040	1000	.	3874.926514	11.369328	-1	462	894	Promoter (<=1kb)	1	68302106	68332336	30231	2	786080	NM_001101298	0	ENSBTAG00000000566	CCDC14	coiled-coil domain containing 14	NO
chr1	68360148	68360366	peak_1041	1000	.	368.812317	4.53583	-1	54	219	Intron (NM_001075900/527583, intron 2 of 5)	1	68349821	68384919	35099	2	527583	NM_001075900	24553	ENSBTAG00000006947	ROPN1	rhophilin associated tail protein 1	YES
chr1	68412030	68412373	peak_1042	1000	.	1138.096313	7.90215	-1	120	344	Distal Intergenic	1	68349821	68384919	35099	2	527583	NM_001075900	-27111	ENSBTAG00000006947	ROPN1	rhophilin associated tail protein 1	YES
chr1	68433363	68434407	peak_1043	1000	.	2933.359619	9.547887	-1	388	1045	Distal Intergenic	1	68349821	68384919	35099	2	527583	NM_001075900	-48444	ENSBTAG00000006947	ROPN1	rhophilin associated tail protein 1	NO
chr1	68434574	68435178	peak_1044	670	.	405.20163	3.64209	-1	246	605	Distal Intergenic	1	68349821	68384919	35099	2	527583	NM_001075900	-49655	ENSBTAG00000006947	ROPN1	rhophilin associated tail protein 1	YES
chr1	68488431	68489163	peak_1045	661	.	484.306427	4.014587	-1	410	733	Distal Intergenic	1	68500078	69120012	619935	1	540675	NM_001191364	-10915	ENSBTAG00000002640	KALRN	kalirin RhoGEF kinase	YES
chr1	68534935	68535744	peak_1046	1000	.	1585.130493	5.919578	-1	410	810	Intron (NM_001191364/540675, intron 1 of 59)	1	68500078	69120012	619935	1	540675	NM_001191364	34857	ENSBTAG00000002640	KALRN	kalirin RhoGEF kinase	YES
chr1	68632388	68632767	peak_1047	839	.	318.75647	4.121819	-1	129	380	Intron (NM_001191364/540675, intron 1 of 59)	1	68500078	69120012	619935	1	540675	NM_001191364	132310	ENSBTAG00000002640	KALRN	kalirin RhoGEF kinase	YES
chr1	68689510	68689729	peak_1048	1000	.	228.153595	3.889023	-1	83	220	Intron (NM_001191364/540675, intron 5 of 59)	1	68500078	69120012	619935	1	540675	NM_001191364	189432	ENSBTAG00000002640	KALRN	kalirin RhoGEF kinase	YES
chr1	68782308	68782476	peak_1049	1000	.	981.761108	8.425927	-1	41	169	Intron (NM_001191364/540675, intron 10 of 59)	1	68500078	69120012	619935	1	540675	NM_001191364	282230	ENSBTAG00000002640	KALRN	kalirin RhoGEF kinase	NO
chr1	68974821	68975024	peak_1050	1000	.	316.369446	4.299836	-1	82	204	Intron (NM_001191364/540675, intron 33 of 59)	1	69127829	69177876	50048	1	281568	NM_177508	-152805	ENSBTAG00000013727	UMPS	uridine monophosphate synthetase	YES
chr1	69003027	69003287	peak_1051	1000	.	375.079895	4.798082	-1	76	261	Intron (NM_001191364/540675, intron 34 of 59)	1	69127829	69177876	50048	1	281568	NM_177508	-124542	ENSBTAG00000013727	UMPS	uridine monophosphate synthetase	NO
chr1	69127285	69128330	peak_1052	1000	.	3331.289062	10.727364	-1	504	1046	Promoter (<=1kb)	1	69127829	69177876	50048	1	281568	NM_177508	0	ENSBTAG00000013727	UMPS	uridine monophosphate synthetase	NO
chr1	69192546	69193242	peak_1053	1000	.	1327.711914	6.419454	-1	481	697	Distal Intergenic	1	69127829	69177876	50048	1	281568	NM_177508	64717	ENSBTAG00000013727	UMPS	uridine monophosphate synthetase	YES
chr1	69195332	69195772	peak_1054	1000	.	915.115662	6.382627	-1	266	441	Downstream (1-2kb)	1	69127829	69177876	50048	1	281568	NM_177508	67503	ENSBTAG00000013727	UMPS	uridine monophosphate synthetase	YES
chr1	69197066	69197417	peak_1055	746	.	262.477417	3.93144	-1	129	352	3' UTR	1	69127829	69177876	50048	1	281568	NM_177508	69237	ENSBTAG00000013727	UMPS	uridine monophosphate synthetase	YES
chr1	69198465	69198815	peak_1056	1000	.	462.010254	4.440091	-1	247	351	Intron (NM_174679/282564, intron 13 of 14)	1	69127829	69177876	50048	1	281568	NM_177508	70636	ENSBTAG00000013727	UMPS	uridine monophosphate synthetase	YES
chr1	69203477	69203975	peak_1057	658	.	328.509003	3.610801	-1	295	499	Intron (NM_174679/282564, intron 11 of 14)	1	69127829	69177876	50048	1	281568	NM_177508	75648	ENSBTAG00000013727	UMPS	uridine monophosphate synthetase	YES
chr1	69204310	69205514	peak_1058	1000	.	6767.819336	14.924642	-1	522	1205	Intron (NM_174679/282564, intron 11 of 14)	1	69127829	69177876	50048	1	281568	NM_177508	76481	ENSBTAG00000013727	UMPS	uridine monophosphate synthetase	NO
chr1	69205668	69206941	peak_1059	913	.	1163.245239	4.54565	-1	674	1274	Exon (NM_174679/282564, exon 11 of 15)	1	69127829	69177876	50048	1	281568	NM_177508	77839	ENSBTAG00000013727	UMPS	uridine monophosphate synthetase	YES
chr1	69207341	69208185	peak_1060	241	.	203.523285	2.992668	-1	795	845	Intron (NM_174679/282564, intron 10 of 14)	1	69127829	69177876	50048	1	281568	NM_177508	79512	ENSBTAG00000013727	UMPS	uridine monophosphate synthetase	YES
chr1	69212284	69214149	peak_1061	1000	.	3264.53125	6.986566	-1	1465	1866	Intron (NM_174679/282564, intron 10 of 14)	1	69127829	69177876	50048	1	281568	NM_177508	84455	ENSBTAG00000013727	UMPS	uridine monophosphate synthetase	NO
chr1	69214932	69215289	peak_1062	1000	.	549.908203	5.499347	-1	160	358	Intron (NM_174679/282564, intron 10 of 14)	1	69127829	69177876	50048	1	281568	NM_177508	87103	ENSBTAG00000013727	UMPS	uridine monophosphate synthetase	YES
chr1	69216286	69217004	peak_1063	1000	.	1725.278442	8.517983	-1	370	719	Intron (NM_174679/282564, intron 10 of 14)	1	69127829	69177876	50048	1	281568	NM_177508	88457	ENSBTAG00000013727	UMPS	uridine monophosphate synthetase	YES
chr1	69229336	69230109	peak_1064	580	.	448.574615	3.630292	-1	272	774	Intron (NM_174679/282564, intron 9 of 14)	1	69196890	69312117	115228	2	282564	NM_174679	82008	ENSBTAG00000013755	ITGB5	integrin subunit beta 5	YES
chr1	69230602	69231441	peak_1065	1000	.	2819.638672	11.397899	-1	572	840	Intron (NM_174679/282564, intron 9 of 14)	1	69196890	69312117	115228	2	282564	NM_174679	80676	ENSBTAG00000013755	ITGB5	integrin subunit beta 5	YES
chr1	69238748	69239004	peak_1066	1000	.	560.259277	5.730952	-1	130	257	Intron (NM_174679/282564, intron 8 of 14)	1	69196890	69312117	115228	2	282564	NM_174679	73113	ENSBTAG00000013755	ITGB5	integrin subunit beta 5	YES
chr1	69245211	69245735	peak_1067	695	.	364.999329	4.052485	-1	203	525	Intron (NM_174679/282564, intron 7 of 14)	1	69196890	69312117	115228	2	282564	NM_174679	66382	ENSBTAG00000013755	ITGB5	integrin subunit beta 5	YES
chr1	69261252	69261876	peak_1068	1000	.	957.25708	5.950584	-1	258	625	Intron (NM_174679/282564, intron 5 of 14)	1	69196890	69312117	115228	2	282564	NM_174679	50241	ENSBTAG00000013755	ITGB5	integrin subunit beta 5	YES
chr1	69268338	69268765	peak_1069	1000	.	464.605774	4.939099	-1	106	428	Intron (NM_174679/282564, intron 5 of 14)	1	69196890	69312117	115228	2	282564	NM_174679	43352	ENSBTAG00000013755	ITGB5	integrin subunit beta 5	YES
chr1	69271215	69271657	peak_1070	1000	.	742.111206	4.93305	-1	97	443	Exon (NM_174679/282564, exon 5 of 15)	1	69196890	69312117	115228	2	282564	NM_174679	40460	ENSBTAG00000013755	ITGB5	integrin subunit beta 5	YES
chr1	69280309	69281078	peak_1071	1000	.	3452.726562	9.971474	-1	378	770	Intron (NM_174679/282564, intron 4 of 14)	1	69196890	69312117	115228	2	282564	NM_174679	31039	ENSBTAG00000013755	ITGB5	integrin subunit beta 5	YES
chr1	69284294	69285902	peak_1072	1000	.	2223.979248	10.169148	-1	415	1609	Intron (NM_174679/282564, intron 3 of 14)	1	69196890	69312117	115228	2	282564	NM_174679	26215	ENSBTAG00000013755	ITGB5	integrin subunit beta 5	YES
chr1	69294602	69295182	peak_1073	1000	.	640.700745	4.638344	-1	290	581	Intron (NM_174679/282564, intron 2 of 14)	1	69196890	69312117	115228	2	282564	NM_174679	16935	ENSBTAG00000013755	ITGB5	integrin subunit beta 5	YES
chr1	69310369	69312924	peak_1074	1000	.	11029.66602	14.678767	-1	1376	2556	Promoter (<=1kb)	1	69196890	69312117	115228	2	282564	NM_174679	0	ENSBTAG00000013755	ITGB5	integrin subunit beta 5	NO
chr1	69324811	69325131	peak_1075	1000	.	461.90625	4.94829	-1	213	321	Distal Intergenic	1	69196890	69312117	115228	2	282564	NM_174679	-12694	ENSBTAG00000013755	ITGB5	integrin subunit beta 5	YES
chr1	69417171	69417574	peak_1076	772	.	311.741028	4.136925	-1	295	404	Distal Intergenic	1	69196890	69312117	115228	2	282564	NM_174679	-105054	ENSBTAG00000013755	ITGB5	integrin subunit beta 5	YES
chr1	69427810	69428087	peak_1077	1000	.	812.10675	7.417054	-1	114	278	Distal Intergenic	1	69196890	69312117	115228	2	282564	NM_174679	-115693	ENSBTAG00000013755	ITGB5	integrin subunit beta 5	YES
chr1	69444968	69446088	peak_1078	1000	.	2030.046509	9.41151	-1	582	1121	Distal Intergenic	1	69196890	69312117	115228	2	282564	NM_174679	-132851	ENSBTAG00000013755	ITGB5	integrin subunit beta 5	YES
chr1	69447434	69448429	peak_1079	1000	.	3121.791992	9.572802	-1	667	996	Distal Intergenic	1	69196890	69312117	115228	2	282564	NM_174679	-135317	ENSBTAG00000013755	ITGB5	integrin subunit beta 5	YES
chr1	69457256	69457803	peak_1080	1000	.	1078.157593	5.115498	-1	152	548	Distal Intergenic	1	69196890	69312117	115228	2	282564	NM_174679	-145139	ENSBTAG00000013755	ITGB5	integrin subunit beta 5	YES
chr1	69473915	69474265	peak_1081	1000	.	377.479004	4.550512	-1	128	351	Distal Intergenic	1	69196890	69312117	115228	2	282564	NM_174679	-161798	ENSBTAG00000013755	ITGB5	integrin subunit beta 5	YES
chr1	69474795	69476141	peak_1082	1000	.	6657.829102	16.526445	-1	719	1347	Distal Intergenic	1	69196890	69312117	115228	2	282564	NM_174679	-162678	ENSBTAG00000013755	ITGB5	integrin subunit beta 5	NO
chr1	69476724	69477115	peak_1083	688	.	269.690247	3.414565	-1	187	392	Distal Intergenic	1	69196890	69312117	115228	2	282564	NM_174679	-164607	ENSBTAG00000013755	ITGB5	integrin subunit beta 5	YES
chr1	69477532	69478407	peak_1084	908	.	795.36676	5.579974	-1	622	876	Distal Intergenic	1	69196890	69312117	115228	2	282564	NM_174679	-165415	ENSBTAG00000013755	ITGB5	integrin subunit beta 5	YES
chr1	69485216	69485766	peak_1085	571	.	314.462463	3.562643	-1	223	551	Distal Intergenic	1	69196890	69312117	115228	2	282564	NM_174679	-173099	ENSBTAG00000013755	ITGB5	integrin subunit beta 5	YES
chr1	69486193	69486389	peak_1086	1000	.	239.251068	4.138082	-1	90	197	Distal Intergenic	1	69196890	69312117	115228	2	282564	NM_174679	-174076	ENSBTAG00000013755	ITGB5	integrin subunit beta 5	YES
chr1	69488890	69489597	peak_1087	1000	.	949.290588	6.019684	-1	297	708	Distal Intergenic	1	69196890	69312117	115228	2	282564	NM_174679	-176773	ENSBTAG00000013755	ITGB5	integrin subunit beta 5	NO
chr1	69494227	69494734	peak_1088	420	.	213.504669	3.391913	-1	365	508	Distal Intergenic	1	69196890	69312117	115228	2	282564	NM_174679	-182110	ENSBTAG00000013755	ITGB5	integrin subunit beta 5	YES
chr1	69500627	69502503	peak_1089	1000	.	6585.291016	12.679863	-1	1209	1877	Distal Intergenic	1	69196890	69312117	115228	2	282564	NM_174679	-188510	ENSBTAG00000013755	ITGB5	integrin subunit beta 5	NO
chr1	69575677	69575974	peak_1090	1000	.	356.222107	4.17156	-1	98	298	Distal Intergenic	1	69681021	69776203	95183	2	613265	NM_001033121	200229	ENSBTAG00000050482	ZNF148	zinc finger protein 148	NO
chr1	69601661	69602118	peak_1091	1000	.	1474.169189	8.256958	-1	201	458	Distal Intergenic	1	69681021	69776203	95183	2	613265	NM_001033121	174085	ENSBTAG00000050482	ZNF148	zinc finger protein 148	YES
chr1	69616323	69616768	peak_1092	1000	.	680.608154	5.739944	-1	276	446	Distal Intergenic	1	69681021	69776203	95183	2	613265	NM_001033121	159435	ENSBTAG00000050482	ZNF148	zinc finger protein 148	NO
chr1	69731926	69732857	peak_1093	1000	.	3411.6521	12.188053	-1	774	932	Intron (NM_001033121/613265, intron 3 of 8)	1	69681021	69776203	95183	2	613265	NM_001033121	43346	ENSBTAG00000050482	ZNF148	zinc finger protein 148	YES
chr1	69812024	69813046	peak_1094	1000	.	3227.952393	9.776933	-1	715	1023	Distal Intergenic	1	69681021	69776203	95183	2	613265	NM_001033121	-35821	ENSBTAG00000050482	ZNF148	zinc finger protein 148	NO
chr1	69826742	69828386	peak_1095	1000	.	5990.981934	13.468884	-1	928	1645	Distal Intergenic	1	69681021	69776203	95183	2	613265	NM_001033121	-50539	ENSBTAG00000050482	ZNF148	zinc finger protein 148	NO
chr1	69856137	69856758	peak_1096	1000	.	1018.786804	6.659715	-1	510	622	Distal Intergenic	1	69681021	69776203	95183	2	613265	NM_001033121	-79934	ENSBTAG00000050482	ZNF148	zinc finger protein 148	YES
chr1	69860519	69861156	peak_1097	1000	.	1574.713501	7.974411	-1	355	638	Distal Intergenic	1	69681021	69776203	95183	2	613265	NM_001033121	-84316	ENSBTAG00000050482	ZNF148	zinc finger protein 148	YES
chr1	69881580	69881904	peak_1098	851	.	276.47467	4.090362	-1	93	325	Distal Intergenic	1	69893690	69946602	52913	2	519597	NM_001080281	64698	ENSBTAG00000011383	SNX4	sorting nexin 4	YES
chr1	69897239	69897409	peak_1099	1000	.	233.512039	4.183515	-1	69	171	Intron (NM_001080281/519597, intron 12 of 13)	1	69893690	69946602	52913	2	519597	NM_001080281	49193	ENSBTAG00000011383	SNX4	sorting nexin 4	YES
chr1	69945940	69947127	peak_1100	1000	.	5708.893066	14.45008	-1	744	1188	Promoter (<=1kb)	1	69893690	69946602	52913	2	519597	NM_001080281	0	ENSBTAG00000011383	SNX4	sorting nexin 4	NO
chr1	70029251	70029561	peak_1101	1000	.	849.774536	7.119237	-1	158	311	Intron (NM_001193008/538576, intron 1 of 12)	1	69962335	70052897	90563	2	538576	NM_001193008	23336	ENSBTAG00000006471	OSBPL11	oxysterol binding protein like 11	YES
chr1	70045677	70046472	peak_1102	1000	.	1306.900391	6.181636	-1	516	796	Intron (NM_001193008/538576, intron 1 of 12)	1	69962335	70052897	90563	2	538576	NM_001193008	6425	ENSBTAG00000006471	OSBPL11	oxysterol binding protein like 11	YES
chr1	70052456	70054075	peak_1103	1000	.	8614.948242	18.572029	-1	1042	1620	Promoter (<=1kb)	1	69962335	70052897	90563	2	538576	NM_001193008	0	ENSBTAG00000006471	OSBPL11	oxysterol binding protein like 11	NO
chr1	70072385	70073062	peak_1104	1000	.	2127.620605	8.12188	-1	455	678	Distal Intergenic	1	69962335	70052897	90563	2	538576	NM_001193008	-19488	ENSBTAG00000006471	OSBPL11	oxysterol binding protein like 11	NO
chr1	70091276	70091624	peak_1105	1000	.	528.971436	5.376601	-1	246	349	Distal Intergenic	1	69962335	70052897	90563	2	538576	NM_001193008	-38379	ENSBTAG00000006471	OSBPL11	oxysterol binding protein like 11	YES
chr1	70091734	70091936	peak_1106	1000	.	319.58374	4.909676	-1	96	203	Distal Intergenic	1	69962335	70052897	90563	2	538576	NM_001193008	-38837	ENSBTAG00000006471	OSBPL11	oxysterol binding protein like 11	YES
chr1	70110327	70110643	peak_1107	1000	.	591.300232	5.065936	-1	218	317	Distal Intergenic	1	69962335	70052897	90563	2	538576	NM_001193008	-57430	ENSBTAG00000006471	OSBPL11	oxysterol binding protein like 11	YES
chr1	70171567	70172644	peak_1108	1000	.	5151.049316	14.6368	-1	657	1078	Distal Intergenic	1	70176686	70180132	3447	2	506768	NM_001025321	7488	ENSBTAG00000014208	RPL35A	ribosomal protein L35a	NO
chr1	70179423	70181013	peak_1109	1000	.	5199.505859	11.432659	-1	727	1591	Promoter (<=1kb)	1	70176686	70180132	3447	2	506768	NM_001025321	0	ENSBTAG00000014208	RPL35A	ribosomal protein L35a	NO
chr1	70219513	70219932	peak_1110	1000	.	843.757446	6.086382	-1	226	420	Intron (NM_001038195/613455, intron 8 of 10)	1	70180446	70226098	45653	1	613455	NM_001038195	39067	ENSBTAG00000018025	IQCG	IQ motif containing G	YES
chr1	70240032	70240478	peak_1111	948	.	423.941254	4.434644	-1	297	447	Distal Intergenic	1	70180446	70226098	45653	1	613455	NM_001038195	59586	ENSBTAG00000018025	IQCG	IQ motif containing G	YES
chr1	70270194	70270787	peak_1112	1000	.	1969.581421	8.96715	-1	427	594	Distal Intergenic	1	70180446	70226098	45653	1	613455	NM_001038195	89748	ENSBTAG00000018025	IQCG	IQ motif containing G	YES
chr1	70334721	70336166	peak_1113	1000	.	6883.99707	14.005042	-1	862	1446	Distal Intergenic	1	70342777	70372467	29691	2	407149	NM_001001137	36301	ENSBTAG00000014874	FYTTD1	forty-two-three domain containing 1	NO
chr1	70362573	70362965	peak_1114	1000	.	417.519318	4.236134	-1	77	393	Intron (NM_001001137/407149, intron 2 of 8)	1	70342777	70372467	29691	2	407149	NM_001001137	9502	ENSBTAG00000014874	FYTTD1	forty-two-three domain containing 1	YES
chr1	70371311	70373205	peak_1115	1000	.	8393.231445	15.976717	-1	1324	1895	Promoter (<=1kb)	1	70342777	70372467	29691	2	407149	NM_001001137	0	ENSBTAG00000014874	FYTTD1	forty-two-three domain containing 1	NO
chr1	70384091	70385733	peak_1116	1000	.	6103.806152	16.13554	-1	456	1643	Promoter (<=1kb)	1	70384588	70433147	48560	1	508354	NM_001101897	0	ENSBTAG00000001890	RUBCN	rubicon autophagy regulator	NO
chr1	70385835	70386087	peak_1117	1000	.	504.99054	5.493524	-1	88	253	Promoter (1-2kb)	1	70384588	70433147	48560	1	508354	NM_001101897	1247	ENSBTAG00000001890	RUBCN	rubicon autophagy regulator	YES
chr1	70422533	70422919	peak_1118	1000	.	701.00116	6.342104	-1	229	387	Intron (NM_001101897/508354, intron 11 of 19)	1	70384588	70433147	48560	1	508354	NM_001101897	37945	ENSBTAG00000001890	RUBCN	rubicon autophagy regulator	YES
chr1	70486352	70486918	peak_1119	643	.	364.409119	3.826099	-1	93	567	Distal Intergenic	1	70384588	70433147	48560	1	508354	NM_001101897	101764	ENSBTAG00000001890	RUBCN	rubicon autophagy regulator	YES
chr1	70499897	70500134	peak_1120	1000	.	241.543793	3.569825	-1	67	238	Distal Intergenic	1	70384588	70433147	48560	1	508354	NM_001101897	115309	ENSBTAG00000001890	RUBCN	rubicon autophagy regulator	NO
chr1	70501824	70502253	peak_1121	1000	.	718.631348	5.86401	-1	90	430	Distal Intergenic	1	70384588	70433147	48560	1	508354	NM_001101897	117236	ENSBTAG00000001890	RUBCN	rubicon autophagy regulator	YES
chr1	70569050	70569359	peak_1122	1000	.	367.66687	4.285931	-1	116	310	Distal Intergenic	1	70600188	70622951	22764	2	280710	NM_173885	53592	ENSBTAG00000021364	TNK2	tyrosine kinase non receptor 2	YES
chr1	70583352	70583618	peak_1123	1000	.	718.256165	5.986328	-1	143	267	Distal Intergenic	1	70600188	70622951	22764	2	280710	NM_173885	39333	ENSBTAG00000021364	TNK2	tyrosine kinase non receptor 2	YES
chr1	70595508	70595764	peak_1124	1000	.	455.283295	4.908343	-1	167	257	Distal Intergenic	1	70600188	70622951	22764	2	280710	NM_173885	27187	ENSBTAG00000021364	TNK2	tyrosine kinase non receptor 2	YES
chr1	70599924	70600718	peak_1125	1000	.	1287.16748	7.037906	-1	175	795	3' UTR	1	70600188	70622951	22764	2	280710	NM_173885	22233	ENSBTAG00000021364	TNK2	tyrosine kinase non receptor 2	NO
chr1	70604675	70605849	peak_1126	1000	.	1644.039551	4.948497	-1	571	1175	Exon (NM_173885/280710, exon 11 of 15)	1	70600188	70622951	22764	2	280710	NM_173885	17102	ENSBTAG00000021364	TNK2	tyrosine kinase non receptor 2	NO
chr1	70616666	70616923	peak_1127	880	.	226.94339	3.558915	-1	171	258	Intron (NM_173885/280710, intron 3 of 14)	1	70600188	70622951	22764	2	280710	NM_173885	6028	ENSBTAG00000021364	TNK2	tyrosine kinase non receptor 2	NO
chr1	70617546	70618298	peak_1128	1000	.	807.26123	5.091228	-1	201	753	Exon (NM_173885/280710, exon 3 of 15)	1	70600188	70622951	22764	2	280710	NM_173885	4653	ENSBTAG00000021364	TNK2	tyrosine kinase non receptor 2	NO
chr1	70620333	70621095	peak_1129	887	.	676.559387	4.697261	-1	453	763	Promoter (1-2kb)	1	70600188	70622951	22764	2	280710	NM_173885	1856	ENSBTAG00000021364	TNK2	tyrosine kinase non receptor 2	NO
chr1	70621810	70626610	peak_1130	1000	.	12705.64551	10.355621	-1	2945	4801	Promoter (<=1kb)	1	70600188	70622951	22764	2	280710	NM_173885	0	ENSBTAG00000021364	TNK2	tyrosine kinase non receptor 2	NO
chr1	70626746	70628157	peak_1131	720	.	1016.509644	4.442748	-1	998	1412	Distal Intergenic	1	70600188	70622951	22764	2	280710	NM_173885	-3795	ENSBTAG00000021364	TNK2	tyrosine kinase non receptor 2	YES
chr1	70629309	70631322	peak_1132	1000	.	5073.326172	12.951267	-1	816	2014	Distal Intergenic	1	70600188	70622951	22764	2	280710	NM_173885	-6358	ENSBTAG00000021364	TNK2	tyrosine kinase non receptor 2	YES
chr1	70631429	70631840	peak_1133	1000	.	598.873352	5.306951	-1	180	412	Distal Intergenic	1	70600188	70622951	22764	2	280710	NM_173885	-8478	ENSBTAG00000021364	TNK2	tyrosine kinase non receptor 2	YES
chr1	70638542	70642530	peak_1134	1000	.	14701.62012	19.374208	-1	2787	3989	Distal Intergenic	1	70600188	70622951	22764	2	280710	NM_173885	-15591	ENSBTAG00000021364	TNK2	tyrosine kinase non receptor 2	NO
chr1	70644566	70645634	peak_1135	1000	.	4557.891113	15.285236	-1	739	1069	Distal Intergenic	1	70600188	70622951	22764	2	280710	NM_173885	-21615	ENSBTAG00000021364	TNK2	tyrosine kinase non receptor 2	NO
chr1	70678972	70680409	peak_1136	1000	.	7171.881348	14.468511	-1	990	1438	Promoter (<=1kb)	1	70652654	70679923	27270	2	504698	NM_001206577	0	ENSBTAG00000032719	TFRC	transferrin receptor	NO
chr1	70783886	70784384	peak_1137	1000	.	689.936707	4.92279	-1	137	499	Distal Intergenic	1	70789424	70802153	12730	2	514466	NM_001075671	17769	ENSBTAG00000021515	ZDHHC19	zinc finger DHHC-type containing 19	YES
chr1	70788723	70789380	peak_1138	1000	.	1359.976318	7.498176	-1	429	658	Downstream (<1kb)	1	70789424	70802153	12730	2	514466	NM_001075671	12773	ENSBTAG00000021515	ZDHHC19	zinc finger DHHC-type containing 19	YES
chr1	70798872	70799778	peak_1139	1000	.	1257.6073	5.52618	-1	604	907	Promoter (2-3kb)	1	70789424	70802153	12730	2	514466	NM_001075671	2375	ENSBTAG00000021515	ZDHHC19	zinc finger DHHC-type containing 19	NO
chr1	70843654	70844120	peak_1140	1000	.	1097.852051	7.078893	-1	299	467	Intron (NM_001105052/100125779, intron 3 of 9)	1	70824603	70877084	52482	2	100125779	NM_001105052	32964	ENSBTAG00000016979	PCYT1A	phosphate cytidylyltransferase 1, choline, alpha	YES
chr1	70857836	70858169	peak_1141	1000	.	985.297119	7.253865	-1	156	334	Intron (NM_001105052/100125779, intron 1 of 9)	1	70824603	70877084	52482	2	100125779	NM_001105052	18915	ENSBTAG00000016979	PCYT1A	phosphate cytidylyltransferase 1, choline, alpha	YES
chr1	70862449	70862726	peak_1142	996	.	276.99118	4.124524	-1	90	278	Intron (NM_001105052/100125779, intron 1 of 9)	1	70824603	70877084	52482	2	100125779	NM_001105052	14358	ENSBTAG00000016979	PCYT1A	phosphate cytidylyltransferase 1, choline, alpha	YES
chr1	70869271	70869802	peak_1143	1000	.	746.848938	5.629159	-1	250	532	Intron (NM_001105052/100125779, intron 1 of 9)	1	70824603	70877084	52482	2	100125779	NM_001105052	7282	ENSBTAG00000016979	PCYT1A	phosphate cytidylyltransferase 1, choline, alpha	YES
chr1	70876766	70877905	peak_1144	1000	.	4663.549805	13.133647	-1	731	1140	Promoter (<=1kb)	1	70824603	70877084	52482	2	100125779	NM_001105052	0	ENSBTAG00000016979	PCYT1A	phosphate cytidylyltransferase 1, choline, alpha	NO
chr1	70889306	70889486	peak_1145	1000	.	233.594727	4.132724	-1	98	181	Intron (NM_001166555/504554, intron 4 of 4)	1	70824603	70877084	52482	2	100125779	NM_001105052	-12222	ENSBTAG00000016979	PCYT1A	phosphate cytidylyltransferase 1, choline, alpha	YES
chr1	70908520	70910238	peak_1146	1000	.	9131.401367	15.462005	-1	524	1719	Promoter (<=1kb)	1	70881956	70909460	27505	2	504554	NM_001166555	0	ENSBTAG00000032684	TCTEX1D2	Tctex1 domain containing 2	NO
chr1	70986025	70988429	peak_1147	1000	.	9490.96875	15.539002	-1	1433	2405	Promoter (<=1kb)	1	70935047	70987415	52369	2	539940	NM_001206764	0	ENSBTAG00000007577	UBXN7	UBX domain protein 7	NO
chr1	71043109	71044709	peak_1148	1000	.	8018.847168	16.763006	-1	1061	1601	Promoter (<=1kb)	1	71020351	71044035	23685	2	613812	NM_001076289	0	ENSBTAG00000013317	RNF168	ring finger protein 168	NO
chr1	71049405	71049603	peak_1149	1000	.	306.74057	4.227211	-1	73	199	Intron (NM_001099209/788754, intron 1 of 2)	1	71045451	71052606	7156	2	788754	NM_001099209	3003	ENSBTAG00000013319	SMCO1	single-pass membrane protein with coiled-coil domains 1	YES
chr1	71100176	71101607	peak_1150	1000	.	10182.00586	19.217985	-1	652	1432	Promoter (<=1kb)	1	71087877	71100728	12852	2	518441	NM_001075772	0	ENSBTAG00000014660	WDR53	WD repeat domain 53	NO
chr1	71132137	71132411	peak_1151	1000	.	379.558472	4.408678	-1	167	275	Distal Intergenic	1	71155892	71182215	26324	1	510688	NM_001034391	-23481	ENSBTAG00000009614	NRROS	negative regulator of reactive oxygen species	YES
chr1	71152405	71152876	peak_1152	1000	.	487.067871	4.813749	-1	166	472	Distal Intergenic	1	71155892	71182215	26324	1	510688	NM_001034391	-3016	ENSBTAG00000009614	NRROS	negative regulator of reactive oxygen species	YES
chr1	71155630	71156225	peak_1153	1000	.	1177.296631	6.316089	-1	280	596	Promoter (<=1kb)	1	71155892	71182215	26324	1	510688	NM_001034391	0	ENSBTAG00000009614	NRROS	negative regulator of reactive oxygen species	NO
chr1	71228276	71229975	peak_1154	1000	.	7042.21582	15.41141	-1	516	1700	Promoter (<=1kb)	1	71223030	71228675	5646	2	613916	NM_001099129	0	ENSBTAG00000013192	CEP19	centrosomal protein 19	NO
chr1	71256970	71258719	peak_1155	1000	.	10294.79883	19.9935	-1	557	1750	Promoter (<=1kb)	1	71257814	71346317	88504	1	513673	NM_001206727	0	ENSBTAG00000047856	PAK2	p21 (RAC1) activated kinase 2	NO
chr1	71276111	71277000	peak_1156	1000	.	2035.706909	7.122122	-1	267	890	Intron (NM_001206727/513673, intron 1 of 14)	1	71257814	71346317	88504	1	513673	NM_001206727	18297	ENSBTAG00000047856	PAK2	p21 (RAC1) activated kinase 2	YES
chr1	71284043	71285989	peak_1157	1000	.	3621.705566	13.369025	-1	1233	1947	Intron (NM_001206727/513673, intron 1 of 14)	1	71257814	71346317	88504	1	513673	NM_001206727	26229	ENSBTAG00000047856	PAK2	p21 (RAC1) activated kinase 2	YES
chr1	71289456	71290228	peak_1158	1000	.	1555.256958	7.088342	-1	507	773	Intron (NM_001206727/513673, intron 1 of 14)	1	71257814	71346317	88504	1	513673	NM_001206727	31642	ENSBTAG00000047856	PAK2	p21 (RAC1) activated kinase 2	NO
chr1	71355211	71356590	peak_1159	1000	.	6458.693359	15.153039	-1	556	1380	Distal Intergenic	1	71404766	71410588	5823	2	510872	NM_001034396	53998	ENSBTAG00000008873	NCBP2	nuclear cap binding protein subunit 2	NO
chr1	71409891	71411513	peak_1160	1000	.	7817.34375	18.413187	-1	685	1623	Promoter (<=1kb)	1	71404766	71410588	5823	2	510872	NM_001034396	0	ENSBTAG00000008873	NCBP2	nuclear cap binding protein subunit 2	NO
chr1	71439815	71440807	peak_1161	1000	.	1483.21106	6.878407	-1	876	993	Distal Intergenic	1	71404766	71410588	5823	2	510872	NM_001034396	-29227	ENSBTAG00000008873	NCBP2	nuclear cap binding protein subunit 2	NO
chr1	71702664	71702993	peak_1162	949	.	313.289185	3.967596	-1	90	330	Distal Intergenic	1	71476842	71500659	23818	2	539803	NM_001192312	-202005	ENSBTAG00000002998	MELTF	melanotransferrin	YES
chr1	71705351	71705593	peak_1163	1000	.	556.952942	6.062041	-1	161	243	Distal Intergenic	1	71476842	71500659	23818	2	539803	NM_001192312	-204692	ENSBTAG00000002998	MELTF	melanotransferrin	YES
chr1	71780681	71782415	peak_1164	1000	.	5488.929688	10.52428	-1	1171	1735	Distal Intergenic	1	71964666	72000537	35872	2	534090	NM_001034600	218122	ENSBTAG00000000448	BDH1	3-hydroxybutyrate dehydrogenase 1	NO
chr1	71786341	71786599	peak_1165	1000	.	435.797974	4.741985	-1	126	259	Distal Intergenic	1	71964666	72000537	35872	2	534090	NM_001034600	213938	ENSBTAG00000000448	BDH1	3-hydroxybutyrate dehydrogenase 1	YES
chr1	71814625	71816926	peak_1166	1000	.	5457.918457	13.755462	-1	1187	2302	Distal Intergenic	1	71964666	72000537	35872	2	534090	NM_001034600	183611	ENSBTAG00000000448	BDH1	3-hydroxybutyrate dehydrogenase 1	YES
chr1	71825204	71826070	peak_1167	1000	.	1927.920532	9.75485	-1	518	867	Distal Intergenic	1	71964666	72000537	35872	2	534090	NM_001034600	174467	ENSBTAG00000000448	BDH1	3-hydroxybutyrate dehydrogenase 1	YES
chr1	71838040	71838825	peak_1168	628	.	493.243317	4.752136	-1	274	786	Distal Intergenic	1	71964666	72000537	35872	2	534090	NM_001034600	161712	ENSBTAG00000000448	BDH1	3-hydroxybutyrate dehydrogenase 1	YES
chr1	71845382	71846039	peak_1169	1000	.	1070.529175	6.259526	-1	458	658	Distal Intergenic	1	71964666	72000537	35872	2	534090	NM_001034600	154498	ENSBTAG00000000448	BDH1	3-hydroxybutyrate dehydrogenase 1	YES
chr1	71849302	71851739	peak_1170	1000	.	8797.121094	18.251945	-1	1044	2438	Distal Intergenic	1	71964666	72000537	35872	2	534090	NM_001034600	148798	ENSBTAG00000000448	BDH1	3-hydroxybutyrate dehydrogenase 1	NO
chr1	71854797	71855269	peak_1171	520	.	246.176605	3.494143	-1	330	473	Distal Intergenic	1	71964666	72000537	35872	2	534090	NM_001034600	145268	ENSBTAG00000000448	BDH1	3-hydroxybutyrate dehydrogenase 1	YES
chr1	71855895	71857270	peak_1172	1000	.	2868.187744	11.056751	-1	434	1376	Distal Intergenic	1	71964666	72000537	35872	2	534090	NM_001034600	143267	ENSBTAG00000000448	BDH1	3-hydroxybutyrate dehydrogenase 1	YES
chr1	71876010	71876377	peak_1173	776	.	285.492096	3.643297	-1	285	368	Distal Intergenic	1	71964666	72000537	35872	2	534090	NM_001034600	124160	ENSBTAG00000000448	BDH1	3-hydroxybutyrate dehydrogenase 1	YES
chr1	71912437	71912839	peak_1174	969	.	390.520386	4.219801	-1	238	403	Distal Intergenic	1	71964666	72000537	35872	2	534090	NM_001034600	87698	ENSBTAG00000000448	BDH1	3-hydroxybutyrate dehydrogenase 1	YES
chr1	71912954	71913771	peak_1175	1000	.	4350.235352	13.07097	-1	509	818	Distal Intergenic	1	71964666	72000537	35872	2	534090	NM_001034600	86766	ENSBTAG00000000448	BDH1	3-hydroxybutyrate dehydrogenase 1	YES
chr1	71914322	71914830	peak_1176	1000	.	1299.06311	7.302762	-1	264	509	Distal Intergenic	1	71964666	72000537	35872	2	534090	NM_001034600	85707	ENSBTAG00000000448	BDH1	3-hydroxybutyrate dehydrogenase 1	YES
chr1	71952481	71953337	peak_1177	1000	.	1833.964111	7.849844	-1	481	857	Distal Intergenic	1	71964666	72000537	35872	2	534090	NM_001034600	47200	ENSBTAG00000000448	BDH1	3-hydroxybutyrate dehydrogenase 1	YES
chr1	71956016	71956646	peak_1178	1000	.	1455.024414	6.4898	-1	495	631	Distal Intergenic	1	71964666	72000537	35872	2	534090	NM_001034600	43891	ENSBTAG00000000448	BDH1	3-hydroxybutyrate dehydrogenase 1	YES
chr1	71963372	71963872	peak_1179	1000	.	741.470825	5.967335	-1	375	501	Downstream (<1kb)	1	71964666	72000537	35872	2	534090	NM_001034600	36665	ENSBTAG00000000448	BDH1	3-hydroxybutyrate dehydrogenase 1	YES
chr1	71998582	72000949	peak_1180	1000	.	11235.41211	19.411982	-1	919	2368	Promoter (<=1kb)	1	71964666	72000537	35872	2	534090	NM_001034600	0	ENSBTAG00000000448	BDH1	3-hydroxybutyrate dehydrogenase 1	NO
chr1	72018300	72018949	peak_1181	1000	.	1501.458618	8.230854	-1	414	650	Distal Intergenic	1	71964666	72000537	35872	2	534090	NM_001034600	-17763	ENSBTAG00000000448	BDH1	3-hydroxybutyrate dehydrogenase 1	YES
chr1	72030423	72031027	peak_1182	1000	.	2054.896729	9.101049	-1	229	605	Distal Intergenic	1	71964666	72000537	35872	2	534090	NM_001034600	-29886	ENSBTAG00000000448	BDH1	3-hydroxybutyrate dehydrogenase 1	YES
chr1	72035804	72036469	peak_1183	1000	.	1497.902222	8.837032	-1	303	666	Distal Intergenic	1	72062332	72075639	13308	1	613972	NM_001076301	-25863	ENSBTAG00000023600	APOD	apolipoprotein D	YES
chr1	72050927	72052406	peak_1184	1000	.	3509.920654	13.003739	-1	894	1480	Distal Intergenic	1	72062332	72075639	13308	1	613972	NM_001076301	-9926	ENSBTAG00000023600	APOD	apolipoprotein D	YES
chr1	72053678	72054712	peak_1185	1000	.	4388.82959	14.892822	-1	483	1035	Distal Intergenic	1	72062332	72075639	13308	1	613972	NM_001076301	-7620	ENSBTAG00000023600	APOD	apolipoprotein D	YES
chr1	72061524	72062738	peak_1186	1000	.	6058.583496	15.192592	-1	674	1215	Promoter (<=1kb)	1	72062332	72075639	13308	1	613972	NM_001076301	0	ENSBTAG00000023600	APOD	apolipoprotein D	YES
chr1	72063037	72063300	peak_1187	857	.	226.268341	4.073668	-1	164	264	Promoter (<=1kb)	1	72062332	72075639	13308	1	613972	NM_001076301	705	ENSBTAG00000023600	APOD	apolipoprotein D	YES
chr1	72063756	72064730	peak_1188	1000	.	2235.851807	8.363957	-1	460	975	Promoter (1-2kb)	1	72062332	72075639	13308	1	613972	NM_001076301	1424	ENSBTAG00000023600	APOD	apolipoprotein D	YES
chr1	72064878	72066299	peak_1189	1000	.	2175.18335	6.239114	-1	874	1422	Promoter (2-3kb)	1	72062332	72075639	13308	1	613972	NM_001076301	2546	ENSBTAG00000023600	APOD	apolipoprotein D	YES
chr1	72070044	72070461	peak_1190	1000	.	445.794556	4.775897	-1	142	418	Intron (NM_001076301/613972, intron 3 of 4)	1	72062332	72075639	13308	1	613972	NM_001076301	7712	ENSBTAG00000023600	APOD	apolipoprotein D	YES
chr1	72074496	72074923	peak_1191	552	.	236.418869	3.279709	-1	27	428	Intron (NM_001076301/613972, intron 4 of 4)	1	72062332	72075639	13308	1	613972	NM_001076301	12164	ENSBTAG00000023600	APOD	apolipoprotein D	YES
chr1	72075084	72075680	peak_1192	648	.	386.673004	3.733205	-1	517	597	3' UTR	1	72062332	72075639	13308	1	613972	NM_001076301	12752	ENSBTAG00000023600	APOD	apolipoprotein D	YES
chr1	72075798	72076280	peak_1193	663	.	320.252197	3.664879	-1	413	483	Distal Intergenic	1	72062332	72075639	13308	1	613972	NM_001076301	13466	ENSBTAG00000023600	APOD	apolipoprotein D	YES
chr1	72077793	72078276	peak_1194	1000	.	606.761963	4.956376	-1	302	484	Distal Intergenic	1	72062332	72075639	13308	1	613972	NM_001076301	15461	ENSBTAG00000023600	APOD	apolipoprotein D	YES
chr1	72078382	72078673	peak_1195	1000	.	353.731781	4.011686	-1	230	292	Distal Intergenic	1	72062332	72075639	13308	1	613972	NM_001076301	16050	ENSBTAG00000023600	APOD	apolipoprotein D	YES
chr1	72099355	72101168	peak_1196	1000	.	7665.185059	13.328167	-1	771	1814	Promoter (<=1kb)	1	72100127	72117996	17870	1	532726	NM_001035392	0	ENSBTAG00000006724	PPP1R2	protein phosphatase 1 regulatory inhibitor subunit 2	NO
chr1	72149199	72151767	peak_1197	1000	.	17242.73047	25.636822	-1	891	2569	Promoter (<=1kb)	1	72150277	72264229	113953	1	506187	NM_001105337	0	ENSBTAG00000003378	ACAP2	ArfGAP with coiled-coil, ankyrin repeat and PH domains 2	NO
chr1	72231699	72232198	peak_1198	1000	.	1715.154785	9.635793	-1	225	500	Intron (NM_001105337/506187, intron 4 of 6)	1	72150277	72264229	113953	1	506187	NM_001105337	81422	ENSBTAG00000003378	ACAP2	ArfGAP with coiled-coil, ankyrin repeat and PH domains 2	YES
chr1	72299463	72299753	peak_1199	1000	.	494.088318	5.441524	-1	196	291	Distal Intergenic	1	72326778	72499172	172395	1	533703	NM_001075999	-27025	ENSBTAG00000014564	XXYLT1	xyloside xylosyltransferase 1	YES
chr1	72318160	72318504	peak_1200	946	.	326.420959	4.722336	-1	159	345	Distal Intergenic	1	72326778	72499172	172395	1	533703	NM_001075999	-8274	ENSBTAG00000014564	XXYLT1	xyloside xylosyltransferase 1	YES
chr1	72325587	72328055	peak_1201	1000	.	11962.65723	18.85742	-1	1064	2469	Promoter (<=1kb)	1	72326778	72499172	172395	1	533703	NM_001075999	0	ENSBTAG00000014564	XXYLT1	xyloside xylosyltransferase 1	NO
chr1	72330265	72330755	peak_1202	424	.	208.171539	4.000484	-1	95	491	Intron (NM_001075999/533703, intron 1 of 3)	1	72326778	72499172	172395	1	533703	NM_001075999	3487	ENSBTAG00000014564	XXYLT1	xyloside xylosyltransferase 1	YES
chr1	72334996	72336216	peak_1203	1000	.	5571.821289	15.739393	-1	509	1221	Intron (NM_001075999/533703, intron 1 of 3)	1	72326778	72499172	172395	1	533703	NM_001075999	8218	ENSBTAG00000014564	XXYLT1	xyloside xylosyltransferase 1	NO
chr1	72349407	72349552	peak_1204	1000	.	215.800201	4.307903	-1	69	146	Intron (NM_001075999/533703, intron 1 of 3)	1	72326778	72499172	172395	1	533703	NM_001075999	22629	ENSBTAG00000014564	XXYLT1	xyloside xylosyltransferase 1	YES
chr1	72418276	72420254	peak_1205	1000	.	7330.138672	17.135328	-1	780	1979	Intron (NM_001075999/533703, intron 2 of 3)	1	72326778	72499172	172395	1	533703	NM_001075999	91498	ENSBTAG00000014564	XXYLT1	xyloside xylosyltransferase 1	NO
chr1	72445349	72445569	peak_1206	933	.	206.110291	3.827582	-1	161	221	Intron (NM_001075999/533703, intron 3 of 3)	1	72326778	72499172	172395	1	533703	NM_001075999	118571	ENSBTAG00000014564	XXYLT1	xyloside xylosyltransferase 1	YES
chr1	72449013	72449762	peak_1207	694	.	520.19812	4.147497	-1	481	750	Intron (NM_001075999/533703, intron 3 of 3)	1	72326778	72499172	172395	1	533703	NM_001075999	122235	ENSBTAG00000014564	XXYLT1	xyloside xylosyltransferase 1	YES
chr1	72452270	72453197	peak_1208	1000	.	1117.012207	5.83519	-1	463	928	Intron (NM_001075999/533703, intron 3 of 3)	1	72326778	72499172	172395	1	533703	NM_001075999	125492	ENSBTAG00000014564	XXYLT1	xyloside xylosyltransferase 1	YES
chr1	72455407	72456014	peak_1209	1000	.	630.86853	5.596622	-1	146	608	Intron (NM_001075999/533703, intron 3 of 3)	1	72326778	72499172	172395	1	533703	NM_001075999	128629	ENSBTAG00000014564	XXYLT1	xyloside xylosyltransferase 1	YES
chr1	72457336	72458122	peak_1210	1000	.	899.282227	6.555232	-1	162	787	Intron (NM_001075999/533703, intron 3 of 3)	1	72326778	72499172	172395	1	533703	NM_001075999	130558	ENSBTAG00000014564	XXYLT1	xyloside xylosyltransferase 1	YES
chr1	72459301	72460382	peak_1211	1000	.	4175.633789	13.045549	-1	644	1082	Intron (NM_001075999/533703, intron 3 of 3)	1	72326778	72499172	172395	1	533703	NM_001075999	132523	ENSBTAG00000014564	XXYLT1	xyloside xylosyltransferase 1	YES
chr1	72463637	72464472	peak_1212	733	.	613.13855	5.146602	-1	753	836	Intron (NM_001075999/533703, intron 3 of 3)	1	72326778	72499172	172395	1	533703	NM_001075999	136859	ENSBTAG00000014564	XXYLT1	xyloside xylosyltransferase 1	YES
chr1	72469409	72469689	peak_1213	835	.	234.596237	4.046492	-1	196	281	Intron (NM_001075999/533703, intron 3 of 3)	1	72326778	72499172	172395	1	533703	NM_001075999	142631	ENSBTAG00000014564	XXYLT1	xyloside xylosyltransferase 1	YES
chr1	72475428	72475874	peak_1214	652	.	291.334442	3.716277	-1	218	447	Intron (NM_001075999/533703, intron 3 of 3)	1	72326778	72499172	172395	1	533703	NM_001075999	148650	ENSBTAG00000014564	XXYLT1	xyloside xylosyltransferase 1	YES
chr1	72499253	72499806	peak_1215	1000	.	874.884827	6.225902	-1	269	554	Distal Intergenic	1	72326778	72499172	172395	1	533703	NM_001075999	172475	ENSBTAG00000014564	XXYLT1	xyloside xylosyltransferase 1	YES
chr1	72574038	72574728	peak_1216	1000	.	1821.083496	9.684646	-1	424	691	Distal Intergenic	1	72326778	72499172	172395	1	533703	NM_001075999	247260	ENSBTAG00000014564	XXYLT1	xyloside xylosyltransferase 1	YES
chr1	72576162	72576765	peak_1217	1000	.	1563.819702	7.320345	-1	333	604	Distal Intergenic	1	72326778	72499172	172395	1	533703	NM_001075999	249384	ENSBTAG00000014564	XXYLT1	xyloside xylosyltransferase 1	NO
chr1	72578987	72579896	peak_1218	1000	.	2420.191406	10.484059	-1	392	910	Distal Intergenic	1	72326778	72499172	172395	1	533703	NM_001075999	252209	ENSBTAG00000014564	XXYLT1	xyloside xylosyltransferase 1	YES
chr1	72599467	72599858	peak_1219	927	.	363.254059	4.61334	-1	239	392	Distal Intergenic	1	72326778	72499172	172395	1	533703	NM_001075999	272689	ENSBTAG00000014564	XXYLT1	xyloside xylosyltransferase 1	YES
chr1	72604013	72604973	peak_1220	1000	.	1975.623047	8.493256	-1	581	961	Distal Intergenic	1	72877436	72900012	22577	1	505082	NM_001045910	-272463	ENSBTAG00000008461	LSG1	large 60S subunit nuclear export GTPase 1	NO
chr1	72803148	72803406	peak_1221	1000	.	333.758667	4.196072	-1	98	259	Distal Intergenic	1	72877436	72900012	22577	1	505082	NM_001045910	-74030	ENSBTAG00000008461	LSG1	large 60S subunit nuclear export GTPase 1	YES
chr1	72822751	72822932	peak_1222	1000	.	270.346069	4.29944	-1	114	182	Distal Intergenic	1	72877436	72900012	22577	1	505082	NM_001045910	-54504	ENSBTAG00000008461	LSG1	large 60S subunit nuclear export GTPase 1	YES
chr1	72857828	72858359	peak_1223	589	.	313.247986	4.184175	-1	93	532	Distal Intergenic	1	72877436	72900012	22577	1	505082	NM_001045910	-19077	ENSBTAG00000008461	LSG1	large 60S subunit nuclear export GTPase 1	YES
chr1	72861076	72863004	peak_1224	1000	.	3973.860352	7.078559	-1	785	1929	Distal Intergenic	1	72877436	72900012	22577	1	505082	NM_001045910	-14432	ENSBTAG00000008461	LSG1	large 60S subunit nuclear export GTPase 1	YES
chr1	72863243	72864161	peak_1225	1000	.	4323.209961	12.368146	-1	544	919	Distal Intergenic	1	72877436	72900012	22577	1	505082	NM_001045910	-13275	ENSBTAG00000008461	LSG1	large 60S subunit nuclear export GTPase 1	NO
chr1	72867533	72868320	peak_1226	1000	.	2527.41748	11.616239	-1	457	788	Distal Intergenic	1	72877436	72900012	22577	1	505082	NM_001045910	-9116	ENSBTAG00000008461	LSG1	large 60S subunit nuclear export GTPase 1	NO
chr1	72875980	72878193	peak_1227	1000	.	7354.93457	14.933367	-1	1137	2214	Promoter (<=1kb)	1	72877436	72900012	22577	1	505082	NM_001045910	0	ENSBTAG00000008461	LSG1	large 60S subunit nuclear export GTPase 1	NO
chr1	72904147	72904546	peak_1228	1000	.	597.124939	5.216406	-1	108	400	Distal Intergenic	1	72908919	72952030	43112	1	614057	NM_001099131	-4373	ENSBTAG00000002394	TMEM44	transmembrane protein 44	NO
chr1	72908492	72909218	peak_1229	1000	.	883.904785	5.403953	-1	265	727	Promoter (<=1kb)	1	72908919	72952030	43112	1	614057	NM_001099131	0	ENSBTAG00000002394	TMEM44	transmembrane protein 44	NO
chr1	72927301	72927527	peak_1230	1000	.	648.02655	6.275495	-1	101	227	Intron (NM_001099131/614057, intron 8 of 10)	1	72908919	72952030	43112	1	614057	NM_001099131	18382	ENSBTAG00000002394	TMEM44	transmembrane protein 44	YES
chr1	72935483	72935689	peak_1231	1000	.	212.696854	3.939853	-1	114	207	Intron (NM_001099131/614057, intron 8 of 10)	1	72959121	72959194	74	2	100313116	NR_036330	23505	ENSBTAG00000045117	MIR2287	microRNA mir-2287	YES
chr1	72948318	72948956	peak_1232	601	.	383.74176	3.467634	-1	256	639	Exon (NM_001099131/614057, exon 10 of 11)	1	72959121	72959194	74	2	100313116	NR_036330	10238	ENSBTAG00000045117	MIR2287	microRNA mir-2287	YES
chr1	72950661	72951034	peak_1233	976	.	364.937286	4.529156	-1	195	374	Intron (NM_001099131/614057, intron 10 of 10)	1	72959121	72959194	74	2	100313116	NR_036330	8160	ENSBTAG00000045117	MIR2287	microRNA mir-2287	YES
chr1	72951681	72952435	peak_1234	1000	.	2458.098633	11.78864	-1	498	755	3' UTR	1	72959121	72959194	74	2	100313116	NR_036330	6759	ENSBTAG00000045117	MIR2287	microRNA mir-2287	YES
chr1	72954746	72955277	peak_1235	1000	.	1266.12561	6.704314	-1	214	532	Distal Intergenic	1	72959121	72959194	74	2	100313116	NR_036330	3917	ENSBTAG00000045117	MIR2287	microRNA mir-2287	YES
chr1	72960763	72961192	peak_1236	867	.	372.785431	3.840374	-1	127	430	Promoter (1-2kb)	1	72959121	72959194	74	2	100313116	NR_036330	-1569	ENSBTAG00000045117	MIR2287	microRNA mir-2287	YES
chr1	72961888	72962568	peak_1237	1000	.	1277.999023	7.118171	-1	295	681	Promoter (2-3kb)	1	72959121	72959194	74	2	100313116	NR_036330	-2694	ENSBTAG00000045117	MIR2287	microRNA mir-2287	YES
chr1	73046564	73049212	peak_1238	1000	.	9596.654297	17.138033	-1	1577	2649	Distal Intergenic	1	73069867	73124597	54731	1	523889	NM_001192585	-20655	ENSBTAG00000013204	ATP13A3	ATPase 13A3	NO
chr1	73060204	73060544	peak_1239	1000	.	406.305237	5.381006	-1	199	341	Distal Intergenic	1	73069867	73124597	54731	1	523889	NM_001192585	-9323	ENSBTAG00000013204	ATP13A3	ATPase 13A3	YES
chr1	73061887	73062171	peak_1240	821	.	233.9991	3.585723	-1	88	285	Distal Intergenic	1	73069867	73124597	54731	1	523889	NM_001192585	-7696	ENSBTAG00000013204	ATP13A3	ATPase 13A3	YES
chr1	73133495	73133910	peak_1241	545	.	226.664215	3.593939	-1	69	416	Distal Intergenic	1	73178781	73188077	9297	1	614562	NM_001101232	-44871	ENSBTAG00000032656	CPN2	carboxypeptidase N subunit 2	NO
chr1	73162420	73162761	peak_1242	945	.	323.119446	3.742359	-1	103	342	Distal Intergenic	1	73178781	73188077	9297	1	614562	NM_001101232	-16020	ENSBTAG00000032656	CPN2	carboxypeptidase N subunit 2	YES
chr1	73167956	73168148	peak_1243	1000	.	267.333069	4.25027	-1	102	193	Distal Intergenic	1	73178781	73188077	9297	1	614562	NM_001101232	-10633	ENSBTAG00000032656	CPN2	carboxypeptidase N subunit 2	YES
chr1	73183874	73184428	peak_1244	1000	.	775.811035	6.496782	-1	283	555	Intron (NM_001101232/614562, intron 1 of 1)	1	73178781	73188077	9297	1	614562	NM_001101232	5093	ENSBTAG00000032656	CPN2	carboxypeptidase N subunit 2	YES
chr1	73205819	73206571	peak_1245	1000	.	1765.713379	8.402973	-1	309	753	Distal Intergenic	1	73178781	73188077	9297	1	614562	NM_001101232	27038	ENSBTAG00000032656	CPN2	carboxypeptidase N subunit 2	NO
chr1	73252093	73253197	peak_1246	1000	.	3216.809082	12.046837	-1	472	1105	Distal Intergenic	1	73178781	73188077	9297	1	614562	NM_001101232	73312	ENSBTAG00000032656	CPN2	carboxypeptidase N subunit 2	YES
chr1	73253643	73254255	peak_1247	383	.	234.866623	3.576921	-1	524	613	Distal Intergenic	1	73178781	73188077	9297	1	614562	NM_001101232	74862	ENSBTAG00000032656	CPN2	carboxypeptidase N subunit 2	YES
chr1	73257338	73257881	peak_1248	693	.	376.97641	3.831153	-1	123	544	Distal Intergenic	1	73178781	73188077	9297	1	614562	NM_001101232	78557	ENSBTAG00000032656	CPN2	carboxypeptidase N subunit 2	NO
chr1	73342453	73342789	peak_1249	619	.	208.542313	3.293007	-1	192	337	Distal Intergenic	1	73362774	73365254	2481	2	539547	NM_001034678	22465	ENSBTAG00000000569	HES1	hes family bHLH transcription factor 1	YES
chr1	73358854	73360788	peak_1250	1000	.	6673.348633	12.01336	-1	917	1935	Downstream (1-2kb)	1	73362774	73365254	2481	2	539547	NM_001034678	4466	ENSBTAG00000000569	HES1	hes family bHLH transcription factor 1	NO
chr1	73363149	73363871	peak_1251	1000	.	1892.168091	7.537662	-1	261	723	Promoter (1-2kb)	1	73362774	73365254	2481	2	539547	NM_001034678	1383	ENSBTAG00000000569	HES1	hes family bHLH transcription factor 1	NO
chr1	73365118	73365613	peak_1252	1000	.	1508.749023	7.813077	-1	309	496	Promoter (<=1kb)	1	73362774	73365254	2481	2	539547	NM_001034678	0	ENSBTAG00000000569	HES1	hes family bHLH transcription factor 1	NO
chr1	73365926	73367778	peak_1253	1000	.	6325.143066	9.638518	-1	302	1853	Promoter (<=1kb)	1	73362774	73365254	2481	2	539547	NM_001034678	-672	ENSBTAG00000000569	HES1	hes family bHLH transcription factor 1	NO
chr1	73402687	73402979	peak_1254	1000	.	469.748413	4.92976	-1	155	293	Distal Intergenic	1	73362774	73365254	2481	2	539547	NM_001034678	-37433	ENSBTAG00000000569	HES1	hes family bHLH transcription factor 1	NO
chr1	73404532	73405036	peak_1255	883	.	445.784271	4.05751	-1	98	505	Distal Intergenic	1	73362774	73365254	2481	2	539547	NM_001034678	-39278	ENSBTAG00000000569	HES1	hes family bHLH transcription factor 1	YES
chr1	73429653	73430085	peak_1256	913	.	395.131348	4.91329	-1	121	433	Distal Intergenic	1	73362774	73365254	2481	2	539547	NM_001034678	-64399	ENSBTAG00000000569	HES1	hes family bHLH transcription factor 1	NO
chr1	73522743	73523142	peak_1257	613	.	245.12236	3.813617	-1	240	400	Distal Intergenic	1	73362774	73365254	2481	2	539547	NM_001034678	-157489	ENSBTAG00000000569	HES1	hes family bHLH transcription factor 1	YES
chr1	73542329	73542951	peak_1258	1000	.	1488.160767	7.713425	-1	318	623	Distal Intergenic	1	73362774	73365254	2481	2	539547	NM_001034678	-177075	ENSBTAG00000000569	HES1	hes family bHLH transcription factor 1	YES
chr1	73555057	73555469	peak_1259	1000	.	920.261475	5.78601	-1	207	413	Distal Intergenic	1	73362774	73365254	2481	2	539547	NM_001034678	-189803	ENSBTAG00000000569	HES1	hes family bHLH transcription factor 1	NO
chr1	73626216	73627161	peak_1260	964	.	911.801819	5.014216	-1	261	946	Distal Intergenic	1	73771857	73856364	84508	2	524142	NM_001192961	229203	ENSBTAG00000019514	OPA1	OPA1 mitochondrial dynamin like GTPase	NO
chr1	73642385	73642893	peak_1261	1000	.	870.33429	5.117827	-1	102	509	Distal Intergenic	1	73771857	73856364	84508	2	524142	NM_001192961	213471	ENSBTAG00000019514	OPA1	OPA1 mitochondrial dynamin like GTPase	YES
chr1	73702914	73703610	peak_1262	1000	.	1204.578125	6.585683	-1	385	697	Distal Intergenic	1	73771857	73856364	84508	2	524142	NM_001192961	152754	ENSBTAG00000019514	OPA1	OPA1 mitochondrial dynamin like GTPase	YES
chr1	73708729	73709057	peak_1263	1000	.	766.450012	6.730495	-1	126	329	Distal Intergenic	1	73771857	73856364	84508	2	524142	NM_001192961	147307	ENSBTAG00000019514	OPA1	OPA1 mitochondrial dynamin like GTPase	NO
chr1	73717845	73718166	peak_1264	948	.	305.235504	4.148205	-1	172	322	Distal Intergenic	1	73771857	73856364	84508	2	524142	NM_001192961	138198	ENSBTAG00000019514	OPA1	OPA1 mitochondrial dynamin like GTPase	YES
chr1	73791490	73792310	peak_1265	1000	.	2238.568115	11.316646	-1	239	821	Intron (NM_001192961/524142, intron 28 of 29)	1	73771857	73856364	84508	2	524142	NM_001192961	64054	ENSBTAG00000019514	OPA1	OPA1 mitochondrial dynamin like GTPase	YES
chr1	73792969	73793154	peak_1266	1000	.	289.577667	4.646778	-1	91	186	Intron (NM_001192961/524142, intron 28 of 29)	1	73771857	73856364	84508	2	524142	NM_001192961	63210	ENSBTAG00000019514	OPA1	OPA1 mitochondrial dynamin like GTPase	YES
chr1	73799398	73800519	peak_1267	1000	.	2805.780762	11.663506	-1	460	1122	Intron (NM_001192961/524142, intron 26 of 29)	1	73771857	73856364	84508	2	524142	NM_001192961	55845	ENSBTAG00000019514	OPA1	OPA1 mitochondrial dynamin like GTPase	YES
chr1	73801218	73801805	peak_1268	1000	.	936.836548	6.346676	-1	356	588	Intron (NM_001192961/524142, intron 25 of 29)	1	73771857	73856364	84508	2	524142	NM_001192961	54559	ENSBTAG00000019514	OPA1	OPA1 mitochondrial dynamin like GTPase	YES
chr1	73821732	73822619	peak_1269	335	.	297.4841	3.608004	-1	478	888	Intron (NM_001192961/524142, intron 17 of 29)	1	73771857	73856364	84508	2	524142	NM_001192961	33745	ENSBTAG00000019514	OPA1	OPA1 mitochondrial dynamin like GTPase	YES
chr1	73823525	73825441	peak_1270	1000	.	5046.691406	14.181782	-1	421	1917	Intron (NM_001192961/524142, intron 15 of 29)	1	73771857	73856364	84508	2	524142	NM_001192961	30923	ENSBTAG00000019514	OPA1	OPA1 mitochondrial dynamin like GTPase	YES
chr1	73855694	73857222	peak_1271	1000	.	5297.708496	12.937429	-1	849	1529	Promoter (<=1kb)	1	73771857	73856364	84508	2	524142	NM_001192961	0	ENSBTAG00000019514	OPA1	OPA1 mitochondrial dynamin like GTPase	NO
chr1	73872787	73873177	peak_1272	1000	.	413.004669	4.60576	-1	288	391	Distal Intergenic	1	73771857	73856364	84508	2	524142	NM_001192961	-16423	ENSBTAG00000019514	OPA1	OPA1 mitochondrial dynamin like GTPase	YES
chr1	73893170	73893483	peak_1273	1000	.	499.746796	4.897753	-1	165	314	Distal Intergenic	1	73771857	73856364	84508	2	524142	NM_001192961	-36806	ENSBTAG00000019514	OPA1	OPA1 mitochondrial dynamin like GTPase	YES
chr1	73895231	73895574	peak_1274	1000	.	759.024902	5.499347	-1	194	344	Distal Intergenic	1	73771857	73856364	84508	2	524142	NM_001192961	-38867	ENSBTAG00000019514	OPA1	OPA1 mitochondrial dynamin like GTPase	YES
chr1	74020835	74021195	peak_1275	555	.	200.385712	3.267452	-1	69	361	Distal Intergenic	1	73941736	73941792	57	1	114483293	NR_162291	79099	ENSBTAG00000054354	MIR2285BK	microRNA mir-2285bk	YES
chr1	74025782	74026432	peak_1276	1000	.	1844.235718	9.180026	-1	248	651	Distal Intergenic	1	73941736	73941792	57	1	114483293	NR_162291	84046	ENSBTAG00000054354	MIR2285BK	microRNA mir-2285bk	YES
chr1	74066580	74067455	peak_1277	1000	.	4419.212402	12.928952	-1	437	876	Distal Intergenic	1	74163666	74183415	19750	2	540539	NM_001314065	115960	ENSBTAG00000035844	PLAAT1	phospholipase A and acyltransferase 1	YES
chr1	74085684	74086168	peak_1278	1000	.	513.973206	4.376159	-1	164	485	Distal Intergenic	1	74163666	74183415	19750	2	540539	NM_001314065	97247	ENSBTAG00000035844	PLAAT1	phospholipase A and acyltransferase 1	YES
chr1	74211620	74212056	peak_1279	1000	.	672.495972	5.320119	-1	223	437	Distal Intergenic	1	74166862	74183415	16554	2	540539	NM_001076225	-28205	ENSBTAG00000035844	PLAAT1	phospholipase A and acyltransferase 1	YES
chr1	74332959	74333512	peak_1280	1000	.	1363.911865	6.384992	-1	200	554	Distal Intergenic	1	74166862	74183415	16554	2	540539	NM_001076225	-149544	ENSBTAG00000035844	PLAAT1	phospholipase A and acyltransferase 1	YES
chr1	74347897	74348086	peak_1281	1000	.	232.545914	4.266086	-1	123	190	Distal Intergenic	1	74489024	74609955	120932	1	519376	NM_001205856	-140938	ENSBTAG00000005430	MB21D2	Mab-21 domain containing 2	YES
chr1	74488004	74490651	peak_1282	1000	.	6599.181152	9.554563	-1	618	2648	Promoter (<=1kb)	1	74489024	74609955	120932	1	519376	NM_001205856	0	ENSBTAG00000005430	MB21D2	Mab-21 domain containing 2	NO
chr1	74494183	74495081	peak_1283	1000	.	1162.229126	6.012003	-1	239	899	Intron (NM_001205856/519376, intron 1 of 1)	1	74489024	74609955	120932	1	519376	NM_001205856	5159	ENSBTAG00000005430	MB21D2	Mab-21 domain containing 2	YES
chr1	74500650	74501104	peak_1284	1000	.	531.309448	4.05293	-1	266	455	Intron (NM_001205856/519376, intron 1 of 1)	1	74489024	74609955	120932	1	519376	NM_001205856	11626	ENSBTAG00000005430	MB21D2	Mab-21 domain containing 2	YES
chr1	74526739	74527301	peak_1285	1000	.	1143.250732	7.817661	-1	462	563	Intron (NM_001205856/519376, intron 1 of 1)	1	74489024	74609955	120932	1	519376	NM_001205856	37715	ENSBTAG00000005430	MB21D2	Mab-21 domain containing 2	YES
chr1	74531830	74532240	peak_1286	1000	.	668.222961	5.747327	-1	154	411	Intron (NM_001205856/519376, intron 1 of 1)	1	74489024	74609955	120932	1	519376	NM_001205856	42806	ENSBTAG00000005430	MB21D2	Mab-21 domain containing 2	YES
chr1	74536551	74536821	peak_1287	999	.	270.765839	3.991292	-1	156	271	Intron (NM_001205856/519376, intron 1 of 1)	1	74489024	74609955	120932	1	519376	NM_001205856	47527	ENSBTAG00000005430	MB21D2	Mab-21 domain containing 2	YES
chr1	74541336	74541884	peak_1288	1000	.	1658.370117	8.71843	-1	232	549	Intron (NM_001205856/519376, intron 1 of 1)	1	74489024	74609955	120932	1	519376	NM_001205856	52312	ENSBTAG00000005430	MB21D2	Mab-21 domain containing 2	YES
chr1	74549700	74549878	peak_1289	1000	.	213.509521	4.030131	-1	98	179	Intron (NM_001205856/519376, intron 1 of 1)	1	74489024	74609955	120932	1	519376	NM_001205856	60676	ENSBTAG00000005430	MB21D2	Mab-21 domain containing 2	YES
chr1	74561039	74561368	peak_1290	1000	.	498.95459	5.125081	-1	184	330	Intron (NM_001205856/519376, intron 1 of 1)	1	74489024	74609955	120932	1	519376	NM_001205856	72015	ENSBTAG00000005430	MB21D2	Mab-21 domain containing 2	YES
chr1	74573230	74573635	peak_1291	630	.	255.883804	3.754822	-1	81	406	Intron (NM_001205856/519376, intron 1 of 1)	1	74489024	74609955	120932	1	519376	NM_001205856	84206	ENSBTAG00000005430	MB21D2	Mab-21 domain containing 2	YES
chr1	74575227	74575954	peak_1292	387	.	281.937866	3.628618	-1	172	728	Intron (NM_001205856/519376, intron 1 of 1)	1	74489024	74609955	120932	1	519376	NM_001205856	86203	ENSBTAG00000005430	MB21D2	Mab-21 domain containing 2	YES
chr1	74576721	74578404	peak_1293	1000	.	4769.235352	13.397366	-1	480	1684	Intron (NM_001205856/519376, intron 1 of 1)	1	74489024	74609955	120932	1	519376	NM_001205856	87697	ENSBTAG00000005430	MB21D2	Mab-21 domain containing 2	YES
chr1	74589470	74590113	peak_1294	1000	.	664.612488	5.43307	-1	246	644	Intron (NM_001205856/519376, intron 1 of 1)	1	74675841	75284061	608221	1	615823	NM_001079789	-85728	ENSBTAG00000012413	FGF12	fibroblast growth factor 12	YES
chr1	74599287	74599652	peak_1295	579	.	212.016113	3.616252	-1	251	366	Intron (NM_001205856/519376, intron 1 of 1)	1	74675841	75284061	608221	1	615823	NM_001079789	-76189	ENSBTAG00000012413	FGF12	fibroblast growth factor 12	YES
chr1	74607984	74609102	peak_1296	1000	.	3520.683838	10.917343	-1	627	1119	Exon (NM_001205856/519376, exon 2 of 2)	1	74675841	75284061	608221	1	615823	NM_001079789	-66739	ENSBTAG00000012413	FGF12	fibroblast growth factor 12	YES
chr1	74637037	74637323	peak_1297	1000	.	307.219849	4.549648	-1	188	287	Distal Intergenic	1	74675841	75284061	608221	1	615823	NM_001079789	-38518	ENSBTAG00000012413	FGF12	fibroblast growth factor 12	YES
chr1	74675438	74676030	peak_1298	1000	.	1165.032227	7.195973	-1	267	593	Promoter (<=1kb)	1	74675841	75284061	608221	1	615823	NM_001079789	0	ENSBTAG00000012413	FGF12	fibroblast growth factor 12	YES
chr1	74829555	74829945	peak_1299	1000	.	438.757324	4.979672	-1	255	391	Promoter (<=1kb)	1	74829775	74829854	80	1	114483317	NR_162219	0	ENSBTAG00000055130	MIR10182	microRNA mir-10182	YES
chr1	74834744	74835038	peak_1300	1000	.	424.144104	4.433849	-1	117	295	Intron (NM_001079789/615823, intron 2 of 5)	1	74829775	74829854	80	1	114483317	NR_162219	4969	ENSBTAG00000055130	MIR10182	microRNA mir-10182	YES
chr1	74933316	74933884	peak_1301	1000	.	905.046631	6.584229	-1	247	569	Intron (NM_001079789/615823, intron 2 of 5)	1	74829775	74829854	80	1	114483317	NR_162219	103541	ENSBTAG00000055130	MIR10182	microRNA mir-10182	YES
chr1	74952719	74952989	peak_1302	1000	.	458.965332	4.687953	-1	163	271	Intron (NM_001079789/615823, intron 2 of 5)	1	74829775	74829854	80	1	114483317	NR_162219	122944	ENSBTAG00000055130	MIR10182	microRNA mir-10182	YES
chr1	74953852	74954422	peak_1303	1000	.	626.936646	5.832982	-1	434	571	Intron (NM_001079789/615823, intron 2 of 5)	1	74829775	74829854	80	1	114483317	NR_162219	124077	ENSBTAG00000055130	MIR10182	microRNA mir-10182	YES
chr1	75002741	75005696	peak_1304	1000	.	9948.415039	10.540952	-1	1188	2956	Intron (NM_001079789/615823, intron 2 of 5)	1	74829775	74829854	80	1	114483317	NR_162219	172966	ENSBTAG00000055130	MIR10182	microRNA mir-10182	YES
chr1	75042715	75043464	peak_1305	890	.	667.155884	5.020243	-1	645	750	Intron (NM_001079789/615823, intron 2 of 5)	1	74829775	74829854	80	1	114483317	NR_162219	212940	ENSBTAG00000055130	MIR10182	microRNA mir-10182	YES
chr1	75044387	75045918	peak_1306	1000	.	3173.235107	10.327971	-1	1082	1532	Intron (NM_001079789/615823, intron 2 of 5)	1	74829775	74829854	80	1	114483317	NR_162219	214612	ENSBTAG00000055130	MIR10182	microRNA mir-10182	YES
chr1	75060194	75060540	peak_1307	708	.	245.580505	4.244297	-1	239	347	Intron (NM_001079789/615823, intron 3 of 5)	1	74829775	74829854	80	1	114483317	NR_162219	230419	ENSBTAG00000055130	MIR10182	microRNA mir-10182	YES
chr1	75077261	75078060	peak_1308	1000	.	4563.820312	15.642819	-1	434	800	Intron (NM_001079789/615823, intron 3 of 5)	1	74829775	74829854	80	1	114483317	NR_162219	247486	ENSBTAG00000055130	MIR10182	microRNA mir-10182	YES
chr1	75297684	75298069	peak_1309	1000	.	471.118652	5.36118	-1	142	386	Distal Intergenic	1	74829775	74829854	80	1	114483317	NR_162219	467909	ENSBTAG00000055130	MIR10182	microRNA mir-10182	YES
chr1	75339950	75340237	peak_1310	1000	.	584.868591	5.495127	-1	134	288	Distal Intergenic	1	74829775	74829854	80	1	114483317	NR_162219	510175	ENSBTAG00000055130	MIR10182	microRNA mir-10182	YES
chr1	75342222	75342852	peak_1311	1000	.	993.660278	7.190602	-1	321	631	Distal Intergenic	1	74829775	74829854	80	1	114483317	NR_162219	512447	ENSBTAG00000055130	MIR10182	microRNA mir-10182	YES
chr1	75699595	75699926	peak_1312	1000	.	897.897827	6.642706	-1	198	332	Distal Intergenic	1	75926835	76005995	79161	2	529404	NM_001038147	306069	ENSBTAG00000006945	CCDC50	coiled-coil domain containing 50	YES
chr1	75710896	75711239	peak_1313	714	.	245.778137	3.814427	-1	163	344	Distal Intergenic	1	75926835	76005995	79161	2	529404	NM_001038147	294756	ENSBTAG00000006945	CCDC50	coiled-coil domain containing 50	YES
chr1	75844061	75844353	peak_1314	1000	.	490.249359	5.082134	-1	204	293	Distal Intergenic	1	75926835	76005995	79161	2	529404	NM_001038147	161642	ENSBTAG00000006945	CCDC50	coiled-coil domain containing 50	YES
chr1	75911992	75912392	peak_1315	973	.	390.034729	4.677904	-1	176	401	Distal Intergenic	1	75926835	76005995	79161	2	529404	NM_001038147	93603	ENSBTAG00000006945	CCDC50	coiled-coil domain containing 50	YES
chr1	75930276	75930789	peak_1316	781	.	401.308228	4.629086	-1	240	514	Intron (NM_001038147/529404, intron 9 of 10)	1	75926835	76005995	79161	2	529404	NM_001038147	75206	ENSBTAG00000006945	CCDC50	coiled-coil domain containing 50	YES
chr1	75942437	75942746	peak_1317	1000	.	345.744781	3.856565	-1	65	310	Exon (NM_001038147/529404, exon 6 of 11)	1	75926835	76005995	79161	2	529404	NM_001038147	63249	ENSBTAG00000006945	CCDC50	coiled-coil domain containing 50	YES
chr1	75952685	75952983	peak_1318	1000	.	762.967957	6.567392	-1	118	299	Intron (NM_001038147/529404, intron 5 of 10)	1	75926835	76005995	79161	2	529404	NM_001038147	53012	ENSBTAG00000006945	CCDC50	coiled-coil domain containing 50	YES
chr1	75965228	75965877	peak_1319	793	.	515.215149	4.209416	-1	610	650	Intron (NM_001038147/529404, intron 4 of 10)	1	75926835	76005995	79161	2	529404	NM_001038147	40118	ENSBTAG00000006945	CCDC50	coiled-coil domain containing 50	YES
chr1	75990215	75990398	peak_1320	1000	.	233.824966	4.107174	-1	111	184	Intron (NM_001038147/529404, intron 1 of 10)	1	75926835	76005995	79161	2	529404	NM_001038147	15597	ENSBTAG00000006945	CCDC50	coiled-coil domain containing 50	YES
chr1	75991922	75992593	peak_1321	1000	.	693.067505	4.830183	-1	332	672	Intron (NM_001038147/529404, intron 1 of 10)	1	75926835	76005995	79161	2	529404	NM_001038147	13402	ENSBTAG00000006945	CCDC50	coiled-coil domain containing 50	YES
chr1	76000414	76000677	peak_1322	1000	.	287.419403	3.743113	-1	38	264	Intron (NM_001038147/529404, intron 1 of 10)	1	75926835	76005995	79161	2	529404	NM_001038147	5318	ENSBTAG00000006945	CCDC50	coiled-coil domain containing 50	YES
chr1	76005096	76007085	peak_1323	1000	.	4743.481445	7.82564	-1	842	1990	Promoter (<=1kb)	1	75926835	76005995	79161	2	529404	NM_001038147	0	ENSBTAG00000006945	CCDC50	coiled-coil domain containing 50	NO
chr1	76078379	76078692	peak_1324	834	.	262.028625	3.823427	-1	247	314	Intron (NM_001098935/511114, intron 3 of 4)	1	76065892	76102113	36222	2	511114	NM_001098935	23421	ENSBTAG00000018703	OSTN	osteocrin	YES
chr1	76533884	76534275	peak_1325	1000	.	680.879211	5.314739	-1	248	392	Distal Intergenic	1	76602679	76723345	120667	2	539334	NM_001076155	189070	ENSBTAG00000013205	IL1RAP	interleukin 1 receptor accessory protein	YES
chr1	76606280	76606813	peak_1326	1000	.	1286.613281	7.794038	-1	296	534	Intron (NM_001076155/539334, intron 6 of 7)	1	76602679	76723345	120667	2	539334	NM_001076155	116532	ENSBTAG00000013205	IL1RAP	interleukin 1 receptor accessory protein	YES
chr1	76606943	76607501	peak_1327	482	.	269.256409	3.454732	-1	196	559	Intron (NM_001076155/539334, intron 6 of 7)	1	76602679	76723345	120667	2	539334	NM_001076155	115844	ENSBTAG00000013205	IL1RAP	interleukin 1 receptor accessory protein	YES
chr1	76608144	76608518	peak_1328	882	.	330.903442	4.049418	-1	203	375	Exon (NM_001076155/539334, exon 6 of 8)	1	76602679	76723345	120667	2	539334	NM_001076155	114827	ENSBTAG00000013205	IL1RAP	interleukin 1 receptor accessory protein	YES
chr1	76644992	76645478	peak_1329	980	.	477.031769	4.534577	-1	182	487	Intron (NM_001076155/539334, intron 2 of 7)	1	76602679	76723345	120667	2	539334	NM_001076155	77867	ENSBTAG00000013205	IL1RAP	interleukin 1 receptor accessory protein	YES
chr1	76645897	76646316	peak_1330	1000	.	861.438538	7.206941	-1	292	420	Intron (NM_001076155/539334, intron 2 of 7)	1	76602679	76723345	120667	2	539334	NM_001076155	77029	ENSBTAG00000013205	IL1RAP	interleukin 1 receptor accessory protein	YES
chr1	76659716	76660226	peak_1331	1000	.	650.081116	5.077814	-1	171	511	Intron (NM_001076155/539334, intron 2 of 7)	1	76602679	76723345	120667	2	539334	NM_001076155	63119	ENSBTAG00000013205	IL1RAP	interleukin 1 receptor accessory protein	YES
chr1	76660518	76661203	peak_1332	635	.	435.527069	4.430349	-1	526	686	Intron (NM_001076155/539334, intron 2 of 7)	1	76602679	76723345	120667	2	539334	NM_001076155	62142	ENSBTAG00000013205	IL1RAP	interleukin 1 receptor accessory protein	YES
chr1	76662034	76662851	peak_1333	1000	.	1259.663574	6.747148	-1	545	818	Intron (NM_001076155/539334, intron 2 of 7)	1	76602679	76723345	120667	2	539334	NM_001076155	60494	ENSBTAG00000013205	IL1RAP	interleukin 1 receptor accessory protein	YES
chr1	76665993	76666254	peak_1334	1000	.	593.578735	5.525907	-1	93	262	Intron (NM_001076155/539334, intron 1 of 7)	1	76602679	76723345	120667	2	539334	NM_001076155	57091	ENSBTAG00000013205	IL1RAP	interleukin 1 receptor accessory protein	YES
chr1	76677088	76677877	peak_1335	1000	.	2778.479736	10.638504	-1	475	790	Intron (NM_001076155/539334, intron 1 of 7)	1	76602679	76723345	120667	2	539334	NM_001076155	45468	ENSBTAG00000013205	IL1RAP	interleukin 1 receptor accessory protein	YES
chr1	76686371	76686978	peak_1336	1000	.	1271.148682	7.266083	-1	248	608	Intron (NM_001076155/539334, intron 1 of 7)	1	76602679	76723345	120667	2	539334	NM_001076155	36367	ENSBTAG00000013205	IL1RAP	interleukin 1 receptor accessory protein	YES
chr1	76691495	76691815	peak_1337	811	.	260.28479	4.153624	-1	200	321	Intron (NM_001076155/539334, intron 1 of 7)	1	76602679	76723345	120667	2	539334	NM_001076155	31530	ENSBTAG00000013205	IL1RAP	interleukin 1 receptor accessory protein	YES
chr1	76695088	76696688	peak_1338	1000	.	6624.931641	15.974217	-1	892	1601	Intron (NM_001076155/539334, intron 1 of 7)	1	76602679	76723345	120667	2	539334	NM_001076155	26657	ENSBTAG00000013205	IL1RAP	interleukin 1 receptor accessory protein	YES
chr1	76704659	76705705	peak_1339	1000	.	2810.056396	10.838008	-1	389	1047	Intron (NM_001076155/539334, intron 1 of 7)	1	76602679	76723345	120667	2	539334	NM_001076155	17640	ENSBTAG00000013205	IL1RAP	interleukin 1 receptor accessory protein	YES
chr1	76719697	76720131	peak_1340	1000	.	443.793762	5.298299	-1	310	435	Intron (NM_001076155/539334, intron 1 of 7)	1	76602679	76723345	120667	2	539334	NM_001076155	3214	ENSBTAG00000013205	IL1RAP	interleukin 1 receptor accessory protein	YES
chr1	76721194	76721820	peak_1341	959	.	601.115479	4.383922	-1	117	627	Promoter (1-2kb)	1	76602679	76723345	120667	2	539334	NM_001076155	1525	ENSBTAG00000013205	IL1RAP	interleukin 1 receptor accessory protein	YES
chr1	76721941	76724343	peak_1342	1000	.	12789.80664	19.04104	-1	1546	2403	Promoter (<=1kb)	1	76602679	76723345	120667	2	539334	NM_001076155	0	ENSBTAG00000013205	IL1RAP	interleukin 1 receptor accessory protein	NO
chr1	76874083	76874471	peak_1343	1000	.	465.714752	4.856302	-1	240	389	Distal Intergenic	1	76847361	76869738	22378	2	282184	NM_174519	-4345	ENSBTAG00000006494	CLDN16	claudin 16	YES
chr1	76973569	76973857	peak_1344	1000	.	557.261841	5.258854	-1	143	289	Promoter (<=1kb)	1	76973824	76989404	15581	1	414922	NM_001001854	0	ENSBTAG00000013148	CLDN1	claudin 1	YES
chr1	77111085	77111352	peak_1345	1000	.	294.848236	4.425024	-1	185	268	Distal Intergenic	1	77130195	77309576	179382	1	511799	NM_001100345	-18843	ENSBTAG00000021025	P3H2	prolyl 3-hydroxylase 2	YES
chr1	77129941	77131509	peak_1346	1000	.	3256.12793	8.854796	-1	213	1569	Promoter (<=1kb)	1	77130195	77309576	179382	1	511799	NM_001100345	0	ENSBTAG00000021025	P3H2	prolyl 3-hydroxylase 2	YES
chr1	77292059	77292405	peak_1347	1000	.	651.739868	6.225605	-1	225	347	Intron (NM_001100345/511799, intron 12 of 14)	1	77130195	77309576	179382	1	511799	NM_001100345	161864	ENSBTAG00000021025	P3H2	prolyl 3-hydroxylase 2	YES
chr1	77302697	77302937	peak_1348	1000	.	297.824158	3.951154	-1	111	241	Intron (NM_001100345/511799, intron 14 of 14)	1	77130195	77309576	179382	1	511799	NM_001100345	172502	ENSBTAG00000021025	P3H2	prolyl 3-hydroxylase 2	YES
chr1	77375735	77376806	peak_1349	1000	.	3014.837158	10.138101	-1	673	1072	Distal Intergenic	1	77130195	77309576	179382	1	511799	NM_001100345	245540	ENSBTAG00000021025	P3H2	prolyl 3-hydroxylase 2	YES
chr1	77717860	77718337	peak_1350	1000	.	1229.598511	6.665921	-1	204	478	Distal Intergenic	1	77389337	77688590	299254	2	615335	NM_001191337	-29270	ENSBTAG00000015460	TP63	tumor protein p63	YES
chr1	77728620	77729055	peak_1351	1000	.	1590.539673	8.416886	-1	290	436	Distal Intergenic	1	77389337	77688590	299254	2	615335	NM_001191337	-40030	ENSBTAG00000015460	TP63	tumor protein p63	YES
chr1	78112202	78112400	peak_1352	1000	.	297.421234	4.210207	-1	106	199	Intron (NM_001193079/615508, intron 3 of 5)	1	78014932	78169293	154362	2	615508	NM_001193079	56893	ENSBTAG00000032538	TPRG1	tumor protein p63 regulated 1	YES
chr1	78200636	78201713	peak_1353	1000	.	3092.642822	11.039436	-1	548	1078	Distal Intergenic	1	78014932	78169293	154362	2	615508	NM_001193079	-31343	ENSBTAG00000032538	TPRG1	tumor protein p63 regulated 1	NO
chr1	78212894	78213137	peak_1354	847	.	206.558853	3.538566	-1	179	244	Distal Intergenic	1	78014932	78169293	154362	2	615508	NM_001193079	-43601	ENSBTAG00000032538	TPRG1	tumor protein p63 regulated 1	YES
chr1	78213358	78214354	peak_1355	1000	.	3210.483643	12.759278	-1	319	997	Distal Intergenic	1	78014932	78169293	154362	2	615508	NM_001193079	-44065	ENSBTAG00000032538	TPRG1	tumor protein p63 regulated 1	YES
chr1	78240870	78241738	peak_1356	1000	.	3076.988281	13.343991	-1	560	869	Distal Intergenic	1	78014932	78169293	154362	2	615508	NM_001193079	-71577	ENSBTAG00000032538	TPRG1	tumor protein p63 regulated 1	YES
chr1	78257205	78258100	peak_1357	1000	.	1852.651367	9.242964	-1	601	896	Distal Intergenic	1	78014932	78169293	154362	2	615508	NM_001193079	-87912	ENSBTAG00000032538	TPRG1	tumor protein p63 regulated 1	YES
chr1	78344405	78344806	peak_1358	597	.	240.157181	3.289851	-1	52	402	Distal Intergenic	1	78014932	78169293	154362	2	615508	NM_001193079	-175112	ENSBTAG00000032538	TPRG1	tumor protein p63 regulated 1	YES
chr1	78372322	78372783	peak_1359	1000	.	1621.568115	9.995177	-1	163	462	Distal Intergenic	1	78014932	78169293	154362	2	615508	NM_001193079	-203029	ENSBTAG00000032538	TPRG1	tumor protein p63 regulated 1	YES
chr1	78377279	78380144	peak_1360	1000	.	11778.18164	15.93324	-1	1479	2866	Distal Intergenic	1	78014932	78169293	154362	2	615508	NM_001193079	-207986	ENSBTAG00000032538	TPRG1	tumor protein p63 regulated 1	NO
chr1	78410245	78410467	peak_1361	1000	.	285.056122	4.281083	-1	82	223	Distal Intergenic	1	78014932	78169293	154362	2	615508	NM_001193079	-240952	ENSBTAG00000032538	TPRG1	tumor protein p63 regulated 1	YES
chr1	78419991	78420492	peak_1362	1000	.	940.151306	5.382351	-1	315	502	Distal Intergenic	1	78661458	78661543	86	2	100313370	NR_031148	241051	ENSBTAG00000036372	MIR28	microRNA mir-28	YES
chr1	78535327	78535739	peak_1363	1000	.	634.041626	6.322366	-1	161	413	Intron (NM_001192591/524132, intron 9 of 11)	1	78661458	78661543	86	2	100313370	NR_031148	125804	ENSBTAG00000036372	MIR28	microRNA mir-28	YES
chr1	78537103	78537554	peak_1364	1000	.	904.49231	7.15045	-1	197	452	Intron (NM_001192591/524132, intron 9 of 11)	1	78661458	78661543	86	2	100313370	NR_031148	123989	ENSBTAG00000036372	MIR28	microRNA mir-28	YES
chr1	78572280	78572610	peak_1365	1000	.	505.234894	4.842171	-1	187	331	Intron (NM_001192591/524132, intron 8 of 11)	1	78661458	78661543	86	2	100313370	NR_031148	88933	ENSBTAG00000036372	MIR28	microRNA mir-28	YES
chr1	78865669	78866538	peak_1366	1000	.	1697.139282	7.531295	-1	443	870	Intron (NM_001192591/524132, intron 5 of 11)	1	78661458	78661543	86	2	100313370	NR_031148	-204126	ENSBTAG00000036372	MIR28	microRNA mir-28	YES
chr1	78937073	78937466	peak_1367	670	.	264.119263	3.802808	-1	193	394	Intron (NM_001192591/524132, intron 4 of 11)	1	78452386	79136219	683834	2	524132	NM_001192591	198753	ENSBTAG00000044001	LPP	LIM domain containing preferred translocation partner in lipoma	YES
chr1	78960232	78960425	peak_1368	1000	.	207.212189	3.562643	-1	65	194	Intron (NM_001192591/524132, intron 3 of 11)	1	78452386	79136219	683834	2	524132	NM_001192591	175794	ENSBTAG00000044001	LPP	LIM domain containing preferred translocation partner in lipoma	YES
chr1	78960907	78961337	peak_1369	582	.	250.934952	3.590542	-1	211	431	Intron (NM_001192591/524132, intron 3 of 11)	1	78452386	79136219	683834	2	524132	NM_001192591	174882	ENSBTAG00000044001	LPP	LIM domain containing preferred translocation partner in lipoma	YES
chr1	78971014	78971549	peak_1370	1000	.	621.221436	5.276075	-1	384	536	Intron (NM_001192591/524132, intron 3 of 11)	1	78452386	79136219	683834	2	524132	NM_001192591	164670	ENSBTAG00000044001	LPP	LIM domain containing preferred translocation partner in lipoma	YES
chr1	78994087	78994500	peak_1371	512	.	211.859818	3.427553	-1	326	414	Intron (NM_001192591/524132, intron 3 of 11)	1	78452386	79136219	683834	2	524132	NM_001192591	141719	ENSBTAG00000044001	LPP	LIM domain containing preferred translocation partner in lipoma	YES
chr1	79089817	79090341	peak_1372	1000	.	1259.551025	6.300733	-1	189	525	Intron (NM_001192591/524132, intron 2 of 11)	1	78452386	79136219	683834	2	524132	NM_001192591	45878	ENSBTAG00000044001	LPP	LIM domain containing preferred translocation partner in lipoma	YES
chr1	79122624	79123042	peak_1373	1000	.	1370.075562	7.779279	-1	192	419	Intron (NM_001192591/524132, intron 2 of 11)	1	78452386	79136219	683834	2	524132	NM_001192591	13177	ENSBTAG00000044001	LPP	LIM domain containing preferred translocation partner in lipoma	YES
chr1	79131809	79132124	peak_1374	1000	.	498.048096	4.81392	-1	138	316	Intron (NM_001192591/524132, intron 1 of 11)	1	78452386	79136219	683834	2	524132	NM_001192591	4095	ENSBTAG00000044001	LPP	LIM domain containing preferred translocation partner in lipoma	YES
chr1	79138566	79139067	peak_1375	1000	.	941.603455	5.870768	-1	144	502	Promoter (2-3kb)	1	78452386	79136219	683834	2	524132	NM_001192591	-2347	ENSBTAG00000044001	LPP	LIM domain containing preferred translocation partner in lipoma	YES
chr1	79193141	79194760	peak_1376	1000	.	4316.471191	9.387342	-1	698	1620	Distal Intergenic	1	78452386	79136219	683834	2	524132	NM_001192591	-56922	ENSBTAG00000044001	LPP	LIM domain containing preferred translocation partner in lipoma	NO
chr1	79266608	79267029	peak_1377	1000	.	662.304077	5.132424	-1	172	422	Distal Intergenic	1	78452386	79136219	683834	2	524132	NM_001192591	-130389	ENSBTAG00000044001	LPP	LIM domain containing preferred translocation partner in lipoma	YES
chr1	79290831	79293712	peak_1378	1000	.	16874.125	23.356979	-1	972	2882	Distal Intergenic	1	78452386	79136219	683834	2	524132	NM_001192591	-154612	ENSBTAG00000044001	LPP	LIM domain containing preferred translocation partner in lipoma	NO
chr1	79334446	79334940	peak_1379	711	.	352.115082	3.688114	-1	64	495	Distal Intergenic	1	78452386	79136219	683834	2	524132	NM_001192591	-198227	ENSBTAG00000044001	LPP	LIM domain containing preferred translocation partner in lipoma	YES
chr1	79347005	79347832	peak_1380	1000	.	2119.226074	7.504197	-1	422	828	Distal Intergenic	1	78452386	79136219	683834	2	524132	NM_001192591	-210786	ENSBTAG00000044001	LPP	LIM domain containing preferred translocation partner in lipoma	YES
chr1	79353147	79353668	peak_1381	1000	.	760.845947	5.221168	-1	291	522	Distal Intergenic	1	78452386	79136219	683834	2	524132	NM_001192591	-216928	ENSBTAG00000044001	LPP	LIM domain containing preferred translocation partner in lipoma	YES
chr1	79391267	79391799	peak_1382	1000	.	1781.978149	9.035477	-1	133	533	Distal Intergenic	1	79596406	79611183	14778	1	539020	NM_001206450	-204607	ENSBTAG00000001511	BCL6	BCL6 transcription repressor	YES
chr1	79393501	79393975	peak_1383	754	.	358.028168	4.254898	-1	306	475	Distal Intergenic	1	79596406	79611183	14778	1	539020	NM_001206450	-202431	ENSBTAG00000001511	BCL6	BCL6 transcription repressor	NO
chr1	79398989	79399174	peak_1384	1000	.	242.381256	4.129122	-1	127	186	Distal Intergenic	1	79596406	79611183	14778	1	539020	NM_001206450	-197232	ENSBTAG00000001511	BCL6	BCL6 transcription repressor	YES
chr1	79406014	79406718	peak_1385	1000	.	1085.451172	6.342984	-1	222	705	Distal Intergenic	1	79596406	79611183	14778	1	539020	NM_001206450	-189688	ENSBTAG00000001511	BCL6	BCL6 transcription repressor	YES
chr1	79437462	79437696	peak_1386	1000	.	612.894043	5.995072	-1	92	235	Distal Intergenic	1	79596406	79611183	14778	1	539020	NM_001206450	-158710	ENSBTAG00000001511	BCL6	BCL6 transcription repressor	YES
chr1	79528704	79528920	peak_1387	1000	.	482.371033	5.671469	-1	77	217	Distal Intergenic	1	79596406	79611183	14778	1	539020	NM_001206450	-67486	ENSBTAG00000001511	BCL6	BCL6 transcription repressor	YES
chr1	79584356	79585054	peak_1388	1000	.	1406.056885	8.002408	-1	161	699	Distal Intergenic	1	79596406	79611183	14778	1	539020	NM_001206450	-11352	ENSBTAG00000001511	BCL6	BCL6 transcription repressor	NO
chr1	79585449	79589001	peak_1389	1000	.	11391.93848	16.66581	-1	1469	3553	Distal Intergenic	1	79596406	79611183	14778	1	539020	NM_001206450	-7405	ENSBTAG00000001511	BCL6	BCL6 transcription repressor	NO
chr1	79589158	79589305	peak_1390	1000	.	215.637924	4.468978	-1	67	148	Distal Intergenic	1	79596406	79611183	14778	1	539020	NM_001206450	-7101	ENSBTAG00000001511	BCL6	BCL6 transcription repressor	YES
chr1	79589903	79592009	peak_1391	1000	.	4875.3125	9.391062	-1	1676	2107	Distal Intergenic	1	79596406	79611183	14778	1	539020	NM_001206450	-4397	ENSBTAG00000001511	BCL6	BCL6 transcription repressor	NO
chr1	79592253	79595188	peak_1392	1000	.	8182.296387	12.90863	-1	1341	2936	Promoter (1-2kb)	1	79596406	79611183	14778	1	539020	NM_001206450	-1218	ENSBTAG00000001511	BCL6	BCL6 transcription repressor	NO
chr1	79619394	79620329	peak_1393	1000	.	1489.37207	8.217885	-1	536	936	Distal Intergenic	1	79629615	79633348	3734	1	539817	NM_001192316	-9286	ENSBTAG00000003179	RTP2	receptor transporter protein 2	YES
chr1	79650107	79650284	peak_1394	1000	.	222.649124	4.378353	-1	90	178	Distal Intergenic	1	79657922	79659364	1443	1	280932	NM_173960	-7638	ENSBTAG00000017312	SST	somatostatin	YES
chr1	79916279	79916476	peak_1395	1000	.	262.404572	4.218878	-1	119	198	Promoter (<=1kb)	1	79911966	79916275	4310	2	532442	NM_001075961	-4	ENSBTAG00000032265	RTP4	receptor transporter protein 4	YES
chr1	80009439	80009872	peak_1396	1000	.	879.592407	6.41325	-1	94	434	Intron (NM_001076968/522347, intron 1 of 10)	1	80006310	80058775	52466	1	522347	NM_001076968	3129	ENSBTAG00000012467	MASP1	mannan binding lectin serine peptidase 1	YES
chr1	80023396	80024432	peak_1397	1000	.	5888.055664	15.494892	-1	411	1037	Intron (NM_001076968/522347, intron 2 of 10)	1	80006310	80058775	52466	1	522347	NM_001076968	17086	ENSBTAG00000012467	MASP1	mannan binding lectin serine peptidase 1	NO
chr1	80034157	80034400	peak_1398	1000	.	308.352966	4.251095	-1	87	244	Intron (NM_001076968/522347, intron 2 of 10)	1	80006310	80058775	52466	1	522347	NM_001076968	27847	ENSBTAG00000012467	MASP1	mannan binding lectin serine peptidase 1	YES
chr1	80068563	80068780	peak_1399	1000	.	397.940857	4.752136	-1	127	218	Distal Intergenic	1	80082559	80085391	2833	2	510430	NM_001192256	16611	ENSBTAG00000012706	RTP1	receptor transporter protein 1	YES
chr1	80070397	80071292	peak_1400	1000	.	1711.764282	6.873376	-1	603	896	Distal Intergenic	1	80082559	80085391	2833	2	510430	NM_001192256	14099	ENSBTAG00000012706	RTP1	receptor transporter protein 1	YES
chr1	80074897	80076301	peak_1401	1000	.	5325.248047	10.678028	-1	1077	1405	Distal Intergenic	1	80082559	80085391	2833	2	510430	NM_001192256	9090	ENSBTAG00000012706	RTP1	receptor transporter protein 1	YES
chr1	80085154	80085698	peak_1402	912	.	496.804596	4.831731	-1	240	545	Promoter (<=1kb)	1	80082559	80085391	2833	2	510430	NM_001192256	0	ENSBTAG00000012706	RTP1	receptor transporter protein 1	YES
chr1	80248186	80248404	peak_1403	932	.	204.113266	3.569825	-1	147	219	Distal Intergenic	1	80197123	80239514	42392	2	282073	NM_177517	-8672	ENSBTAG00000010357	ST6GAL1	ST6 beta-galactoside alpha-2,6-sialyltransferase 1	YES
chr1	80300529	80301202	peak_1404	1000	.	1351.478638	7.150441	-1	433	674	Distal Intergenic	1	80280615	80280695	81	2	102466169	NR_107802	-19834	ENSBTAG00000045003	MIR2285K-3	microRNA mir-2285k-3	YES
chr1	80302298	80302475	peak_1405	1000	.	221.882858	4.008071	-1	93	178	Distal Intergenic	1	80280615	80280695	81	2	102466169	NR_107802	-21603	ENSBTAG00000045003	MIR2285K-3	microRNA mir-2285k-3	YES
chr1	80307910	80308420	peak_1406	1000	.	1448.281128	7.141352	-1	293	511	Distal Intergenic	1	80280615	80280695	81	2	102466169	NR_107802	-27215	ENSBTAG00000045003	MIR2285K-3	microRNA mir-2285k-3	YES
chr1	80308522	80309128	peak_1407	1000	.	1116.316772	6.240974	-1	241	607	Distal Intergenic	1	80280615	80280695	81	2	102466169	NR_107802	-27827	ENSBTAG00000045003	MIR2285K-3	microRNA mir-2285k-3	YES
chr1	80344166	80347117	peak_1408	1000	.	6263.459473	11.533669	-1	1283	2952	Distal Intergenic	1	80280615	80280695	81	2	102466169	NR_107802	-63471	ENSBTAG00000045003	MIR2285K-3	microRNA mir-2285k-3	NO
chr1	80374891	80375590	peak_1409	1000	.	1629.400513	8.528958	-1	489	700	Distal Intergenic	1	80452924	80467446	14523	1	504637	NM_001045894	-77334	ENSBTAG00000014727	RFC4	replication factor C subunit 4	YES
chr1	80385294	80386491	peak_1410	1000	.	1569.037598	5.439605	-1	381	1198	Distal Intergenic	1	80452924	80467446	14523	1	504637	NM_001045894	-66433	ENSBTAG00000014727	RFC4	replication factor C subunit 4	YES
chr1	80400884	80401629	peak_1411	1000	.	2476.384277	8.242201	-1	117	746	Distal Intergenic	1	80452924	80467446	14523	1	504637	NM_001045894	-51295	ENSBTAG00000014727	RFC4	replication factor C subunit 4	YES
chr1	80422376	80422801	peak_1412	1000	.	1751.7229	10.121258	-1	127	426	Distal Intergenic	1	80452924	80467446	14523	1	504637	NM_001045894	-30123	ENSBTAG00000014727	RFC4	replication factor C subunit 4	YES
chr1	80436923	80437808	peak_1413	1000	.	2067.624268	6.6741	-1	310	886	Distal Intergenic	1	80452924	80467446	14523	1	504637	NM_001045894	-15116	ENSBTAG00000014727	RFC4	replication factor C subunit 4	YES
chr1	80443352	80443732	peak_1414	830	.	316.396881	3.995036	-1	66	381	Distal Intergenic	1	80452924	80467446	14523	1	504637	NM_001045894	-9192	ENSBTAG00000014727	RFC4	replication factor C subunit 4	YES
chr1	80451466	80453349	peak_1415	1000	.	8925.256836	15.703939	-1	1393	1884	Promoter (<=1kb)	1	80452924	80467446	14523	1	504637	NM_001045894	0	ENSBTAG00000014727	RFC4	replication factor C subunit 4	NO
chr1	80472807	80474591	peak_1416	1000	.	11037.2002	15.955545	-1	1250	1785	Promoter (<=1kb)	1	80467443	80473754	6312	2	286819	NM_001034044	0	ENSBTAG00000014724	EIF4A2	eukaryotic translation initiation factor 4A2	NO
chr1	80491190	80492247	peak_1417	1000	.	2046.945923	10.076402	-1	652	1058	Distal Intergenic	1	80467443	80473754	6312	2	286819	NM_001034044	-17436	ENSBTAG00000014724	EIF4A2	eukaryotic translation initiation factor 4A2	YES
chr1	80524428	80524832	peak_1418	1000	.	1059.604248	7.541831	-1	260	405	Intron (NM_175774/280833, intron 3 of 9)	1	80507284	80530699	23416	2	280833	NM_175774	5867	ENSBTAG00000005122	KNG1	kininogen 1	YES
chr1	80549683	80550204	peak_1419	1000	.	687.454834	6.747684	-1	128	522	Distal Intergenic	1	80536951	80545420	8470	2	280820	NM_173919	-4263	ENSBTAG00000001265	HRG	histidine rich glycoprotein	YES
chr1	80584831	80585248	peak_1420	1000	.	1078.96875	6.793787	-1	103	418	Distal Intergenic	1	80560871	80576178	15308	2	504615	NM_001034218	-8653	ENSBTAG00000017531	FETUB	fetuin B	YES
chr1	80603079	80603630	peak_1421	1000	.	672.766724	5.704199	-1	147	552	Distal Intergenic	1	80611857	80618770	6914	2	280988	NM_173984	15140	ENSBTAG00000000522	AHSG	alpha 2-HS glycoprotein	YES
chr1	80614953	80615757	peak_1422	1000	.	1871.360718	8.446994	-1	520	805	Exon (NM_173984/280988, exon 4 of 7)	1	80611857	80618770	6914	2	280988	NM_173984	3013	ENSBTAG00000000522	AHSG	alpha 2-HS glycoprotein	YES
chr1	80616290	80618895	peak_1423	1000	.	4492.734863	9.234649	-1	633	2606	Promoter (<=1kb)	1	80611857	80618770	6914	2	280988	NM_173984	0	ENSBTAG00000000522	AHSG	alpha 2-HS glycoprotein	YES
chr1	80619336	80619951	peak_1424	1000	.	620.013245	4.091003	-1	153	616	Promoter (<=1kb)	1	80611857	80618770	6914	2	280988	NM_173984	-566	ENSBTAG00000000522	AHSG	alpha 2-HS glycoprotein	YES
chr1	80622746	80623217	peak_1425	1000	.	715.811829	6.176505	-1	97	472	Distal Intergenic	1	80611857	80618770	6914	2	280988	NM_173984	-3976	ENSBTAG00000000522	AHSG	alpha 2-HS glycoprotein	NO
chr1	80626627	80627969	peak_1426	1000	.	1529.660156	6.230534	-1	748	1343	Distal Intergenic	1	80611857	80618770	6914	2	280988	NM_173984	-7857	ENSBTAG00000000522	AHSG	alpha 2-HS glycoprotein	YES
chr1	80628497	80630099	peak_1427	1000	.	8855.472656	19.163006	-1	492	1603	Distal Intergenic	1	80611857	80618770	6914	2	280988	NM_173984	-9727	ENSBTAG00000000522	AHSG	alpha 2-HS glycoprotein	YES
chr1	80633339	80634020	peak_1428	1000	.	1668.704224	9.291641	-1	199	682	Distal Intergenic	1	80611857	80618770	6914	2	280988	NM_173984	-14569	ENSBTAG00000000522	AHSG	alpha 2-HS glycoprotein	YES
chr1	80637766	80638222	peak_1429	492	.	224.654892	3.632624	-1	404	457	Distal Intergenic	1	80611857	80618770	6914	2	280988	NM_173984	-18996	ENSBTAG00000000522	AHSG	alpha 2-HS glycoprotein	YES
chr1	80647891	80648721	peak_1430	1000	.	1265.803101	6.244658	-1	538	831	Exon (NM_001034268/506316, exon 5 of 10)	1	80643739	80661936	18198	2	506316	NM_001034268	13215	ENSBTAG00000003151	DNAJB11	DnaJ heat shock protein family (Hsp40) member B11	YES
chr1	80660814	80662732	peak_1431	1000	.	13413.84961	22.87425	-1	1420	1919	Promoter (<=1kb)	1	80643739	80661936	18198	2	506316	NM_001034268	0	ENSBTAG00000003151	DNAJB11	DnaJ heat shock protein family (Hsp40) member B11	NO
chr1	80662838	80663460	peak_1432	682	.	424.774658	3.463558	-1	114	623	Promoter (<=1kb)	1	80643739	80661936	18198	2	506316	NM_001034268	-902	ENSBTAG00000003151	DNAJB11	DnaJ heat shock protein family (Hsp40) member B11	YES
chr1	80664978	80666487	peak_1433	1000	.	4791.039062	12.691508	-1	737	1510	Promoter (<=1kb)	1	80665763	80688911	23149	1	538314	NM_001083730	0	ENSBTAG00000003143	TBCCD1	TBCC domain containing 1	NO
chr1	80693675	80694546	peak_1434	1000	.	1984.292603	8.269893	-1	419	872	Promoter (2-3kb)	1	80690735	80696502	5768	1	281724	NM_174292	2940	ENSBTAG00000003140	CRYGS	crystallin gamma S	YES
chr1	80700991	80701280	peak_1435	949	.	275.222656	4.057699	-1	126	290	Distal Intergenic	1	80690735	80696502	5768	1	281724	NM_174292	10256	ENSBTAG00000003140	CRYGS	crystallin gamma S	YES
chr1	80703859	80704198	peak_1436	1000	.	425.831909	4.387865	-1	180	340	Distal Intergenic	1	80690735	80696502	5768	1	281724	NM_174292	13124	ENSBTAG00000003140	CRYGS	crystallin gamma S	YES
chr1	80809351	80809620	peak_1437	1000	.	410.445099	4.617947	-1	103	270	Distal Intergenic	1	80690735	80696502	5768	1	281724	NM_174292	118616	ENSBTAG00000003140	CRYGS	crystallin gamma S	YES
chr1	80820710	80821111	peak_1438	557	.	223.771744	3.527126	-1	274	402	Distal Intergenic	1	80690735	80696502	5768	1	281724	NM_174292	129975	ENSBTAG00000003140	CRYGS	crystallin gamma S	YES
chr1	80825605	80825939	peak_1439	872	.	291.986786	3.8927	-1	200	335	Distal Intergenic	1	80690735	80696502	5768	1	281724	NM_174292	134870	ENSBTAG00000003140	CRYGS	crystallin gamma S	YES
chr1	80873387	80874020	peak_1440	1000	.	737.007202	4.885763	-1	309	634	Distal Intergenic	1	80690735	80696502	5768	1	281724	NM_174292	182652	ENSBTAG00000003140	CRYGS	crystallin gamma S	YES
chr1	80966972	80967214	peak_1441	1000	.	372.113708	4.904249	-1	147	243	Distal Intergenic	1	81135305	81194599	59295	1	541166	NM_001192834	-168091	ENSBTAG00000014915	ETV5	ETS variant 5	YES
chr1	80970521	80970904	peak_1442	1000	.	831.647949	6.810092	-1	172	384	Distal Intergenic	1	81135305	81194599	59295	1	541166	NM_001192834	-164401	ENSBTAG00000014915	ETV5	ETS variant 5	YES
chr1	81002120	81002821	peak_1443	1000	.	896.604431	5.902977	-1	575	702	Distal Intergenic	1	81135305	81194599	59295	1	541166	NM_001192834	-132484	ENSBTAG00000014915	ETV5	ETS variant 5	YES
chr1	81035869	81036358	peak_1444	1000	.	562.332275	4.646778	-1	308	490	Distal Intergenic	1	81135305	81194599	59295	1	541166	NM_001192834	-98947	ENSBTAG00000014915	ETV5	ETS variant 5	YES
chr1	81038485	81040756	peak_1445	1000	.	10214.30664	18.298725	-1	933	2272	Distal Intergenic	1	81135305	81194599	59295	1	541166	NM_001192834	-94549	ENSBTAG00000014915	ETV5	ETS variant 5	YES
chr1	81046180	81047758	peak_1446	1000	.	7078.772949	16.900625	-1	751	1579	Distal Intergenic	1	81135305	81194599	59295	1	541166	NM_001192834	-87547	ENSBTAG00000014915	ETV5	ETS variant 5	YES
chr1	81048306	81048789	peak_1447	1000	.	516.957886	4.81009	-1	164	484	Distal Intergenic	1	81135305	81194599	59295	1	541166	NM_001192834	-86516	ENSBTAG00000014915	ETV5	ETS variant 5	YES
chr1	81051589	81052449	peak_1448	1000	.	1020.276184	5.345986	-1	92	861	Distal Intergenic	1	81135305	81194599	59295	1	541166	NM_001192834	-82856	ENSBTAG00000014915	ETV5	ETS variant 5	YES
chr1	81069993	81070728	peak_1449	1000	.	1277.448608	6.942518	-1	408	736	Distal Intergenic	1	81135305	81194599	59295	1	541166	NM_001192834	-64577	ENSBTAG00000014915	ETV5	ETS variant 5	YES
chr1	81094418	81094689	peak_1450	1000	.	330.907959	4.293561	-1	161	272	Distal Intergenic	1	81135305	81194599	59295	1	541166	NM_001192834	-40616	ENSBTAG00000014915	ETV5	ETS variant 5	YES
chr1	81097177	81097836	peak_1451	1000	.	1837.33374	9.78065	-1	402	660	Distal Intergenic	1	81135305	81194599	59295	1	541166	NM_001192834	-37469	ENSBTAG00000014915	ETV5	ETS variant 5	YES
chr1	81102667	81103007	peak_1452	1000	.	358.981934	4.25027	-1	197	341	Distal Intergenic	1	81135305	81194599	59295	1	541166	NM_001192834	-32298	ENSBTAG00000014915	ETV5	ETS variant 5	YES
chr1	81133891	81136273	peak_1453	1000	.	12650.59473	22.884899	-1	1232	2383	Promoter (<=1kb)	1	81135305	81194599	59295	1	541166	NM_001192834	0	ENSBTAG00000014915	ETV5	ETS variant 5	NO
chr1	81136469	81136743	peak_1454	1000	.	315.057129	3.956779	-1	181	275	Promoter (1-2kb)	1	81135305	81194599	59295	1	541166	NM_001192834	1164	ENSBTAG00000014915	ETV5	ETS variant 5	YES
chr1	81138783	81138978	peak_1455	1000	.	202.614944	3.838081	-1	148	196	Exon (NM_001192834/541166, exon 3 of 13)	1	81135305	81194599	59295	1	541166	NM_001192834	3478	ENSBTAG00000014915	ETV5	ETS variant 5	YES
chr1	81145363	81146488	peak_1456	1000	.	6758.689453	17.072306	-1	697	1126	Intron (NM_001192834/541166, intron 5 of 12)	1	81135305	81194599	59295	1	541166	NM_001192834	10058	ENSBTAG00000014915	ETV5	ETS variant 5	NO
chr1	81156023	81156628	peak_1457	1000	.	839.895447	5.669729	-1	321	606	Intron (NM_001192834/541166, intron 5 of 12)	1	81135305	81194599	59295	1	541166	NM_001192834	20718	ENSBTAG00000014915	ETV5	ETS variant 5	YES
chr1	81163531	81164156	peak_1458	1000	.	2381.748779	9.531632	-1	163	626	Exon (NM_001192834/541166, exon 6 of 13)	1	81135305	81194599	59295	1	541166	NM_001192834	28226	ENSBTAG00000014915	ETV5	ETS variant 5	YES
chr1	81195670	81196635	peak_1459	1000	.	1694.864624	8.419218	-1	519	966	Distal Intergenic	1	81135305	81194599	59295	1	541166	NM_001192834	60365	ENSBTAG00000014915	ETV5	ETS variant 5	YES
chr1	81239322	81239535	peak_1460	1000	.	332.647247	4.383922	-1	117	214	Distal Intergenic	1	81288283	81307982	19700	1	615156	NM_001034776	-48748	ENSBTAG00000001697	TRA2B	transformer 2 beta homolog	YES
chr1	81249380	81249976	peak_1461	1000	.	1983.293335	9.713205	-1	346	597	Distal Intergenic	1	81288283	81307982	19700	1	615156	NM_001034776	-38307	ENSBTAG00000001697	TRA2B	transformer 2 beta homolog	YES
chr1	81256122	81256304	peak_1462	1000	.	408.875732	5.25328	-1	114	183	Distal Intergenic	1	81288283	81307982	19700	1	615156	NM_001034776	-31979	ENSBTAG00000001697	TRA2B	transformer 2 beta homolog	YES
chr1	81264262	81264493	peak_1463	1000	.	700.402588	6.157072	-1	135	232	Distal Intergenic	1	81288283	81307982	19700	1	615156	NM_001034776	-23790	ENSBTAG00000001697	TRA2B	transformer 2 beta homolog	YES
chr1	81287338	81289155	peak_1464	1000	.	11304.25684	17.798565	-1	887	1818	Promoter (<=1kb)	1	81288283	81307982	19700	1	615156	NM_001034776	0	ENSBTAG00000001697	TRA2B	transformer 2 beta homolog	NO
chr1	81289826	81290668	peak_1465	244	.	205.564362	3.331339	-1	778	843	Promoter (1-2kb)	1	81288283	81307982	19700	1	615156	NM_001034776	1543	ENSBTAG00000001697	TRA2B	transformer 2 beta homolog	YES
chr1	81291213	81291420	peak_1466	1000	.	234.558762	3.959171	-1	116	208	Promoter (2-3kb)	1	81288283	81307982	19700	1	615156	NM_001034776	2930	ENSBTAG00000001697	TRA2B	transformer 2 beta homolog	YES
chr1	81401249	81402476	peak_1467	1000	.	2119.441406	7.606854	-1	699	1228	Promoter (<=1kb)	1	81402116	81571987	169872	1	519028	NM_001192504	0	ENSBTAG00000007666	IGF2BP2	insulin like growth factor 2 mRNA binding protein 2	NO
chr1	81556651	81556919	peak_1468	1000	.	319.398254	4.264439	-1	94	269	Intron (NM_001192504/519028, intron 10 of 15)	1	81586790	81621312	34523	2	539639	NM_001191360	64393	ENSBTAG00000001749	SENP2	SUMO specific peptidase 2	YES
chr1	81560128	81561019	peak_1469	1000	.	2556.072754	8.327063	-1	277	892	Intron (NM_001192504/519028, intron 12 of 15)	1	81586790	81621312	34523	2	539639	NM_001191360	60293	ENSBTAG00000001749	SENP2	SUMO specific peptidase 2	YES
chr1	81620348	81621816	peak_1470	1000	.	9370.158203	19.040148	-1	935	1469	Promoter (<=1kb)	1	81586790	81621312	34523	2	539639	NM_001191360	0	ENSBTAG00000001749	SENP2	SUMO specific peptidase 2	NO
chr1	81695866	81697111	peak_1471	1000	.	3315.994141	11.099387	-1	520	1246	Promoter (<=1kb)	1	81696439	81705118	8680	1	505368	NM_001075200	0	ENSBTAG00000017115	TMEM41A	transmembrane protein 41A	NO
chr1	81705240	81705645	peak_1472	629	.	255.31517	3.703405	-1	307	406	Distal Intergenic	1	81696439	81705118	8680	1	505368	NM_001075200	8801	ENSBTAG00000017115	TMEM41A	transmembrane protein 41A	YES
chr1	81760933	81761831	peak_1473	1000	.	2032.888184	8.435256	-1	644	899	Intron (NM_001101853/505369, intron 1 of 13)	1	81696439	81705118	8680	1	505368	NM_001075200	64494	ENSBTAG00000017115	TMEM41A	transmembrane protein 41A	YES
chr1	81785140	81785552	peak_1474	1000	.	785.847839	6.551367	-1	279	413	Intron (NM_001101853/505369, intron 1 of 13)	1	81711836	81836878	125043	2	505369	NM_001101853	51326	ENSBTAG00000017103	MAP3K13	mitogen-activated protein kinase kinase kinase 13	YES
chr1	81806380	81806714	peak_1475	1000	.	358.69812	4.279875	-1	253	335	Intron (NM_001101853/505369, intron 1 of 13)	1	81711836	81836878	125043	2	505369	NM_001101853	30164	ENSBTAG00000017103	MAP3K13	mitogen-activated protein kinase kinase kinase 13	YES
chr1	81808178	81809264	peak_1476	1000	.	5204.794922	17.425592	-1	696	1087	Intron (NM_001101853/505369, intron 1 of 13)	1	81711836	81836878	125043	2	505369	NM_001101853	27614	ENSBTAG00000017103	MAP3K13	mitogen-activated protein kinase kinase kinase 13	NO
chr1	81816668	81817304	peak_1477	1000	.	1133.12146	6.56313	-1	283	637	Intron (NM_001101853/505369, intron 1 of 13)	1	81711836	81836878	125043	2	505369	NM_001101853	19574	ENSBTAG00000017103	MAP3K13	mitogen-activated protein kinase kinase kinase 13	YES
chr1	81835604	81835838	peak_1478	1000	.	405.47113	4.891965	-1	104	235	Promoter (1-2kb)	1	81711836	81836878	125043	2	505369	NM_001101853	1040	ENSBTAG00000017103	MAP3K13	mitogen-activated protein kinase kinase kinase 13	YES
chr1	81843752	81844621	peak_1479	1000	.	959.875061	5.495977	-1	658	870	Distal Intergenic	1	81711836	81836878	125043	2	505369	NM_001101853	-6874	ENSBTAG00000017103	MAP3K13	mitogen-activated protein kinase kinase kinase 13	YES
chr1	81850124	81850710	peak_1480	1000	.	756.211975	6.093849	-1	229	587	Distal Intergenic	1	81711836	81836878	125043	2	505369	NM_001101853	-13246	ENSBTAG00000017103	MAP3K13	mitogen-activated protein kinase kinase kinase 13	YES
chr1	81862007	81862282	peak_1481	999	.	275.79538	3.664144	-1	93	276	Distal Intergenic	1	81877868	81931209	53342	1	518852	NM_001075780	-15586	ENSBTAG00000019625	EHHADH	enoyl-CoA hydratase and 3-hydroxyacyl CoA dehydrogenase	YES
chr1	81867493	81869087	peak_1482	1000	.	5177.682129	15.221977	-1	759	1595	Distal Intergenic	1	81877868	81931209	53342	1	518852	NM_001075780	-8781	ENSBTAG00000019625	EHHADH	enoyl-CoA hydratase and 3-hydroxyacyl CoA dehydrogenase	NO
chr1	81877365	81878473	peak_1483	1000	.	3698.260742	13.382983	-1	474	1109	Promoter (<=1kb)	1	81877868	81931209	53342	1	518852	NM_001075780	0	ENSBTAG00000019625	EHHADH	enoyl-CoA hydratase and 3-hydroxyacyl CoA dehydrogenase	NO
chr1	81949918	81951370	peak_1484	1000	.	10075.04981	21.832563	-1	760	1453	Distal Intergenic	1	81984064	82104798	120735	1	615631	NM_001195030	-32694	ENSBTAG00000005212	C1H3orf70	chromosome 1 C3orf70 homolog	YES
chr1	81982463	81983271	peak_1485	781	.	631.879578	3.908807	-1	96	809	Promoter (<=1kb)	1	81984064	82104798	120735	1	615631	NM_001195030	-793	ENSBTAG00000005212	C1H3orf70	chromosome 1 C3orf70 homolog	YES
chr1	81983399	81985122	peak_1486	1000	.	9013.929688	14.698403	-1	698	1724	Promoter (<=1kb)	1	81984064	82104798	120735	1	615631	NM_001195030	0	ENSBTAG00000005212	C1H3orf70	chromosome 1 C3orf70 homolog	NO
chr1	81985542	81985901	peak_1487	582	.	209.547379	3.214343	-1	296	360	Promoter (1-2kb)	1	81984064	82104798	120735	1	615631	NM_001195030	1478	ENSBTAG00000005212	C1H3orf70	chromosome 1 C3orf70 homolog	YES
chr1	81987455	81987715	peak_1488	1000	.	347.763153	4.430349	-1	132	261	Intron (NM_001195030/615631, intron 1 of 1)	1	81984064	82104798	120735	1	615631	NM_001195030	3391	ENSBTAG00000005212	C1H3orf70	chromosome 1 C3orf70 homolog	YES
chr1	82022888	82023216	peak_1489	1000	.	533.986511	4.738124	-1	110	329	Intron (NM_001195030/615631, intron 1 of 1)	1	81984064	82104798	120735	1	615631	NM_001195030	38824	ENSBTAG00000005212	C1H3orf70	chromosome 1 C3orf70 homolog	YES
chr1	82036392	82036866	peak_1490	1000	.	495.932983	4.25027	-1	118	475	Intron (NM_001195030/615631, intron 1 of 1)	1	81984064	82104798	120735	1	615631	NM_001195030	52328	ENSBTAG00000005212	C1H3orf70	chromosome 1 C3orf70 homolog	YES
chr1	82041102	82041367	peak_1491	1000	.	347.822479	4.203825	-1	98	266	Intron (NM_001195030/615631, intron 1 of 1)	1	81984064	82104798	120735	1	615631	NM_001195030	57038	ENSBTAG00000005212	C1H3orf70	chromosome 1 C3orf70 homolog	YES
chr1	82086956	82087184	peak_1492	1000	.	249.291885	4.282424	-1	135	229	Intron (NM_001195030/615631, intron 1 of 1)	1	81984064	82104798	120735	1	615631	NM_001195030	102892	ENSBTAG00000005212	C1H3orf70	chromosome 1 C3orf70 homolog	YES
chr1	82102343	82102861	peak_1493	1000	.	1058.62915	7.115534	-1	315	519	Intron (NM_001195030/615631, intron 1 of 1)	1	81984064	82104798	120735	1	615631	NM_001195030	118279	ENSBTAG00000005212	C1H3orf70	chromosome 1 C3orf70 homolog	YES
chr1	82104731	82105284	peak_1494	1000	.	1663.057495	7.060717	-1	318	554	3' UTR	1	81984064	82104798	120735	1	615631	NM_001195030	120667	ENSBTAG00000005212	C1H3orf70	chromosome 1 C3orf70 homolog	NO
chr1	82105892	82106559	peak_1495	1000	.	1095.493774	6.547635	-1	167	668	Distal Intergenic	1	81984064	82104798	120735	1	615631	NM_001195030	121828	ENSBTAG00000005212	C1H3orf70	chromosome 1 C3orf70 homolog	YES
chr1	82108128	82108613	peak_1496	1000	.	1178.654053	7.331883	-1	88	486	Distal Intergenic	1	81984064	82104798	120735	1	615631	NM_001195030	124064	ENSBTAG00000005212	C1H3orf70	chromosome 1 C3orf70 homolog	YES
chr1	82109018	82109810	peak_1497	1000	.	934.762817	6.222682	-1	156	793	Distal Intergenic	1	81984064	82104798	120735	1	615631	NM_001195030	124954	ENSBTAG00000005212	C1H3orf70	chromosome 1 C3orf70 homolog	YES
chr1	82124953	82125274	peak_1498	905	.	291.407166	4.304225	-1	253	322	Distal Intergenic	1	81984064	82104798	120735	1	615631	NM_001195030	140889	ENSBTAG00000005212	C1H3orf70	chromosome 1 C3orf70 homolog	YES
chr1	82125393	82126031	peak_1499	1000	.	2366.307129	10.162855	-1	199	639	Distal Intergenic	1	81984064	82104798	120735	1	615631	NM_001195030	141329	ENSBTAG00000005212	C1H3orf70	chromosome 1 C3orf70 homolog	YES
chr1	82131626	82131895	peak_1500	1000	.	526.621155	5.420377	-1	133	270	Distal Intergenic	1	81984064	82104798	120735	1	615631	NM_001195030	147562	ENSBTAG00000005212	C1H3orf70	chromosome 1 C3orf70 homolog	YES
chr1	82148372	82148758	peak_1501	947	.	366.496613	4.545667	-1	182	387	Distal Intergenic	1	81984064	82104798	120735	1	615631	NM_001195030	164308	ENSBTAG00000005212	C1H3orf70	chromosome 1 C3orf70 homolog	YES
chr1	82149443	82149909	peak_1502	1000	.	517.39209	4.252923	-1	191	467	Distal Intergenic	1	81984064	82104798	120735	1	615631	NM_001195030	165379	ENSBTAG00000005212	C1H3orf70	chromosome 1 C3orf70 homolog	YES
chr1	82206537	82206734	peak_1503	1000	.	518.809326	5.921679	-1	94	198	Distal Intergenic	1	81984064	82104798	120735	1	615631	NM_001195030	222473	ENSBTAG00000005212	C1H3orf70	chromosome 1 C3orf70 homolog	YES
chr1	82357029	82357521	peak_1504	1000	.	908.903381	6.526912	-1	178	493	Distal Intergenic	1	82499645	82501239	1595	1	518728	NM_001102049	-142124	ENSBTAG00000019014	MAGEF1	MAGE family member F1	YES
chr1	82405844	82407472	peak_1505	1000	.	6374.166504	15.95576	-1	978	1629	Distal Intergenic	1	82499645	82501239	1595	1	518728	NM_001102049	-92173	ENSBTAG00000019014	MAGEF1	MAGE family member F1	NO
chr1	82415322	82416004	peak_1506	1000	.	921.406799	6.871218	-1	344	683	Distal Intergenic	1	82499645	82501239	1595	1	518728	NM_001102049	-83641	ENSBTAG00000019014	MAGEF1	MAGE family member F1	YES
chr1	82437007	82437888	peak_1507	1000	.	2446.944336	9.821374	-1	351	882	Distal Intergenic	1	82499645	82501239	1595	1	518728	NM_001102049	-61757	ENSBTAG00000019014	MAGEF1	MAGE family member F1	NO
chr1	82492472	82493861	peak_1508	1000	.	2474.969482	7.598931	-1	631	1390	Distal Intergenic	1	82499645	82501239	1595	1	518728	NM_001102049	-5784	ENSBTAG00000019014	MAGEF1	MAGE family member F1	YES
chr1	82498667	82500700	peak_1509	1000	.	6398.546387	12.991246	-1	941	2034	Promoter (<=1kb)	1	82499645	82501239	1595	1	518728	NM_001102049	0	ENSBTAG00000019014	MAGEF1	MAGE family member F1	NO
chr1	82589650	82590159	peak_1510	553	.	281.857056	4.368956	-1	439	510	Distal Intergenic	1	82610937	82631511	20575	2	540907	NM_001192796	41352	ENSBTAG00000005313	EPHB3	EPH receptor B3	YES
chr1	82609086	82610022	peak_1511	1000	.	2023.805908	7.916359	-1	598	937	Downstream (<1kb)	1	82610937	82631511	20575	2	540907	NM_001192796	21489	ENSBTAG00000005313	EPHB3	EPH receptor B3	YES
chr1	82624300	82624802	peak_1512	1000	.	1164.989258	6.777332	-1	330	503	Intron (NM_001192796/540907, intron 1 of 15)	1	82610937	82631511	20575	2	540907	NM_001192796	6709	ENSBTAG00000005313	EPHB3	EPH receptor B3	YES
chr1	82630771	82632709	peak_1513	1000	.	12159.63379	21.249535	-1	1417	1939	Promoter (<=1kb)	1	82610937	82631511	20575	2	540907	NM_001192796	0	ENSBTAG00000005313	EPHB3	EPH receptor B3	NO
chr1	82636810	82637103	peak_1514	834	.	245.243149	3.637312	-1	48	294	Distal Intergenic	1	82610937	82631511	20575	2	540907	NM_001192796	-5299	ENSBTAG00000005313	EPHB3	EPH receptor B3	YES
chr1	82642934	82643215	peak_1515	1000	.	517.152222	4.803232	-1	168	282	Distal Intergenic	1	82610937	82631511	20575	2	540907	NM_001192796	-11423	ENSBTAG00000005313	EPHB3	EPH receptor B3	YES
chr1	82643514	82644091	peak_1516	1000	.	1023.48999	5.700388	-1	418	578	Distal Intergenic	1	82610937	82631511	20575	2	540907	NM_001192796	-12003	ENSBTAG00000005313	EPHB3	EPH receptor B3	YES
chr1	82648435	82648836	peak_1517	1000	.	520.077454	4.755922	-1	300	402	Distal Intergenic	1	82610937	82631511	20575	2	540907	NM_001192796	-16924	ENSBTAG00000005313	EPHB3	EPH receptor B3	YES
chr1	82649660	82650045	peak_1518	625	.	241.284348	3.810685	-1	96	386	Distal Intergenic	1	82610937	82631511	20575	2	540907	NM_001192796	-18149	ENSBTAG00000005313	EPHB3	EPH receptor B3	YES
chr1	82656606	82656917	peak_1519	1000	.	940.420471	7.003467	-1	97	312	Distal Intergenic	1	82610937	82631511	20575	2	540907	NM_001192796	-25095	ENSBTAG00000005313	EPHB3	EPH receptor B3	YES
chr1	82686346	82686739	peak_1520	1000	.	1191.927612	8.236351	-1	223	394	Distal Intergenic	1	82703621	82705456	1836	1	524771	NM_001098057	-16882	ENSBTAG00000008343	LOC524771	uncharacterized LOC524771	YES
chr1	82744101	82744325	peak_1521	1000	.	473.501404	5.564057	-1	72	225	Distal Intergenic	1	82703621	82705456	1836	1	524771	NM_001098057	40480	ENSBTAG00000008343	LOC524771	uncharacterized LOC524771	YES
chr1	82812671	82813236	peak_1522	980	.	554.737488	4.516629	-1	351	566	Distal Intergenic	1	82816779	82821550	4772	1	538672	NM_001166040	-3543	ENSBTAG00000000476	THPO	thrombopoietin	NO
chr1	82822279	82822730	peak_1523	1000	.	1011.679626	7.30084	-1	160	452	Downstream (2-3kb)	1	82816779	82821550	4772	1	538672	NM_001166040	5500	ENSBTAG00000000476	THPO	thrombopoietin	YES
chr1	82827569	82833808	peak_1524	1000	.	16733.33203	12.116425	-1	921	6240	Promoter (<=1kb)	1	82825044	82829473	4430	2	505599	NM_001192065	0	ENSBTAG00000040199	POLR2H	RNA polymerase II subunit H	NO
chr1	82836662	82837793	peak_1525	261	.	295.932556	3.766979	-1	191	1132	Exon (NM_001102487/505569, exon 14 of 24)	1	82830348	82844403	14056	1	505569	NM_001102487	6314	ENSBTAG00000012284	CLCN2	chloride voltage-gated channel 2	YES
chr1	82838794	82839604	peak_1526	513	.	416.225739	3.470634	-1	721	811	Exon (NM_001102487/505569, exon 21 of 24)	1	82830348	82844403	14056	1	505569	NM_001102487	8446	ENSBTAG00000012284	CLCN2	chloride voltage-gated channel 2	NO
chr1	82844054	82846066	peak_1527	1000	.	2545.491455	9.468029	-1	702	2013	3' UTR	1	82845019	82851428	6410	2	538666	NM_001076118	5362	ENSBTAG00000012273	FAM131A	family with sequence similarity 131 member A	YES
chr1	82848816	82849632	peak_1528	731	.	597.332947	4.144202	-1	431	817	Promoter (1-2kb)	1	82845019	82851428	6410	2	538666	NM_001076118	1796	ENSBTAG00000012273	FAM131A	family with sequence similarity 131 member A	YES
chr1	82849791	82850889	peak_1529	1000	.	2832.212646	8.987842	-1	487	1099	Promoter (<=1kb)	1	82845019	82851428	6410	2	538666	NM_001076118	539	ENSBTAG00000012273	FAM131A	family with sequence similarity 131 member A	YES
chr1	82850994	82854595	peak_1530	1000	.	13330.17285	17.04468	-1	2230	3602	Promoter (<=1kb)	1	82845019	82851428	6410	2	538666	NM_001076118	0	ENSBTAG00000012273	FAM131A	family with sequence similarity 131 member A	NO
chr1	82867329	82868440	peak_1531	1000	.	3863.081299	14.077401	-1	546	1112	Distal Intergenic	1	82845019	82851428	6410	2	538666	NM_001076118	-15901	ENSBTAG00000012273	FAM131A	family with sequence similarity 131 member A	NO
chr1	82869790	82870017	peak_1532	1000	.	241.61824	4.389139	-1	99	228	Distal Intergenic	1	82878892	82888239	9348	2	539784	NM_001101197	18222	ENSBTAG00000005660	PSMD2	proteasome 26S subunit, non-ATPase 2	YES
chr1	82871197	82873491	peak_1533	1000	.	11520.07227	19.750616	-1	1590	2295	Distal Intergenic	1	82878892	82888239	9348	2	539784	NM_001101197	14748	ENSBTAG00000005660	PSMD2	proteasome 26S subunit, non-ATPase 2	NO
chr1	82887404	82889039	peak_1534	1000	.	8281.178711	18.48052	-1	909	1636	Promoter (<=1kb)	1	82878892	82888239	9348	2	539784	NM_001101197	0	ENSBTAG00000005660	PSMD2	proteasome 26S subunit, non-ATPase 2	NO
chr1	82897811	82898212	peak_1535	1000	.	675.893616	5.373212	-1	204	402	Exon (NM_177957/281134, exon 11 of 18)	1	82878892	82888239	9348	2	539784	NM_001101197	-9572	ENSBTAG00000005660	PSMD2	proteasome 26S subunit, non-ATPase 2	YES
chr1	82908385	82909535	peak_1536	789	.	908.308228	5.12367	-1	807	1151	Promoter (<=1kb)	1	82894597	82909027	14431	2	281134	NM_177957	0	ENSBTAG00000005658	ECE2	endothelin converting enzyme 2	YES
chr1	82916689	82917889	peak_1537	797	.	957.471497	4.61799	-1	197	1201	Promoter (<=1kb)	1	82918317	82920472	2156	1	614606	NM_001114514	-428	ENSBTAG00000005657	CAMK2N2	calcium/calmodulin dependent protein kinase II inhibitor 2	YES
chr1	82918011	82919991	peak_1538	1000	.	4501.963379	8.197033	-1	281	1981	Promoter (<=1kb)	1	82918317	82920472	2156	1	614606	NM_001114514	0	ENSBTAG00000005657	CAMK2N2	calcium/calmodulin dependent protein kinase II inhibitor 2	YES
chr1	82923625	82924200	peak_1539	1000	.	1454.030273	8.843859	-1	343	576	Promoter (2-3kb)	1	82894597	82927145	32549	2	281134	NM_174046	2945	ENSBTAG00000005658	ECE2	endothelin converting enzyme 2	YES
chr1	82926054	82928182	peak_1540	1000	.	9581.862305	18.350393	-1	1152	2129	Promoter (<=1kb)	1	82894597	82927145	32549	2	281134	NM_174046	0	ENSBTAG00000005658	ECE2	endothelin converting enzyme 2	NO
chr1	82937040	82937468	peak_1541	1000	.	636.657288	5.677963	-1	282	429	Promoter (2-3kb)	1	82934066	82934151	86	2	100313093	NR_030816	-2889	ENSBTAG00000040245	MIR1224	microRNA mir-1224	NO
chr1	82945717	82946129	peak_1542	1000	.	578.408264	5.022581	-1	287	413	Distal Intergenic	1	82934066	82934151	86	2	100313093	NR_030816	-11566	ENSBTAG00000040245	MIR1224	microRNA mir-1224	YES
chr1	82967544	82969303	peak_1543	1000	.	8502.277344	17.744701	-1	808	1760	Promoter (<=1kb)	1	82960351	82968194	7844	2	530975	NM_001083457	0	ENSBTAG00000006920	ABCF3	ATP binding cassette subfamily F member 3	NO
chr1	82976303	82977577	peak_1544	1000	.	1300.704468	4.878257	-1	1069	1275	Promoter (1-2kb)	1	82970229	82979113	8885	2	517446	NM_001034523	1536	ENSBTAG00000020106	AP2M1	adaptor related protein complex 2 subunit mu 1	NO
chr1	82978168	82980698	peak_1545	1000	.	13547.81055	23.906275	-1	1185	2531	Promoter (<=1kb)	1	82970229	82979113	8885	2	517446	NM_001034523	0	ENSBTAG00000020106	AP2M1	adaptor related protein complex 2 subunit mu 1	NO
chr1	82994718	82997696	peak_1546	1000	.	8685.396484	13.867408	-1	2206	2979	Distal Intergenic	1	82970229	82979113	8885	2	517446	NM_001034523	-15605	ENSBTAG00000020106	AP2M1	adaptor related protein complex 2 subunit mu 1	NO
chr1	83002851	83003333	peak_1547	1000	.	1195.072754	8.110115	-1	239	483	Distal Intergenic	1	82970229	82979113	8885	2	517446	NM_001034523	-23738	ENSBTAG00000020106	AP2M1	adaptor related protein complex 2 subunit mu 1	YES
chr1	83011807	83013018	peak_1548	1000	.	5783.433594	15.690129	-1	653	1212	Distal Intergenic	1	82970229	82979113	8885	2	517446	NM_001034523	-32694	ENSBTAG00000020106	AP2M1	adaptor related protein complex 2 subunit mu 1	NO
chr1	83042923	83043119	peak_1549	1000	.	365.381348	4.633467	-1	105	197	Distal Intergenic	1	83064169	83070990	6822	2	519394	NM_001192508	27871	ENSBTAG00000016624	HTR3C	5-hydroxytryptamine (serotonin) receptor 3C, ionotropic	NO
chr1	83121974	83124087	peak_1550	1000	.	9201.688477	17.847172	-1	808	2114	Promoter (<=1kb)	1	83122936	83150834	27899	1	511769	NM_001077907	0	ENSBTAG00000017666	ABCC5	ATP binding cassette subfamily C member 5	NO
chr1	83132149	83132641	peak_1551	1000	.	1352.822388	7.347816	-1	312	493	Intron (NM_001077907/511769, intron 2 of 6)	1	83122936	83150834	27899	1	511769	NM_001077907	9213	ENSBTAG00000017666	ABCC5	ATP binding cassette subfamily C member 5	NO
chr1	83158172	83158406	peak_1552	1000	.	402.905182	4.821626	-1	97	235	Distal Intergenic	1	83122936	83150834	27899	1	511769	NM_001077907	35236	ENSBTAG00000017666	ABCC5	ATP binding cassette subfamily C member 5	YES
chr1	83183757	83184224	peak_1553	1000	.	1337.608398	8.229849	-1	305	468	Distal Intergenic	1	83122936	83150834	27899	1	511769	NM_001077907	60821	ENSBTAG00000017666	ABCC5	ATP binding cassette subfamily C member 5	YES
chr1	83212069	83212404	peak_1554	1000	.	712.221375	5.899848	-1	154	336	Distal Intergenic	1	83246957	83301294	54338	1	514191	NM_001015596	-34553	ENSBTAG00000014460	PARL	presenilin associated rhomboid like	YES
chr1	83221962	83222235	peak_1555	1000	.	507.806549	4.961856	-1	162	274	Distal Intergenic	1	83246957	83301294	54338	1	514191	NM_001015596	-24722	ENSBTAG00000014460	PARL	presenilin associated rhomboid like	YES
chr1	83237060	83237632	peak_1556	1000	.	1336.253418	7.955462	-1	382	573	Distal Intergenic	1	83246957	83301294	54338	1	514191	NM_001015596	-9325	ENSBTAG00000014460	PARL	presenilin associated rhomboid like	YES
chr1	83246301	83247426	peak_1557	1000	.	4925.650879	15.708183	-1	621	1126	Promoter (<=1kb)	1	83246957	83301294	54338	1	514191	NM_001015596	0	ENSBTAG00000014460	PARL	presenilin associated rhomboid like	NO
chr1	83302450	83306376	peak_1558	1000	.	12582.66699	17.419909	-1	1999	3927	Promoter (<=1kb)	1	83304567	83311796	7230	1	614904	NM_001076354	0	ENSBTAG00000014459	MAP6D1	MAP6 domain containing 1	NO
chr1	83306493	83310688	peak_1559	1000	.	12104.87793	14.470936	-1	2280	4196	Promoter (1-2kb)	1	83304567	83311796	7230	1	614904	NM_001076354	1926	ENSBTAG00000014459	MAP6D1	MAP6 domain containing 1	YES
chr1	83311282	83312341	peak_1560	1000	.	2212.776123	7.937248	-1	250	1060	3' UTR	1	83304567	83311796	7230	1	614904	NM_001076354	6715	ENSBTAG00000014459	MAP6D1	MAP6 domain containing 1	YES
chr1	83312925	83313872	peak_1561	1000	.	970.210205	4.416329	-1	453	948	Downstream (<1kb)	1	83304567	83311796	7230	1	614904	NM_001076354	8358	ENSBTAG00000014459	MAP6D1	MAP6 domain containing 1	YES
chr1	83314135	83315577	peak_1562	579	.	835.205444	3.828938	-1	1265	1443	3' UTR	1	83304567	83311796	7230	1	614904	NM_001076354	9568	ENSBTAG00000014459	MAP6D1	MAP6 domain containing 1	YES
chr1	83315747	83317450	peak_1563	924	.	1574.570679	4.815148	-1	1583	1704	Exon (NM_001105367/514192, exon 30 of 31)	1	83304567	83311796	7230	1	614904	NM_001076354	11180	ENSBTAG00000014459	MAP6D1	MAP6 domain containing 1	YES
chr1	83317575	83318626	peak_1564	768	.	807.760376	3.754822	-1	150	1052	Exon (NM_001105367/514192, exon 28 of 31)	1	83304567	83311796	7230	1	614904	NM_001076354	13008	ENSBTAG00000014459	MAP6D1	MAP6 domain containing 1	YES
chr1	83319070	83319818	peak_1565	755	.	565.584229	4.721928	-1	247	749	Intron (NM_001105367/514192, intron 27 of 30)	1	83304567	83311796	7230	1	614904	NM_001076354	14503	ENSBTAG00000014459	MAP6D1	MAP6 domain containing 1	YES
chr1	83321466	83321799	peak_1566	994	.	332.16272	4.341862	-1	68	334	Intron (NM_001105367/514192, intron 25 of 30)	1	83304567	83311796	7230	1	614904	NM_001076354	16899	ENSBTAG00000014459	MAP6D1	MAP6 domain containing 1	YES
chr1	83321953	83322931	peak_1567	760	.	744.429016	4.345289	-1	222	979	Exon (NM_001105367/514192, exon 25 of 31)	1	83304567	83311796	7230	1	614904	NM_001076354	17386	ENSBTAG00000014459	MAP6D1	MAP6 domain containing 1	YES
chr1	83323095	83325368	peak_1568	1000	.	9176.894531	17.458357	-1	799	2274	Exon (NM_001105367/514192, exon 24 of 31)	1	83304567	83311796	7230	1	614904	NM_001076354	18528	ENSBTAG00000014459	MAP6D1	MAP6 domain containing 1	YES
chr1	83328312	83328747	peak_1569	496	.	216.08989	3.712083	-1	208	436	Exon (NM_001105367/514192, exon 22 of 31)	1	83304567	83311796	7230	1	614904	NM_001076354	23745	ENSBTAG00000014459	MAP6D1	MAP6 domain containing 1	YES
chr1	83351160	83352230	peak_1570	1000	.	1437.513428	7.075102	-1	395	1071	Intron (NM_001105367/514192, intron 15 of 30)	1	83304567	83311796	7230	1	614904	NM_001076354	46593	ENSBTAG00000014459	MAP6D1	MAP6 domain containing 1	YES
chr1	83415783	83417643	peak_1571	1000	.	9795.394531	18.791311	-1	915	1861	Promoter (<=1kb)	1	83313948	83416551	102604	2	514192	NM_001105367	0	ENSBTAG00000014451	YEATS2	YEATS domain containing 2	NO
chr1	83425199	83426414	peak_1572	1000	.	6522.847168	16.538244	-1	556	1216	Distal Intergenic	1	83313948	83416551	102604	2	514192	NM_001105367	-8648	ENSBTAG00000014451	YEATS2	YEATS domain containing 2	YES
chr1	83459828	83460307	peak_1573	1000	.	879.421936	5.880655	-1	139	480	Exon (NM_001206196/533510, exon 5 of 8)	1	83449264	83481681	32418	2	533510	NM_001206196	21374	ENSBTAG00000017450	KLHL24	kelch like family member 24	YES
chr1	83480322	83482979	peak_1574	1000	.	21675.57031	23.909948	-1	891	2658	Promoter (<=1kb)	1	83449264	83481681	32418	2	533510	NM_001206196	0	ENSBTAG00000017450	KLHL24	kelch like family member 24	NO
chr1	83527047	83527695	peak_1575	1000	.	1797.937866	8.262746	-1	364	649	Distal Intergenic	1	83449264	83481681	32418	2	533510	NM_001206196	-45366	ENSBTAG00000017450	KLHL24	kelch like family member 24	NO
chr1	83544886	83545625	peak_1576	958	.	708.675354	5.226468	-1	371	740	Distal Intergenic	1	83449264	83481681	32418	2	533510	NM_001206196	-63205	ENSBTAG00000017450	KLHL24	kelch like family member 24	YES
chr1	83547672	83547901	peak_1577	878	.	202.012497	3.608968	-1	67	230	Distal Intergenic	1	83449264	83481681	32418	2	533510	NM_001206196	-65991	ENSBTAG00000017450	KLHL24	kelch like family member 24	YES
chr1	83549429	83549655	peak_1578	1000	.	274.541565	4.220789	-1	140	227	Distal Intergenic	1	83449264	83481681	32418	2	533510	NM_001206196	-67748	ENSBTAG00000017450	KLHL24	kelch like family member 24	YES
chr1	83551852	83554157	peak_1579	1000	.	7712.927246	17.710579	-1	943	2306	Distal Intergenic	1	83449264	83481681	32418	2	533510	NM_001206196	-70171	ENSBTAG00000017450	KLHL24	kelch like family member 24	YES
chr1	83557254	83557604	peak_1580	1000	.	776.030884	6.520036	-1	126	351	Distal Intergenic	1	83449264	83481681	32418	2	533510	NM_001206196	-75573	ENSBTAG00000017450	KLHL24	kelch like family member 24	YES
chr1	83561774	83562302	peak_1581	1000	.	779.576904	5.214756	-1	327	529	Distal Intergenic	1	83449264	83481681	32418	2	533510	NM_001206196	-80093	ENSBTAG00000017450	KLHL24	kelch like family member 24	NO
chr1	83563911	83564115	peak_1582	1000	.	240.756805	4.227848	-1	106	205	Distal Intergenic	1	83449264	83481681	32418	2	533510	NM_001206196	-82230	ENSBTAG00000017450	KLHL24	kelch like family member 24	YES
chr1	83572353	83572613	peak_1583	1000	.	416.128662	4.461557	-1	82	261	Distal Intergenic	1	83449264	83481681	32418	2	533510	NM_001206196	-90672	ENSBTAG00000017450	KLHL24	kelch like family member 24	YES
chr1	83597060	83598453	peak_1584	1000	.	5990.097656	14.95013	-1	560	1394	Distal Intergenic	1	83449264	83481681	32418	2	533510	NM_001206196	-115379	ENSBTAG00000017450	KLHL24	kelch like family member 24	NO
chr1	83638116	83638341	peak_1585	976	.	220.638687	3.944052	-1	141	226	Distal Intergenic	1	83449264	83481681	32418	2	533510	NM_001206196	-156435	ENSBTAG00000017450	KLHL24	kelch like family member 24	YES
chr1	83644985	83645853	peak_1586	1000	.	3189.51001	10.65722	-1	553	869	Distal Intergenic	1	83449264	83481681	32418	2	533510	NM_001206196	-163304	ENSBTAG00000017450	KLHL24	kelch like family member 24	NO
chr1	83652683	83653153	peak_1587	1000	.	603.733948	5.493777	-1	167	471	Distal Intergenic	1	83752079	83814502	62424	2	767899	NM_001076979	161349	ENSBTAG00000010397	B3GNT5	UDP-GlcNAc:betaGal beta-1,3-N-acetylglucosaminyltransferase 5	YES
chr1	83654306	83654785	peak_1588	738	.	354.254089	4.291448	-1	365	480	Distal Intergenic	1	83752079	83814502	62424	2	767899	NM_001076979	159717	ENSBTAG00000010397	B3GNT5	UDP-GlcNAc:betaGal beta-1,3-N-acetylglucosaminyltransferase 5	YES
chr1	83677092	83677380	peak_1589	1000	.	608.026062	5.580379	-1	132	289	Distal Intergenic	1	83752079	83814502	62424	2	767899	NM_001076979	137122	ENSBTAG00000010397	B3GNT5	UDP-GlcNAc:betaGal beta-1,3-N-acetylglucosaminyltransferase 5	YES
chr1	83826021	83827028	peak_1590	1000	.	1709.149536	6.789602	-1	759	1008	Distal Intergenic	1	83752079	83814502	62424	2	767899	NM_001076979	-11519	ENSBTAG00000010397	B3GNT5	UDP-GlcNAc:betaGal beta-1,3-N-acetylglucosaminyltransferase 5	NO
chr1	83911363	83911854	peak_1591	1000	.	660.730957	5.830758	-1	322	492	Distal Intergenic	1	83922240	83946266	24027	1	531327	NM_001102135	-10386	ENSBTAG00000006552	LAMP3	lysosomal associated membrane protein 3	YES
chr1	83960211	83961662	peak_1592	1000	.	7479.352539	17.379499	-1	474	1452	Promoter (<=1kb)	1	83960762	84019357	58596	1	513504	NM_001205758	0	ENSBTAG00000006548	MCCC1	methylcrotonoyl-CoA carboxylase 1	NO
chr1	83974079	83974550	peak_1593	1000	.	570.410583	5.116864	-1	291	472	Intron (NM_001205758/513504, intron 4 of 18)	1	83960762	84019357	58596	1	513504	NM_001205758	13317	ENSBTAG00000006548	MCCC1	methylcrotonoyl-CoA carboxylase 1	YES
chr1	84046784	84048297	peak_1594	1000	.	8034.289062	15.644547	-1	782	1514	Intron (NM_001102233/539869, intron 1 of 6)	1	84042262	84074787	32526	1	539869	NM_001102233	4522	ENSBTAG00000012797	DCUN1D1	defective in cullin neddylation 1 domain containing 1	NO
chr1	84061651	84061970	peak_1595	898	.	287.315033	4.369073	-1	167	320	Intron (NM_001102233/539869, intron 3 of 6)	1	84042262	84074787	32526	1	539869	NM_001102233	19389	ENSBTAG00000012797	DCUN1D1	defective in cullin neddylation 1 domain containing 1	YES
chr1	84225758	84227420	peak_1596	1000	.	7007.278809	13.387305	-1	885	1663	Distal Intergenic	1	84042262	84074787	32526	1	539869	NM_001102233	183496	ENSBTAG00000012797	DCUN1D1	defective in cullin neddylation 1 domain containing 1	NO
chr1	84260369	84260913	peak_1597	1000	.	635.756958	5.360795	-1	215	545	Distal Intergenic	1	84042262	84074787	32526	1	539869	NM_001102233	218107	ENSBTAG00000012797	DCUN1D1	defective in cullin neddylation 1 domain containing 1	YES
chr1	84281495	84281748	peak_1598	1000	.	614.647156	5.534776	-1	63	254	Distal Intergenic	1	84042262	84074787	32526	1	539869	NM_001102233	239233	ENSBTAG00000012797	DCUN1D1	defective in cullin neddylation 1 domain containing 1	YES
chr1	84282272	84282492	peak_1599	1000	.	286.798462	4.244887	-1	49	221	Distal Intergenic	1	84042262	84074787	32526	1	539869	NM_001102233	240010	ENSBTAG00000012797	DCUN1D1	defective in cullin neddylation 1 domain containing 1	YES
chr1	84311752	84312288	peak_1600	1000	.	1190.195679	6.996489	-1	403	537	Distal Intergenic	1	84042262	84074787	32526	1	539869	NM_001102233	269490	ENSBTAG00000012797	DCUN1D1	defective in cullin neddylation 1 domain containing 1	YES
chr1	84403347	84403657	peak_1601	1000	.	575.351929	5.320638	-1	163	311	Distal Intergenic	1	84042262	84074787	32526	1	539869	NM_001102233	361085	ENSBTAG00000012797	DCUN1D1	defective in cullin neddylation 1 domain containing 1	YES
chr1	84420078	84420334	peak_1602	1000	.	391.692566	4.256031	-1	39	257	Distal Intergenic	1	84042262	84074787	32526	1	539869	NM_001102233	377816	ENSBTAG00000012797	DCUN1D1	defective in cullin neddylation 1 domain containing 1	YES
chr1	84539504	84540360	peak_1603	1000	.	2824.935791	10.009931	-1	571	857	Distal Intergenic	1	84042262	84074787	32526	1	539869	NM_001102233	497242	ENSBTAG00000012797	DCUN1D1	defective in cullin neddylation 1 domain containing 1	YES
chr1	84540768	84540941	peak_1604	1000	.	201.610199	3.801424	-1	52	174	Distal Intergenic	1	84042262	84074787	32526	1	539869	NM_001102233	498506	ENSBTAG00000012797	DCUN1D1	defective in cullin neddylation 1 domain containing 1	YES
chr1	84541587	84541805	peak_1605	1000	.	340.622437	4.764935	-1	96	219	Distal Intergenic	1	84042262	84074787	32526	1	539869	NM_001102233	499325	ENSBTAG00000012797	DCUN1D1	defective in cullin neddylation 1 domain containing 1	YES
chr1	84686791	84687448	peak_1606	1000	.	1879.056519	6.238326	-1	297	658	Distal Intergenic	1	85302306	85303771	1466	2	784383	NM_001105463	616323	NA	SOX2	SRY-box transcription factor 2	YES
chr1	84729495	84730184	peak_1607	1000	.	1247.207642	6.967213	-1	388	690	Distal Intergenic	1	85302306	85303771	1466	2	784383	NM_001105463	573587	NA	SOX2	SRY-box transcription factor 2	YES
chr1	84745059	84745599	peak_1608	1000	.	671.963562	6.394252	-1	290	541	Distal Intergenic	1	85302306	85303771	1466	2	784383	NM_001105463	558172	NA	SOX2	SRY-box transcription factor 2	YES
chr1	84794149	84794358	peak_1609	1000	.	564.21405	6.079984	-1	94	210	Distal Intergenic	1	85302306	85303771	1466	2	784383	NM_001105463	509413	NA	SOX2	SRY-box transcription factor 2	YES
chr1	84810191	84810792	peak_1610	1000	.	1508.112427	7.115641	-1	358	602	Distal Intergenic	1	85302306	85303771	1466	2	784383	NM_001105463	492979	NA	SOX2	SRY-box transcription factor 2	YES
chr1	84812108	84813143	peak_1611	1000	.	2539.846191	7.33578	-1	347	1036	Distal Intergenic	1	85302306	85303771	1466	2	784383	NM_001105463	490628	NA	SOX2	SRY-box transcription factor 2	YES
chr1	84816269	84816649	peak_1612	1000	.	683.576721	5.219283	-1	164	381	Distal Intergenic	1	85302306	85303771	1466	2	784383	NM_001105463	487122	NA	SOX2	SRY-box transcription factor 2	YES
chr1	84818746	84819215	peak_1613	1000	.	972.875671	7.088322	-1	298	470	Distal Intergenic	1	85302306	85303771	1466	2	784383	NM_001105463	484556	NA	SOX2	SRY-box transcription factor 2	YES
chr1	84837387	84837899	peak_1614	1000	.	769.410583	6.077694	-1	260	513	Distal Intergenic	1	85302306	85303771	1466	2	784383	NM_001105463	465872	NA	SOX2	SRY-box transcription factor 2	YES
chr1	84922044	84922238	peak_1615	1000	.	296.172272	4.227211	-1	78	195	Distal Intergenic	1	85302306	85303771	1466	2	784383	NM_001105463	381533	NA	SOX2	SRY-box transcription factor 2	YES
chr1	84964794	84965478	peak_1616	1000	.	1972.587524	8.602599	-1	252	685	Distal Intergenic	1	85302306	85303771	1466	2	784383	NM_001105463	338293	NA	SOX2	SRY-box transcription factor 2	YES
chr1	85094799	85095411	peak_1617	1000	.	680.372986	5.944529	-1	146	613	Distal Intergenic	1	85302306	85303771	1466	2	784383	NM_001105463	208360	NA	SOX2	SRY-box transcription factor 2	YES
chr1	85180696	85181815	peak_1618	1000	.	2919.209961	12.337358	-1	836	1120	Distal Intergenic	1	85302306	85303771	1466	2	784383	NM_001105463	121956	NA	SOX2	SRY-box transcription factor 2	YES
chr1	85182276	85182529	peak_1619	885	.	224.793793	3.731233	-1	78	254	Distal Intergenic	1	85302306	85303771	1466	2	784383	NM_001105463	121242	NA	SOX2	SRY-box transcription factor 2	YES
chr1	85212355	85212652	peak_1620	758	.	226.021423	4.010179	-1	92	298	Distal Intergenic	1	85302306	85303771	1466	2	784383	NM_001105463	91119	NA	SOX2	SRY-box transcription factor 2	YES
chr1	85232148	85232826	peak_1621	888	.	603.147339	5.930909	-1	471	679	Distal Intergenic	1	85302306	85303771	1466	2	784383	NM_001105463	70945	NA	SOX2	SRY-box transcription factor 2	YES
chr1	85247794	85248209	peak_1622	1000	.	609.190247	4.59457	-1	326	416	Distal Intergenic	1	85302306	85303771	1466	2	784383	NM_001105463	55562	NA	SOX2	SRY-box transcription factor 2	YES
chr1	85259981	85260165	peak_1623	1000	.	240.947021	4.127107	-1	69	185	Distal Intergenic	1	85302306	85303771	1466	2	784383	NM_001105463	43606	NA	SOX2	SRY-box transcription factor 2	YES
chr1	85263663	85263975	peak_1624	1000	.	329.687653	4.560225	-1	85	313	Distal Intergenic	1	85302306	85303771	1466	2	784383	NM_001105463	39796	NA	SOX2	SRY-box transcription factor 2	YES
chr1	85265493	85266908	peak_1625	1000	.	5321.95166	13.476597	-1	446	1416	Distal Intergenic	1	85302306	85303771	1466	2	784383	NM_001105463	36863	NA	SOX2	SRY-box transcription factor 2	YES
chr1	85267518	85268183	peak_1626	336	.	224.019302	3.334123	-1	488	666	Distal Intergenic	1	85302306	85303771	1466	2	784383	NM_001105463	35588	NA	SOX2	SRY-box transcription factor 2	YES
chr1	85276754	85277442	peak_1627	1000	.	1246.037354	7.477924	-1	89	689	Distal Intergenic	1	85302306	85303771	1466	2	784383	NM_001105463	26329	NA	SOX2	SRY-box transcription factor 2	YES
chr1	85280701	85280934	peak_1628	1000	.	383.285645	4.713036	-1	141	234	Distal Intergenic	1	85302306	85303771	1466	2	784383	NM_001105463	22837	NA	SOX2	SRY-box transcription factor 2	YES
chr1	85286014	85286199	peak_1629	1000	.	300.562927	4.743585	-1	105	186	Distal Intergenic	1	85302306	85303771	1466	2	784383	NM_001105463	17572	NA	SOX2	SRY-box transcription factor 2	YES
chr1	85286709	85287117	peak_1630	763	.	312.201782	4.430349	-1	300	409	Distal Intergenic	1	85302306	85303771	1466	2	784383	NM_001105463	16654	NA	SOX2	SRY-box transcription factor 2	YES
chr1	85288579	85290078	peak_1631	1000	.	3082.792969	8.733207	-1	1361	1500	Distal Intergenic	1	85302306	85303771	1466	2	784383	NM_001105463	13693	NA	SOX2	SRY-box transcription factor 2	YES
chr1	85291086	85291312	peak_1632	1000	.	380.429016	4.550512	-1	127	227	Distal Intergenic	1	85302306	85303771	1466	2	784383	NM_001105463	12459	NA	SOX2	SRY-box transcription factor 2	YES
chr1	85291448	85291933	peak_1633	1000	.	606.151062	4.506693	-1	369	486	Distal Intergenic	1	85302306	85303771	1466	2	784383	NM_001105463	11838	NA	SOX2	SRY-box transcription factor 2	YES
chr1	85292050	85292831	peak_1634	995	.	777.894897	4.368956	-1	125	782	Distal Intergenic	1	85302306	85303771	1466	2	784383	NM_001105463	10940	NA	SOX2	SRY-box transcription factor 2	YES
chr1	85293195	85294134	peak_1635	1000	.	3081.481934	11.639648	-1	339	940	Distal Intergenic	1	85302306	85303771	1466	2	784383	NM_001105463	9637	NA	SOX2	SRY-box transcription factor 2	YES
chr1	85295100	85295391	peak_1636	1000	.	382.056305	4.537035	-1	152	292	Distal Intergenic	1	85302306	85303771	1466	2	784383	NM_001105463	8380	NA	SOX2	SRY-box transcription factor 2	YES
chr1	85295517	85296577	peak_1637	1000	.	1678.937744	7.049453	-1	853	1061	Distal Intergenic	1	85302306	85303771	1466	2	784383	NM_001105463	7194	NA	SOX2	SRY-box transcription factor 2	YES
chr1	85302349	85305350	peak_1638	1000	.	9021.6875	13.10926	-1	1497	3002	Promoter (<=1kb)	1	85302306	85303771	1466	2	784383	NM_001105463	0	NA	SOX2	SRY-box transcription factor 2	YES
chr1	85305957	85306319	peak_1639	1000	.	541.333679	5.478368	-1	72	363	Promoter (2-3kb)	1	85302306	85303771	1466	2	784383	NM_001105463	-2186	NA	SOX2	SRY-box transcription factor 2	YES
chr1	85307038	85307217	peak_1640	1000	.	360.267151	5.03784	-1	74	180	Distal Intergenic	1	85302306	85303771	1466	2	784383	NM_001105463	-3267	NA	SOX2	SRY-box transcription factor 2	YES
chr1	85310585	85310921	peak_1641	1000	.	340.875641	4.291025	-1	86	337	Distal Intergenic	1	85302306	85303771	1466	2	784383	NM_001105463	-6814	NA	SOX2	SRY-box transcription factor 2	YES
chr1	85311096	85312010	peak_1642	1000	.	1281.959106	5.193303	-1	756	915	Distal Intergenic	1	85302306	85303771	1466	2	784383	NM_001105463	-7325	NA	SOX2	SRY-box transcription factor 2	YES
chr1	85313574	85314169	peak_1643	1000	.	1350.282349	8.49895	-1	359	596	Distal Intergenic	1	85302306	85303771	1466	2	784383	NM_001105463	-9803	NA	SOX2	SRY-box transcription factor 2	YES
chr1	85314631	85314837	peak_1644	1000	.	345.568359	4.704724	-1	88	207	Distal Intergenic	1	85302306	85303771	1466	2	784383	NM_001105463	-10860	NA	SOX2	SRY-box transcription factor 2	YES
chr1	85315324	85315904	peak_1645	1000	.	1514.245361	8.833377	-1	188	581	Distal Intergenic	1	85302306	85303771	1466	2	784383	NM_001105463	-11553	NA	SOX2	SRY-box transcription factor 2	YES
chr1	85316089	85318114	peak_1646	1000	.	12443.95606	17.420444	-1	740	2026	Distal Intergenic	1	85302306	85303771	1466	2	784383	NM_001105463	-12318	NA	SOX2	SRY-box transcription factor 2	YES
chr1	85318251	85319060	peak_1647	790	.	640.190674	6.086996	-1	524	810	Distal Intergenic	1	85302306	85303771	1466	2	784383	NM_001105463	-14480	NA	SOX2	SRY-box transcription factor 2	YES
chr1	85319316	85321229	peak_1648	1000	.	6636.522949	10.34886	-1	1149	1914	Distal Intergenic	1	85302306	85303771	1466	2	784383	NM_001105463	-15545	NA	SOX2	SRY-box transcription factor 2	YES
chr1	85387647	85388604	peak_1649	1000	.	1161.951904	6.25361	-1	186	958	Distal Intergenic	1	85302306	85303771	1466	2	784383	NM_001105463	-83876	NA	SOX2	SRY-box transcription factor 2	YES
chr1	85388737	85389571	peak_1650	1000	.	1249.769287	7.571565	-1	602	835	Distal Intergenic	1	85302306	85303771	1466	2	784383	NM_001105463	-84966	NA	SOX2	SRY-box transcription factor 2	YES
chr1	85390519	85390738	peak_1651	1000	.	226.968155	4.278111	-1	169	220	Distal Intergenic	1	85302306	85303771	1466	2	784383	NM_001105463	-86748	NA	SOX2	SRY-box transcription factor 2	YES
chr1	85401980	85403111	peak_1652	1000	.	3179.486572	12.462229	-1	601	1132	Distal Intergenic	1	85302306	85303771	1466	2	784383	NM_001105463	-98209	NA	SOX2	SRY-box transcription factor 2	YES
chr1	85403614	85404633	peak_1653	1000	.	1399.585938	5.870406	-1	561	1020	Distal Intergenic	1	85302306	85303771	1466	2	784383	NM_001105463	-99843	NA	SOX2	SRY-box transcription factor 2	YES
chr1	85404988	85405310	peak_1654	977	.	315.620453	4.382288	-1	220	323	Distal Intergenic	1	85302306	85303771	1466	2	784383	NM_001105463	-101217	NA	SOX2	SRY-box transcription factor 2	YES
chr1	85407055	85407508	peak_1655	455	.	206.495026	3.828725	-1	54	454	Distal Intergenic	1	85302306	85303771	1466	2	784383	NM_001105463	-103284	NA	SOX2	SRY-box transcription factor 2	YES
chr1	85408807	85409663	peak_1656	1000	.	2539.105469	7.436058	-1	237	857	Distal Intergenic	1	85302306	85303771	1466	2	784383	NM_001105463	-105036	NA	SOX2	SRY-box transcription factor 2	YES
chr1	85409801	85410156	peak_1657	614	.	218.437164	3.306613	-1	275	356	Distal Intergenic	1	85302306	85303771	1466	2	784383	NM_001105463	-106030	NA	SOX2	SRY-box transcription factor 2	YES
chr1	85410259	85410848	peak_1658	1000	.	1316.848999	7.797697	-1	482	590	Distal Intergenic	1	85302306	85303771	1466	2	784383	NM_001105463	-106488	NA	SOX2	SRY-box transcription factor 2	YES
chr1	85452210	85452551	peak_1659	1000	.	938.911133	6.453653	-1	225	342	Distal Intergenic	1	85302306	85303771	1466	2	784383	NM_001105463	-148439	NA	SOX2	SRY-box transcription factor 2	YES
chr1	85455115	85455985	peak_1660	859	.	748.352905	4.186365	-1	688	871	Distal Intergenic	1	85302306	85303771	1466	2	784383	NM_001105463	-151344	NA	SOX2	SRY-box transcription factor 2	YES
chr1	85467168	85467469	peak_1661	1000	.	823.251892	6.450284	-1	98	302	Distal Intergenic	1	85302306	85303771	1466	2	784383	NM_001105463	-163397	NA	SOX2	SRY-box transcription factor 2	YES
chr1	85510212	85510593	peak_1662	1000	.	638.471069	6.426367	-1	102	382	Distal Intergenic	1	85302306	85303771	1466	2	784383	NM_001105463	-206441	NA	SOX2	SRY-box transcription factor 2	YES
chr1	85579203	85580608	peak_1663	1000	.	6362.875488	16.964453	-1	1092	1406	Distal Intergenic	1	85302306	85303771	1466	2	784383	NM_001105463	-275432	NA	SOX2	SRY-box transcription factor 2	YES
chr1	85581581	85582318	peak_1664	1000	.	6011.220215	16.672348	-1	298	738	Distal Intergenic	1	85302306	85303771	1466	2	784383	NM_001105463	-277810	NA	SOX2	SRY-box transcription factor 2	YES
chr1	85583546	85585404	peak_1665	1000	.	8073.775879	15.105253	-1	780	1859	Distal Intergenic	1	85302306	85303771	1466	2	784383	NM_001105463	-279775	NA	SOX2	SRY-box transcription factor 2	YES
chr1	85635375	85635722	peak_1666	1000	.	1022.128723	6.9668	-1	147	348	Distal Intergenic	1	85302306	85303771	1466	2	784383	NM_001105463	-331604	NA	SOX2	SRY-box transcription factor 2	YES
chr1	85661155	85661366	peak_1667	1000	.	276.980194	4.011686	-1	130	212	Distal Intergenic	1	85302306	85303771	1466	2	784383	NM_001105463	-357384	NA	SOX2	SRY-box transcription factor 2	YES
chr1	85663548	85664129	peak_1668	1000	.	968.366211	7.513012	-1	315	582	Distal Intergenic	1	85302306	85303771	1466	2	784383	NM_001105463	-359777	NA	SOX2	SRY-box transcription factor 2	YES
chr1	85683597	85684274	peak_1669	1000	.	1743.925537	8.52387	-1	457	678	Distal Intergenic	1	86035467	86040736	5270	1	513918	NM_001034458	-351193	ENSBTAG00000023513	DNAJC19	DnaJ heat shock protein family (Hsp40) member C19	YES
chr1	85759264	85759501	peak_1670	1000	.	349.402496	4.692733	-1	109	238	Distal Intergenic	1	86035467	86040736	5270	1	513918	NM_001034458	-275966	ENSBTAG00000023513	DNAJC19	DnaJ heat shock protein family (Hsp40) member C19	YES
chr1	85839721	85840064	peak_1671	652	.	224.120819	3.7608	-1	218	344	Distal Intergenic	1	86035467	86040736	5270	1	513918	NM_001034458	-195403	ENSBTAG00000023513	DNAJC19	DnaJ heat shock protein family (Hsp40) member C19	YES
chr1	85883835	85884234	peak_1672	732	.	292.898407	4.319089	-1	92	400	Distal Intergenic	1	86035467	86040736	5270	1	513918	NM_001034458	-151233	ENSBTAG00000023513	DNAJC19	DnaJ heat shock protein family (Hsp40) member C19	YES
chr1	86034976	86035913	peak_1673	1000	.	4348.661133	13.71153	-1	359	938	Promoter (<=1kb)	1	86035467	86040736	5270	1	513918	NM_001034458	0	ENSBTAG00000023513	DNAJC19	DnaJ heat shock protein family (Hsp40) member C19	NO
chr1	86120203	86122033	peak_1674	1000	.	6377.157227	14.541191	-1	1050	1831	Promoter (<=1kb)	1	86047791	86120959	73169	2	536793	NM_001038562	0	ENSBTAG00000016457	FXR1	FMR1 autosomal homolog 1	NO
chr1	86237320	86238211	peak_1675	1000	.	2961.959229	9.45828	-1	332	892	Distal Intergenic	1	86318896	86371093	52198	1	534432	NM_001206056	-80685	ENSBTAG00000001969	CCDC39	coiled-coil domain containing 39	YES
chr1	86318211	86318855	peak_1676	1000	.	747.922363	5.428673	-1	512	645	Promoter (<=1kb)	1	86318896	86371093	52198	1	534432	NM_001206056	-41	ENSBTAG00000001969	CCDC39	coiled-coil domain containing 39	NO
chr1	86381995	86383410	peak_1677	1000	.	5926.112793	14.219357	-1	708	1416	Promoter (<=1kb)	1	86372984	86382674	9691	2	512635	NM_001101960	0	ENSBTAG00000001968	TTC14	tetratricopeptide repeat domain 14	NO
chr1	86878805	86879066	peak_1678	1000	.	804.583862	6.585044	-1	114	262	Distal Intergenic	1	87101150	87382424	281275	1	531027	NM_001075943	-222084	ENSBTAG00000013219	PEX5L	peroxisomal biogenesis factor 5 like	YES
chr1	87028205	87029225	peak_1679	1000	.	3950.874023	11.927113	-1	375	1021	Distal Intergenic	1	87101150	87382424	281275	1	531027	NM_001075943	-71925	ENSBTAG00000013219	PEX5L	peroxisomal biogenesis factor 5 like	YES
chr1	87051901	87052246	peak_1680	1000	.	506.487579	5.373252	-1	248	346	Distal Intergenic	1	87101150	87382424	281275	1	531027	NM_001075943	-48904	ENSBTAG00000013219	PEX5L	peroxisomal biogenesis factor 5 like	YES
chr1	87065843	87066481	peak_1681	1000	.	2291.765625	11.598653	-1	188	639	Distal Intergenic	1	87101150	87382424	281275	1	531027	NM_001075943	-34669	ENSBTAG00000013219	PEX5L	peroxisomal biogenesis factor 5 like	YES
chr1	87070187	87070582	peak_1682	955	.	378.074982	4.413187	-1	129	396	Distal Intergenic	1	87101150	87382424	281275	1	531027	NM_001075943	-30568	ENSBTAG00000013219	PEX5L	peroxisomal biogenesis factor 5 like	YES
chr1	87070878	87071275	peak_1683	1000	.	829.706726	7.513433	-1	128	398	Distal Intergenic	1	87101150	87382424	281275	1	531027	NM_001075943	-29875	ENSBTAG00000013219	PEX5L	peroxisomal biogenesis factor 5 like	YES
chr1	87089684	87091393	peak_1684	1000	.	4122.041504	12.036014	-1	626	1710	Distal Intergenic	1	87101150	87382424	281275	1	531027	NM_001075943	-9757	ENSBTAG00000013219	PEX5L	peroxisomal biogenesis factor 5 like	YES
chr1	87099578	87101869	peak_1685	1000	.	6936.784668	15.256453	-1	613	2292	Promoter (<=1kb)	1	87101150	87382424	281275	1	531027	NM_001075943	0	ENSBTAG00000013219	PEX5L	peroxisomal biogenesis factor 5 like	YES
chr1	87102352	87102773	peak_1686	1000	.	931.487976	6.926035	-1	276	422	Promoter (1-2kb)	1	87101150	87382424	281275	1	531027	NM_001075943	1202	ENSBTAG00000013219	PEX5L	peroxisomal biogenesis factor 5 like	YES
chr1	87103628	87104669	peak_1687	1000	.	4728.290039	14.985136	-1	556	1042	Promoter (2-3kb)	1	87101150	87382424	281275	1	531027	NM_001075943	2478	ENSBTAG00000013219	PEX5L	peroxisomal biogenesis factor 5 like	YES
chr1	87104938	87105272	peak_1688	1000	.	372.670502	4.763683	-1	63	335	Intron (NM_001075943/531027, intron 2 of 13)	1	87101150	87382424	281275	1	531027	NM_001075943	3788	ENSBTAG00000013219	PEX5L	peroxisomal biogenesis factor 5 like	YES
chr1	87109631	87110160	peak_1689	605	.	320.876648	3.641103	-1	65	530	Intron (NM_001075943/531027, intron 2 of 13)	1	87101150	87382424	281275	1	531027	NM_001075943	8481	ENSBTAG00000013219	PEX5L	peroxisomal biogenesis factor 5 like	YES
chr1	87110630	87111522	peak_1690	1000	.	1498.602905	6.502721	-1	467	893	Intron (NM_001075943/531027, intron 2 of 13)	1	87101150	87382424	281275	1	531027	NM_001075943	9480	ENSBTAG00000013219	PEX5L	peroxisomal biogenesis factor 5 like	YES
chr1	87111700	87112175	peak_1691	504	.	239.722061	3.75081	-1	326	476	Intron (NM_001075943/531027, intron 2 of 13)	1	87101150	87382424	281275	1	531027	NM_001075943	10550	ENSBTAG00000013219	PEX5L	peroxisomal biogenesis factor 5 like	YES
chr1	87114203	87115003	peak_1692	1000	.	2941.234131	7.777749	-1	378	801	Intron (NM_001075943/531027, intron 2 of 13)	1	87101150	87382424	281275	1	531027	NM_001075943	13053	ENSBTAG00000013219	PEX5L	peroxisomal biogenesis factor 5 like	YES
chr1	87115182	87115735	peak_1693	580	.	321.064911	3.830526	-1	88	554	Intron (NM_001075943/531027, intron 2 of 13)	1	87101150	87382424	281275	1	531027	NM_001075943	14032	ENSBTAG00000013219	PEX5L	peroxisomal biogenesis factor 5 like	YES
chr1	87128256	87128474	peak_1694	1000	.	243.765717	4.108889	-1	63	219	Intron (NM_001075943/531027, intron 2 of 13)	1	87101150	87382424	281275	1	531027	NM_001075943	27106	ENSBTAG00000013219	PEX5L	peroxisomal biogenesis factor 5 like	YES
chr1	87129182	87130079	peak_1695	735	.	659.811096	5.487499	-1	496	898	Intron (NM_001075943/531027, intron 2 of 13)	1	87101150	87382424	281275	1	531027	NM_001075943	28032	ENSBTAG00000013219	PEX5L	peroxisomal biogenesis factor 5 like	YES
chr1	87131512	87131741	peak_1696	1000	.	230.458344	3.812973	-1	83	230	Intron (NM_001075943/531027, intron 2 of 13)	1	87101150	87382424	281275	1	531027	NM_001075943	30362	ENSBTAG00000013219	PEX5L	peroxisomal biogenesis factor 5 like	YES
chr1	87142007	87142222	peak_1697	1000	.	385.972687	4.750158	-1	98	216	Intron (NM_001075943/531027, intron 2 of 13)	1	87101150	87382424	281275	1	531027	NM_001075943	40857	ENSBTAG00000013219	PEX5L	peroxisomal biogenesis factor 5 like	YES
chr1	87146747	87147649	peak_1698	941	.	849.594604	6.443751	-1	507	903	Intron (NM_001075943/531027, intron 2 of 13)	1	87101150	87382424	281275	1	531027	NM_001075943	45597	ENSBTAG00000013219	PEX5L	peroxisomal biogenesis factor 5 like	YES
chr1	87154163	87154440	peak_1699	945	.	262.675018	4.067028	-1	191	278	Intron (NM_001075943/531027, intron 2 of 13)	1	87101150	87382424	281275	1	531027	NM_001075943	53013	ENSBTAG00000013219	PEX5L	peroxisomal biogenesis factor 5 like	YES
chr1	87193728	87194632	peak_1700	1000	.	3191.695557	11.653582	-1	284	905	Intron (NM_001075943/531027, intron 3 of 13)	1	87101150	87382424	281275	1	531027	NM_001075943	92578	ENSBTAG00000013219	PEX5L	peroxisomal biogenesis factor 5 like	YES
chr1	87257632	87259840	peak_1701	1000	.	3245.720215	6.839204	-1	180	2209	Intron (NM_001075943/531027, intron 7 of 13)	1	87101150	87382424	281275	1	531027	NM_001075943	156482	ENSBTAG00000013219	PEX5L	peroxisomal biogenesis factor 5 like	NO
chr1	87260080	87260970	peak_1702	950	.	846.150513	5.424209	-1	814	891	Intron (NM_001075943/531027, intron 7 of 13)	1	87101150	87382424	281275	1	531027	NM_001075943	158930	ENSBTAG00000013219	PEX5L	peroxisomal biogenesis factor 5 like	NO
chr1	87363250	87363466	peak_1703	1000	.	419.101929	5.068336	-1	94	217	Intron (NM_001075943/531027, intron 13 of 13)	1	87355898	87482165	126268	2	100141289	NM_001191266	118699	ENSBTAG00000005946	USP13	ubiquitin specific peptidase 13	YES
chr1	87377491	87377783	peak_1704	1000	.	566.557312	4.810826	-1	195	293	Intron (NM_001075943/531027, intron 13 of 13)	1	87355898	87482165	126268	2	100141289	NM_001191266	104382	ENSBTAG00000005946	USP13	ubiquitin specific peptidase 13	YES
chr1	87393776	87394010	peak_1705	1000	.	301.419861	4.704319	-1	139	235	Intron (NM_001191266/100141289, intron 13 of 20)	1	87355898	87482165	126268	2	100141289	NM_001191266	88155	ENSBTAG00000005946	USP13	ubiquitin specific peptidase 13	YES
chr1	87410759	87411404	peak_1706	1000	.	710.110657	5.069153	-1	364	646	Intron (NM_001191266/100141289, intron 10 of 20)	1	87355898	87482165	126268	2	100141289	NM_001191266	70761	ENSBTAG00000005946	USP13	ubiquitin specific peptidase 13	YES
chr1	87450358	87450960	peak_1707	1000	.	1044.204102	5.417182	-1	302	603	Intron (NM_001191266/100141289, intron 2 of 20)	1	87355898	87482165	126268	2	100141289	NM_001191266	31205	ENSBTAG00000005946	USP13	ubiquitin specific peptidase 13	YES
chr1	87481099	87483115	peak_1708	1000	.	7121.883301	14.765812	-1	1263	2017	Promoter (<=1kb)	1	87355898	87482165	126268	2	100141289	NM_001191266	0	ENSBTAG00000005946	USP13	ubiquitin specific peptidase 13	NO
chr1	87502973	87503158	peak_1709	1000	.	261.571442	4.346824	-1	89	186	Downstream (<1kb)	1	87503554	87518661	15108	2	338061	NM_176656	15503	ENSBTAG00000002463	NDUFB5	NADH:ubiquinone oxidoreductase subunit B5	YES
chr1	87518028	87519534	peak_1710	1000	.	7827.661621	16.838774	-1	762	1507	Promoter (<=1kb)	1	87503554	87518661	15108	2	338061	NM_176656	0	ENSBTAG00000002463	NDUFB5	NADH:ubiquinone oxidoreductase subunit B5	NO
chr1	87566588	87569458	peak_1711	1000	.	13677.62793	21.535425	-1	1353	2871	Promoter (<=1kb)	1	87536381	87567798	31418	2	100125416	NM_001105035	0	ENSBTAG00000002460	ACTL6A	actin like 6A	NO
chr1	87572578	87572997	peak_1712	1000	.	953.779419	7.720056	-1	267	420	Distal Intergenic	1	87536381	87567798	31418	2	100125416	NM_001105035	-4780	ENSBTAG00000002460	ACTL6A	actin like 6A	YES
chr1	87602822	87603152	peak_1713	1000	.	374.038544	4.989963	-1	243	331	Distal Intergenic	1	87536381	87567798	31418	2	100125416	NM_001105035	-35024	ENSBTAG00000002460	ACTL6A	actin like 6A	YES
chr1	87647551	87648934	peak_1714	1000	.	5512.891602	10.998336	-1	708	1384	Promoter (<=1kb)	1	87648347	87716735	68389	1	525962	NM_001099033	0	ENSBTAG00000002767	GNB4	G protein subunit beta 4	NO
chr1	87718835	87719231	peak_1715	1000	.	575.336853	5.622835	-1	128	397	Downstream (1-2kb)	1	87720811	87764841	44031	2	515180	NM_001206508	45610	ENSBTAG00000010485	MFN1	mitofusin 1	YES
chr1	87730386	87730941	peak_1716	1000	.	920.220581	4.646585	-1	404	556	Intron (NM_001206508/515180, intron 17 of 17)	1	87720811	87764841	44031	2	515180	NM_001206508	33900	ENSBTAG00000010485	MFN1	mitofusin 1	YES
chr1	87750209	87750510	peak_1717	1000	.	325.516693	4.880156	-1	84	302	Intron (NM_001206508/515180, intron 7 of 17)	1	87720811	87764841	44031	2	515180	NM_001206508	14331	ENSBTAG00000010485	MFN1	mitofusin 1	YES
chr1	87763763	87765301	peak_1718	1000	.	6889.407227	13.191792	-1	1104	1539	Promoter (<=1kb)	1	87720811	87764841	44031	2	515180	NM_001206508	0	ENSBTAG00000010485	MFN1	mitofusin 1	NO
chr1	87792558	87795068	peak_1719	1000	.	14773.7002	16.498192	-1	1122	2511	Distal Intergenic	1	87780771	87786122	5352	2	523536	NM_001099023	-6436	ENSBTAG00000037393	ZNF639	zinc finger protein 639	NO
chr1	87848391	87848783	peak_1720	1000	.	793.088257	6.504423	-1	107	393	Distal Intergenic	1	87859818	87870663	10846	1	539609	NM_001191284	-11035	ENSBTAG00000009235	KCNMB3	potassium calcium-activated channel subfamily M regulatory beta subunit 3	YES
chr1	87962504	87965267	peak_1721	1000	.	14838.17773	19.285446	-1	1687	2764	Distal Intergenic	1	88005950	88038012	32063	1	538512	NM_001076108	-40683	ENSBTAG00000012463	ZMAT3	zinc finger matrin-type 3	NO
chr1	88005488	88006711	peak_1722	1000	.	3898.213135	10.535284	-1	436	1224	Promoter (<=1kb)	1	88005950	88038012	32063	1	538512	NM_001076108	0	ENSBTAG00000012463	ZMAT3	zinc finger matrin-type 3	NO
chr1	88034716	88034964	peak_1723	968	.	241.149353	3.704663	-1	150	249	Exon (NM_001076108/538512, exon 4 of 6)	1	88005950	88038012	32063	1	538512	NM_001076108	28766	ENSBTAG00000012463	ZMAT3	zinc finger matrin-type 3	YES
chr1	88046394	88047123	peak_1724	1000	.	1565.75647	9.209489	-1	283	730	Distal Intergenic	1	88005950	88038012	32063	1	538512	NM_001076108	40444	ENSBTAG00000012463	ZMAT3	zinc finger matrin-type 3	YES
chr1	88068266	88068717	peak_1725	1000	.	1079.653564	6.181636	-1	223	452	Distal Intergenic	1	88005950	88038012	32063	1	538512	NM_001076108	62316	ENSBTAG00000012463	ZMAT3	zinc finger matrin-type 3	YES
chr1	88068845	88069561	peak_1726	953	.	683.410156	5.677963	-1	309	717	Distal Intergenic	1	88005950	88038012	32063	1	538512	NM_001076108	62895	ENSBTAG00000012463	ZMAT3	zinc finger matrin-type 3	YES
chr1	88153534	88154177	peak_1727	1000	.	1064.061157	5.8455	-1	167	644	Distal Intergenic	1	88005950	88038012	32063	1	538512	NM_001076108	147584	ENSBTAG00000012463	ZMAT3	zinc finger matrin-type 3	YES
chr1	88359821	88363481	peak_1728	1000	.	22063.25781	23.874685	-1	2697	3661	Intron (NM_001080300/534568, intron 1 of 4)	1	88340911	88350182	9272	1	100125761	NM_001105044	18910	ENSBTAG00000035144	PLCXD1	phosphatidylinositol-specific phospholipase C, X domain containing 1	NO
chr1	88366269	88366975	peak_1729	337	.	238.591202	3.696285	-1	504	707	Intron (NM_001080300/534568, intron 1 of 4)	1	88340911	88350182	9272	1	100125761	NM_001105044	25358	ENSBTAG00000035144	PLCXD1	phosphatidylinositol-specific phospholipase C, X domain containing 1	YES
chr1	88374919	88376237	peak_1730	1000	.	2407.773438	9.606895	-1	329	1319	Intron (NM_001080300/534568, intron 1 of 4)	1	88340911	88350182	9272	1	100125761	NM_001105044	34008	ENSBTAG00000035144	PLCXD1	phosphatidylinositol-specific phospholipase C, X domain containing 1	NO
chr1	88384197	88384982	peak_1731	823	.	647.102539	4.019189	-1	625	786	Intron (NM_001080300/534568, intron 1 of 4)	1	88340911	88350182	9272	1	100125761	NM_001105044	43286	ENSBTAG00000035144	PLCXD1	phosphatidylinositol-specific phospholipase C, X domain containing 1	YES
chr1	88385617	88385861	peak_1732	1000	.	282.533691	4.030908	-1	105	245	Intron (NM_001080300/534568, intron 1 of 4)	1	88340911	88350182	9272	1	100125761	NM_001105044	44706	ENSBTAG00000035144	PLCXD1	phosphatidylinositol-specific phospholipase C, X domain containing 1	YES
chr1	88394698	88396021	peak_1733	903	.	1196.119873	5.80627	-1	721	1324	Intron (NM_001080300/534568, intron 1 of 4)	1	88340911	88350182	9272	1	100125761	NM_001105044	53787	ENSBTAG00000035144	PLCXD1	phosphatidylinositol-specific phospholipase C, X domain containing 1	NO
chr1	88398097	88398809	peak_1734	1000	.	923.988403	5.873935	-1	409	713	Intron (NM_001080300/534568, intron 1 of 4)	1	88340911	88350182	9272	1	100125761	NM_001105044	57186	ENSBTAG00000035144	PLCXD1	phosphatidylinositol-specific phospholipase C, X domain containing 1	NO
chr1	88406593	88409848	peak_1735	1000	.	13569.35547	16.385723	-1	1820	3256	Intron (NM_001080300/534568, intron 1 of 4)	1	88340911	88350182	9272	1	100125761	NM_001105044	65682	ENSBTAG00000035144	PLCXD1	phosphatidylinositol-specific phospholipase C, X domain containing 1	NO
chr1	88410092	88410338	peak_1736	938	.	231.564621	3.87892	-1	159	247	Intron (NM_001080300/534568, intron 1 of 4)	1	88340911	88350182	9272	1	100125761	NM_001105044	69181	ENSBTAG00000035144	PLCXD1	phosphatidylinositol-specific phospholipase C, X domain containing 1	YES
chr1	88422661	88423602	peak_1737	1000	.	1825.633179	7.311407	-1	278	942	Intron (NM_001080300/534568, intron 1 of 4)	1	88340911	88350182	9272	1	100125761	NM_001105044	81750	ENSBTAG00000035144	PLCXD1	phosphatidylinositol-specific phospholipase C, X domain containing 1	YES
chr1	88433338	88433672	peak_1738	910	.	304.875427	3.529609	-1	139	335	Intron (NM_001080300/534568, intron 1 of 4)	1	88340911	88350182	9272	1	100125761	NM_001105044	92427	ENSBTAG00000035144	PLCXD1	phosphatidylinositol-specific phospholipase C, X domain containing 1	YES
chr1	88600852	88601376	peak_1739	1000	.	1406.287354	7.07075	-1	409	525	Intron (NM_001080300/534568, intron 1 of 4)	1	88158302	88639351	481050	2	534568	NM_001080300	37975	ENSBTAG00000011377	KCNMB2	potassium calcium-activated channel subfamily M regulatory beta subunit 2	YES
chr1	88679593	88679982	peak_1740	1000	.	555.230957	5.965243	-1	119	390	Distal Intergenic	1	88158302	88639351	481050	2	534568	NM_001080300	-40242	ENSBTAG00000011377	KCNMB2	potassium calcium-activated channel subfamily M regulatory beta subunit 2	YES
chr1	88767296	88767557	peak_1741	775	.	202.923248	3.490872	-1	80	262	Distal Intergenic	1	88158302	88639351	481050	2	534568	NM_001080300	-127945	ENSBTAG00000011377	KCNMB2	potassium calcium-activated channel subfamily M regulatory beta subunit 2	YES
chr1	88816743	88817037	peak_1742	905	.	266.859558	3.772531	-1	184	295	Distal Intergenic	1	88158302	88639351	481050	2	534568	NM_001080300	-177392	ENSBTAG00000011377	KCNMB2	potassium calcium-activated channel subfamily M regulatory beta subunit 2	YES
chr1	89100259	89100606	peak_1743	1000	.	359.617096	3.899785	-1	50	348	Distal Intergenic	1	88158302	88639351	481050	2	534568	NM_001080300	-460908	ENSBTAG00000011377	KCNMB2	potassium calcium-activated channel subfamily M regulatory beta subunit 2	YES
chr1	89312351	89312796	peak_1744	1000	.	458.196106	4.324186	-1	256	446	Distal Intergenic	1	88158302	88639351	481050	2	534568	NM_001080300	-673000	ENSBTAG00000011377	KCNMB2	potassium calcium-activated channel subfamily M regulatory beta subunit 2	YES
chr1	89313922	89314142	peak_1745	1000	.	440.476501	5.236543	-1	84	221	Distal Intergenic	1	88158302	88639351	481050	2	534568	NM_001080300	-674571	ENSBTAG00000011377	KCNMB2	potassium calcium-activated channel subfamily M regulatory beta subunit 2	YES
chr1	89345556	89345804	peak_1746	1000	.	273.938049	4.452536	-1	84	249	Distal Intergenic	1	88158302	88639351	481050	2	534568	NM_001080300	-706205	ENSBTAG00000011377	KCNMB2	potassium calcium-activated channel subfamily M regulatory beta subunit 2	YES
chr1	89349395	89349726	peak_1747	1000	.	525.413391	4.986917	-1	106	332	Distal Intergenic	1	88158302	88639351	481050	2	534568	NM_001080300	-710044	ENSBTAG00000011377	KCNMB2	potassium calcium-activated channel subfamily M regulatory beta subunit 2	YES
chr1	89428121	89428572	peak_1748	1000	.	574.790894	4.412629	-1	392	452	Distal Intergenic	1	90118703	90204389	85687	1	614346	NM_001193029	-690131	ENSBTAG00000021910	TBL1XR1	transducin beta like 1 X-linked receptor 1	YES
chr1	89508299	89508588	peak_1749	1000	.	496.5047	4.652931	-1	200	290	Distal Intergenic	1	90118703	90204389	85687	1	614346	NM_001193029	-610115	ENSBTAG00000021910	TBL1XR1	transducin beta like 1 X-linked receptor 1	YES
chr1	89548077	89548418	peak_1750	1000	.	517.579895	4.631958	-1	90	342	Distal Intergenic	1	90118703	90204389	85687	1	614346	NM_001193029	-570285	ENSBTAG00000021910	TBL1XR1	transducin beta like 1 X-linked receptor 1	NO
chr1	89581832	89582199	peak_1751	1000	.	891.504517	6.64342	-1	177	368	Distal Intergenic	1	90118703	90204389	85687	1	614346	NM_001193029	-536504	ENSBTAG00000021910	TBL1XR1	transducin beta like 1 X-linked receptor 1	YES
chr1	89652149	89652785	peak_1752	1000	.	985.056274	6.54632	-1	422	637	Distal Intergenic	1	90118703	90204389	85687	1	614346	NM_001193029	-465918	ENSBTAG00000021910	TBL1XR1	transducin beta like 1 X-linked receptor 1	YES
chr1	89673919	89674149	peak_1753	1000	.	343.693848	4.123578	-1	115	231	Distal Intergenic	1	90118703	90204389	85687	1	614346	NM_001193029	-444554	ENSBTAG00000021910	TBL1XR1	transducin beta like 1 X-linked receptor 1	YES
chr1	89745657	89746222	peak_1754	1000	.	1309.070679	6.669506	-1	369	566	Distal Intergenic	1	90118703	90204389	85687	1	614346	NM_001193029	-372481	ENSBTAG00000021910	TBL1XR1	transducin beta like 1 X-linked receptor 1	YES
chr1	89794808	89795329	peak_1755	1000	.	786.507751	5.662606	-1	342	522	Distal Intergenic	1	90118703	90204389	85687	1	614346	NM_001193029	-323374	ENSBTAG00000021910	TBL1XR1	transducin beta like 1 X-linked receptor 1	YES
chr1	89908341	89911361	peak_1756	1000	.	8087.996582	13.964355	-1	1583	3021	Distal Intergenic	1	90118703	90204389	85687	1	614346	NM_001193029	-207342	ENSBTAG00000021910	TBL1XR1	transducin beta like 1 X-linked receptor 1	NO
chr1	89929028	89929507	peak_1757	1000	.	973.869385	5.483568	-1	380	480	Distal Intergenic	1	90118703	90204389	85687	1	614346	NM_001193029	-189196	ENSBTAG00000021910	TBL1XR1	transducin beta like 1 X-linked receptor 1	YES
chr1	89943193	89943573	peak_1758	776	.	295.735657	3.649778	-1	122	381	Distal Intergenic	1	90118703	90204389	85687	1	614346	NM_001193029	-175130	ENSBTAG00000021910	TBL1XR1	transducin beta like 1 X-linked receptor 1	NO
chr1	89966673	89967112	peak_1759	868	.	381.83255	3.992501	-1	78	440	Distal Intergenic	1	90118703	90204389	85687	1	614346	NM_001193029	-151591	ENSBTAG00000021910	TBL1XR1	transducin beta like 1 X-linked receptor 1	YES
chr1	90019882	90020959	peak_1760	1000	.	4304.603027	13.443198	-1	483	1078	Distal Intergenic	1	90118703	90204389	85687	1	614346	NM_001193029	-97744	ENSBTAG00000021910	TBL1XR1	transducin beta like 1 X-linked receptor 1	YES
chr1	90028117	90028607	peak_1761	743	.	365.057709	3.824099	-1	283	491	Distal Intergenic	1	90118703	90204389	85687	1	614346	NM_001193029	-90096	ENSBTAG00000021910	TBL1XR1	transducin beta like 1 X-linked receptor 1	YES
chr1	90028782	90031285	peak_1762	1000	.	10195.17676	16.56151	-1	1127	2504	Distal Intergenic	1	90118703	90204389	85687	1	614346	NM_001193029	-87418	ENSBTAG00000021910	TBL1XR1	transducin beta like 1 X-linked receptor 1	NO
chr1	90039797	90040195	peak_1763	1000	.	649.425842	5.137868	-1	269	399	Distal Intergenic	1	90118703	90204389	85687	1	614346	NM_001193029	-78508	ENSBTAG00000021910	TBL1XR1	transducin beta like 1 X-linked receptor 1	YES
chr1	90083405	90083809	peak_1764	1000	.	772.52533	5.793233	-1	263	405	Distal Intergenic	1	90118703	90204389	85687	1	614346	NM_001193029	-34894	ENSBTAG00000021910	TBL1XR1	transducin beta like 1 X-linked receptor 1	YES
chr1	90113749	90113947	peak_1765	1000	.	211.218552	3.626326	-1	105	199	Distal Intergenic	1	90118703	90204389	85687	1	614346	NM_001193029	-4756	ENSBTAG00000021910	TBL1XR1	transducin beta like 1 X-linked receptor 1	YES
chr1	90176949	90177232	peak_1766	1000	.	653.991211	5.724254	-1	94	284	Exon (NM_001193029/614346, exon 4 of 15)	1	90118703	90204389	85687	1	614346	NM_001193029	58246	ENSBTAG00000021910	TBL1XR1	transducin beta like 1 X-linked receptor 1	YES
chr1	90177446	90177828	peak_1767	1000	.	566.715698	6.090031	-1	82	383	Intron (NM_001193029/614346, intron 4 of 14)	1	90118703	90204389	85687	1	614346	NM_001193029	58743	ENSBTAG00000021910	TBL1XR1	transducin beta like 1 X-linked receptor 1	YES
chr1	90188831	90189100	peak_1768	1000	.	344.694427	4.250181	-1	109	270	Intron (NM_001193029/614346, intron 9 of 14)	1	90118703	90204389	85687	1	614346	NM_001193029	70128	ENSBTAG00000021910	TBL1XR1	transducin beta like 1 X-linked receptor 1	YES
chr1	90276126	90276374	peak_1769	1000	.	576.280457	5.585145	-1	165	249	Distal Intergenic	1	90118703	90204389	85687	1	614346	NM_001193029	157423	ENSBTAG00000021910	TBL1XR1	transducin beta like 1 X-linked receptor 1	YES
chr1	90357734	90358069	peak_1770	1000	.	764.604309	5.485139	-1	211	336	Distal Intergenic	1	90118703	90204389	85687	1	614346	NM_001193029	239031	ENSBTAG00000021910	TBL1XR1	transducin beta like 1 X-linked receptor 1	YES
chr1	90394682	90394895	peak_1771	1000	.	233.167282	3.636838	-1	134	214	Distal Intergenic	1	90118703	90204389	85687	1	614346	NM_001193029	275979	ENSBTAG00000021910	TBL1XR1	transducin beta like 1 X-linked receptor 1	YES
chr1	90490232	90490479	peak_1772	1000	.	377.257874	4.569385	-1	106	248	Distal Intergenic	1	90118703	90204389	85687	1	614346	NM_001193029	371529	ENSBTAG00000021910	TBL1XR1	transducin beta like 1 X-linked receptor 1	YES
chr1	91782428	91782745	peak_1773	1000	.	457.942749	4.843325	-1	152	318	Distal Intergenic	1	90118703	90204389	85687	1	614346	NM_001193029	1663725	ENSBTAG00000021910	TBL1XR1	transducin beta like 1 X-linked receptor 1	YES
chr1	92040540	92040881	peak_1774	1000	.	510.105865	4.437622	-1	127	342	Distal Intergenic	1	90118703	90204389	85687	1	614346	NM_001193029	1921837	ENSBTAG00000021910	TBL1XR1	transducin beta like 1 X-linked receptor 1	YES
chr1	92414921	92415626	peak_1775	1000	.	1737.463379	10.010583	-1	421	706	Distal Intergenic	1	93146988	94099859	952872	2	530042	NM_001205973	1684233	ENSBTAG00000031891	NLGN1	neuroligin 1	YES
chr1	92990697	92991866	peak_1776	1000	.	3367.310303	8.819521	-1	721	1170	Distal Intergenic	1	93146988	94099859	952872	2	530042	NM_001205973	1107993	ENSBTAG00000031891	NLGN1	neuroligin 1	NO
chr1	93276381	93276638	peak_1777	1000	.	264.070953	3.966644	-1	154	258	Intron (NM_001205973/530042, intron 3 of 5)	1	93146988	94099859	952872	2	530042	NM_001205973	823221	ENSBTAG00000031891	NLGN1	neuroligin 1	YES
chr1	93284967	93285307	peak_1778	991	.	337.768982	4.120022	-1	206	341	Intron (NM_001205973/530042, intron 3 of 5)	1	93146988	94099859	952872	2	530042	NM_001205973	814552	ENSBTAG00000031891	NLGN1	neuroligin 1	YES
chr1	93290901	93291308	peak_1779	1000	.	520.531494	4.727744	-1	91	408	Intron (NM_001205973/530042, intron 3 of 5)	1	93146988	94099859	952872	2	530042	NM_001205973	808551	ENSBTAG00000031891	NLGN1	neuroligin 1	YES
chr1	93561330	93561772	peak_1780	1000	.	1372.609863	7.500494	-1	255	443	Intron (NM_001205973/530042, intron 3 of 5)	1	93146988	94099859	952872	2	530042	NM_001205973	538087	ENSBTAG00000031891	NLGN1	neuroligin 1	YES
chr1	93587236	93587434	peak_1781	1000	.	323.664062	4.368419	-1	108	199	Intron (NM_001205973/530042, intron 3 of 5)	1	93146988	94099859	952872	2	530042	NM_001205973	512425	ENSBTAG00000031891	NLGN1	neuroligin 1	YES
chr1	93604457	93604716	peak_1782	1000	.	467.871674	4.827399	-1	193	260	Intron (NM_001205973/530042, intron 3 of 5)	1	93146988	94099859	952872	2	530042	NM_001205973	495143	ENSBTAG00000031891	NLGN1	neuroligin 1	YES
chr1	93748731	93748995	peak_1783	1000	.	560.814331	5.472405	-1	119	265	Intron (NM_001205973/530042, intron 2 of 5)	1	93146988	94099859	952872	2	530042	NM_001205973	350864	ENSBTAG00000031891	NLGN1	neuroligin 1	YES
chr1	93916175	93916951	peak_1784	1000	.	978.123352	6.748415	-1	95	777	Intron (NM_001205973/530042, intron 1 of 5)	1	93146988	94099859	952872	2	530042	NM_001205973	182908	ENSBTAG00000031891	NLGN1	neuroligin 1	YES
chr1	93917298	93917823	peak_1785	1000	.	661.849243	5.916721	-1	316	526	Intron (NM_001205973/530042, intron 1 of 5)	1	93146988	94099859	952872	2	530042	NM_001205973	182036	ENSBTAG00000031891	NLGN1	neuroligin 1	YES
chr1	93975136	93975429	peak_1786	1000	.	703.983154	6.054959	-1	206	294	Intron (NM_001205973/530042, intron 1 of 5)	1	93146988	94099859	952872	2	530042	NM_001205973	124430	ENSBTAG00000031891	NLGN1	neuroligin 1	YES
chr1	94099365	94100394	peak_1787	1000	.	1843.637573	7.42069	-1	462	1030	Promoter (<=1kb)	1	93146988	94099859	952872	2	530042	NM_001205973	0	ENSBTAG00000031891	NLGN1	neuroligin 1	YES
chr1	94102041	94102339	peak_1788	940	.	281.145111	3.622684	-1	117	299	Promoter (2-3kb)	1	93146988	94099859	952872	2	530042	NM_001205973	-2182	ENSBTAG00000031891	NLGN1	neuroligin 1	YES
chr1	94122875	94123267	peak_1789	1000	.	662.507812	5.716329	-1	113	393	Distal Intergenic	1	93146988	94099859	952872	2	530042	NM_001205973	-23016	ENSBTAG00000031891	NLGN1	neuroligin 1	YES
chr1	94556007	94556264	peak_1790	1000	.	306.822784	4.189849	-1	199	258	Distal Intergenic	1	94709115	94769373	60259	2	504746	NM_001097573	213109	ENSBTAG00000023814	ECT2	epithelial cell transforming 2	YES
chr1	94568363	94568642	peak_1791	1000	.	444.266327	5.016553	-1	182	280	Distal Intergenic	1	94709115	94769373	60259	2	504746	NM_001097573	200731	ENSBTAG00000023814	ECT2	epithelial cell transforming 2	YES
chr1	94691032	94691431	peak_1792	733	.	293.187653	4.237294	-1	304	400	Distal Intergenic	1	94709115	94769373	60259	2	504746	NM_001097573	77942	ENSBTAG00000023814	ECT2	epithelial cell transforming 2	YES
chr1	94715997	94716251	peak_1793	1000	.	455.266602	4.618648	-1	82	255	Intron (NM_001097573/504746, intron 22 of 24)	1	94709115	94769373	60259	2	504746	NM_001097573	53122	ENSBTAG00000023814	ECT2	epithelial cell transforming 2	YES
chr1	94768967	94769981	peak_1794	1000	.	6818.193848	19.442648	-1	526	1015	Promoter (<=1kb)	1	94709115	94769373	60259	2	504746	NM_001097573	0	ENSBTAG00000023814	ECT2	epithelial cell transforming 2	NO
chr1	94815686	94815950	peak_1795	1000	.	648.475159	5.819271	-1	100	265	Promoter (2-3kb)	1	94818907	94882840	63934	1	534212	NM_001123034	-2957	ENSBTAG00000020073	NCEH1	neutral cholesterol ester hydrolase 1	YES
chr1	94818400	94820517	peak_1796	1000	.	7436.181641	11.723912	-1	398	2118	Promoter (<=1kb)	1	94818907	94882840	63934	1	534212	NM_001123034	0	ENSBTAG00000020073	NCEH1	neutral cholesterol ester hydrolase 1	NO
chr1	94846106	94847266	peak_1797	1000	.	2385.380127	9.656056	-1	263	1161	Intron (NM_001123034/534212, intron 1 of 4)	1	94818907	94882840	63934	1	534212	NM_001123034	27199	ENSBTAG00000020073	NCEH1	neutral cholesterol ester hydrolase 1	YES
chr1	94847925	94848182	peak_1798	1000	.	345.725922	4.67808	-1	89	258	Intron (NM_001123034/534212, intron 1 of 4)	1	94818907	94882840	63934	1	534212	NM_001123034	29018	ENSBTAG00000020073	NCEH1	neutral cholesterol ester hydrolase 1	YES
chr1	94871597	94871909	peak_1799	1000	.	321.013824	4.403787	-1	141	313	Intron (NM_001123034/534212, intron 3 of 4)	1	94818907	94882840	63934	1	534212	NM_001123034	52690	ENSBTAG00000020073	NCEH1	neutral cholesterol ester hydrolase 1	YES
chr1	94874609	94874966	peak_1800	1000	.	744.650696	6.69242	-1	261	358	Intron (NM_001123034/534212, intron 3 of 4)	1	94818907	94882840	63934	1	534212	NM_001123034	55702	ENSBTAG00000020073	NCEH1	neutral cholesterol ester hydrolase 1	YES
chr1	94985302	94985995	peak_1801	521	.	361.304413	3.467554	-1	355	694	Promoter (<=1kb)	1	94985351	95001222	15872	1	507215	NM_001319901	0	ENSBTAG00000018994	TNFSF10	TNF superfamily member 10	NO
chr1	95171772	95172420	peak_1802	1000	.	656.592834	5.213086	-1	440	649	Intron (NM_001206211/615534, intron 20 of 24)	1	95029115	95032408	3294	1	514203	NM_001143736	142657	ENSBTAG00000010874	GHSR	growth hormone secretagogue receptor	YES
chr1	95178458	95178668	peak_1803	1000	.	336.970428	4.468078	-1	58	211	Intron (NM_001206211/615534, intron 16 of 24)	1	95029115	95032408	3294	1	514203	NM_001143736	149343	ENSBTAG00000010874	GHSR	growth hormone secretagogue receptor	YES
chr1	95184294	95184463	peak_1804	1000	.	263.337524	4.1932	-1	87	170	Intron (NM_001206211/615534, intron 13 of 24)	1	95029115	95032408	3294	1	514203	NM_001143736	155179	ENSBTAG00000010874	GHSR	growth hormone secretagogue receptor	YES
chr1	95318311	95319196	peak_1805	1000	.	3188.120361	12.432466	-1	385	886	Intron (NM_001206211/615534, intron 2 of 24)	1	95121236	95406498	285263	2	615534	NM_001206211	87302	ENSBTAG00000019376	FNDC3B	fibronectin type III domain containing 3B	YES
chr1	95362468	95363089	peak_1806	1000	.	2105.473633	10.494438	-1	400	622	Intron (NM_001206211/615534, intron 2 of 24)	1	95121236	95406498	285263	2	615534	NM_001206211	43409	ENSBTAG00000019376	FNDC3B	fibronectin type III domain containing 3B	NO
chr1	95375898	95376453	peak_1807	1000	.	1700.319946	10.034472	-1	370	556	Intron (NM_001206211/615534, intron 2 of 24)	1	95121236	95406498	285263	2	615534	NM_001206211	30045	ENSBTAG00000019376	FNDC3B	fibronectin type III domain containing 3B	YES
chr1	95392708	95393370	peak_1808	1000	.	2017.3479	9.271305	-1	274	663	Intron (NM_001206211/615534, intron 1 of 24)	1	95121236	95406498	285263	2	615534	NM_001206211	13128	ENSBTAG00000019376	FNDC3B	fibronectin type III domain containing 3B	NO
chr1	95478333	95480666	peak_1809	1000	.	9950.056641	15.467924	-1	1653	2334	Distal Intergenic	1	95121236	95406498	285263	2	615534	NM_001206211	-71835	ENSBTAG00000019376	FNDC3B	fibronectin type III domain containing 3B	NO
chr1	95515365	95515647	peak_1810	1000	.	459.328888	4.829031	-1	178	283	Distal Intergenic	1	95121236	95406498	285263	2	615534	NM_001206211	-108867	ENSBTAG00000019376	FNDC3B	fibronectin type III domain containing 3B	NO
chr1	95533882	95534274	peak_1811	1000	.	1122.096436	6.636536	-1	110	393	Distal Intergenic	1	95121236	95406498	285263	2	615534	NM_001206211	-127384	ENSBTAG00000019376	FNDC3B	fibronectin type III domain containing 3B	YES
chr1	95554531	95555051	peak_1812	1000	.	1154.976318	6.96149	-1	348	521	Distal Intergenic	1	95121236	95406498	285263	2	615534	NM_001206211	-148033	ENSBTAG00000019376	FNDC3B	fibronectin type III domain containing 3B	YES
chr1	95656124	95656553	peak_1813	606	.	260.604401	4.243052	-1	132	430	Distal Intergenic	1	95750197	95909097	158901	1	514554	NM_001102001	-93644	ENSBTAG00000017490	PLD1	phospholipase D1, phosphatidylcholine-specific	NO
chr1	95659478	95659699	peak_1814	1000	.	328.555542	4.828353	-1	135	222	Distal Intergenic	1	95750197	95909097	158901	1	514554	NM_001102001	-90498	ENSBTAG00000017490	PLD1	phospholipase D1, phosphatidylcholine-specific	YES
chr1	95661232	95661413	peak_1815	1000	.	226.468307	3.881954	-1	93	182	Distal Intergenic	1	95750197	95909097	158901	1	514554	NM_001102001	-88784	ENSBTAG00000017490	PLD1	phospholipase D1, phosphatidylcholine-specific	YES
chr1	95672526	95672738	peak_1816	1000	.	237.931488	4.108615	-1	131	213	Distal Intergenic	1	95750197	95909097	158901	1	514554	NM_001102001	-77459	ENSBTAG00000017490	PLD1	phospholipase D1, phosphatidylcholine-specific	YES
chr1	95684090	95684537	peak_1817	925	.	414.194458	4.530585	-1	362	448	Distal Intergenic	1	95750197	95909097	158901	1	514554	NM_001102001	-65660	ENSBTAG00000017490	PLD1	phospholipase D1, phosphatidylcholine-specific	YES
chr1	95685774	95688588	peak_1818	1000	.	10597.91406	14.173878	-1	2221	2815	Distal Intergenic	1	95750197	95909097	158901	1	514554	NM_001102001	-61609	ENSBTAG00000017490	PLD1	phospholipase D1, phosphatidylcholine-specific	YES
chr1	95695989	95696248	peak_1819	1000	.	326.578583	4.034922	-1	98	260	Distal Intergenic	1	95750197	95909097	158901	1	514554	NM_001102001	-53949	ENSBTAG00000017490	PLD1	phospholipase D1, phosphatidylcholine-specific	YES
chr1	95709386	95711138	peak_1820	1000	.	5374.443359	10.754729	-1	1014	1753	Distal Intergenic	1	95750197	95909097	158901	1	514554	NM_001102001	-39059	ENSBTAG00000017490	PLD1	phospholipase D1, phosphatidylcholine-specific	YES
chr1	95723580	95724709	peak_1821	1000	.	1366.65625	6.005677	-1	585	1130	Distal Intergenic	1	95750197	95909097	158901	1	514554	NM_001102001	-25488	ENSBTAG00000017490	PLD1	phospholipase D1, phosphatidylcholine-specific	YES
chr1	95725308	95725739	peak_1822	1000	.	547.795532	5.695409	-1	61	432	Distal Intergenic	1	95750197	95909097	158901	1	514554	NM_001102001	-24458	ENSBTAG00000017490	PLD1	phospholipase D1, phosphatidylcholine-specific	YES
chr1	95743497	95745326	peak_1823	1000	.	6634.804199	18.103596	-1	825	1830	Distal Intergenic	1	95750197	95909097	158901	1	514554	NM_001102001	-4871	ENSBTAG00000017490	PLD1	phospholipase D1, phosphatidylcholine-specific	YES
chr1	95747095	95747899	peak_1824	1000	.	857.671753	4.638147	-1	497	805	Promoter (2-3kb)	1	95750197	95909097	158901	1	514554	NM_001102001	-2298	ENSBTAG00000017490	PLD1	phospholipase D1, phosphatidylcholine-specific	YES
chr1	95748071	95748938	peak_1825	1000	.	1567.890625	6.891364	-1	595	868	Promoter (1-2kb)	1	95750197	95909097	158901	1	514554	NM_001102001	-1259	ENSBTAG00000017490	PLD1	phospholipase D1, phosphatidylcholine-specific	YES
chr1	95749502	95750593	peak_1826	1000	.	1689.156128	6.462814	-1	633	1092	Promoter (<=1kb)	1	95750197	95909097	158901	1	514554	NM_001102001	0	ENSBTAG00000017490	PLD1	phospholipase D1, phosphatidylcholine-specific	NO
chr1	95795332	95795862	peak_1827	1000	.	657.43988	5.446004	-1	253	531	Intron (NM_001102001/514554, intron 8 of 25)	1	95750197	95909097	158901	1	514554	NM_001102001	45135	ENSBTAG00000017490	PLD1	phospholipase D1, phosphatidylcholine-specific	YES
chr1	95805724	95806319	peak_1828	1000	.	1940.188965	10.429317	-1	104	596	Exon (NM_001102001/514554, exon 11 of 26)	1	95750197	95909097	158901	1	514554	NM_001102001	55527	ENSBTAG00000017490	PLD1	phospholipase D1, phosphatidylcholine-specific	YES
chr1	95811189	95811626	peak_1829	1000	.	498.217255	5.159019	-1	142	438	Intron (NM_001102001/514554, intron 11 of 25)	1	95750197	95909097	158901	1	514554	NM_001102001	60992	ENSBTAG00000017490	PLD1	phospholipase D1, phosphatidylcholine-specific	YES
chr1	95827528	95827810	peak_1830	1000	.	475.794556	5.445642	-1	143	283	Exon (NM_001102001/514554, exon 15 of 26)	1	95750197	95909097	158901	1	514554	NM_001102001	77331	ENSBTAG00000017490	PLD1	phospholipase D1, phosphatidylcholine-specific	YES
chr1	95841471	95841800	peak_1831	1000	.	752.582764	5.838794	-1	212	330	Intron (NM_001102001/514554, intron 18 of 25)	1	95750197	95909097	158901	1	514554	NM_001102001	91274	ENSBTAG00000017490	PLD1	phospholipase D1, phosphatidylcholine-specific	YES
chr1	95842047	95842219	peak_1832	1000	.	228.672653	4.400405	-1	75	173	Intron (NM_001102001/514554, intron 18 of 25)	1	95750197	95909097	158901	1	514554	NM_001102001	91850	ENSBTAG00000017490	PLD1	phospholipase D1, phosphatidylcholine-specific	YES
chr1	95842558	95842927	peak_1833	1000	.	1045.360107	6.91144	-1	135	370	Intron (NM_001102001/514554, intron 18 of 25)	1	95750197	95909097	158901	1	514554	NM_001102001	92361	ENSBTAG00000017490	PLD1	phospholipase D1, phosphatidylcholine-specific	YES
chr1	95850343	95850614	peak_1834	1000	.	531.559204	5.378634	-1	155	272	Intron (NM_001102001/514554, intron 19 of 25)	1	95750197	95909097	158901	1	514554	NM_001102001	100146	ENSBTAG00000017490	PLD1	phospholipase D1, phosphatidylcholine-specific	YES
chr1	95874491	95874831	peak_1835	1000	.	1098.625	7.259974	-1	99	341	Intron (NM_001102001/514554, intron 22 of 25)	1	95750197	95909097	158901	1	514554	NM_001102001	124294	ENSBTAG00000017490	PLD1	phospholipase D1, phosphatidylcholine-specific	YES
chr1	95892995	95893211	peak_1836	1000	.	783.91571	6.61621	-1	118	217	Intron (NM_001102001/514554, intron 23 of 25)	1	95750197	95909097	158901	1	514554	NM_001102001	142798	ENSBTAG00000017490	PLD1	phospholipase D1, phosphatidylcholine-specific	YES
chr1	95933210	95933558	peak_1837	1000	.	435.283112	5.184471	-1	154	349	Distal Intergenic	1	95750197	95909097	158901	1	514554	NM_001102001	183013	ENSBTAG00000017490	PLD1	phospholipase D1, phosphatidylcholine-specific	YES
chr1	95944794	95945099	peak_1838	1000	.	625.766357	5.662174	-1	109	306	Distal Intergenic	1	95750197	95909097	158901	1	514554	NM_001102001	194597	ENSBTAG00000017490	PLD1	phospholipase D1, phosphatidylcholine-specific	YES
chr1	95963020	95963300	peak_1839	803	.	225.623764	3.45933	-1	49	281	Distal Intergenic	1	95750197	95909097	158901	1	514554	NM_001102001	212823	ENSBTAG00000017490	PLD1	phospholipase D1, phosphatidylcholine-specific	YES
chr1	96021017	96022924	peak_1840	1000	.	3873.150879	7.203318	-1	762	1908	Distal Intergenic	1	95750197	95909097	158901	1	514554	NM_001102001	270820	ENSBTAG00000017490	PLD1	phospholipase D1, phosphatidylcholine-specific	NO
chr1	96023811	96024198	peak_1841	547	.	212.231262	3.801424	-1	206	388	Distal Intergenic	1	95750197	95909097	158901	1	514554	NM_001102001	273614	ENSBTAG00000017490	PLD1	phospholipase D1, phosphatidylcholine-specific	YES
chr1	96040046	96040328	peak_1842	964	.	272.785889	4.269055	-1	64	283	Distal Intergenic	1	95750197	95909097	158901	1	514554	NM_001102001	289849	ENSBTAG00000017490	PLD1	phospholipase D1, phosphatidylcholine-specific	YES
chr1	96074244	96074904	peak_1843	1000	.	1908.301514	7.755853	-1	284	661	Distal Intergenic	1	95750197	95909097	158901	1	514554	NM_001102001	324047	ENSBTAG00000017490	PLD1	phospholipase D1, phosphatidylcholine-specific	YES
chr1	96079000	96079404	peak_1844	939	.	380.497223	4.036595	-1	275	405	Distal Intergenic	1	95750197	95909097	158901	1	514554	NM_001102001	328803	ENSBTAG00000017490	PLD1	phospholipase D1, phosphatidylcholine-specific	YES
chr1	96092907	96093252	peak_1845	1000	.	395.981201	4.389139	-1	249	346	Distal Intergenic	1	95750197	95909097	158901	1	514554	NM_001102001	342710	ENSBTAG00000017490	PLD1	phospholipase D1, phosphatidylcholine-specific	YES
chr1	96115817	96116313	peak_1846	1000	.	652.291321	5.093449	-1	142	497	Distal Intergenic	1	96452924	96483058	30135	1	282357	NM_001103222	-336611	ENSBTAG00000005386	SLC2A2	solute carrier family 2 member 2	YES
chr1	96124897	96125226	peak_1847	1000	.	595.634033	4.934136	-1	86	330	Distal Intergenic	1	96452924	96483058	30135	1	282357	NM_001103222	-327698	ENSBTAG00000005386	SLC2A2	solute carrier family 2 member 2	YES
chr1	96129325	96129580	peak_1848	1000	.	285.685822	4.216988	-1	77	256	Distal Intergenic	1	96452924	96483058	30135	1	282357	NM_001103222	-323344	ENSBTAG00000005386	SLC2A2	solute carrier family 2 member 2	YES
chr1	96136191	96136570	peak_1849	760	.	288.74231	3.616752	-1	289	380	Distal Intergenic	1	96452924	96483058	30135	1	282357	NM_001103222	-316354	ENSBTAG00000005386	SLC2A2	solute carrier family 2 member 2	YES
chr1	96141162	96141748	peak_1850	1000	.	760.135071	4.621773	-1	209	587	Distal Intergenic	1	96452924	96483058	30135	1	282357	NM_001103222	-311176	ENSBTAG00000005386	SLC2A2	solute carrier family 2 member 2	YES
chr1	96207682	96208510	peak_1851	1000	.	1955.403809	8.589767	-1	619	829	Distal Intergenic	1	96452924	96483058	30135	1	282357	NM_001103222	-244414	ENSBTAG00000005386	SLC2A2	solute carrier family 2 member 2	YES
chr1	96209881	96210823	peak_1852	1000	.	1956.059814	6.851445	-1	790	943	Distal Intergenic	1	96452924	96483058	30135	1	282357	NM_001103222	-242101	ENSBTAG00000005386	SLC2A2	solute carrier family 2 member 2	YES
chr1	96216499	96216948	peak_1853	881	.	396.650818	3.837181	-1	356	450	Distal Intergenic	1	96452924	96483058	30135	1	282357	NM_001103222	-235976	ENSBTAG00000005386	SLC2A2	solute carrier family 2 member 2	YES
chr1	96218320	96218812	peak_1854	1000	.	537.829834	4.775897	-1	187	493	Distal Intergenic	1	96452924	96483058	30135	1	282357	NM_001103222	-234112	ENSBTAG00000005386	SLC2A2	solute carrier family 2 member 2	NO
chr1	96234164	96234349	peak_1855	1000	.	266.808868	4.1932	-1	131	186	Distal Intergenic	1	96452924	96483058	30135	1	282357	NM_001103222	-218575	ENSBTAG00000005386	SLC2A2	solute carrier family 2 member 2	YES
chr1	96243807	96244277	peak_1856	783	.	368.75708	4.377279	-1	75	471	Distal Intergenic	1	96452924	96483058	30135	1	282357	NM_001103222	-208647	ENSBTAG00000005386	SLC2A2	solute carrier family 2 member 2	YES
chr1	96251877	96252123	peak_1857	1000	.	812.61499	6.704725	-1	168	247	Distal Intergenic	1	96452924	96483058	30135	1	282357	NM_001103222	-200801	ENSBTAG00000005386	SLC2A2	solute carrier family 2 member 2	YES
chr1	96255407	96256933	peak_1858	1000	.	3272.174805	7.702659	-1	883	1527	Distal Intergenic	1	96452924	96483058	30135	1	282357	NM_001103222	-195991	ENSBTAG00000005386	SLC2A2	solute carrier family 2 member 2	YES
chr1	96304930	96305275	peak_1859	1000	.	826.473267	6.362731	-1	203	346	Distal Intergenic	1	96452924	96483058	30135	1	282357	NM_001103222	-147649	ENSBTAG00000005386	SLC2A2	solute carrier family 2 member 2	YES
chr1	96306394	96306723	peak_1860	1000	.	477.860596	4.942565	-1	191	330	Distal Intergenic	1	96452924	96483058	30135	1	282357	NM_001103222	-146201	ENSBTAG00000005386	SLC2A2	solute carrier family 2 member 2	YES
chr1	96311967	96312698	peak_1861	1000	.	768.306213	4.522264	-1	227	732	Distal Intergenic	1	96452924	96483058	30135	1	282357	NM_001103222	-140226	ENSBTAG00000005386	SLC2A2	solute carrier family 2 member 2	YES
chr1	96312843	96313208	peak_1862	786	.	287.727905	4.254898	-1	190	366	Distal Intergenic	1	96452924	96483058	30135	1	282357	NM_001103222	-139716	ENSBTAG00000005386	SLC2A2	solute carrier family 2 member 2	YES
chr1	96318891	96319399	peak_1863	1000	.	630.365601	5.132424	-1	291	509	Distal Intergenic	1	96452924	96483058	30135	1	282357	NM_001103222	-133525	ENSBTAG00000005386	SLC2A2	solute carrier family 2 member 2	YES
chr1	96344595	96345062	peak_1864	711	.	332.63324	3.837181	-1	244	468	Distal Intergenic	1	96452924	96483058	30135	1	282357	NM_001103222	-107862	ENSBTAG00000005386	SLC2A2	solute carrier family 2 member 2	NO
chr1	96362234	96362730	peak_1865	639	.	317.460602	3.934359	-1	172	497	Distal Intergenic	1	96452924	96483058	30135	1	282357	NM_001103222	-90194	ENSBTAG00000005386	SLC2A2	solute carrier family 2 member 2	YES
chr1	96375574	96376095	peak_1866	1000	.	565.066162	5.420053	-1	415	522	Distal Intergenic	1	96452924	96483058	30135	1	282357	NM_001103222	-76829	ENSBTAG00000005386	SLC2A2	solute carrier family 2 member 2	YES
chr1	96377619	96378244	peak_1867	1000	.	3355.791748	13.517364	-1	356	626	Distal Intergenic	1	96452924	96483058	30135	1	282357	NM_001103222	-74680	ENSBTAG00000005386	SLC2A2	solute carrier family 2 member 2	YES
chr1	96540100	96542097	peak_1868	1000	.	9483.255859	17.526707	-1	853	1998	Promoter (<=1kb)	1	96541095	96557798	16704	1	506307	NM_001192089	0	ENSBTAG00000010550	EIF5A2	eukaryotic translation initiation factor 5A2	NO
chr1	96546320	96546492	peak_1869	1000	.	200.570511	3.714764	-1	53	173	Intron (NM_001192089/506307, intron 3 of 4)	1	96541095	96557798	16704	1	506307	NM_001192089	5225	ENSBTAG00000010550	EIF5A2	eukaryotic translation initiation factor 5A2	YES
chr1	96571417	96573485	peak_1870	1000	.	6271.35498	17.231049	-1	911	2069	Promoter (<=1kb)	1	96572445	96576821	4377	1	614872	NM_001098131	0	ENSBTAG00000007394	RPL22L1	ribosomal protein L22 like 1	NO
chr1	96591038	96592642	peak_1871	1000	.	4847.101562	14.983349	-1	601	1605	Distal Intergenic	1	96572445	96576821	4377	1	614872	NM_001098131	18593	ENSBTAG00000007394	RPL22L1	ribosomal protein L22 like 1	NO
chr1	96596196	96596691	peak_1872	1000	.	753.779419	5.795073	-1	342	496	Distal Intergenic	1	96572445	96576821	4377	1	614872	NM_001098131	23751	ENSBTAG00000007394	RPL22L1	ribosomal protein L22 like 1	YES
chr1	96601610	96602237	peak_1873	1000	.	905.155334	5.795252	-1	265	628	Distal Intergenic	1	96572445	96576821	4377	1	614872	NM_001098131	29165	ENSBTAG00000007394	RPL22L1	ribosomal protein L22 like 1	YES
chr1	96610522	96610834	peak_1874	1000	.	475.102081	5.004261	-1	167	313	Distal Intergenic	1	96572445	96576821	4377	1	614872	NM_001098131	38077	ENSBTAG00000007394	RPL22L1	ribosomal protein L22 like 1	YES
chr1	96629453	96629630	peak_1875	1000	.	236.383575	3.965997	-1	88	178	Distal Intergenic	1	96572445	96576821	4377	1	614872	NM_001098131	57008	ENSBTAG00000007394	RPL22L1	ribosomal protein L22 like 1	YES
chr1	96634313	96634660	peak_1876	1000	.	750.224121	6.271312	-1	133	348	Distal Intergenic	1	96572445	96576821	4377	1	614872	NM_001098131	61868	ENSBTAG00000007394	RPL22L1	ribosomal protein L22 like 1	YES
chr1	96687654	96688928	peak_1877	1000	.	4085.663818	11.832874	-1	663	1275	Distal Intergenic	1	96572445	96576821	4377	1	614872	NM_001098131	115209	ENSBTAG00000007394	RPL22L1	ribosomal protein L22 like 1	YES
chr1	96689480	96689996	peak_1878	473	.	244.424362	3.397336	-1	366	517	Distal Intergenic	1	96572445	96576821	4377	1	614872	NM_001098131	117035	ENSBTAG00000007394	RPL22L1	ribosomal protein L22 like 1	YES
chr1	96772722	96773094	peak_1879	1000	.	972.127014	7.249145	-1	228	373	Distal Intergenic	1	96865068	96974743	109676	1	533046	NM_001077992	-91974	ENSBTAG00000016323	SLC7A14	solute carrier family 7 member 14	YES
chr1	96866404	96866587	peak_1880	1000	.	221.856049	3.704663	-1	89	184	Promoter (1-2kb)	1	96865068	96974743	109676	1	533046	NM_001077992	1336	ENSBTAG00000016323	SLC7A14	solute carrier family 7 member 14	YES
chr1	96932315	96932486	peak_1881	1000	.	259.011963	4.295368	-1	75	172	Intron (NM_001077992/533046, intron 2 of 7)	1	96865068	96974743	109676	1	533046	NM_001077992	67247	ENSBTAG00000016323	SLC7A14	solute carrier family 7 member 14	YES
chr1	96944864	96945476	peak_1882	1000	.	1142.960693	7.801619	-1	161	613	Intron (NM_001077992/533046, intron 3 of 7)	1	96999961	97014866	14906	2	508268	NM_001035055	69390	ENSBTAG00000019060	CLDN11	claudin 11	YES
chr1	96954751	96957613	peak_1883	1000	.	8824.764648	16.534624	-1	1794	2863	Exon (NM_001077992/533046, exon 5 of 8)	1	96999961	97014866	14906	2	508268	NM_001035055	57253	ENSBTAG00000019060	CLDN11	claudin 11	YES
chr1	96963575	96964394	peak_1884	1000	.	1733.947144	9.412495	-1	305	820	Intron (NM_001077992/533046, intron 7 of 7)	1	96999961	97014866	14906	2	508268	NM_001035055	50472	ENSBTAG00000019060	CLDN11	claudin 11	YES
chr1	96966008	96966831	peak_1885	1000	.	1564.306641	8.156766	-1	651	824	Intron (NM_001077992/533046, intron 7 of 7)	1	96999961	97014866	14906	2	508268	NM_001035055	48035	ENSBTAG00000019060	CLDN11	claudin 11	YES
chr1	96969049	96970619	peak_1886	1000	.	5553.29834	13.479535	-1	780	1571	Intron (NM_001077992/533046, intron 7 of 7)	1	96999961	97014866	14906	2	508268	NM_001035055	44247	ENSBTAG00000019060	CLDN11	claudin 11	YES
chr1	96973629	96974695	peak_1887	1000	.	3363.646973	11.972895	-1	272	1067	3' UTR	1	96999961	97014866	14906	2	508268	NM_001035055	40171	ENSBTAG00000019060	CLDN11	claudin 11	YES
chr1	96995563	96998621	peak_1888	1000	.	10890.39746	21.11972	-1	1797	3059	Downstream (1-2kb)	1	96999961	97014866	14906	2	508268	NM_001035055	16245	ENSBTAG00000019060	CLDN11	claudin 11	YES
[truncated: 69,139 more rows]
