# Supplementary material for: Chromatin accessibility and regulatory vocabulary across indicine cattle tissues
Source: Genome Biol. 2021 Sep 21;22:273. doi: 10.1186/s13059-021-02489-7 (PMC8454054; doi:10.1186/s13059-021-02489-7)
Supplement: Supplementary file 3 — Additional file 3. Identified peaks and annotation for liver. The first 10 columns correspond to ENCODE narrowPeak format, the following columns are the annotation output of ChIPseeker [62], and the last column indicates which of the peaks are tissue-specific. [file 13059_2021_2489_MOESM3_ESM.txt]

chrom	chromStart	chromEnd	name	score	strand	signalValue	pValue (-log10)	qValue	peak	peakWidth	annotation	geneChr	geneStart	geneEnd	geneLength	geneStrand	geneId	transcriptId	distanceToTSS	ENSEMBL	SYMBOL	GENENAME	Tissue-specific?
chr1	70923	71261	peak_0	1000	.	804.340454	6.332663	-1	240	339	Distal Intergenic	1	991023	1002224	11202	1	539640	NM_001034679	-919762	ENSBTAG00000020035	RCAN1	regulator of calcineurin 1	NO
chr1	77243	77528	peak_1	1000	.	404.844971	4.461908	-1	75	286	Distal Intergenic	1	991023	1002224	11202	1	539640	NM_001034679	-913495	ENSBTAG00000020035	RCAN1	regulator of calcineurin 1	NO
chr1	96792	97233	peak_2	1000	.	689.939514	5.40138	-1	316	442	Distal Intergenic	1	991023	1002224	11202	1	539640	NM_001034679	-893790	ENSBTAG00000020035	RCAN1	regulator of calcineurin 1	NO
chr1	100233	100446	peak_3	1000	.	334.271179	4.758902	-1	135	214	Distal Intergenic	1	991023	1002224	11202	1	539640	NM_001034679	-890577	ENSBTAG00000020035	RCAN1	regulator of calcineurin 1	NO
chr1	121656	122118	peak_4	853	.	394.963348	4.022211	-1	300	463	Distal Intergenic	1	991023	1002224	11202	1	539640	NM_001034679	-868905	ENSBTAG00000020035	RCAN1	regulator of calcineurin 1	NO
chr1	122275	122432	peak_5	1000	.	220.429581	4.526998	-1	82	158	Distal Intergenic	1	991023	1002224	11202	1	539640	NM_001034679	-868591	ENSBTAG00000020035	RCAN1	regulator of calcineurin 1	NO
chr1	124012	124343	peak_6	1000	.	404.236206	5.127592	-1	260	332	Distal Intergenic	1	991023	1002224	11202	1	539640	NM_001034679	-866680	ENSBTAG00000020035	RCAN1	regulator of calcineurin 1	NO
chr1	128246	128549	peak_7	964	.	293.2052	5.073371	-1	68	304	Distal Intergenic	1	991023	1002224	11202	1	539640	NM_001034679	-862474	ENSBTAG00000020035	RCAN1	regulator of calcineurin 1	NO
chr1	130350	130872	peak_8	1000	.	714.792419	6.768695	-1	99	523	Distal Intergenic	1	991023	1002224	11202	1	539640	NM_001034679	-860151	ENSBTAG00000020035	RCAN1	regulator of calcineurin 1	NO
chr1	133607	133801	peak_9	1000	.	410.42334	5.551347	-1	107	195	Distal Intergenic	1	991023	1002224	11202	1	539640	NM_001034679	-857222	ENSBTAG00000020035	RCAN1	regulator of calcineurin 1	NO
chr1	138591	138827	peak_10	1000	.	307.61377	4.565113	-1	152	237	Distal Intergenic	1	991023	1002224	11202	1	539640	NM_001034679	-852196	ENSBTAG00000020035	RCAN1	regulator of calcineurin 1	NO
chr1	139216	139866	peak_11	589	.	383.427765	3.754453	-1	281	651	Distal Intergenic	1	991023	1002224	11202	1	539640	NM_001034679	-851157	ENSBTAG00000020035	RCAN1	regulator of calcineurin 1	NO
chr1	140064	140368	peak_12	919	.	280.339294	3.696346	-1	98	305	Distal Intergenic	1	991023	1002224	11202	1	539640	NM_001034679	-850655	ENSBTAG00000020035	RCAN1	regulator of calcineurin 1	YES
chr1	141211	142284	peak_13	1000	.	1196.70752	5.217181	-1	1003	1074	Distal Intergenic	1	991023	1002224	11202	1	539640	NM_001034679	-848739	ENSBTAG00000020035	RCAN1	regulator of calcineurin 1	NO
chr1	142422	142802	peak_14	947	.	360.958954	4.81495	-1	264	381	Distal Intergenic	1	991023	1002224	11202	1	539640	NM_001034679	-848221	ENSBTAG00000020035	RCAN1	regulator of calcineurin 1	NO
chr1	142938	143911	peak_15	1000	.	1600.426758	8.737016	-1	479	974	Distal Intergenic	1	991023	1002224	11202	1	539640	NM_001034679	-847112	ENSBTAG00000020035	RCAN1	regulator of calcineurin 1	NO
chr1	144139	145476	peak_16	1000	.	3810.95166	8.710394	-1	438	1338	Distal Intergenic	1	991023	1002224	11202	1	539640	NM_001034679	-845547	ENSBTAG00000020035	RCAN1	regulator of calcineurin 1	NO
chr1	149501	149644	peak_17	1000	.	231.373581	4.464984	-1	51	144	Distal Intergenic	1	991023	1002224	11202	1	539640	NM_001034679	-841379	ENSBTAG00000020035	RCAN1	regulator of calcineurin 1	YES
chr1	154014	154395	peak_18	1000	.	483.638794	4.707394	-1	42	382	Distal Intergenic	1	991023	1002224	11202	1	539640	NM_001034679	-836628	ENSBTAG00000020035	RCAN1	regulator of calcineurin 1	YES
chr1	159324	159518	peak_19	1000	.	1011.915344	9.026155	-1	135	195	Distal Intergenic	1	991023	1002224	11202	1	539640	NM_001034679	-831505	ENSBTAG00000020035	RCAN1	regulator of calcineurin 1	NO
chr1	160055	160203	peak_20	1000	.	308.897339	4.59166	-1	133	149	Distal Intergenic	1	991023	1002224	11202	1	539640	NM_001034679	-830820	ENSBTAG00000020035	RCAN1	regulator of calcineurin 1	NO
chr1	160331	160491	peak_21	1000	.	222.591263	4.289924	-1	67	161	Distal Intergenic	1	991023	1002224	11202	1	539640	NM_001034679	-830532	ENSBTAG00000020035	RCAN1	regulator of calcineurin 1	NO
chr1	162396	162530	peak_22	1000	.	230.065475	4.349259	-1	66	135	Distal Intergenic	1	991023	1002224	11202	1	539640	NM_001034679	-828493	ENSBTAG00000020035	RCAN1	regulator of calcineurin 1	YES
chr1	167651	168975	peak_23	1000	.	2669.106445	8.469012	-1	413	1325	Distal Intergenic	1	991023	1002224	11202	1	539640	NM_001034679	-822048	ENSBTAG00000020035	RCAN1	regulator of calcineurin 1	NO
chr1	169503	169680	peak_24	1000	.	399.468872	5.480978	-1	115	178	Distal Intergenic	1	991023	1002224	11202	1	539640	NM_001034679	-821343	ENSBTAG00000020035	RCAN1	regulator of calcineurin 1	NO
chr1	172532	172772	peak_25	1000	.	382.474701	5.149484	-1	124	241	Distal Intergenic	1	991023	1002224	11202	1	539640	NM_001034679	-818251	ENSBTAG00000020035	RCAN1	regulator of calcineurin 1	NO
chr1	209120	209571	peak_26	471	.	212.977859	3.300029	-1	398	452	Distal Intergenic	1	991023	1002224	11202	1	539640	NM_001034679	-781452	ENSBTAG00000020035	RCAN1	regulator of calcineurin 1	YES
chr1	214385	214981	peak_27	449	.	267.755402	3.643744	-1	208	597	Distal Intergenic	1	991023	1002224	11202	1	539640	NM_001034679	-776042	ENSBTAG00000020035	RCAN1	regulator of calcineurin 1	YES
chr1	248985	249879	peak_28	279	.	249.427689	3.152767	-1	218	895	Distal Intergenic	1	991023	1002224	11202	1	539640	NM_001034679	-741144	ENSBTAG00000020035	RCAN1	regulator of calcineurin 1	YES
chr1	266450	267180	peak_29	277	.	202.463867	3.066983	-1	614	731	Distal Intergenic	1	991023	1002224	11202	1	539640	NM_001034679	-723843	ENSBTAG00000020035	RCAN1	regulator of calcineurin 1	YES
chr1	273831	274483	peak_30	536	.	350.021271	3.497657	-1	98	653	Distal Intergenic	1	991023	1002224	11202	1	539640	NM_001034679	-716540	ENSBTAG00000020035	RCAN1	regulator of calcineurin 1	NO
chr1	278575	279035	peak_31	667	.	307.410278	3.871311	-1	242	461	Distal Intergenic	1	991023	1002224	11202	1	539640	NM_001034679	-711988	ENSBTAG00000020035	RCAN1	regulator of calcineurin 1	YES
chr1	280667	281078	peak_32	842	.	346.997101	4.076113	-1	155	412	Distal Intergenic	1	991023	1002224	11202	1	539640	NM_001034679	-709945	ENSBTAG00000020035	RCAN1	regulator of calcineurin 1	YES
chr1	291701	292422	peak_33	610	.	440.395111	4.232747	-1	512	722	Distal Intergenic	1	991023	1002224	11202	1	539640	NM_001034679	-698601	ENSBTAG00000020035	RCAN1	regulator of calcineurin 1	YES
chr1	298893	299422	peak_34	459	.	243.194046	3.243293	-1	387	530	Distal Intergenic	1	991023	1002224	11202	1	539640	NM_001034679	-691601	ENSBTAG00000020035	RCAN1	regulator of calcineurin 1	YES
chr1	300215	301670	peak_35	364	.	529.678467	3.830253	-1	175	1456	Distal Intergenic	1	991023	1002224	11202	1	539640	NM_001034679	-689353	ENSBTAG00000020035	RCAN1	regulator of calcineurin 1	YES
chr1	306162	307002	peak_36	693	.	583.214233	3.989347	-1	250	841	Distal Intergenic	1	991023	1002224	11202	1	539640	NM_001034679	-684021	ENSBTAG00000020035	RCAN1	regulator of calcineurin 1	YES
chr1	307375	307638	peak_37	1000	.	274.506348	3.931436	-1	139	264	Distal Intergenic	1	991023	1002224	11202	1	539640	NM_001034679	-683385	ENSBTAG00000020035	RCAN1	regulator of calcineurin 1	YES
chr1	308313	311110	peak_38	1000	.	2878.925049	4.756113	-1	2133	2798	Distal Intergenic	1	991023	1002224	11202	1	539640	NM_001034679	-679913	ENSBTAG00000020035	RCAN1	regulator of calcineurin 1	NO
chr1	311766	317082	peak_39	1000	.	6968.908203	4.924332	-1	2652	5317	Distal Intergenic	1	991023	1002224	11202	1	539640	NM_001034679	-673941	ENSBTAG00000020035	RCAN1	regulator of calcineurin 1	NO
chr1	319525	321255	peak_40	429	.	742.705444	3.634472	-1	1138	1731	Distal Intergenic	1	991023	1002224	11202	1	539640	NM_001034679	-669768	ENSBTAG00000020035	RCAN1	regulator of calcineurin 1	NO
chr1	321483	322040	peak_41	503	.	280.516449	3.586254	-1	86	558	Distal Intergenic	1	991023	1002224	11202	1	539640	NM_001034679	-668983	ENSBTAG00000020035	RCAN1	regulator of calcineurin 1	YES
chr1	322259	322843	peak_42	760	.	444.366791	3.538041	-1	146	585	Distal Intergenic	1	991023	1002224	11202	1	539640	NM_001034679	-668180	ENSBTAG00000020035	RCAN1	regulator of calcineurin 1	YES
chr1	322990	324426	peak_43	591	.	849.246521	3.552017	-1	1226	1437	Distal Intergenic	1	991023	1002224	11202	1	539640	NM_001034679	-666597	ENSBTAG00000020035	RCAN1	regulator of calcineurin 1	YES
chr1	326749	327546	peak_44	359	.	286.138	3.223349	-1	573	798	Distal Intergenic	1	991023	1002224	11202	1	539640	NM_001034679	-663477	ENSBTAG00000020035	RCAN1	regulator of calcineurin 1	NO
chr1	330995	331758	peak_45	668	.	510.033356	3.462806	-1	79	764	Distal Intergenic	1	991023	1002224	11202	1	539640	NM_001034679	-659265	ENSBTAG00000020035	RCAN1	regulator of calcineurin 1	YES
chr1	333422	333802	peak_46	558	.	212.503571	3.198136	-1	76	381	Distal Intergenic	1	991023	1002224	11202	1	539640	NM_001034679	-657221	ENSBTAG00000020035	RCAN1	regulator of calcineurin 1	YES
chr1	335156	335846	peak_47	591	.	408.618622	3.40704	-1	252	691	Distal Intergenic	1	991023	1002224	11202	1	539640	NM_001034679	-655177	ENSBTAG00000020035	RCAN1	regulator of calcineurin 1	YES
chr1	336114	336608	peak_48	409	.	202.221527	3.376407	-1	288	495	Distal Intergenic	1	991023	1002224	11202	1	539640	NM_001034679	-654415	ENSBTAG00000020035	RCAN1	regulator of calcineurin 1	YES
chr1	338626	339308	peak_49	433	.	295.528381	3.09079	-1	340	683	Distal Intergenic	1	991023	1002224	11202	1	539640	NM_001034679	-651715	ENSBTAG00000020035	RCAN1	regulator of calcineurin 1	YES
chr1	341446	342046	peak_50	442	.	265.443665	3.665849	-1	291	601	Distal Intergenic	1	991023	1002224	11202	1	539640	NM_001034679	-648977	ENSBTAG00000020035	RCAN1	regulator of calcineurin 1	YES
chr1	342991	343421	peak_51	541	.	233.334213	3.570415	-1	332	431	Distal Intergenic	1	991023	1002224	11202	1	539640	NM_001034679	-647602	ENSBTAG00000020035	RCAN1	regulator of calcineurin 1	YES
chr1	345290	345917	peak_52	333	.	209.13121	3.246652	-1	488	628	Distal Intergenic	1	991023	1002224	11202	1	539640	NM_001034679	-645106	ENSBTAG00000020035	RCAN1	regulator of calcineurin 1	YES
chr1	346531	346879	peak_53	869	.	303.444672	4.290551	-1	142	349	Distal Intergenic	1	991023	1002224	11202	1	539640	NM_001034679	-644144	ENSBTAG00000020035	RCAN1	regulator of calcineurin 1	NO
chr1	348839	349548	peak_54	337	.	238.972366	3.342338	-1	294	710	Distal Intergenic	1	991023	1002224	11202	1	539640	NM_001034679	-641475	ENSBTAG00000020035	RCAN1	regulator of calcineurin 1	YES
chr1	359758	360152	peak_55	626	.	247.383041	3.649816	-1	250	395	Distal Intergenic	1	991023	1002224	11202	1	539640	NM_001034679	-630871	ENSBTAG00000020035	RCAN1	regulator of calcineurin 1	YES
chr1	362852	363837	peak_56	364	.	358.780975	2.980359	-1	120	986	Distal Intergenic	1	991023	1002224	11202	1	539640	NM_001034679	-627186	ENSBTAG00000020035	RCAN1	regulator of calcineurin 1	NO
chr1	369102	369605	peak_57	472	.	237.859314	3.564274	-1	61	504	Distal Intergenic	1	991023	1002224	11202	1	539640	NM_001034679	-621418	ENSBTAG00000020035	RCAN1	regulator of calcineurin 1	YES
chr1	391843	392209	peak_58	610	.	223.75882	3.685406	-1	218	367	Distal Intergenic	1	991023	1002224	11202	1	539640	NM_001034679	-598814	ENSBTAG00000020035	RCAN1	regulator of calcineurin 1	YES
chr1	393778	394166	peak_59	575	.	223.668854	3.225802	-1	83	389	Distal Intergenic	1	991023	1002224	11202	1	539640	NM_001034679	-596857	ENSBTAG00000020035	RCAN1	regulator of calcineurin 1	YES
chr1	394630	395592	peak_60	563	.	541.806763	3.526917	-1	547	963	Distal Intergenic	1	991023	1002224	11202	1	539640	NM_001034679	-595431	ENSBTAG00000020035	RCAN1	regulator of calcineurin 1	YES
chr1	441184	441892	peak_61	419	.	296.824677	3.286378	-1	625	709	Distal Intergenic	1	991023	1002224	11202	1	539640	NM_001034679	-549131	ENSBTAG00000020035	RCAN1	regulator of calcineurin 1	NO
chr1	451223	453750	peak_62	548	.	1385.428711	4.054356	-1	952	2528	Distal Intergenic	1	991023	1002224	11202	1	539640	NM_001034679	-537273	ENSBTAG00000020035	RCAN1	regulator of calcineurin 1	YES
chr1	453925	454874	peak_63	420	.	399.030731	3.539953	-1	635	950	Distal Intergenic	1	991023	1002224	11202	1	539640	NM_001034679	-536149	ENSBTAG00000020035	RCAN1	regulator of calcineurin 1	YES
chr1	455069	456234	peak_64	286	.	333.926147	3.087019	-1	407	1166	Distal Intergenic	1	991023	1002224	11202	1	539640	NM_001034679	-534789	ENSBTAG00000020035	RCAN1	regulator of calcineurin 1	YES
chr1	469315	470106	peak_65	555	.	439.310455	3.669046	-1	277	792	Distal Intergenic	1	991023	1002224	11202	1	539640	NM_001034679	-520917	ENSBTAG00000020035	RCAN1	regulator of calcineurin 1	NO
chr1	473053	473410	peak_66	689	.	246.685822	3.42914	-1	260	358	Distal Intergenic	1	991023	1002224	11202	1	539640	NM_001034679	-517613	ENSBTAG00000020035	RCAN1	regulator of calcineurin 1	NO
chr1	477143	477706	peak_67	364	.	205.345139	3.026727	-1	174	564	Distal Intergenic	1	991023	1002224	11202	1	539640	NM_001034679	-513317	ENSBTAG00000020035	RCAN1	regulator of calcineurin 1	YES
chr1	477834	478523	peak_68	474	.	327.152863	3.675897	-1	349	690	Distal Intergenic	1	991023	1002224	11202	1	539640	NM_001034679	-512500	ENSBTAG00000020035	RCAN1	regulator of calcineurin 1	YES
chr1	509834	510416	peak_69	374	.	218.295258	3.12425	-1	32	583	Distal Intergenic	1	991023	1002224	11202	1	539640	NM_001034679	-480607	ENSBTAG00000020035	RCAN1	regulator of calcineurin 1	YES
chr1	525076	525633	peak_70	384	.	214.163544	3.299761	-1	232	558	Distal Intergenic	1	991023	1002224	11202	1	539640	NM_001034679	-465390	ENSBTAG00000020035	RCAN1	regulator of calcineurin 1	YES
chr1	541085	542066	peak_71	792	.	777.343811	4.195007	-1	293	982	Distal Intergenic	1	991023	1002224	11202	1	539640	NM_001034679	-448957	ENSBTAG00000020035	RCAN1	regulator of calcineurin 1	NO
chr1	542579	543334	peak_72	705	.	532.617065	3.483208	-1	673	756	Distal Intergenic	1	991023	1002224	11202	1	539640	NM_001034679	-447689	ENSBTAG00000020035	RCAN1	regulator of calcineurin 1	YES
chr1	570214	571113	peak_73	330	.	296.988556	3.441886	-1	284	900	Distal Intergenic	1	991023	1002224	11202	1	539640	NM_001034679	-419910	ENSBTAG00000020035	RCAN1	regulator of calcineurin 1	YES
chr1	571387	572165	peak_74	694	.	540.796875	3.785238	-1	87	779	Distal Intergenic	1	991023	1002224	11202	1	539640	NM_001034679	-418858	ENSBTAG00000020035	RCAN1	regulator of calcineurin 1	YES
chr1	574102	574654	peak_75	428	.	236.783081	3.258808	-1	92	553	Distal Intergenic	1	991023	1002224	11202	1	539640	NM_001034679	-416369	ENSBTAG00000020035	RCAN1	regulator of calcineurin 1	NO
chr1	575638	576420	peak_76	399	.	312.138214	3.427786	-1	463	783	Distal Intergenic	1	991023	1002224	11202	1	539640	NM_001034679	-414603	ENSBTAG00000020035	RCAN1	regulator of calcineurin 1	YES
chr1	581855	582216	peak_77	584	.	211.235962	3.55793	-1	123	362	Distal Intergenic	1	991023	1002224	11202	1	539640	NM_001034679	-408807	ENSBTAG00000020035	RCAN1	regulator of calcineurin 1	YES
chr1	583695	584074	peak_78	627	.	238.17775	3.520077	-1	114	380	Distal Intergenic	1	991023	1002224	11202	1	539640	NM_001034679	-406949	ENSBTAG00000020035	RCAN1	regulator of calcineurin 1	YES
chr1	589491	591038	peak_79	331	.	512.373901	3.105611	-1	1466	1548	Distal Intergenic	1	991023	1002224	11202	1	539640	NM_001034679	-399985	ENSBTAG00000020035	RCAN1	regulator of calcineurin 1	NO
chr1	591586	592051	peak_80	586	.	272.901825	3.491967	-1	251	466	Distal Intergenic	1	991023	1002224	11202	1	539640	NM_001034679	-398972	ENSBTAG00000020035	RCAN1	regulator of calcineurin 1	NO
chr1	592784	595524	peak_81	792	.	2171.088379	4.581213	-1	98	2741	Distal Intergenic	1	991023	1002224	11202	1	539640	NM_001034679	-395499	ENSBTAG00000020035	RCAN1	regulator of calcineurin 1	NO
chr1	595648	596962	peak_82	762	.	1001.724487	3.871311	-1	166	1315	Distal Intergenic	1	991023	1002224	11202	1	539640	NM_001034679	-394061	ENSBTAG00000020035	RCAN1	regulator of calcineurin 1	NO
chr1	597076	597702	peak_83	575	.	360.45932	3.740839	-1	437	627	Distal Intergenic	1	991023	1002224	11202	1	539640	NM_001034679	-393321	ENSBTAG00000020035	RCAN1	regulator of calcineurin 1	NO
chr1	598775	599763	peak_84	753	.	744.766602	4.069545	-1	142	989	Distal Intergenic	1	991023	1002224	11202	1	539640	NM_001034679	-391260	ENSBTAG00000020035	RCAN1	regulator of calcineurin 1	NO
chr1	600277	600991	peak_85	1000	.	777.781067	4.396554	-1	244	715	Distal Intergenic	1	991023	1002224	11202	1	539640	NM_001034679	-390032	ENSBTAG00000020035	RCAN1	regulator of calcineurin 1	NO
chr1	601096	605592	peak_86	1000	.	7209.666016	5.871781	-1	2708	4497	Distal Intergenic	1	991023	1002224	11202	1	539640	NM_001034679	-385431	ENSBTAG00000020035	RCAN1	regulator of calcineurin 1	NO
chr1	606241	607290	peak_87	519	.	545.242493	3.696998	-1	506	1050	Distal Intergenic	1	991023	1002224	11202	1	539640	NM_001034679	-383733	ENSBTAG00000020035	RCAN1	regulator of calcineurin 1	NO
chr1	607561	609306	peak_88	555	.	969.144226	3.639138	-1	992	1746	Distal Intergenic	1	991023	1002224	11202	1	539640	NM_001034679	-381717	ENSBTAG00000020035	RCAN1	regulator of calcineurin 1	NO
chr1	609466	611562	peak_89	695	.	1458.301147	4.145635	-1	341	2097	Distal Intergenic	1	991023	1002224	11202	1	539640	NM_001034679	-379461	ENSBTAG00000020035	RCAN1	regulator of calcineurin 1	NO
chr1	611706	612688	peak_90	386	.	379.548615	3.551205	-1	756	983	Distal Intergenic	1	991023	1002224	11202	1	539640	NM_001034679	-378335	ENSBTAG00000020035	RCAN1	regulator of calcineurin 1	NO
chr1	613077	613497	peak_91	730	.	307.403259	3.74102	-1	226	421	Distal Intergenic	1	991023	1002224	11202	1	539640	NM_001034679	-377526	ENSBTAG00000020035	RCAN1	regulator of calcineurin 1	NO
chr1	625568	626348	peak_92	993	.	775.505859	4.030575	-1	410	781	Distal Intergenic	1	991023	1002224	11202	1	539640	NM_001034679	-364675	ENSBTAG00000020035	RCAN1	regulator of calcineurin 1	NO
chr1	627440	627837	peak_93	609	.	242.423035	3.364252	-1	303	398	Distal Intergenic	1	991023	1002224	11202	1	539640	NM_001034679	-363186	ENSBTAG00000020035	RCAN1	regulator of calcineurin 1	YES
chr1	630354	631654	peak_94	597	.	777.310669	4.067578	-1	848	1301	Distal Intergenic	1	991023	1002224	11202	1	539640	NM_001034679	-359369	ENSBTAG00000020035	RCAN1	regulator of calcineurin 1	NO
chr1	638597	639224	peak_95	387	.	242.866058	3.050675	-1	66	628	Distal Intergenic	1	991023	1002224	11202	1	539640	NM_001034679	-351799	ENSBTAG00000020035	RCAN1	regulator of calcineurin 1	YES
chr1	639414	640405	peak_96	359	.	356.556	3.499351	-1	580	992	Distal Intergenic	1	991023	1002224	11202	1	539640	NM_001034679	-350618	ENSBTAG00000020035	RCAN1	regulator of calcineurin 1	NO
chr1	641326	641910	peak_97	401	.	234.433487	3.173323	-1	376	585	Distal Intergenic	1	991023	1002224	11202	1	539640	NM_001034679	-349113	ENSBTAG00000020035	RCAN1	regulator of calcineurin 1	NO
chr1	646593	647216	peak_98	454	.	283.477875	3.345301	-1	190	624	Distal Intergenic	1	991023	1002224	11202	1	539640	NM_001034679	-343807	ENSBTAG00000020035	RCAN1	regulator of calcineurin 1	YES
chr1	648274	648931	peak_99	456	.	300.202484	3.239226	-1	216	658	Distal Intergenic	1	991023	1002224	11202	1	539640	NM_001034679	-342092	ENSBTAG00000020035	RCAN1	regulator of calcineurin 1	YES
chr1	649188	650581	peak_100	267	.	372.608948	3.215435	-1	1049	1394	Distal Intergenic	1	991023	1002224	11202	1	539640	NM_001034679	-340442	ENSBTAG00000020035	RCAN1	regulator of calcineurin 1	NO
chr1	652383	653031	peak_101	461	.	299.474152	3.415143	-1	476	649	Distal Intergenic	1	991023	1002224	11202	1	539640	NM_001034679	-337992	ENSBTAG00000020035	RCAN1	regulator of calcineurin 1	YES
chr1	655133	655564	peak_102	529	.	228.41452	2.93889	-1	294	432	Distal Intergenic	1	991023	1002224	11202	1	539640	NM_001034679	-335459	ENSBTAG00000020035	RCAN1	regulator of calcineurin 1	NO
chr1	656500	657082	peak_103	366	.	213.14238	3.623749	-1	447	583	Distal Intergenic	1	991023	1002224	11202	1	539640	NM_001034679	-333941	ENSBTAG00000020035	RCAN1	regulator of calcineurin 1	NO
chr1	658196	658951	peak_104	489	.	369.544617	3.056307	-1	651	756	Distal Intergenic	1	991023	1002224	11202	1	539640	NM_001034679	-332072	ENSBTAG00000020035	RCAN1	regulator of calcineurin 1	NO
chr1	659090	659613	peak_105	563	.	294.880157	3.675337	-1	338	524	Distal Intergenic	1	991023	1002224	11202	1	539640	NM_001034679	-331410	ENSBTAG00000020035	RCAN1	regulator of calcineurin 1	NO
chr1	660648	660918	peak_106	794	.	215.148315	3.745061	-1	159	271	Distal Intergenic	1	991023	1002224	11202	1	539640	NM_001034679	-330105	ENSBTAG00000020035	RCAN1	regulator of calcineurin 1	YES
chr1	661111	661865	peak_107	430	.	324.722565	3.575848	-1	328	755	Distal Intergenic	1	991023	1002224	11202	1	539640	NM_001034679	-329158	ENSBTAG00000020035	RCAN1	regulator of calcineurin 1	YES
chr1	881852	882346	peak_108	1000	.	766.706665	5.430114	-1	129	495	Distal Intergenic	1	991023	1002224	11202	1	539640	NM_001034679	-108677	ENSBTAG00000020035	RCAN1	regulator of calcineurin 1	NO
chr1	1118160	1118695	peak_109	1000	.	1475.183716	8.390811	-1	186	536	Promoter (<=1kb)	1	1102879	1118312	15434	2	615202	NM_001114516	0	ENSBTAG00000011528	SMIM11A	small integral membrane protein 11A	NO
chr1	1455051	1455330	peak_110	924	.	258.79599	3.767023	-1	182	280	Promoter (<=1kb)	1	1390815	1455166	64352	2	615431	NM_001040584	0	ENSBTAG00000012594	MRPS6	mitochondrial ribosomal protein S6	NO
chr1	1643487	1643853	peak_111	1000	.	737.338257	5.422146	-1	223	367	Promoter (<=1kb)	1	1643680	1651038	7359	1	281640	NM_174244	0	ENSBTAG00000018278	ATP5PO	ATP synthase peripheral stalk subunit OSCP	NO
chr1	1908553	1909851	peak_112	1000	.	2789.546875	7.637829	-1	796	1299	Promoter (<=1kb)	1	1909586	1943207	33622	1	506426	NM_001035037	0	ENSBTAG00000008490	CRYZL1	crystallin zeta like 1	NO
chr1	1943515	1944507	peak_113	1000	.	1363.526001	6.22815	-1	413	993	Promoter (<=1kb)	1	1943961	1954001	10041	1	522248	NM_001083445	0	ENSBTAG00000035175	DONSON	downstream neighbor of SON	NO
chr1	1984833	1985384	peak_114	1000	.	1049.718262	6.63584	-1	395	552	Promoter (<=1kb)	1	1954261	1985117	30857	2	516462	NM_001083694	0	ENSBTAG00000008482	SON	SON DNA binding protein	NO
chr1	1985881	1986142	peak_115	845	.	221.348694	3.657225	-1	123	262	Promoter (<=1kb)	1	1986098	2012385	26288	1	281183	NM_001040473	0	ENSBTAG00000009188	GART	phosphoribosylglycinamide formyltransferase, phosphoribosylglycinamide synthetase, phosphoribosylaminoimidazole synthetase	NO
chr1	2007978	2008320	peak_116	744	.	255.125504	3.542853	-1	127	343	Exon (NM_001040473/281183, exon 17 of 22)	1	1986098	2012385	26288	1	281183	NM_001040473	21880	ENSBTAG00000009188	GART	phosphoribosylglycinamide formyltransferase, phosphoribosylglycinamide synthetase, phosphoribosylaminoimidazole synthetase	YES
chr1	2027336	2027958	peak_117	1000	.	1596.267334	7.404688	-1	290	623	Distal Intergenic	1	2046733	2083569	36837	1	615627	NM_001034786	-18775	ENSBTAG00000001258	TMEM50B	transmembrane protein 50B	NO
chr1	2046379	2047133	peak_118	630	.	475.598389	4.84358	-1	353	755	Promoter (<=1kb)	1	2046733	2083569	36837	1	615627	NM_001034786	0	ENSBTAG00000001258	TMEM50B	transmembrane protein 50B	NO
chr1	2172873	2173403	peak_119	618	.	327.925812	3.292542	-1	49	531	Distal Intergenic	1	2189896	2218344	28449	2	282257	NM_174552	44941	ENSBTAG00000021819	IFNAR1	interferon alpha and beta receptor subunit 1	NO
chr1	2217427	2217654	peak_120	1000	.	303.607269	4.131338	-1	156	228	Promoter (<=1kb)	1	2189896	2218344	28449	2	282257	NM_174552	690	ENSBTAG00000021819	IFNAR1	interferon alpha and beta receptor subunit 1	NO
chr1	2217871	2219146	peak_121	1000	.	1974.151611	6.068583	-1	538	1276	Promoter (<=1kb)	1	2189896	2218344	28449	2	282257	NM_174552	0	ENSBTAG00000021819	IFNAR1	interferon alpha and beta receptor subunit 1	NO
chr1	2314026	2314338	peak_122	1000	.	442.561798	4.905962	-1	146	313	Promoter (<=1kb)	1	2285475	2314038	28564	2	767864	NM_001076975	0	ENSBTAG00000019404	IL10RB	interleukin 10 receptor subunit beta	NO
chr1	2329150	2329444	peak_123	1000	.	380.705475	4.375574	-1	196	295	Intron (NM_174553/282258, intron 6 of 8)	1	2285475	2314038	28564	2	767864	NM_001076975	-15112	ENSBTAG00000019404	IL10RB	interleukin 10 receptor subunit beta	NO
chr1	2348780	2349011	peak_124	921	.	213.727158	3.777087	-1	166	232	Promoter (1-2kb)	1	2315592	2350080	34489	2	282258	NM_174553	1069	ENSBTAG00000015212	IFNAR2	interferon alpha and beta receptor subunit 2	YES
chr1	2349981	2350251	peak_125	1000	.	471.129608	4.546417	-1	181	271	Promoter (<=1kb)	1	2315592	2350080	34489	2	282258	NM_174553	0	ENSBTAG00000015212	IFNAR2	interferon alpha and beta receptor subunit 2	NO
chr1	2786133	2786972	peak_126	1000	.	1335.581543	5.940504	-1	344	840	Promoter (<=1kb)	1	2786812	2819637	32826	1	514918	NM_001075689	0	ENSBTAG00000003064	PAXBP1	PAX3 and PAX7 binding protein 1	NO
chr1	2827322	2828057	peak_127	1000	.	1313.451904	6.383742	-1	451	736	Promoter (<=1kb)	1	2828980	2915876	86897	1	282087	NM_174468	-923	ENSBTAG00000003063	SYNJ1	synaptojanin 1	NO
chr1	2923850	2924827	peak_128	677	.	661.901917	4.280907	-1	793	978	Promoter (<=1kb)	1	2924656	2936283	11628	1	535482	NM_001046407	0	ENSBTAG00000003059	CFAP298	cilia and flagella associated protein 298	NO
chr1	3210425	3210712	peak_129	774	.	222.837357	3.949904	-1	130	288	Promoter (<=1kb)	1	3210652	3222939	12288	1	510809	NM_001098010	0	ENSBTAG00000016619	MIS18A	MIS18 kinetochore protein A	NO
chr1	3760147	3760927	peak_130	1000	.	1705.740112	6.618311	-1	166	781	Distal Intergenic	1	3824612	3833280	8669	2	281495	NM_174615	72353	ENSBTAG00000018854	SOD1	superoxide dismutase 1	NO
chr1	3832692	3833668	peak_131	1000	.	1407.681519	5.160018	-1	751	977	Promoter (<=1kb)	1	3824612	3833280	8669	2	281495	NM_174615	0	ENSBTAG00000018854	SOD1	superoxide dismutase 1	NO
chr1	4863302	4863412	peak_132	1000	.	246.407745	4.723917	-1	87	111	Distal Intergenic	1	4673635	4674516	882	1	781604	NM_001080740	189667	ENSBTAG00000034869	KRTAP11-1	keratin associated protein 11-1	NO
chr1	6042647	6043178	peak_133	1000	.	5655.057617	22.152695	-1	385	532	Distal Intergenic	1	6112136	6577796	465661	1	533760	NM_001102514	-68958	ENSBTAG00000034854	GRIK1	glutamate ionotropic receptor kainate type subunit 1	NO
chr1	7113835	7114361	peak_134	1000	.	1244.55188	6.207114	-1	318	527	Promoter (<=1kb)	1	7114205	7127950	13746	1	281047	NM_001033609	0	ENSBTAG00000014233	CCT8	chaperonin containing TCP1 subunit 8	NO
chr1	7154779	7155579	peak_135	1000	.	1254.633545	5.516862	-1	578	801	Promoter (<=1kb)	1	7129411	7155271	25861	2	519992	NM_001076867	0	ENSBTAG00000020122	USP16	ubiquitin specific peptidase 16	NO
chr1	7158941	7159328	peak_136	635	.	246.350647	3.506514	-1	82	388	Distal Intergenic	1	7129411	7155271	25861	2	519992	NM_001076867	-3670	ENSBTAG00000020122	USP16	ubiquitin specific peptidase 16	NO
chr1	7280505	7280993	peak_137	698	.	341.410034	3.913771	-1	96	489	Promoter (<=1kb)	1	7267112	7280839	13728	2	615200	NM_001083513	0	ENSBTAG00000001412	N6AMT1	N-6 adenine-specific DNA methyltransferase 1	NO
chr1	10690876	10692164	peak_138	823	.	1060.501099	5.637341	-1	772	1289	Promoter (<=1kb)	1	10691645	10698961	7317	1	282690	NM_174717	0	ENSBTAG00000000605	ATP5PF	ATP synthase peripheral stalk subunit F6	NO
chr1	10823081	10823561	peak_139	1000	.	601.103149	4.972697	-1	141	481	Promoter (<=1kb)	1	10823337	10839082	15746	1	515194	NM_001080730	0	ENSBTAG00000019542	MRPL39	mitochondrial ribosomal protein L39	NO
chr1	19227200	19228166	peak_140	1000	.	1371.118408	5.643872	-1	338	967	Promoter (<=1kb)	1	19227894	19256713	28820	1	540784	NM_001037617	0	ENSBTAG00000001395	C1H21orf91	chromosome 1 C21orf91 homolog	NO
chr1	19417873	19418419	peak_141	1000	.	756.134766	5.648987	-1	259	547	Promoter (<=1kb)	1	19418207	19437164	18958	1	541054	NM_001034722	0	ENSBTAG00000018704	BTG3	BTG anti-proliferation factor 3	NO
chr1	20823824	20824232	peak_142	514	.	210.353699	3.605634	-1	89	409	Distal Intergenic	1	20435343	20435423	81	2	790991	NR_030927	-388401	ENSBTAG00000029768	MIR99A	microRNA mir-99a	NO
chr1	21327727	21328829	peak_143	1000	.	2090.581787	5.895841	-1	775	1103	Distal Intergenic	1	20435343	20435423	81	2	790991	NR_030927	-892304	ENSBTAG00000029768	MIR99A	microRNA mir-99a	NO
chr1	22093762	22094052	peak_144	1000	.	477.067657	4.95883	-1	183	291	Distal Intergenic	1	22617489	22675629	58141	1	534171	NM_001035404	-523437	ENSBTAG00000002623	SAMSN1	SAM domain, SH3 domain and nuclear localization signals 1	NO
chr1	22783357	22783999	peak_145	1000	.	2197.398682	8.641509	-1	388	643	Promoter (<=1kb)	1	22783919	22794032	10114	1	505907	NM_001038505	0	ENSBTAG00000012908	HSPA13	heat shock protein family A (Hsp70) member 13	NO
chr1	22805034	22805166	peak_146	1000	.	362.581329	5.700667	-1	52	133	Distal Intergenic	1	22783919	22794032	10114	1	505907	NM_001038505	21115	ENSBTAG00000012908	HSPA13	heat shock protein family A (Hsp70) member 13	NO
chr1	23561204	23561492	peak_147	1000	.	846.149414	6.993683	-1	144	289	Distal Intergenic	1	22948041	22966832	18792	2	539474	NM_001040567	-594372	ENSBTAG00000034347	RBM11	RNA binding motif protein 11	NO
chr1	29418147	29419077	peak_148	1000	.	1249.979248	5.158376	-1	252	931	Promoter (<=1kb)	1	29107841	29418737	310897	2	615745	NM_001122729	0	ENSBTAG00000036262	GBE1	1,4-alpha-glucan branching enzyme 1	NO
chr1	35381133	35381469	peak_149	962	.	324.229675	3.966427	-1	160	337	Promoter (<=1kb)	1	35381297	35415199	33903	1	615954	NM_001035472	0	ENSBTAG00000007939	CHMP2B	charged multivesicular body protein 2B	NO
chr1	35714932	35715365	peak_150	1000	.	557.936279	4.525075	-1	122	434	Distal Intergenic	1	35417574	35435629	18056	2	282315	NM_174579	-279303	ENSBTAG00000009128	POU1F1	POU class 1 homeobox 1	NO
chr1	36018164	36018455	peak_151	1000	.	518.210815	4.698697	-1	93	292	Distal Intergenic	1	36006380	36007572	1193	1	407196	NM_001206605	11784	ENSBTAG00000039151	HTR1F	5-hydroxytryptamine receptor 1F	NO
chr1	36063125	36064276	peak_152	1000	.	2467.142822	7.292509	-1	612	1152	Promoter (<=1kb)	1	36058726	36063724	4999	2	613824	NM_001191137	0	ENSBTAG00000046959	CGGBP1	CGG triplet repeat binding protein 1	NO
chr1	36156161	36156669	peak_153	1000	.	854.085327	5.406549	-1	348	509	Promoter (<=1kb)	1	36156598	36162574	5977	1	511707	NM_001206451	0	ENSBTAG00000007970	C1H3orf38	chromosome 1 C3orf38 homolog	NO
chr1	37676545	37676711	peak_154	1000	.	267.397125	4.33463	-1	131	167	Distal Intergenic	1	37110684	37519280	408597	1	537951	NM_001206113	565861	ENSBTAG00000006811	EPHA3	EPH receptor A3	YES
chr1	38267070	38267493	peak_155	600	.	254.232086	3.577436	-1	185	424	Promoter (<=1kb)	1	38203318	38267163	63846	2	282006	NM_174438	0	ENSBTAG00000023652	PROS1	protein S	NO
chr1	38275336	38275721	peak_156	1000	.	687.019958	5.559956	-1	151	386	Distal Intergenic	1	38203318	38267163	63846	2	282006	NM_174438	-8173	ENSBTAG00000023652	PROS1	protein S	NO
chr1	38359940	38360339	peak_157	751	.	300.266724	3.943711	-1	72	400	Promoter (<=1kb)	1	38360629	38420855	60227	1	533791	NM_001076001	-290	ENSBTAG00000015728	NSUN3	NOP2/Sun RNA methyltransferase 3	NO
chr1	42010280	42010867	peak_158	1000	.	666.152771	4.499464	-1	463	588	Promoter (<=1kb)	1	42010599	42049951	39353	1	519014	NM_001075782	0	ENSBTAG00000010091	ARL6	ADP ribosylation factor like GTPase 6	NO
chr1	42070295	42070611	peak_159	1000	.	489.441437	4.398312	-1	208	317	Distal Intergenic	1	42010599	42049951	39353	1	519014	NM_001075782	59696	ENSBTAG00000010091	ARL6	ADP ribosylation factor like GTPase 6	NO
chr1	42230604	42231111	peak_160	881	.	447.771179	4.560232	-1	132	508	Promoter (<=1kb)	1	42197610	42230735	33126	2	540466	NM_001015675	0	ENSBTAG00000015546	RIOX2	ribosomal oxygenase 2	NO
chr1	42829697	42830430	peak_161	1000	.	1411.03418	7.046094	-1	403	734	Promoter (<=1kb)	1	42822728	42830070	7343	2	515537	NM_001206357	0	ENSBTAG00000020996	CLDND1	claudin domain containing 1	NO
chr1	42901359	42901682	peak_162	683	.	221.404144	3.73761	-1	96	324	Promoter (<=1kb)	1	42888156	42901415	13260	2	540283	NM_001192393	0	ENSBTAG00000004124	CPOX	coproporphyrinogen oxidase	NO
chr1	43023879	43024623	peak_163	330	.	245.797531	3.203357	-1	96	745	Distal Intergenic	1	43047976	43111608	63633	1	444860	NM_001002883	-23353	ENSBTAG00000004471	ST3GAL6	ST3 beta-galactoside alpha-2,3-sialyltransferase 6	NO
chr1	43059346	43059775	peak_164	795	.	341.969635	3.880759	-1	184	430	Intron (NM_001002883/444860, intron 1 of 10)	1	43047976	43111608	63633	1	444860	NM_001002883	11370	ENSBTAG00000004471	ST3GAL6	ST3 beta-galactoside alpha-2,3-sialyltransferase 6	NO
chr1	43195067	43195546	peak_165	607	.	291.334473	3.769089	-1	99	480	Promoter (<=1kb)	1	43112084	43194797	82714	2	524608	NM_001205911	-270	ENSBTAG00000014889	DCBLD2	discoidin, CUB and LCCL domain containing 2	NO
chr1	44142659	44142973	peak_166	694	.	218.572037	3.527159	-1	246	315	Intron (NM_001038215/616567, intron 1 of 9)	1	44085962	44481330	395369	1	616567	NM_001038215	56697	ENSBTAG00000013663	CMSS1	cms1 ribosomal small subunit homolog	NO
chr1	44554978	44555677	peak_167	1000	.	1288.716187	6.640226	-1	189	700	Distal Intergenic	1	44617616	44637448	19833	1	520620	NM_001038133	-61939	ENSBTAG00000004833	NIT2	nitrilase family member 2	NO
chr1	44617205	44617756	peak_168	1000	.	586.280884	4.89648	-1	423	552	Promoter (<=1kb)	1	44617616	44637448	19833	1	520620	NM_001038133	0	ENSBTAG00000004833	NIT2	nitrilase family member 2	NO
chr1	44687780	44688831	peak_169	1000	.	1882.061401	6.154716	-1	605	1052	Promoter (<=1kb)	1	44688566	44729118	40553	1	507217	NM_001205535	0	ENSBTAG00000034442	LNP1	leukemia NUP98 fusion partner 1	NO
chr1	45155600	45156313	peak_170	1000	.	1640.613525	8.024485	-1	345	714	Promoter (<=1kb)	1	45156043	45188355	32313	1	505171	NM_001192976	0	ENSBTAG00000016363	TFG	trafficking from ER to golgi regulator	NO
chr1	45243286	45243551	peak_171	1000	.	286.651611	3.9081	-1	92	266	Distal Intergenic	1	45156043	45188355	32313	1	505171	NM_001192976	87243	ENSBTAG00000016363	TFG	trafficking from ER to golgi regulator	YES
chr1	46001794	46002056	peak_172	1000	.	452.975983	4.602735	-1	141	263	Promoter (<=1kb)	1	46002022	46016857	14836	1	615197	NM_001038205	0	ENSBTAG00000015069	PCNP	PEST proteolytic signal containing nuclear protein	NO
chr1	46057505	46057834	peak_173	1000	.	754.785278	5.523802	-1	166	330	Promoter (1-2kb)	1	46028911	46058876	29966	2	538545	NM_001205556	1042	ENSBTAG00000013460	ZBTB11	zinc finger and BTB domain containing 11	NO
chr1	46057940	46058794	peak_174	1000	.	901.117737	5.34387	-1	707	855	Promoter (<=1kb)	1	46028911	46058876	29966	2	538545	NM_001205556	82	ENSBTAG00000013460	ZBTB11	zinc finger and BTB domain containing 11	NO
chr1	46066596	46067125	peak_175	738	.	391.18161	4.197311	-1	363	530	Promoter (<=1kb)	1	46061449	46066949	5501	2	282048	NM_174455	0	ENSBTAG00000013461	RPL24	ribosomal protein L24	NO
chr1	46077172	46077943	peak_176	1000	.	1649.047119	7.090008	-1	441	772	Promoter (<=1kb)	1	46077322	46098614	21293	1	540395	NM_001192424	0	ENSBTAG00000013464	CEP97	centrosomal protein 97	NO
chr1	46189530	46190793	peak_177	1000	.	1639.630859	6.854202	-1	501	1264	Promoter (<=1kb)	1	46190242	46201252	11011	1	282713	NM_174726	0	ENSBTAG00000010987	NFKBIZ	NFKB inhibitor zeta	NO
chr1	46388797	46390106	peak_178	1000	.	6003.0625	10.436147	-1	561	1310	Distal Intergenic	1	46190242	46201252	11011	1	282713	NM_174726	198555	ENSBTAG00000010987	NFKBIZ	NFKB inhibitor zeta	NO
chr1	46390835	46392785	peak_179	1000	.	4375.986328	7.407661	-1	422	1951	Distal Intergenic	1	46190242	46201252	11011	1	282713	NM_174726	200593	ENSBTAG00000010987	NFKBIZ	NFKB inhibitor zeta	NO
chr1	46392937	46394325	peak_180	1000	.	3071.5979	5.759049	-1	735	1389	Distal Intergenic	1	46190242	46201252	11011	1	282713	NM_174726	202695	ENSBTAG00000010987	NFKBIZ	NFKB inhibitor zeta	NO
chr1	46394500	46395383	peak_181	1000	.	1747.039062	5.577909	-1	437	884	Distal Intergenic	1	46190242	46201252	11011	1	282713	NM_174726	204258	ENSBTAG00000010987	NFKBIZ	NFKB inhibitor zeta	NO
chr1	46395666	46396465	peak_182	1000	.	1603.719604	5.194305	-1	136	800	Distal Intergenic	1	46190242	46201252	11011	1	282713	NM_174726	205424	ENSBTAG00000010987	NFKBIZ	NFKB inhibitor zeta	NO
chr1	46397558	46398434	peak_183	1000	.	1594.328247	6.737886	-1	481	877	Distal Intergenic	1	46190242	46201252	11011	1	282713	NM_174726	207316	ENSBTAG00000010987	NFKBIZ	NFKB inhibitor zeta	NO
chr1	49930587	49931034	peak_184	1000	.	1024.369629	5.249156	-1	230	448	Promoter (<=1kb)	1	49931478	50158043	226566	1	281614	NM_174238	-444	ENSBTAG00000000088	ALCAM	activated leukocyte cell adhesion molecule	NO
chr1	50480997	50482024	peak_185	1000	.	1178.451416	5.558161	-1	489	1028	Promoter (1-2kb)	1	50258766	50479888	221123	2	525906	NM_001205923	-1109	ENSBTAG00000013057	CBLB	Cbl proto-oncogene B	NO
chr1	51484613	51484814	peak_186	1000	.	1176.902832	9.737772	-1	110	202	Distal Intergenic	1	51788401	51788474	74	2	100313115	NR_030836	303660	ENSBTAG00000045335	MIR2286	microRNA mir-2286	NO
chr1	52132939	52133474	peak_187	1000	.	891.809692	6.429906	-1	231	536	Promoter (<=1kb)	1	52133128	52425953	292826	1	533187	NM_001192759	0	ENSBTAG00000006893	BBX	BBX high mobility group box domain containing	NO
chr1	52776824	52777848	peak_188	1000	.	1712.901245	6.505423	-1	447	1025	Promoter (<=1kb)	1	52712126	52777176	65051	2	282661	NM_174708	0	ENSBTAG00000003585	CD47	CD47 molecule	NO
chr1	52953118	52953716	peak_189	928	.	556.128357	4.219501	-1	268	599	Promoter (<=1kb)	1	52879906	52953385	73480	2	531436	NM_001105403	0	ENSBTAG00000005787	IFT57	intraflagellar transport 57	NO
chr1	54540961	54541404	peak_190	1000	.	451.215515	4.4482	-1	348	444	Distal Intergenic	1	54084686	54095829	11144	2	783813	NM_001206481	-445132	ENSBTAG00000038103	DPPA4	developmental pluripotency associated 4	NO
chr1	54543316	54543751	peak_191	1000	.	638.104736	4.437075	-1	304	436	Distal Intergenic	1	54084686	54095829	11144	2	783813	NM_001206481	-447487	ENSBTAG00000038103	DPPA4	developmental pluripotency associated 4	NO
chr1	55104058	55104521	peak_192	1000	.	642.145142	4.663783	-1	139	464	Distal Intergenic	1	55457849	55459351	1503	1	617160	NM_001099163	-353328	ENSBTAG00000038738	PXMP4	peroxisomal membrane protein 4	NO
chr1	55111557	55112196	peak_193	1000	.	802.719482	4.804085	-1	253	640	Distal Intergenic	1	55457849	55459351	1503	1	617160	NM_001099163	-345653	ENSBTAG00000038738	PXMP4	peroxisomal membrane protein 4	NO
chr1	56737351	56737693	peak_194	1000	.	898.531189	6.023456	-1	95	343	Promoter (<=1kb)	1	56737576	56750713	13138	1	515563	NM_001015606	0	ENSBTAG00000004601	ABHD10	abhydrolase domain containing 10	NO
chr1	57343408	57344201	peak_195	1000	.	1412.756104	6.138803	-1	394	794	Promoter (<=1kb)	1	57309115	57343709	34595	2	508571	NM_001075364	0	ENSBTAG00000009084	ATG3	autophagy related 3	NO
chr1	57707856	57708579	peak_196	330	.	238.813843	3.595548	-1	109	724	Promoter (<=1kb)	1	57707985	57721752	13768	1	522329	NM_001075828	0	ENSBTAG00000006534	GTPBP8	GTP binding protein 8 (putative)	NO
chr1	57740413	57741051	peak_197	877	.	560.576111	4.438189	-1	271	639	Distal Intergenic	1	57707985	57721752	13768	1	522329	NM_001075828	32428	ENSBTAG00000006534	GTPBP8	GTP binding protein 8 (putative)	NO
chr1	58392047	58392462	peak_198	1000	.	1016.142944	5.780594	-1	217	416	Distal Intergenic	1	58402276	58433748	31473	2	517211	NM_001075750	41286	ENSBTAG00000007784	NAA50	N(alpha)-acetyltransferase 50, NatE catalytic subunit	NO
chr1	58432815	58433032	peak_199	922	.	201.074188	3.913771	-1	159	218	Promoter (<=1kb)	1	58402276	58433748	31473	2	517211	NM_001075750	716	ENSBTAG00000007784	NAA50	N(alpha)-acetyltransferase 50, NatE catalytic subunit	NO
chr1	58433831	58434109	peak_200	766	.	213.583389	3.491967	-1	60	279	Promoter (<=1kb)	1	58402276	58433748	31473	2	517211	NM_001075750	-83	ENSBTAG00000007784	NAA50	N(alpha)-acetyltransferase 50, NatE catalytic subunit	NO
chr1	58434231	58434670	peak_201	946	.	416.026093	4.556618	-1	335	440	Promoter (<=1kb)	1	58434606	58495207	60602	1	282147	NM_174504	0	ENSBTAG00000002703	ATP6V1A	ATPase H+ transporting V1 subunit A	NO
chr1	58734748	58735466	peak_202	1000	.	1162.112183	6.695014	-1	402	719	Promoter (<=1kb)	1	58735356	58758361	23006	1	508374	NM_001098908	0	ENSBTAG00000004977	QTRT2	queuine tRNA-ribosyltransferase accessory subunit 2	NO
chr1	59814700	59815756	peak_203	1000	.	2636.487793	7.429905	-1	385	1057	Distal Intergenic	1	60306675	60407777	101103	1	281777	NM_203358	-490919	ENSBTAG00000006451	GAP43	growth associated protein 43	NO
chr1	64049959	64050195	peak_204	1000	.	346.753082	4.525532	-1	94	237	Promoter (<=1kb)	1	64019141	64049977	30837	2	511328	NM_001038078	0	ENSBTAG00000001390	B4GALT4	beta-1,4-galactosyltransferase 4	NO
chr1	64082116	64082886	peak_205	379	.	292.299347	3.470792	-1	233	771	Promoter (<=1kb)	1	64083127	64202212	119086	1	515490	NM_001205810	-241	ENSBTAG00000000210	ARHGAP31	Rho GTPase activating protein 31	NO
chr1	64240467	64240884	peak_206	926	.	386.888763	4.412025	-1	88	418	Promoter (<=1kb)	1	64211527	64240559	29033	2	615128	NM_001076360	0	ENSBTAG00000000213	TMEM39A	transmembrane protein 39A	NO
chr1	64246426	64247050	peak_207	861	.	537.9599	4.807299	-1	200	625	Promoter (<=1kb)	1	64246626	64269696	23071	1	511862	NM_001014903	0	ENSBTAG00000008562	POGLUT1	protein O-glucosyltransferase 1	NO
chr1	64275190	64275665	peak_208	1000	.	525.389771	5.351215	-1	213	476	Promoter (<=1kb)	1	64275417	64295231	19815	1	507206	NM_001080235	0	ENSBTAG00000012581	TIMMDC1	translocase of inner mitochondrial membrane domain containing 1	NO
chr1	64451173	64451551	peak_209	1000	.	597.837158	4.933202	-1	92	379	Distal Intergenic	1	64425088	64432940	7853	2	100295800	NM_001207032	-18233	ENSBTAG00000002182	COX17	cytochrome c oxidase copper chaperone COX17	NO
chr1	64861526	64863152	peak_210	1000	.	3895.202881	6.651033	-1	473	1627	Promoter (<=1kb)	1	64646724	64861271	214548	2	790875	NM_001101310	-255	ENSBTAG00000048057	GSK3B	glycogen synthase kinase 3 beta	NO
chr1	65096244	65096887	peak_211	915	.	589.043579	4.143383	-1	398	644	Promoter (<=1kb)	1	65078552	65096582	18031	2	535725	NM_001206760	0	ENSBTAG00000033170	LRRC58	leucine rich repeat containing 58	NO
chr1	65318144	65318626	peak_212	979	.	473.08493	4.313514	-1	103	483	Promoter (<=1kb)	1	65318371	65324508	6138	1	327706	NM_175822	0	ENSBTAG00000015892	NDUFB4	NADH:ubiquinone oxidoreductase subunit B4	NO
chr1	65433693	65434563	peak_213	1000	.	1089.937622	5.166941	-1	376	871	Promoter (<=1kb)	1	65387676	65433967	46292	2	505510	NM_001076806	0	ENSBTAG00000015898	RABL3	RAB, member of RAS oncogene family like 3	NO
chr1	65607360	65607672	peak_214	666	.	208.411499	3.367119	-1	149	313	Promoter (1-2kb)	1	65608795	65930952	322158	1	536735	NM_001206103	-1123	ENSBTAG00000001918	STXBP5L	syntaxin binding protein 5 like	NO
chr1	66226388	66226961	peak_215	1000	.	1068.368408	5.732583	-1	303	574	Distal Intergenic	1	66248437	66293959	45523	2	534598	NM_001046381	66998	ENSBTAG00000013069	IQCB1	IQ motif containing B1	NO
chr1	66293614	66294194	peak_216	1000	.	785.688965	5.972616	-1	473	581	Promoter (<=1kb)	1	66248437	66293959	45523	2	534598	NM_001046381	0	ENSBTAG00000013069	IQCB1	IQ motif containing B1	NO
chr1	66820036	66820662	peak_217	1000	.	1189.992065	6.237482	-1	214	627	Promoter (<=1kb)	1	66820312	66861501	41190	1	617104	NM_001046592	0	ENSBTAG00000011140	FAM162A	family with sequence similarity 162 member A	NO
chr1	66943958	66944619	peak_218	1000	.	822.172424	6.625369	-1	396	662	Promoter (<=1kb)	1	66875746	66944339	68594	2	539679	NM_001081733	0	ENSBTAG00000011143	KPNA1	karyopherin subunit alpha 1	NO
chr1	66988022	66988647	peak_219	942	.	589.488342	5.358469	-1	115	626	Promoter (<=1kb)	1	66958506	66988365	29860	2	510532	NM_001076828	0	ENSBTAG00000021791	PARP9	poly(ADP-ribose) polymerase family member 9	NO
chr1	67008747	67009039	peak_220	985	.	288.66687	3.803915	-1	91	293	Distal Intergenic	1	67012287	67058499	46213	1	540789	NM_001206538	-3248	ENSBTAG00000016656	PARP14	poly(ADP-ribose) polymerase family member 14	NO
chr1	67009744	67010109	peak_221	726	.	265.846863	3.715766	-1	192	366	Promoter (2-3kb)	1	67012287	67058499	46213	1	540789	NM_001206538	-2178	ENSBTAG00000016656	PARP14	poly(ADP-ribose) polymerase family member 14	NO
chr1	67012132	67012366	peak_222	1000	.	288.157898	4.151752	-1	149	235	Promoter (<=1kb)	1	67012287	67058499	46213	1	540789	NM_001206538	0	ENSBTAG00000016656	PARP14	poly(ADP-ribose) polymerase family member 14	NO
chr1	67074545	67074800	peak_223	847	.	216.919983	3.865322	-1	131	256	Intron (NM_001014911/513211, intron 4 of 7)	1	67064196	67120252	56057	2	513211	NM_001014911	45452	ENSBTAG00000005066	HSPBAP1	HSPB1 associated protein 1	NO
chr1	67120023	67120389	peak_224	963	.	353.374573	4.13168	-1	274	367	Promoter (<=1kb)	1	67064196	67120252	56057	2	513211	NM_001014911	0	ENSBTAG00000005066	HSPBAP1	HSPB1 associated protein 1	NO
chr1	67555248	67555547	peak_225	1000	.	410.347717	5.010921	-1	160	300	Distal Intergenic	1	67572965	67637454	64490	1	532730	NM_001083462	-17418	ENSBTAG00000014797	SEC22A	SEC22 homolog A, vesicle trafficking protein	NO
chr1	67952590	67952947	peak_226	1000	.	500.690308	4.703558	-1	103	358	Promoter (<=1kb)	1	67866129	67952692	86564	2	613886	NM_001130757	0	ENSBTAG00000023607	HACD2	3-hydroxyacyl-CoA dehydratase 2	NO
chr1	68177109	68177518	peak_227	972	.	398.699524	4.11034	-1	126	410	Distal Intergenic	1	67982271	68068472	86202	2	338037	NM_176636	-108637	ENSBTAG00000014567	MYLK	myosin light chain kinase	YES
chr1	68332271	68332632	peak_228	808	.	292.561523	3.553271	-1	262	362	Promoter (<=1kb)	1	68289450	68332524	43075	2	786080	NM_001352180	0	ENSBTAG00000000566	CCDC14	coiled-coil domain containing 14	NO
chr1	68782308	68782478	peak_229	1000	.	1155.768188	9.486219	-1	46	171	Intron (NM_001191364/540675, intron 10 of 59)	1	68500078	69120012	619935	1	540675	NM_001191364	282230	ENSBTAG00000002640	KALRN	kalirin RhoGEF kinase	NO
chr1	69311676	69311854	peak_230	1000	.	201.924515	3.822109	-1	95	179	Promoter (<=1kb)	1	69196890	69312117	115228	2	282564	NM_174679	263	ENSBTAG00000013755	ITGB5	integrin subunit beta 5	NO
chr1	69501570	69501935	peak_231	1000	.	379.028076	3.974391	-1	270	366	Distal Intergenic	1	69196890	69312117	115228	2	282564	NM_174679	-189453	ENSBTAG00000013755	ITGB5	integrin subunit beta 5	NO
chr1	69827345	69827752	peak_232	1000	.	514.929077	4.701423	-1	227	408	Distal Intergenic	1	69681021	69776203	95183	2	613265	NM_001033121	-51142	ENSBTAG00000050482	ZNF148	zinc finger protein 148	NO
chr1	69946369	69946782	peak_233	1000	.	449.013977	4.482399	-1	321	414	Promoter (<=1kb)	1	69893690	69946602	52913	2	519597	NM_001080281	0	ENSBTAG00000011383	SNX4	sorting nexin 4	NO
chr1	70053030	70053651	peak_234	1000	.	1110.782959	6.119544	-1	468	622	Promoter (<=1kb)	1	69962335	70052897	90563	2	538576	NM_001193008	-133	ENSBTAG00000006471	OSBPL11	oxysterol binding protein like 11	NO
chr1	70172113	70172415	peak_235	1000	.	356.364899	4.64783	-1	112	303	Distal Intergenic	1	70176686	70180132	3447	2	506768	NM_001025321	7717	ENSBTAG00000014208	RPL35A	ribosomal protein L35a	NO
chr1	70179977	70180469	peak_236	853	.	420.55011	4.670701	-1	162	493	Promoter (<=1kb)	1	70176686	70180132	3447	2	506768	NM_001025321	0	ENSBTAG00000014208	RPL35A	ribosomal protein L35a	NO
chr1	70335108	70335685	peak_237	1000	.	602.485352	4.394177	-1	125	578	Distal Intergenic	1	70342777	70372467	29691	2	407149	NM_001001137	36782	ENSBTAG00000014874	FYTTD1	forty-two-three domain containing 1	NO
chr1	70372275	70373098	peak_238	1000	.	973.401306	5.386842	-1	392	824	Promoter (<=1kb)	1	70342777	70372467	29691	2	407149	NM_001001137	0	ENSBTAG00000014874	FYTTD1	forty-two-three domain containing 1	NO
chr1	70384401	70384862	peak_239	1000	.	532.233887	4.965342	-1	155	462	Promoter (<=1kb)	1	70384588	70433147	48560	1	508354	NM_001101897	0	ENSBTAG00000001890	RUBCN	rubicon autophagy regulator	NO
chr1	70640890	70641525	peak_240	1000	.	1268.873657	5.933552	-1	475	636	Distal Intergenic	1	70600188	70622951	22764	2	280710	NM_173885	-17939	ENSBTAG00000021364	TNK2	tyrosine kinase non receptor 2	NO
chr1	70679818	70680267	peak_241	1000	.	570.662476	4.184854	-1	381	450	Promoter (<=1kb)	1	70652654	70679923	27270	2	504698	NM_001206577	0	ENSBTAG00000032719	TFRC	transferrin receptor	NO
chr1	70799088	70799562	peak_242	542	.	257.57132	3.403243	-1	288	475	Promoter (2-3kb)	1	70789424	70802153	12730	2	514466	NM_001075671	2591	ENSBTAG00000021515	ZDHHC19	zinc finger DHHC-type containing 19	NO
chr1	70808005	70808311	peak_243	1000	.	396.751831	4.639017	-1	213	307	Promoter (1-2kb)	1	70809660	70827660	18001	1	516626	NM_001025333	-1349	ENSBTAG00000012347	SLC51A	solute carrier family 51 alpha subunit	YES
chr1	70877122	70877566	peak_244	747	.	332.417877	3.995602	-1	367	445	Promoter (<=1kb)	1	70824603	70877084	52482	2	100125779	NM_001105052	-38	ENSBTAG00000016979	PCYT1A	phosphate cytidylyltransferase 1, choline, alpha	NO
chr1	70908827	70909767	peak_245	1000	.	1048.572632	5.715142	-1	639	941	Promoter (<=1kb)	1	70881956	70909460	27505	2	504554	NM_001166555	0	ENSBTAG00000032684	TCTEX1D2	Tctex1 domain containing 2	NO
chr1	71043716	71044256	peak_246	1000	.	713.511414	5.256152	-1	321	541	Promoter (<=1kb)	1	71020351	71044035	23685	2	613812	NM_001076289	0	ENSBTAG00000013317	RNF168	ring finger protein 168	NO
chr1	71100620	71101497	peak_247	1000	.	1975.740845	7.146758	-1	208	878	Promoter (<=1kb)	1	71087877	71100728	12852	2	518441	NM_001075772	0	ENSBTAG00000014660	WDR53	WD repeat domain 53	NO
chr1	71146678	71147157	peak_248	673	.	323.248535	3.561949	-1	272	480	Distal Intergenic	1	71155892	71182215	26324	1	510688	NM_001034391	-8735	ENSBTAG00000009614	NRROS	negative regulator of reactive oxygen species	YES
chr1	71228647	71229212	peak_249	1000	.	714.48468	4.325098	-1	194	566	Promoter (<=1kb)	1	71223030	71228675	5646	2	613916	NM_001099129	0	ENSBTAG00000013192	CEP19	centrosomal protein 19	NO
chr1	71257403	71258156	peak_250	1000	.	1543.125488	6.876233	-1	210	754	Promoter (<=1kb)	1	71257814	71346317	88504	1	513673	NM_001206727	0	ENSBTAG00000047856	PAK2	p21 (RAC1) activated kinase 2	NO
chr1	71289462	71289646	peak_251	1000	.	979.283875	8.560546	-1	87	185	Intron (NM_001206727/513673, intron 1 of 14)	1	71257814	71346317	88504	1	513673	NM_001206727	31648	ENSBTAG00000047856	PAK2	p21 (RAC1) activated kinase 2	NO
chr1	71355498	71356307	peak_252	1000	.	958.524231	5.636397	-1	328	810	Distal Intergenic	1	71404766	71410588	5823	2	510872	NM_001034396	54281	ENSBTAG00000008873	NCBP2	nuclear cap binding protein subunit 2	NO
chr1	71410363	71411101	peak_253	1000	.	1008.418457	6.508196	-1	216	739	Promoter (<=1kb)	1	71404766	71410588	5823	2	510872	NM_001034396	0	ENSBTAG00000008873	NCBP2	nuclear cap binding protein subunit 2	NO
chr1	71440099	71440753	peak_254	537	.	351.816193	3.983055	-1	355	655	Distal Intergenic	1	71404766	71410588	5823	2	510872	NM_001034396	-29511	ENSBTAG00000008873	NCBP2	nuclear cap binding protein subunit 2	NO
chr1	71781855	71782323	peak_255	539	.	252.989182	3.203357	-1	408	469	Distal Intergenic	1	71964666	72000537	35872	2	534090	NM_001034600	218214	ENSBTAG00000000448	BDH1	3-hydroxybutyrate dehydrogenase 1	NO
chr1	71999289	71999568	peak_256	944	.	264.382996	3.715495	-1	77	280	Promoter (<=1kb)	1	71964666	72000537	35872	2	534090	NM_001034600	969	ENSBTAG00000000448	BDH1	3-hydroxybutyrate dehydrogenase 1	NO
chr1	72149865	72150589	peak_257	1000	.	1932.700195	7.008004	-1	433	725	Promoter (<=1kb)	1	72150277	72264229	113953	1	506187	NM_001105337	0	ENSBTAG00000003378	ACAP2	ArfGAP with coiled-coil, ankyrin repeat and PH domains 2	NO
chr1	72326015	72326331	peak_258	920	.	291.756195	4.702701	-1	227	317	Promoter (<=1kb)	1	72326778	72499172	172395	1	533703	NM_001075999	-447	ENSBTAG00000014564	XXYLT1	xyloside xylosyltransferase 1	NO
chr1	72326544	72327083	peak_259	1000	.	1129.432007	6.06262	-1	107	540	Promoter (<=1kb)	1	72326778	72499172	172395	1	533703	NM_001075999	0	ENSBTAG00000014564	XXYLT1	xyloside xylosyltransferase 1	NO
chr1	72335425	72335703	peak_260	1000	.	547.421936	5.259835	-1	167	279	Intron (NM_001075999/533703, intron 1 of 3)	1	72326778	72499172	172395	1	533703	NM_001075999	8647	ENSBTAG00000014564	XXYLT1	xyloside xylosyltransferase 1	NO
chr1	72576334	72576584	peak_261	812	.	203.912918	3.644676	-1	89	251	Distal Intergenic	1	72326778	72499172	172395	1	533703	NM_001075999	249556	ENSBTAG00000014564	XXYLT1	xyloside xylosyltransferase 1	NO
chr1	72604349	72604788	peak_262	1000	.	441.960541	4.759439	-1	247	440	Distal Intergenic	1	72877436	72900012	22577	1	505082	NM_001045910	-272648	ENSBTAG00000008461	LSG1	large 60S subunit nuclear export GTPase 1	NO
chr1	72876923	72877216	peak_263	1000	.	564.2276	5.198225	-1	161	294	Promoter (<=1kb)	1	72877436	72900012	22577	1	505082	NM_001045910	-220	ENSBTAG00000008461	LSG1	large 60S subunit nuclear export GTPase 1	NO
chr1	73047936	73048492	peak_264	1000	.	589.93457	4.577519	-1	258	557	Distal Intergenic	1	73069867	73124597	54731	1	523889	NM_001192585	-21375	ENSBTAG00000013204	ATP13A3	ATPase 13A3	NO
chr1	73133311	73133758	peak_265	517	.	231.475357	3.447758	-1	267	448	Distal Intergenic	1	73178781	73188077	9297	1	614562	NM_001101232	-45023	ENSBTAG00000032656	CPN2	carboxypeptidase N subunit 2	NO
chr1	73366176	73366582	peak_266	530	.	215.512527	3.198012	-1	58	407	Promoter (<=1kb)	1	73362774	73365254	2481	2	539547	NM_001034678	-922	ENSBTAG00000000569	HES1	hes family bHLH transcription factor 1	NO
chr1	73366702	73367143	peak_267	717	.	316.850098	3.361548	-1	48	442	Promoter (1-2kb)	1	73362774	73365254	2481	2	539547	NM_001034678	-1448	ENSBTAG00000000569	HES1	hes family bHLH transcription factor 1	NO
chr1	73856105	73856659	peak_268	1000	.	678.877747	5.226978	-1	398	555	Promoter (<=1kb)	1	73771857	73856364	84508	2	524142	NM_001192961	0	ENSBTAG00000019514	OPA1	OPA1 mitochondrial dynamin like GTPase	NO
chr1	76005705	76005982	peak_269	720	.	200.035416	3.76844	-1	181	278	Promoter (<=1kb)	1	75926835	76005995	79161	2	529404	NM_001038147	13	ENSBTAG00000006945	CCDC50	coiled-coil domain containing 50	NO
chr1	76723250	76723687	peak_270	1000	.	713.431458	5.31675	-1	294	438	Promoter (<=1kb)	1	76602679	76723345	120667	2	539334	NM_001076155	0	ENSBTAG00000013205	IL1RAP	interleukin 1 receptor accessory protein	NO
chr1	78377594	78378941	peak_271	896	.	1208.469971	5.218967	-1	1165	1348	Distal Intergenic	1	78014932	78169293	154362	2	615508	NM_001193079	-208301	ENSBTAG00000032538	TPRG1	tumor protein p63 regulated 1	NO
chr1	79193334	79194352	peak_272	1000	.	1019.344482	4.853879	-1	499	1019	Distal Intergenic	1	78452386	79136219	683834	2	524132	NM_001192591	-57115	ENSBTAG00000044001	LPP	LIM domain containing preferred translocation partner in lipoma	NO
chr1	79586751	79587308	peak_273	1000	.	565.264465	4.163622	-1	399	558	Distal Intergenic	1	79596406	79611183	14778	1	539020	NM_001206450	-9098	ENSBTAG00000001511	BCL6	BCL6 transcription repressor	NO
chr1	79591443	79591699	peak_274	1000	.	272.914398	3.951493	-1	140	257	Distal Intergenic	1	79596406	79611183	14778	1	539020	NM_001206450	-4707	ENSBTAG00000001511	BCL6	BCL6 transcription repressor	NO
chr1	79593466	79593680	peak_275	1000	.	313.823425	4.375284	-1	115	215	Promoter (2-3kb)	1	79596406	79611183	14778	1	539020	NM_001206450	-2726	ENSBTAG00000001511	BCL6	BCL6 transcription repressor	NO
chr1	79594503	79594792	peak_276	816	.	236.501266	3.698488	-1	129	290	Promoter (1-2kb)	1	79596406	79611183	14778	1	539020	NM_001206450	-1614	ENSBTAG00000001511	BCL6	BCL6 transcription repressor	NO
chr1	80345307	80345611	peak_277	841	.	256.654236	4.15336	-1	114	305	Distal Intergenic	1	80280615	80280695	81	2	102466169	NR_107802	-64612	ENSBTAG00000045003	MIR2285K-3	microRNA mir-2285k-3	NO
chr1	80452276	80452998	peak_278	981	.	709.596069	4.746164	-1	92	723	Promoter (<=1kb)	1	80452924	80467446	14523	1	504637	NM_001045894	0	ENSBTAG00000014727	RFC4	replication factor C subunit 4	NO
chr1	80473010	80473440	peak_279	762	.	328.534943	4.090642	-1	241	431	Promoter (<=1kb)	1	80467443	80473754	6312	2	286819	NM_001034044	314	ENSBTAG00000014724	EIF4A2	eukaryotic translation initiation factor 4A2	NO
chr1	80473582	80473813	peak_280	1000	.	246.754318	4.391867	-1	158	232	Promoter (<=1kb)	1	80467443	80473754	6312	2	286819	NM_001034044	0	ENSBTAG00000014724	EIF4A2	eukaryotic translation initiation factor 4A2	NO
chr1	80473977	80474266	peak_281	826	.	239.426575	4.290157	-1	73	290	Promoter (<=1kb)	1	80467443	80473754	6312	2	286819	NM_001034044	-223	ENSBTAG00000014724	EIF4A2	eukaryotic translation initiation factor 4A2	NO
chr1	80622775	80623015	peak_282	880	.	212.109055	3.625609	-1	146	241	Distal Intergenic	1	80611857	80618770	6914	2	280988	NM_173984	-4005	ENSBTAG00000000522	AHSG	alpha 2-HS glycoprotein	NO
chr1	80661871	80662625	peak_283	1000	.	1871.341431	6.99647	-1	374	755	Promoter (<=1kb)	1	80643739	80661936	18198	2	506316	NM_001034268	0	ENSBTAG00000003151	DNAJB11	DnaJ heat shock protein family (Hsp40) member B11	NO
chr1	80665447	80666017	peak_284	1000	.	591.322815	4.958029	-1	281	571	Promoter (<=1kb)	1	80665763	80688911	23149	1	538314	NM_001083730	0	ENSBTAG00000003143	TBCCD1	TBCC domain containing 1	NO
chr1	81134880	81135431	peak_285	1000	.	1246.621704	5.922633	-1	443	552	Promoter (<=1kb)	1	81135305	81194599	59295	1	541166	NM_001192834	0	ENSBTAG00000014915	ETV5	ETS variant 5	NO
chr1	81288034	81288528	peak_286	1000	.	674.896545	4.886352	-1	271	495	Promoter (<=1kb)	1	81288283	81307982	19700	1	615156	NM_001034776	0	ENSBTAG00000001697	TRA2B	transformer 2 beta homolog	NO
chr1	81620787	81621555	peak_287	1000	.	1098.721191	6.120676	-1	633	769	Promoter (<=1kb)	1	81586790	81621312	34523	2	539639	NM_001191360	0	ENSBTAG00000001749	SENP2	SUMO specific peptidase 2	NO
chr1	81696289	81696676	peak_288	1000	.	479.335754	3.993499	-1	193	388	Promoter (<=1kb)	1	81696439	81705118	8680	1	505368	NM_001075200	0	ENSBTAG00000017115	TMEM41A	transmembrane protein 41A	NO
chr1	81808765	81809039	peak_289	890	.	244.623276	3.640298	-1	147	275	Intron (NM_001101853/505369, intron 1 of 13)	1	81711836	81836878	125043	2	505369	NM_001101853	27839	ENSBTAG00000017103	MAP3K13	mitogen-activated protein kinase kinase kinase 13	NO
chr1	81868132	81868376	peak_290	1000	.	295.76178	4.168	-1	120	245	Distal Intergenic	1	81877868	81931209	53342	1	518852	NM_001075780	-9492	ENSBTAG00000019625	EHHADH	enoyl-CoA hydratase and 3-hydroxyacyl CoA dehydrogenase	NO
chr1	81877715	81877987	peak_291	990	.	270.258484	4.233099	-1	126	273	Promoter (<=1kb)	1	81877868	81931209	53342	1	518852	NM_001075780	0	ENSBTAG00000019625	EHHADH	enoyl-CoA hydratase and 3-hydroxyacyl CoA dehydrogenase	NO
chr1	82406680	82406905	peak_292	1000	.	249.688293	4.212709	-1	140	226	Distal Intergenic	1	82499645	82501239	1595	1	518728	NM_001102049	-92740	ENSBTAG00000019014	MAGEF1	MAGE family member F1	NO
chr1	82631879	82632410	peak_293	1000	.	1640.922363	7.16062	-1	238	532	Promoter (<=1kb)	1	82610937	82631511	20575	2	540907	NM_001192796	-368	ENSBTAG00000005313	EPHB3	EPH receptor B3	NO
chr1	82828191	82828919	peak_294	1000	.	732.487549	4.9063	-1	435	729	Promoter (<=1kb)	1	82825044	82829473	4430	2	505599	NM_001192065	554	ENSBTAG00000040199	POLR2H	RNA polymerase II subunit H	NO
chr1	82852460	82853375	peak_295	974	.	892.165527	4.539308	-1	820	916	Promoter (1-2kb)	1	82845019	82851428	6410	2	538666	NM_001076118	-1032	ENSBTAG00000012273	FAM131A	family with sequence similarity 131 member A	NO
chr1	82871906	82872363	peak_296	520	.	238.131683	3.574395	-1	259	458	Distal Intergenic	1	82878892	82888239	9348	2	539784	NM_001101197	15876	ENSBTAG00000005660	PSMD2	proteasome 26S subunit, non-ATPase 2	NO
chr1	82872484	82872933	peak_297	1000	.	760.849487	5.060037	-1	260	450	Distal Intergenic	1	82878892	82888239	9348	2	539784	NM_001101197	15306	ENSBTAG00000005660	PSMD2	proteasome 26S subunit, non-ATPase 2	NO
chr1	82888123	82888816	peak_298	1000	.	1299.754517	7.092632	-1	162	694	Promoter (<=1kb)	1	82878892	82888239	9348	2	539784	NM_001101197	0	ENSBTAG00000005660	PSMD2	proteasome 26S subunit, non-ATPase 2	NO
chr1	82926792	82927368	peak_299	996	.	574.512695	4.301826	-1	316	577	Promoter (<=1kb)	1	82894597	82927145	32549	2	281134	NM_174046	0	ENSBTAG00000005658	ECE2	endothelin converting enzyme 2	NO
chr1	82968156	82968642	peak_300	1000	.	991.89447	5.3321	-1	201	487	Promoter (<=1kb)	1	82960351	82968194	7844	2	530975	NM_001083457	0	ENSBTAG00000006920	ABCF3	ATP binding cassette subfamily F member 3	NO
chr1	82976952	82977539	peak_301	455	.	267.720215	3.52092	-1	363	588	Promoter (1-2kb)	1	82970229	82979113	8885	2	517446	NM_001034523	1574	ENSBTAG00000020106	AP2M1	adaptor related protein complex 2 subunit mu 1	NO
chr1	82978280	82979527	peak_302	1000	.	2006.87146	7.922978	-1	1006	1248	Promoter (<=1kb)	1	82970229	82979113	8885	2	517446	NM_001034523	0	ENSBTAG00000020106	AP2M1	adaptor related protein complex 2 subunit mu 1	NO
chr1	82996679	82997022	peak_303	1000	.	413.777954	4.462323	-1	246	344	Distal Intergenic	1	82970229	82979113	8885	2	517446	NM_001034523	-17566	ENSBTAG00000020106	AP2M1	adaptor related protein complex 2 subunit mu 1	NO
chr1	83012260	83012527	peak_304	1000	.	507.629883	5.311118	-1	193	268	Distal Intergenic	1	82970229	82979113	8885	2	517446	NM_001034523	-33147	ENSBTAG00000020106	AP2M1	adaptor related protein complex 2 subunit mu 1	NO
chr1	83042933	83043125	peak_305	1000	.	429.609009	5.052577	-1	96	193	Distal Intergenic	1	83064169	83070990	6822	2	519394	NM_001192508	27865	ENSBTAG00000016624	HTR3C	5-hydroxytryptamine (serotonin) receptor 3C, ionotropic	NO
chr1	83122460	83123002	peak_306	633	.	343.625122	4.367201	-1	278	543	Promoter (<=1kb)	1	83122936	83150834	27899	1	511769	NM_001077907	0	ENSBTAG00000017666	ABCC5	ATP binding cassette subfamily C member 5	NO
chr1	83246766	83247165	peak_307	1000	.	565.383179	5.055202	-1	142	400	Promoter (<=1kb)	1	83246957	83301294	54338	1	514191	NM_001015596	0	ENSBTAG00000014460	PARL	presenilin associated rhomboid like	NO
chr1	83416315	83416822	peak_308	1000	.	592.716736	4.322195	-1	243	508	Promoter (<=1kb)	1	83313948	83416551	102604	2	514192	NM_001105367	0	ENSBTAG00000014451	YEATS2	YEATS domain containing 2	NO
chr1	83480799	83481445	peak_309	1000	.	1835.856445	7.809382	-1	414	647	Promoter (<=1kb)	1	83449264	83481681	32418	2	533510	NM_001206196	236	ENSBTAG00000017450	KLHL24	kelch like family member 24	NO
chr1	83481719	83482472	peak_310	1000	.	985.176575	5.670501	-1	574	754	Promoter (<=1kb)	1	83449264	83481681	32418	2	533510	NM_001206196	-38	ENSBTAG00000017450	KLHL24	kelch like family member 24	NO
chr1	83624364	83624561	peak_311	1000	.	504.883514	5.500734	-1	97	198	Distal Intergenic	1	83449264	83481681	32418	2	533510	NM_001206196	-142683	ENSBTAG00000017450	KLHL24	kelch like family member 24	NO
chr1	83960530	83961063	peak_312	688	.	367.139313	3.820981	-1	170	534	Promoter (<=1kb)	1	83960762	84019357	58596	1	513504	NM_001205758	0	ENSBTAG00000006548	MCCC1	methylcrotonoyl-CoA carboxylase 1	NO
chr1	84047417	84047755	peak_313	1000	.	542.217224	5.166365	-1	184	339	Intron (NM_001102233/539869, intron 1 of 6)	1	84042262	84074787	32526	1	539869	NM_001102233	5155	ENSBTAG00000012797	DCUN1D1	defective in cullin neddylation 1 domain containing 1	NO
chr1	84047932	84048222	peak_314	763	.	222.06636	3.807417	-1	63	291	Intron (NM_001102233/539869, intron 1 of 6)	1	84042262	84074787	32526	1	539869	NM_001102233	5670	ENSBTAG00000012797	DCUN1D1	defective in cullin neddylation 1 domain containing 1	NO
chr1	84226413	84226746	peak_315	1000	.	676.649475	5.029238	-1	81	334	Distal Intergenic	1	84042262	84074787	32526	1	539869	NM_001102233	184151	ENSBTAG00000012797	DCUN1D1	defective in cullin neddylation 1 domain containing 1	NO
chr1	86035181	86035702	peak_316	943	.	492.318542	4.497776	-1	141	522	Promoter (<=1kb)	1	86035467	86040736	5270	1	513918	NM_001034458	0	ENSBTAG00000023513	DNAJC19	DnaJ heat shock protein family (Hsp40) member C19	NO
chr1	86120930	86121352	peak_317	1000	.	723.597534	5.175023	-1	328	423	Promoter (<=1kb)	1	86047791	86120959	73169	2	536793	NM_001038562	0	ENSBTAG00000016457	FXR1	FMR1 autosomal homolog 1	NO
chr1	86382421	86382872	peak_318	538	.	243.093964	3.617962	-1	236	452	Promoter (<=1kb)	1	86372984	86382674	9691	2	512635	NM_001101960	0	ENSBTAG00000001968	TTC14	tetratricopeptide repeat domain 14	NO
chr1	87257605	87260969	peak_319	1000	.	9588.118164	8.721313	-1	123	3365	Intron (NM_001075943/531027, intron 7 of 13)	1	87101150	87382424	281275	1	531027	NM_001075943	156455	ENSBTAG00000013219	PEX5L	peroxisomal biogenesis factor 5 like	NO
chr1	87518594	87518895	peak_320	1000	.	512.979675	5.121638	-1	115	302	Promoter (<=1kb)	1	87503554	87518661	15108	2	338061	NM_176656	0	ENSBTAG00000002463	NDUFB5	NADH:ubiquinone oxidoreductase subunit B5	NO
chr1	87567783	87568150	peak_321	1000	.	878.230103	5.826684	-1	238	368	Promoter (<=1kb)	1	87536381	87567798	31418	2	100125416	NM_001105035	0	ENSBTAG00000002460	ACTL6A	actin like 6A	NO
chr1	87764517	87764973	peak_322	777	.	354.907257	4.261695	-1	358	457	Promoter (<=1kb)	1	87720811	87764841	44031	2	515180	NM_001206508	0	ENSBTAG00000010485	MFN1	mitofusin 1	NO
chr1	87793026	87793857	peak_323	1000	.	1246.666748	5.085011	-1	612	832	Distal Intergenic	1	87780771	87786122	5352	2	523536	NM_001099023	-6904	ENSBTAG00000037393	ZNF639	zinc finger protein 639	NO
chr1	87963837	87964558	peak_324	1000	.	934.057556	6.164923	-1	375	722	Distal Intergenic	1	88005950	88038012	32063	1	538512	NM_001076108	-41392	ENSBTAG00000012463	ZMAT3	zinc finger matrin-type 3	NO
chr1	88005825	88006156	peak_325	930	.	308.634277	3.77279	-1	86	332	Promoter (<=1kb)	1	88005950	88038012	32063	1	538512	NM_001076108	0	ENSBTAG00000012463	ZMAT3	zinc finger matrin-type 3	NO
chr1	88326801	88327659	peak_326	1000	.	1142.913574	5.100257	-1	242	859	Intron (NM_001080300/534568, intron 1 of 4)	1	88340911	88350182	9272	1	100125761	NM_001105044	-13252	ENSBTAG00000035144	PLCXD1	phosphatidylinositol-specific phospholipase C, X domain containing 1	YES
chr1	88328955	88329477	peak_327	537	.	281.05603	3.378584	-1	474	523	Intron (NM_001080300/534568, intron 1 of 4)	1	88340911	88350182	9272	1	100125761	NM_001105044	-11434	ENSBTAG00000035144	PLCXD1	phosphatidylinositol-specific phospholipase C, X domain containing 1	YES
chr1	88361694	88362248	peak_328	1000	.	599.272827	4.581293	-1	102	555	Intron (NM_001080300/534568, intron 1 of 4)	1	88340911	88350182	9272	1	100125761	NM_001105044	20783	ENSBTAG00000035144	PLCXD1	phosphatidylinositol-specific phospholipase C, X domain containing 1	NO
chr1	88362356	88362671	peak_329	1000	.	623.860962	5.390574	-1	135	316	Intron (NM_001080300/534568, intron 1 of 4)	1	88340911	88350182	9272	1	100125761	NM_001105044	21445	ENSBTAG00000035144	PLCXD1	phosphatidylinositol-specific phospholipase C, X domain containing 1	NO
chr1	88407860	88408477	peak_330	1000	.	617.939392	4.317145	-1	142	618	Intron (NM_001080300/534568, intron 1 of 4)	1	88340911	88350182	9272	1	100125761	NM_001105044	66949	ENSBTAG00000035144	PLCXD1	phosphatidylinositol-specific phospholipase C, X domain containing 1	NO
chr1	89909780	89910078	peak_331	1000	.	343.655304	4.143383	-1	67	299	Distal Intergenic	1	90118703	90204389	85687	1	614346	NM_001193029	-208625	ENSBTAG00000021910	TBL1XR1	transducin beta like 1 X-linked receptor 1	NO
chr1	89943219	89943572	peak_332	1000	.	569.303589	4.513637	-1	242	354	Distal Intergenic	1	90118703	90204389	85687	1	614346	NM_001193029	-175131	ENSBTAG00000021910	TBL1XR1	transducin beta like 1 X-linked receptor 1	NO
chr1	90029722	90029960	peak_333	1000	.	414.462952	4.993691	-1	149	239	Distal Intergenic	1	90118703	90204389	85687	1	614346	NM_001193029	-88743	ENSBTAG00000021910	TBL1XR1	transducin beta like 1 X-linked receptor 1	NO
chr1	94769337	94769702	peak_334	1000	.	578.598022	4.690855	-1	299	366	Promoter (<=1kb)	1	94709115	94769373	60259	2	504746	NM_001097573	0	ENSBTAG00000023814	ECT2	epithelial cell transforming 2	NO
chr1	94985135	94985413	peak_335	1000	.	280.607788	4.020379	-1	194	279	Promoter (<=1kb)	1	94985351	95001222	15872	1	507215	NM_001319901	0	ENSBTAG00000018994	TNFSF10	TNF superfamily member 10	NO
chr1	94989138	94989407	peak_336	778	.	210.079758	3.943938	-1	133	270	Intron (NM_001319901/507215, intron 1 of 4)	1	94985351	95001222	15872	1	507215	NM_001319901	3787	ENSBTAG00000018994	TNFSF10	TNF superfamily member 10	YES
chr1	95362760	95362993	peak_337	933	.	218.333069	3.713631	-1	127	234	Intron (NM_001206211/615534, intron 2 of 24)	1	95121236	95406498	285263	2	615534	NM_001206211	43505	ENSBTAG00000019376	FNDC3B	fibronectin type III domain containing 3B	NO
chr1	95478874	95479628	peak_338	812	.	613.283081	4.324688	-1	168	755	Distal Intergenic	1	95121236	95406498	285263	2	615534	NM_001206211	-72376	ENSBTAG00000019376	FNDC3B	fibronectin type III domain containing 3B	NO
chr1	95479899	95480136	peak_339	1000	.	353.217072	4.758877	-1	87	238	Distal Intergenic	1	95121236	95406498	285263	2	615534	NM_001206211	-73401	ENSBTAG00000019376	FNDC3B	fibronectin type III domain containing 3B	NO
chr1	95990871	95991243	peak_340	565	.	210.621811	3.89033	-1	189	373	Distal Intergenic	1	95750197	95909097	158901	1	514554	NM_001102001	240674	ENSBTAG00000017490	PLD1	phospholipase D1, phosphatidylcholine-specific	YES
chr1	96572191	96572517	peak_341	1000	.	725.676514	5.855918	-1	142	327	Promoter (<=1kb)	1	96572445	96576821	4377	1	614872	NM_001098131	0	ENSBTAG00000007394	RPL22L1	ribosomal protein L22 like 1	NO
chr1	97057861	97058878	peak_342	1000	.	1961.317505	6.046473	-1	255	1018	Promoter (2-3kb)	1	97035501	97055587	20087	2	527910	NM_001205947	-2274	ENSBTAG00000004154	SKIL	SKI like proto-oncogene	NO
chr1	97163007	97163800	peak_343	1000	.	1219.650757	6.103511	-1	316	794	Promoter (<=1kb)	1	97094259	97163222	68964	2	528478	NM_001205955	0	ENSBTAG00000001403	PRKCI	protein kinase C iota	NO
chr1	97196027	97196938	peak_344	817	.	745.467834	4.532362	-1	614	912	Promoter (<=1kb)	1	97196214	97271658	75445	1	534916	NM_001192833	0	ENSBTAG00000013938	PHC3	polyhomeotic homolog 3	NO
chr1	97421145	97421833	peak_345	726	.	499.899109	4.95574	-1	596	689	Promoter (<=1kb)	1	97388346	97421921	33576	2	538938	NM_001205604	88	ENSBTAG00000039442	SEC62	SEC62 homolog, preprotein translocation factor	NO
chr1	97603888	97604564	peak_346	1000	.	1205.64624	6.431422	-1	336	677	Promoter (<=1kb)	1	97587928	97604139	16212	2	539376	NM_001035424	0	ENSBTAG00000013142	MYNN	myoneurin	NO
chr1	97612681	97612908	peak_347	936	.	213.486908	3.959154	-1	130	228	Promoter (<=1kb)	1	97612791	97613232	442	1	379035	NR_001576	0	ENSBTAG00000043157	TERC	telomerase RNA component	NO
chr1	99361223	99362434	peak_348	635	.	769.330627	4.644946	-1	527	1212	Promoter (<=1kb)	1	99362165	99445684	83520	1	538532	NM_001205553	0	ENSBTAG00000018727	GOLIM4	golgi integral membrane protein 4	NO
chr1	99743391	99743713	peak_349	1000	.	408.912598	4.464573	-1	148	323	Promoter (<=1kb)	1	99660456	99743550	83095	2	509976	NM_001192238	0	ENSBTAG00000012708	SERPINI1	serpin family I member 1	NO
chr1	99743897	99744750	peak_350	1000	.	2370.61377	8.879214	-1	385	854	Promoter (<=1kb)	1	99744378	99792134	47757	1	506411	NM_001075259	0	ENSBTAG00000031709	PDCD10	programmed cell death 10	NO
chr1	103646873	103647368	peak_351	1000	.	729.274658	4.586452	-1	140	496	Distal Intergenic	1	102272282	102388043	115762	1	504366	NM_001114189	1374591	ENSBTAG00000006975	SI	sucrase-isomaltase	NO
chr1	106186268	106186786	peak_352	456	.	236.788269	3.289571	-1	334	519	Promoter (<=1kb)	1	106150166	106186579	36414	2	509871	NM_001075420	0	ENSBTAG00000016228	NMD3	NMD3 ribosome export adaptor	NO
chr1	106727731	106728230	peak_353	1000	.	711.60321	5.279153	-1	208	500	Promoter (<=1kb)	1	106404463	106727153	322691	2	541235	NM_001099118	-578	ENSBTAG00000001274	PPM1L	protein phosphatase, Mg2+/Mn2+ dependent 1L	NO
chr1	106924468	106925850	peak_354	1000	.	1767.697754	5.769172	-1	374	1383	Promoter (<=1kb)	1	106925312	106985402	60091	1	535090	NM_001159316	0	ENSBTAG00000017416	KPNA4	karyopherin subunit alpha 4	NO
chr1	107028594	107029346	peak_355	1000	.	1733.301758	7.194391	-1	405	753	Promoter (<=1kb)	1	107030008	107042375	12368	1	540154	NM_001080310	-662	ENSBTAG00000008078	TRIM59	tripartite motif containing 59	NO
chr1	107078870	107079101	peak_356	1000	.	442.686859	5.28345	-1	118	232	Promoter (<=1kb)	1	107045175	107078624	33450	2	353350	NM_001105326	-246	ENSBTAG00000005862	SMC4	structural maintenance of chromosomes 4	NO
chr1	107386354	107386668	peak_357	756	.	238.292419	4.03972	-1	230	315	Distal Intergenic	1	107433482	107440180	6699	2	281856	NM_174355	53512	ENSBTAG00000015150	IL12A	interleukin 12A	NO
chr1	108902882	108903292	peak_358	1000	.	456.093719	4.485617	-1	321	411	Promoter (<=1kb)	1	108852511	108903175	50665	2	513309	NM_001206149	0	ENSBTAG00000027795	GFM1	G elongation factor mitochondrial 1	NO
chr1	110438089	110438779	peak_359	1000	.	1438.922974	6.097276	-1	292	691	Distal Intergenic	1	110447554	110461439	13886	1	514613	NM_001206311	-8775	ENSBTAG00000003851	CCNL1	cyclin L1	NO
chr1	110448495	110449053	peak_360	1000	.	897.076233	5.467531	-1	121	559	Promoter (<=1kb)	1	110447554	110461439	13886	1	514613	NM_001206311	941	ENSBTAG00000003851	CCNL1	cyclin L1	NO
chr1	110477719	110478351	peak_361	588	.	371.897461	3.961951	-1	315	633	Distal Intergenic	1	110447554	110461439	13886	1	514613	NM_001206311	30165	ENSBTAG00000003851	CCNL1	cyclin L1	NO
chr1	110779593	110780235	peak_362	1000	.	782.309387	5.596105	-1	426	643	Distal Intergenic	1	110928200	110955891	27692	2	540975	NM_001206048	175656	ENSBTAG00000012120	TIPARP	TCDD inducible poly(ADP-ribose) polymerase	NO
chr1	110783685	110785007	peak_363	684	.	905.557007	4.825768	-1	429	1323	Distal Intergenic	1	110928200	110955891	27692	2	540975	NM_001206048	170884	ENSBTAG00000012120	TIPARP	TCDD inducible poly(ADP-ribose) polymerase	NO
chr1	110955636	110956478	peak_364	1000	.	1282.318604	6.234982	-1	506	843	Promoter (<=1kb)	1	110928200	110955891	27692	2	540975	NM_001206048	0	ENSBTAG00000012120	TIPARP	TCDD inducible poly(ADP-ribose) polymerase	NO
chr1	111095397	111096043	peak_365	1000	.	945.683777	6.630342	-1	338	647	Promoter (<=1kb)	1	111095801	111107056	11256	1	767980	NM_001077044	0	ENSBTAG00000018471	SSR3	signal sequence receptor subunit 3	NO
chr1	111803154	111804008	peak_366	1000	.	2715.080566	9.166096	-1	552	855	Promoter (<=1kb)	1	111732898	111804777	71880	2	511200	NM_001206436	769	ENSBTAG00000013013	GMPS	guanine monophosphate synthase	NO
chr1	111828702	111829471	peak_367	1000	.	1350.181885	6.689335	-1	404	770	Promoter (<=1kb)	1	111829274	111850037	20764	1	517797	NM_001075758	0	ENSBTAG00000014318	SLC33A1	solute carrier family 33 member 1	NO
chr1	113326418	113326786	peak_368	687	.	253.597855	3.563979	-1	146	369	Promoter (<=1kb)	1	113326616	113371551	44936	1	509583	NM_001080251	0	ENSBTAG00000006142	DHX36	DEAH-box helicase 36	NO
chr1	113520279	113520520	peak_369	1000	.	302.535126	4.006008	-1	148	242	Promoter (<=1kb)	1	113382720	113519789	137070	2	531741	NM_001205989	-490	ENSBTAG00000013439	ARHGEF26	Rho guanine nucleotide exchange factor 26	NO
chr1	114498686	114499120	peak_370	752	.	327.089355	4.260085	-1	207	435	Distal Intergenic	1	114554441	114558377	3937	2	784133	NM_001102531	59257	ENSBTAG00000055257	RAP2B	RAP2B, member of RAS oncogene family	NO
chr1	114558319	114559473	peak_371	1000	.	2570.311035	6.544206	-1	879	1155	Promoter (<=1kb)	1	114554441	114558377	3937	2	784133	NM_001102531	0	ENSBTAG00000055257	RAP2B	RAP2B, member of RAS oncogene family	NO
chr1	114910304	114910723	peak_372	1000	.	488.788788	4.619241	-1	117	420	Promoter (<=1kb)	1	114908447	114910097	1651	2	281963	NM_174410	-207	ENSBTAG00000001465	P2RY1	purinergic receptor P2Y1	NO
chr1	115496413	115496938	peak_373	1000	.	526.239197	4.389479	-1	190	526	Distal Intergenic	1	115306074	115461588	155515	2	781653	NM_001099725	-34825	ENSBTAG00000004564	MBNL1	muscleblind like splicing regulator 1	NO
chr1	117361507	117362379	peak_374	1000	.	1119.006958	5.000166	-1	447	873	Promoter (<=1kb)	1	117361864	117380744	18881	1	785659	NM_001207054	0	ENSBTAG00000023445	SIAH2	siah E3 ubiquitin protein ligase 2	NO
chr1	117537469	117537730	peak_375	1000	.	440.980774	4.731451	-1	76	262	Promoter (<=1kb)	1	117507280	117537602	30323	2	783831	NM_001103103	0	ENSBTAG00000031435	SELENOT	selenoprotein T	NO
chr1	117597861	117598536	peak_376	1000	.	1910.060425	8.431256	-1	311	676	Promoter (<=1kb)	1	117598268	117600552	2285	1	528100	NM_001114083	0	ENSBTAG00000009104	SERP1	stress associated endoplasmic reticulum protein 1	NO
chr1	117717857	117718719	peak_377	1000	.	1068.060425	4.425492	-1	412	863	Promoter (<=1kb)	1	117672585	117718237	45653	2	541277	NM_001144101	0	ENSBTAG00000018402	TSC22D2	TSC22 domain family member 2	NO
chr1	118349840	118350743	peak_378	1000	.	1258.682495	6.993564	-1	342	904	Promoter (<=1kb)	1	118223007	118350034	127028	2	539035	NM_001076142	0	ENSBTAG00000011147	RNF13	ring finger protein 13	NO
chr1	118946884	118947427	peak_379	414	.	225.021271	3.58343	-1	205	544	Distal Intergenic	1	118956568	119003902	47335	1	514194	NM_001256556	-9141	ENSBTAG00000012164	CP	ceruloplasmin	NO
chr1	118948462	118949121	peak_380	797	.	525.811523	4.682024	-1	218	660	Distal Intergenic	1	118956568	119003902	47335	1	514194	NM_001256556	-7447	ENSBTAG00000012164	CP	ceruloplasmin	NO
chr1	119045995	119046230	peak_381	1000	.	344.134857	4.184546	-1	144	236	Promoter (<=1kb)	1	119005071	119045998	40928	2	783104	NM_001191177	0	ENSBTAG00000002395	HPS3	HPS3 biogenesis of lysosomal organelles complex 2 subunit 1	NO
chr1	119074009	119074293	peak_382	1000	.	402.848602	4.230244	-1	191	285	Promoter (<=1kb)	1	119074242	119136022	61781	1	539633	NM_001192286	0	ENSBTAG00000019704	HLTF	helicase like transcription factor	NO
chr1	121476761	121476927	peak_383	1000	.	200.745193	3.890476	-1	124	167	Distal Intergenic	1	121852796	121878087	25292	1	521251	NM_001192535	-375869	ENSBTAG00000005522	PLSCR5	phospholipid scramblase family member 5	NO
chr1	121945944	121946462	peak_384	736	.	382.12326	3.765472	-1	208	519	Promoter (<=1kb)	1	121946372	121974118	27747	1	513193	NM_001034436	0	ENSBTAG00000022227	PLSCR2	phospholipid scramblase 1	NO
chr1	124887040	124887535	peak_385	498	.	246.970749	3.549186	-1	154	496	Promoter (1-2kb)	1	124866092	124888751	22660	2	509304	NM_001205651	1216	ENSBTAG00000007933	DIPK2A	divergent protein kinase domain 2A	NO
chr1	124887657	124887989	peak_386	726	.	241.898956	4.004454	-1	128	333	Promoter (<=1kb)	1	124866092	124888751	22660	2	509304	NM_001205651	762	ENSBTAG00000007933	DIPK2A	divergent protein kinase domain 2A	NO
chr1	124888142	124888784	peak_387	1000	.	1459.648315	6.020686	-1	189	643	Promoter (<=1kb)	1	124866092	124888751	22660	2	509304	NM_001205651	0	ENSBTAG00000007933	DIPK2A	divergent protein kinase domain 2A	NO
chr1	124888906	124889505	peak_388	823	.	493.796234	4.923742	-1	94	600	Promoter (<=1kb)	1	124866092	124888751	22660	2	509304	NM_001205651	-155	ENSBTAG00000007933	DIPK2A	divergent protein kinase domain 2A	NO
chr1	125986329	125986938	peak_389	1000	.	894.818542	6.15973	-1	325	610	Distal Intergenic	1	126040067	126042146	2080	1	522374	NM_001077951	-53129	ENSBTAG00000011116	PAQR9	progestin and adipoQ receptor family member 9	NO
chr1	126471080	126471682	peak_390	1000	.	1115.67688	5.822637	-1	323	603	Distal Intergenic	1	126325238	126418834	93597	2	616560	NM_001103299	-52246	ENSBTAG00000023429	PLS1	plastin 1	NO
chr1	126593049	126593829	peak_391	1000	.	889.016846	5.313521	-1	116	781	Promoter (<=1kb)	1	126593243	126700958	107716	1	540834	NM_001206035	0	ENSBTAG00000011524	XRN1	5'-3' exoribonuclease 1	NO
chr1	126735814	126736737	peak_392	1000	.	1085.59021	5.590499	-1	187	924	Promoter (<=1kb)	1	126736159	126814524	78366	1	616031	NM_001035473	0	ENSBTAG00000018138	GK5	glycerol kinase 5	NO
chr1	126827329	126827917	peak_393	1000	.	716.554382	5.270229	-1	250	589	Distal Intergenic	1	126736159	126814524	78366	1	616031	NM_001035473	91170	ENSBTAG00000018138	GK5	glycerol kinase 5	NO
chr1	127086179	127086511	peak_394	1000	.	628.004333	5.519578	-1	114	333	Promoter (<=1kb)	1	127050091	127086255	36165	2	532844	NM_001035393	0	ENSBTAG00000014140	ATP1B3	ATPase Na+/K+ transporting subunit beta 3	NO
chr1	127221861	127222520	peak_395	1000	.	783.08606	5.348919	-1	337	660	Promoter (<=1kb)	1	127214845	127222120	7276	2	515595	NM_001075720	0	ENSBTAG00000002185	RNF7	ring finger protein 7	NO
chr1	127468925	127469263	peak_396	837	.	283.69754	4.002399	-1	196	339	Promoter (<=1kb)	1	127345511	127469070	123560	2	533491	NM_001193020	0	ENSBTAG00000015413	RASA2	RAS p21 protein activator 2	NO
chr1	127679668	127680309	peak_397	1000	.	1444.512817	7.124576	-1	373	642	Distal Intergenic	1	127345511	127469070	123560	2	533491	NM_001193020	-210598	ENSBTAG00000015413	RASA2	RAS p21 protein activator 2	NO
chr1	127773379	127773882	peak_398	1000	.	685.311523	4.862597	-1	247	504	Distal Intergenic	1	127831477	127902068	70592	2	512922	NM_001192337	128186	ENSBTAG00000009115	SPSB4	splA/ryanodine receptor domain and SOCS box containing 4	NO
chr1	128042295	128042936	peak_399	1000	.	692.869263	4.525197	-1	364	642	Promoter (<=1kb)	1	128010259	128042610	32352	2	510392	NM_001192254	0	ENSBTAG00000015310	SLC25A36	solute carrier family 25 member 36	NO
chr1	129414155	129414396	peak_400	1000	.	349.916504	4.211078	-1	110	242	Distal Intergenic	1	129556754	129583703	26950	1	537379	NM_001025343	-142358	NA	RBP1	retinol binding protein 1	NO
chr1	129707326	129707609	peak_401	1000	.	350.456665	4.517998	-1	99	284	Promoter (<=1kb)	1	129707549	129740550	33002	1	281706	NM_174281	0	ENSBTAG00000014843	COPB2	coatomer protein complex subunit beta 2	NO
chr1	130219549	130220311	peak_402	992	.	757.191956	4.619398	-1	159	763	Distal Intergenic	1	130185388	130186521	1134	1	281770	NM_001031750	34161	ENSBTAG00000031277	FOXL2	forkhead box L2	NO
chr1	130292909	130293485	peak_403	1000	.	808.30011	4.975337	-1	140	577	Promoter (<=1kb)	1	130293150	130471302	178153	1	517948	NM_001206047	0	ENSBTAG00000006909	PIK3CB	phosphatidylinositol-4,5-bisphosphate 3-kinase catalytic subunit beta	NO
chr1	130518371	130519064	peak_404	1000	.	1304.086426	7.075857	-1	324	694	Distal Intergenic	1	130488923	130505304	16382	2	616795	NM_001079626	-13067	ENSBTAG00000023426	FAIM	Fas apoptotic inhibitory molecule	NO
chr1	130773054	130773415	peak_405	1000	.	652.63269	5.390432	-1	264	362	Promoter (<=1kb)	1	130707101	130773010	65910	2	540803	NM_001098118	-44	ENSBTAG00000001497	MRAS	muscle RAS oncogene homolog	NO
chr1	130773536	130773789	peak_406	963	.	244.727142	3.644649	-1	92	254	Promoter (<=1kb)	1	130707101	130773010	65910	2	540803	NM_001098118	-526	ENSBTAG00000001497	MRAS	muscle RAS oncogene homolog	NO
chr1	130930960	130931193	peak_407	1000	.	274.605408	4.103109	-1	88	234	Promoter (<=1kb)	1	130823724	130930780	107057	2	539591	NM_001046458	-180	ENSBTAG00000019952	ARMC8	armadillo repeat containing 8	NO
chr1	132292430	132293288	peak_408	1000	.	1650.626099	7.072564	-1	618	859	Promoter (<=1kb)	1	132216623	132292949	76327	2	536154	NM_001076072	0	ENSBTAG00000018427	NCK1	NCK adaptor protein 1	NO
chr1	132418598	132420097	peak_409	1000	.	2461.61792	7.76719	-1	771	1500	Distal Intergenic	1	132298306	132334597	36292	2	511543	NM_001075524	-84001	ENSBTAG00000003833	SLC35G2	solute carrier family 35 member G2	NO
chr1	133023888	133024549	peak_410	1000	.	1161.737915	5.603283	-1	218	662	Promoter (<=1kb)	1	132929061	133024300	95240	2	515902	NM_001038548	0	ENSBTAG00000015221	PCCB	propionyl-CoA carboxylase subunit beta	NO
chr1	133082434	133083928	peak_411	1000	.	3313.276611	6.304803	-1	613	1495	Distal Intergenic	1	132929061	133024300	95240	2	515902	NM_001038548	-58134	ENSBTAG00000015221	PCCB	propionyl-CoA carboxylase subunit beta	NO
chr1	133349245	133350165	peak_412	533	.	490.438477	3.893353	-1	516	921	Distal Intergenic	1	132929061	133024300	95240	2	515902	NM_001038548	-324945	ENSBTAG00000015221	PCCB	propionyl-CoA carboxylase subunit beta	NO
chr1	134687865	134688245	peak_413	627	.	238.880676	3.67984	-1	216	381	Distal Intergenic	1	134087021	134553122	466102	2	534731	NM_001192829	-134743	ENSBTAG00000015377	EPHB1	EPH receptor B1	NO
chr1	134838572	134839485	peak_414	1000	.	1461.77356	5.498632	-1	793	914	Promoter (<=1kb)	1	134839356	134845005	5650	1	614347	NM_001113229	0	ENSBTAG00000014461	ANAPC13	anaphase promoting complex subunit 13	NO
chr1	135008870	135009138	peak_415	1000	.	407.921448	4.779902	-1	128	269	Distal Intergenic	1	134839356	134845010	5655	1	614347	NM_001113234	169514	ENSBTAG00000014461	ANAPC13	anaphase promoting complex subunit 13	NO
chr1	135572306	135572781	peak_416	1000	.	957.721008	6.424793	-1	269	476	Distal Intergenic	1	135579069	135618070	39002	2	280705	NM_177484	45289	ENSBTAG00000007273	TF	transferrin	NO
chr1	135753233	135753612	peak_417	604	.	229.36528	3.85924	-1	205	380	Promoter (<=1kb)	1	135753573	135824255	70683	1	540574	NM_001206766	0	ENSBTAG00000000526	TOPBP1	DNA topoisomerase II binding protein 1	NO
chr1	135881529	135882302	peak_418	1000	.	2041.424194	7.683046	-1	397	774	Promoter (<=1kb)	1	135867529	135881717	14189	2	504871	NM_001192040	0	ENSBTAG00000035556	CDV3	CDV3 homolog	NO
chr1	136814339	136815072	peak_419	981	.	720.063416	4.624602	-1	253	734	Promoter (<=1kb)	1	136814837	136869560	54724	1	507522	NM_001192152	0	ENSBTAG00000005769	NPHP3	nephrocystin 3	NO
chr1	136905681	136906310	peak_420	1000	.	749.943909	5.20809	-1	361	630	Promoter (<=1kb)	1	136906077	137025113	119037	1	526956	NM_001075893	0	ENSBTAG00000031010	ACAD11	acyl-CoA dehydrogenase family member 11	NO
chr1	137215160	137215712	peak_421	1000	.	1359.361328	7.096123	-1	367	553	Promoter (<=1kb)	1	137051554	137215251	163698	2	504472	NM_001113745	0	ENSBTAG00000002966	DNAJC13	DnaJ heat shock protein family (Hsp40) member C13	NO
chr1	138550002	138550748	peak_422	701	.	523.789978	4.745425	-1	430	747	Promoter (<=1kb)	1	138548858	138550395	1538	2	512320	NM_001075560	0	ENSBTAG00000018749	NUDT16	nudix hydrolase 16	NO
chr1	138837981	138838618	peak_423	1000	.	773.346008	5.618672	-1	340	638	Distal Intergenic	1	138871975	139025558	153584	2	327663	NM_175785	186940	ENSBTAG00000011626	ATP2C1	ATPase secretory pathway Ca2+ transporting 1	NO
chr1	138996503	138997142	peak_424	867	.	554.664917	4.472791	-1	391	640	Intron (NM_175785/327663, intron 1 of 26)	1	138871975	139025558	153584	2	327663	NM_175785	28416	ENSBTAG00000011626	ATP2C1	ATPase secretory pathway Ca2+ transporting 1	NO
chr1	139238101	139238664	peak_425	562	.	317.239349	3.226279	-1	182	564	Promoter (<=1kb)	1	139225713	139238322	12610	2	614817	NM_001076347	0	ENSBTAG00000013600	PSMG1	proteasome assembly chaperone 1	NO
chr1	139362417	139362713	peak_426	740	.	219.789948	4.368632	-1	79	297	Promoter (<=1kb)	1	139238832	139362519	123688	2	540661	NM_001103174	0	ENSBTAG00000013602	BRWD1	bromodomain and WD repeat domain containing 1	NO
chr1	139412639	139413181	peak_427	1000	.	623.875183	4.445372	-1	95	543	Promoter (<=1kb)	1	139406041	139412414	6374	2	614915	NM_001034772	-225	ENSBTAG00000018768	HMGN1	high mobility group nucleosome binding domain 1	NO
chr1	139432398	139432632	peak_428	1000	.	357.528778	4.394124	-1	73	235	Promoter (<=1kb)	1	139422502	139432163	9662	2	534913	NM_001083726	-235	ENSBTAG00000023106	LOC534913	mariner-like transposase	NO
chr1	139442920	139443192	peak_429	1000	.	293.364014	4.626169	-1	174	273	Promoter (<=1kb)	1	139443100	139458044	14945	1	509739	NM_001034359	0	ENSBTAG00000013629	GET1	guided entry of tail-anchored proteins factor 1	NO
chr1	139512384	139512716	peak_430	1000	.	522.509155	4.923113	-1	169	333	Promoter (<=1kb)	1	139470703	139512432	41730	2	781766	NM_001195068	0	ENSBTAG00000030993	LCA5L	lebercilin LCA5 like	NO
chr1	139826912	139827515	peak_431	665	.	401.863525	3.81885	-1	432	604	Promoter (<=1kb)	1	139827395	139843865	16471	1	511594	NM_001206780	0	ENSBTAG00000002029	IGSF5	immunoglobulin superfamily member 5	YES
chr1	141668000	141668423	peak_432	1000	.	623.043701	4.741693	-1	178	424	Distal Intergenic	1	141674289	141706499	32211	1	280872	NM_173940	-5866	ENSBTAG00000030913	MX1	MX dynamin like GTPase 1	NO
chr1	141674016	141674496	peak_433	1000	.	746.065552	5.439535	-1	215	481	Promoter (<=1kb)	1	141674289	141706499	32211	1	280872	NM_173940	0	ENSBTAG00000030913	MX1	MX dynamin like GTPase 1	NO
chr1	142132401	142132876	peak_434	1000	.	508.231659	4.277116	-1	131	476	Distal Intergenic	1	142142974	142204636	61663	2	529537	NM_001192676	71760	ENSBTAG00000021259	C2CD2	C2 calcium dependent domain containing 2	NO
chr1	142204679	142205422	peak_435	519	.	386.091248	3.470976	-1	445	744	Promoter (<=1kb)	1	142142974	142204636	61663	2	529537	NM_001192676	-43	ENSBTAG00000021259	C2CD2	C2 calcium dependent domain containing 2	NO
chr1	142252961	142253959	peak_436	1000	.	1173.66748	4.536605	-1	396	999	Promoter (<=1kb)	1	142235364	142253629	18266	2	510136	NM_001083659	0	ENSBTAG00000030836	ZBTB21	zinc finger and BTB domain containing 21	NO
chr1	142503908	142504353	peak_437	985	.	439.255676	4.262773	-1	277	446	Intron (NM_001205528/510745, intron 2 of 14)	1	142488705	142551750	63046	1	510745	NM_001205528	15203	ENSBTAG00000021272	ABCG1	ATP binding cassette subfamily G member 1	NO
chr1	143120188	143120538	peak_438	879	.	308.519165	3.954646	-1	93	351	Promoter (<=1kb)	1	143120422	143131757	11336	1	327717	NM_175830	0	ENSBTAG00000021491	NDUFV3	NADH:ubiquinone oxidoreductase subunit V3	NO
chr1	143159576	143161365	peak_439	1000	.	3209.663818	8.331366	-1	694	1790	Promoter (<=1kb)	1	143160275	143202288	42014	1	533382	NM_001046350	0	ENSBTAG00000014153	PKNOX1	PBX/knotted 1 homeobox 1	NO
chr1	143274936	143275362	peak_440	1000	.	614.812866	4.721737	-1	118	427	Promoter (<=1kb)	1	143261989	143274941	12953	2	512680	NM_001080268	0	ENSBTAG00000011645	U2AF1	U2 small nuclear RNA auxiliary factor 1	NO
chr1	143352697	143352986	peak_441	788	.	228.631271	3.969525	-1	68	290	Distal Intergenic	1	143317096	143319923	2828	1	281718	NM_174289	35601	ENSBTAG00000003134	CRYAA	crystallin alpha A	NO
chr1	143497425	143498106	peak_442	726	.	494.999268	3.635578	-1	289	682	Distal Intergenic	1	143317096	143319923	2828	1	281718	NM_174289	180329	ENSBTAG00000003134	CRYAA	crystallin alpha A	NO
chr1	143523879	143524621	peak_443	1000	.	1286.792725	5.534473	-1	291	743	Distal Intergenic	1	143641658	143729038	87381	2	617142	NM_001035493	204417	ENSBTAG00000017407	HSF2BP	heat shock transcription factor 2 binding protein	NO
chr1	143539656	143540292	peak_444	700	.	445.648224	3.698488	-1	282	637	Distal Intergenic	1	143641658	143729038	87381	2	617142	NM_001035493	188746	ENSBTAG00000017407	HSF2BP	heat shock transcription factor 2 binding protein	NO
chr1	143616199	143616666	peak_445	780	.	365.121979	3.623395	-1	309	468	Distal Intergenic	1	143641658	143729038	87381	2	617142	NM_001035493	112372	ENSBTAG00000017407	HSF2BP	heat shock transcription factor 2 binding protein	NO
chr1	143617422	143617927	peak_446	803	.	406.313171	3.69441	-1	293	506	Distal Intergenic	1	143641658	143729038	87381	2	617142	NM_001035493	111111	ENSBTAG00000017407	HSF2BP	heat shock transcription factor 2 binding protein	NO
chr1	143623660	143624307	peak_447	831	.	538.436462	3.885019	-1	382	648	Distal Intergenic	1	143641658	143729038	87381	2	617142	NM_001035493	104731	ENSBTAG00000017407	HSF2BP	heat shock transcription factor 2 binding protein	NO
chr1	143627189	143627737	peak_448	997	.	547.084412	4.46389	-1	204	549	Distal Intergenic	1	143641658	143729038	87381	2	617142	NM_001035493	101301	ENSBTAG00000017407	HSF2BP	heat shock transcription factor 2 binding protein	NO
chr1	143782060	143782856	peak_449	1000	.	909.09259	5.430114	-1	377	797	Promoter (<=1kb)	1	143782398	143808363	25966	1	514168	NM_001075651	0	ENSBTAG00000018186	PDXK	pyridoxal kinase	NO
chr1	144057856	144058342	peak_450	1000	.	597.50415	4.66315	-1	268	487	Promoter (<=1kb)	1	144058286	144132831	74546	1	521387	NM_001205885	0	ENSBTAG00000007100	TRAPPC10	trafficking protein particle complex 10	NO
chr1	144133849	144134222	peak_451	1000	.	409.811981	4.322603	-1	280	374	Distal Intergenic	1	144149299	144158061	8763	1	514335	NM_001034463	-15077	ENSBTAG00000007106	GATD3A	glutamine amidotransferase like class 1 domain containing 3A	NO
chr1	144171282	144171594	peak_452	1000	.	355.339813	4.163671	-1	133	313	Distal Intergenic	1	144149299	144158061	8763	1	514335	NM_001034463	21983	ENSBTAG00000007106	GATD3A	glutamine amidotransferase like class 1 domain containing 3A	NO
chr1	144234488	144235491	peak_453	1000	.	1089.827026	4.501335	-1	453	1004	Distal Intergenic	1	144308777	144335971	27195	1	508683	NM_001080244	-73286	ENSBTAG00000010658	PFKL	phosphofructokinase, liver type	NO
chr1	144308405	144309183	peak_454	927	.	721.97229	5.71917	-1	332	779	Promoter (<=1kb)	1	144308777	144335971	27195	1	508683	NM_001080244	0	ENSBTAG00000010658	PFKL	phosphofructokinase, liver type	NO
chr1	144352019	144352414	peak_455	1000	.	577.822632	5.172965	-1	172	396	Promoter (<=1kb)	1	144340637	144352077	11441	2	518967	NM_001075781	0	ENSBTAG00000019589	CFAP410	cilia and flagella associated protein 410	NO
chr1	144407315	144407677	peak_456	1000	.	611.575867	4.953839	-1	268	363	Distal Intergenic	1	144424403	144426738	2336	1	506054	NM_001098884	-16726	ENSBTAG00000017882	LRRC3	leucine rich repeat containing 3	YES
chr1	144424084	144424753	peak_457	831	.	556.967712	4.607679	-1	214	670	Promoter (<=1kb)	1	144424403	144426738	2336	1	506054	NM_001098884	0	ENSBTAG00000017882	LRRC3	leucine rich repeat containing 3	NO
chr1	144430764	144431303	peak_458	536	.	289.608978	3.549569	-1	392	540	Distal Intergenic	1	144424403	144426738	2336	1	506054	NM_001098884	6361	ENSBTAG00000017882	LRRC3	leucine rich repeat containing 3	NO
chr1	144433246	144433440	peak_459	1000	.	216.696213	3.777921	-1	58	195	Distal Intergenic	1	144424403	144426738	2336	1	506054	NM_001098884	8843	ENSBTAG00000017882	LRRC3	leucine rich repeat containing 3	YES
chr1	144459144	144459503	peak_460	641	.	230.808838	3.490491	-1	201	360	Intron (NM_001206810/100335468, intron 7 of 11)	1	144489700	144490775	1076	2	783495	NM_001110186	31272	NA	KRTAP10-2	keratin associated protein 10-2	NO
chr1	144696005	144696334	peak_461	1000	.	333.471649	4.048705	-1	210	330	Promoter (<=1kb)	1	144687135	144696665	9531	2	617236	NM_001076449	331	ENSBTAG00000017321	SUMO3	small ubiquitin like modifier 3	NO
chr1	144730515	144730996	peak_462	1000	.	921.020569	6.435118	-1	110	482	Promoter (<=1kb)	1	144713170	144730575	17406	2	617245	NM_001046594	0	ENSBTAG00000021771	PTTG1IP	PTTG1 interacting protein	NO
chr1	144757565	144757815	peak_463	1000	.	271.5625	3.849939	-1	183	251	Downstream (1-2kb)	1	144713170	144730575	17406	2	617245	NM_001046594	-26990	ENSBTAG00000021771	PTTG1IP	PTTG1 interacting protein	NO
chr1	144788670	144788938	peak_464	758	.	203.987808	3.496085	-1	176	269	Promoter (<=1kb)	1	144759548	144788699	29152	2	281877	NM_175781	0	ENSBTAG00000017060	ITGB2	integrin subunit beta 2	NO
chr1	144937571	144937898	peak_465	915	.	300.214966	3.847419	-1	218	328	Distal Intergenic	1	144809574	144833724	24151	1	512069	NM_001046108	127997	ENSBTAG00000017010	FAM207A	family with sequence similarity 207 member A	NO
chr1	145102661	145103417	peak_466	1000	.	1074.797607	5.364006	-1	549	757	Promoter (<=1kb)	1	145090265	145103021	12757	2	404083	NM_205782	0	ENSBTAG00000007818	POFUT2	protein O-fucosyltransferase 2	NO
chr1	145395611	145395932	peak_467	870	.	280.055725	3.609109	-1	217	322	Promoter (<=1kb)	1	145395888	145625230	229343	1	613725	NM_001076284	0	ENSBTAG00000030775	PCBP3	poly(rC) binding protein 3	NO
chr1	145844968	145845905	peak_468	373	.	350.241302	3.070835	-1	897	938	Downstream (2-3kb)	1	145848081	145863601	15521	2	535816	NM_001205399	17696	ENSBTAG00000020404	FTCD	formimidoyltransferase cyclodeaminase	YES
chr1	145862333	145862691	peak_469	675	.	242.418411	3.644649	-1	76	359	Promoter (<=1kb)	1	145848081	145863601	15521	2	535816	NM_001205399	910	ENSBTAG00000020404	FTCD	formimidoyltransferase cyclodeaminase	YES
chr1	145863475	145863981	peak_470	1000	.	519.809509	3.992318	-1	216	507	Promoter (<=1kb)	1	145848081	145863601	15521	2	535816	NM_001205399	0	ENSBTAG00000020404	FTCD	formimidoyltransferase cyclodeaminase	YES
chr1	145919334	145919912	peak_471	917	.	531.051697	4.790404	-1	323	579	Promoter (<=1kb)	1	145891104	145919039	27936	2	615906	NM_001046564	-295	ENSBTAG00000018936	LSS	lanosterol synthase	NO
chr1	145972972	145973647	peak_472	1000	.	1168.951538	5.735164	-1	248	676	Promoter (<=1kb)	1	145973299	145977561	4263	1	768063	NM_001077120	0	ENSBTAG00000003161	YBEY	ybeY metalloendoribonuclease	NO
chr1	146001409	146002591	peak_473	1000	.	1400.918579	6.019277	-1	362	1183	Distal Intergenic	1	145973299	145977561	4263	1	768063	NM_001077120	28110	ENSBTAG00000003161	YBEY	ybeY metalloendoribonuclease	NO
chr1	146121487	146122161	peak_474	1000	.	836.930725	4.963895	-1	223	675	Promoter (<=1kb)	1	146117677	146121612	3936	2	100847825	NR_045647	0	NA	LOC100847825	uncharacterized LOC100847825	NO
chr1	146320006	146320649	peak_475	843	.	542.584106	4.328599	-1	91	644	Promoter (<=1kb)	1	146319945	146320018	74	2	100313117	NR_030837	0	ENSBTAG00000044930	MIR2289	microRNA mir-2289	NO
chr1	146527934	146528224	peak_476	1000	.	516.533447	4.909898	-1	74	291	Promoter (<=1kb)	1	146528127	146556177	28051	1	540328	NM_001076211	0	ENSBTAG00000007039	FBXO25	F-box protein 25	NO
chr1	147071508	147072242	peak_477	1000	.	822.784241	5.196108	-1	284	735	Intron (NM_001256578/529631, intron 3 of 8)	1	147203769	147203840	72	2	100313277	NR_030838	131598	ENSBTAG00000044270	MIR2285A	microRNA mir-2285a	NO
chr1	148459897	148460338	peak_478	1000	.	1076.971924	5.668453	-1	142	442	Distal Intergenic	1	148440916	148450703	9788	1	516036	NM_001075734	18981	ENSBTAG00000018688	CBR3	carbonyl reductase 3	NO
chr1	148604672	148605477	peak_479	1000	.	983.779419	5.177758	-1	232	806	Distal Intergenic	1	148658317	148683915	25599	1	511654	NM_001098014	-52840	ENSBTAG00000011880	CHAF1B	chromatin assembly factor 1 subunit B	NO
chr1	148657267	148657716	peak_480	684	.	307.767944	3.83093	-1	223	450	Promoter (<=1kb)	1	148658317	148683915	25599	1	511654	NM_001098014	-601	ENSBTAG00000011880	CHAF1B	chromatin assembly factor 1 subunit B	NO
chr1	149221380	149221623	peak_481	1000	.	377.877411	4.944077	-1	113	244	Distal Intergenic	1	149305062	149317771	12710	2	767951	NM_001077022	96148	ENSBTAG00000055107	PIGP	phosphatidylinositol glycan anchor biosynthesis class P	NO
chr1	149241368	149241883	peak_482	1000	.	791.712341	4.811004	-1	401	516	Distal Intergenic	1	149305062	149317771	12710	2	767951	NM_001077022	75888	ENSBTAG00000055107	PIGP	phosphatidylinositol glycan anchor biosynthesis class P	NO
chr1	149317555	149318446	peak_483	968	.	863.193298	4.960432	-1	231	892	Promoter (<=1kb)	1	149305062	149317771	12710	2	767951	NM_001077022	0	ENSBTAG00000055107	PIGP	phosphatidylinositol glycan anchor biosynthesis class P	NO
chr1	149495831	149496729	peak_484	1000	.	2603.921875	7.541245	-1	401	899	Promoter (<=1kb)	1	149461710	149495892	34183	2	507647	NM_001040510	0	ENSBTAG00000004791	VPS26C	VPS26 endosomal protein sorting factor C	NO
chr1	149566190	149567041	peak_485	678	.	577.431091	4.702701	-1	553	852	Distal Intergenic	1	149617410	149711585	94176	1	532989	NM_001206014	-50369	ENSBTAG00000001771	DYRK1A	dual specificity tyrosine phosphorylation regulated kinase 1A	NO
chr1	149568278	149568565	peak_486	1000	.	372.909729	4.624979	-1	154	288	Distal Intergenic	1	149617410	149711585	94176	1	532989	NM_001206014	-48845	ENSBTAG00000001771	DYRK1A	dual specificity tyrosine phosphorylation regulated kinase 1A	NO
chr1	149748944	149749993	peak_487	1000	.	2018.561401	7.212002	-1	508	1050	Distal Intergenic	1	149617410	149711585	94176	1	532989	NM_001206014	131534	ENSBTAG00000001771	DYRK1A	dual specificity tyrosine phosphorylation regulated kinase 1A	NO
chr1	151161560	151162018	peak_488	497	.	228.20166	3.516178	-1	69	459	Promoter (<=1kb)	1	151162151	151181633	19483	1	281148	NM_001080214	-133	ENSBTAG00000009214	ETS2	ETS proto-oncogene 2, transcription factor	NO
chr1	151231538	151231939	peak_489	733	.	294.742371	3.599715	-1	189	402	Distal Intergenic	1	151162151	151181633	19483	1	281148	NM_001080214	69387	ENSBTAG00000009214	ETS2	ETS proto-oncogene 2, transcription factor	NO
chr1	151460213	151460415	peak_490	1000	.	322.384491	4.62878	-1	97	203	Distal Intergenic	1	151476132	151562593	86462	1	507414	NM_001100314	-15717	ENSBTAG00000020787	PIK3R4	phosphoinositide-3-kinase regulatory subunit 4	NO
chr1	152232115	152233020	peak_491	1000	.	1351.95813	6.734257	-1	146	906	Promoter (<=1kb)	1	152232655	152284373	51719	1	618048	NM_001193181	0	ENSBTAG00000006479	CAPN7	calpain 7	NO
chr1	152344328	152344665	peak_492	897	.	303.255371	3.524462	-1	63	338	Intron (NM_001206288/618056, intron 2 of 8)	1	152285110	152366452	81343	2	618056	NM_001206288	21787	ENSBTAG00000023377	SH3BP5	SH3 domain binding protein 5	NO
chr1	152450450	152451174	peak_493	1000	.	831.701599	5.967743	-1	446	725	Promoter (<=1kb)	1	152450841	152463273	12433	1	507577	NM_001192153	0	ENSBTAG00000019202	EAF1	ELL associated factor 1	NO
chr1	152498558	152499026	peak_494	1000	.	610.34613	4.912323	-1	234	469	Intron (NM_001035297/514615, intron 11 of 16)	1	152434570	152450925	16356	2	535332	NM_001046405	-47633	ENSBTAG00000023375	METTL6	methyltransferase like 6	YES
chr1	152638226	152638808	peak_495	1000	.	1351.873291	6.078827	-1	272	583	Promoter (<=1kb)	1	152599802	152638556	38755	2	512676	NM_001098949	0	ENSBTAG00000003718	HACL1	2-hydroxyacyl-CoA lyase 1	NO
chr1	152916407	152916744	peak_496	1000	.	401.734344	4.972836	-1	94	338	Distal Intergenic	1	152962179	152962240	62	1	114483601	NR_162256	-45435	ENSBTAG00000048450	MIR2285AO-2	microRNA mir-2285ao-2	NO
chr1	153239015	153239303	peak_497	1000	.	300.919708	4.188912	-1	134	289	Distal Intergenic	1	153260334	153266510	6177	2	511579	NM_001113299	27207	ENSBTAG00000003916	DPH3	diphthamide biosynthesis 3	YES
chr1	153266264	153266822	peak_498	1000	.	787.154419	5.808547	-1	383	559	Promoter (<=1kb)	1	153260334	153266510	6177	2	511579	NM_001113299	0	ENSBTAG00000003916	DPH3	diphthamide biosynthesis 3	NO
chr1	153832623	153833326	peak_499	455	.	320.328003	3.300428	-1	582	704	Distal Intergenic	1	153882096	154095595	213500	1	510408	NM_001192255	-48770	ENSBTAG00000009942	PLCL2	phospholipase C like 2	NO
chr1	154686890	154687574	peak_500	471	.	322.746735	3.588731	-1	88	685	Distal Intergenic	1	154096128	154616588	520461	2	614554	NM_001205489	-70302	ENSBTAG00000030581	TBC1D5	TBC1 domain family member 5	NO
chr1	157198111	157198851	peak_501	1000	.	1326.046021	5.811274	-1	306	741	Distal Intergenic	1	157201933	157232078	30146	1	539764	NM_001076186	-3082	ENSBTAG00000046385	RAB5A	RAB5A, member RAS oncogene family	NO
chr1	157277126	157277408	peak_502	1000	.	445.397247	4.544497	-1	184	283	Distal Intergenic	1	157201933	157232078	30146	1	539764	NM_001076186	75193	ENSBTAG00000046385	RAB5A	RAB5A, member RAS oncogene family	NO
chr1	157410621	157411269	peak_503	1000	.	1265.321533	6.77523	-1	385	649	Promoter (<=1kb)	1	157392690	157410804	18115	2	614056	NM_001081617	0	ENSBTAG00000000752	SGO1	shugoshin 1	NO
chr1	157504827	157505312	peak_504	1000	.	505.471497	4.401626	-1	393	486	Promoter (<=1kb)	1	157491932	157505082	13151	2	511959	NM_001101948	0	ENSBTAG00000049158	ZNF596	zinc finger protein 596	NO
chr1	157540561	157541105	peak_505	1000	.	1443.807251	6.858252	-1	370	545	Distal Intergenic	1	157545780	157559387	13608	2	100190914	NM_001319897	18282	ENSBTAG00000004538	PRDM9	PR domain containing 9	NO
chr1	157541595	157542153	peak_506	1000	.	719.287537	5.638959	-1	213	559	Distal Intergenic	1	157545780	157559387	13608	2	100190914	NM_001319897	17234	ENSBTAG00000004538	PRDM9	PR domain containing 9	NO
chr1	158228599	158228897	peak_507	775	.	231.786133	3.279691	-1	157	299	Distal Intergenic	1	158238278	158293060	54783	2	531602	NM_001075954	64163	ENSBTAG00000002896	KPNA6	karyopherin subunit alpha 6	NO
chr1	158315721	158316162	peak_508	1000	.	453.693817	4.389506	-1	315	442	Promoter (<=1kb)	1	158296606	158315972	19367	2	514263	NM_001075658	0	ENSBTAG00000016954	TMEM39B	transmembrane protein 39B	NO
chr1	158359704	158360187	peak_509	1000	.	1291.469727	6.273176	-1	222	484	Promoter (<=1kb)	1	158336214	158359816	23603	2	538775	NM_001046442	0	ENSBTAG00000012497	KHDRBS1	KH RNA binding domain containing, signal transduction associated 1	NO
chr2	116	1704	peak_510	1000	.	5073.854492	8.872228	-1	1118	1589	Distal Intergenic	2	315119	382535	67417	1	538526	NM_001191136	-313415	ENSBTAG00000010051	LGSN	lengsin, lens protein with glutamine synthetase domain	NO
chr2	7393	7546	peak_511	1000	.	496.325348	5.965627	-1	34	154	Distal Intergenic	2	315119	382535	67417	1	538526	NM_001191136	-307573	ENSBTAG00000010051	LGSN	lengsin, lens protein with glutamine synthetase domain	NO
chr2	13313	13949	peak_512	702	.	446.997375	3.834216	-1	373	637	Distal Intergenic	2	315119	382535	67417	1	538526	NM_001191136	-301170	ENSBTAG00000010051	LGSN	lengsin, lens protein with glutamine synthetase domain	NO
chr2	25604	26038	peak_513	1000	.	553.969177	4.095022	-1	200	435	Distal Intergenic	2	315119	382535	67417	1	538526	NM_001191136	-289081	ENSBTAG00000010051	LGSN	lengsin, lens protein with glutamine synthetase domain	NO
chr2	26156	26474	peak_514	1000	.	710.895935	5.86953	-1	91	319	Distal Intergenic	2	315119	382535	67417	1	538526	NM_001191136	-288645	ENSBTAG00000010051	LGSN	lengsin, lens protein with glutamine synthetase domain	NO
chr2	27045	27327	peak_515	861	.	243.677994	4.202794	-1	99	283	Distal Intergenic	2	315119	382535	67417	1	538526	NM_001191136	-287792	ENSBTAG00000010051	LGSN	lengsin, lens protein with glutamine synthetase domain	NO
chr2	28097	28281	peak_516	1000	.	398.853577	5.716236	-1	86	185	Distal Intergenic	2	315119	382535	67417	1	538526	NM_001191136	-286838	ENSBTAG00000010051	LGSN	lengsin, lens protein with glutamine synthetase domain	NO
chr2	34042	34255	peak_517	977	.	209.01329	4.171863	-1	152	214	Distal Intergenic	2	315119	382535	67417	1	538526	NM_001191136	-280864	ENSBTAG00000010051	LGSN	lengsin, lens protein with glutamine synthetase domain	NO
chr2	37152	37349	peak_518	1000	.	526.530945	6.561113	-1	79	198	Distal Intergenic	2	315119	382535	67417	1	538526	NM_001191136	-277770	ENSBTAG00000010051	LGSN	lengsin, lens protein with glutamine synthetase domain	NO
chr2	37716	37991	peak_519	1000	.	858.565613	6.962081	-1	101	276	Distal Intergenic	2	315119	382535	67417	1	538526	NM_001191136	-277128	ENSBTAG00000010051	LGSN	lengsin, lens protein with glutamine synthetase domain	NO
chr2	39486	40118	peak_520	714	.	451.977692	4.341312	-1	505	633	Distal Intergenic	2	315119	382535	67417	1	538526	NM_001191136	-275001	ENSBTAG00000010051	LGSN	lengsin, lens protein with glutamine synthetase domain	NO
chr2	44391	44536	peak_521	1000	.	230.370209	4.863774	-1	87	146	Distal Intergenic	2	315119	382535	67417	1	538526	NM_001191136	-270583	ENSBTAG00000010051	LGSN	lengsin, lens protein with glutamine synthetase domain	YES
chr2	44847	45178	peak_522	1000	.	1406.716675	9.250338	-1	166	332	Distal Intergenic	2	315119	382535	67417	1	538526	NM_001191136	-269941	ENSBTAG00000010051	LGSN	lengsin, lens protein with glutamine synthetase domain	NO
chr2	45636	46476	peak_523	1000	.	1504.006104	5.383763	-1	282	841	Distal Intergenic	2	315119	382535	67417	1	538526	NM_001191136	-268643	ENSBTAG00000010051	LGSN	lengsin, lens protein with glutamine synthetase domain	NO
chr2	46689	46915	peak_524	1000	.	305.035767	4.25095	-1	123	227	Distal Intergenic	2	315119	382535	67417	1	538526	NM_001191136	-268204	ENSBTAG00000010051	LGSN	lengsin, lens protein with glutamine synthetase domain	NO
chr2	48621	48971	peak_525	1000	.	528.938538	4.487009	-1	252	351	Distal Intergenic	2	315119	382535	67417	1	538526	NM_001191136	-266148	ENSBTAG00000010051	LGSN	lengsin, lens protein with glutamine synthetase domain	NO
chr2	49669	49896	peak_526	1000	.	425.426453	4.907284	-1	116	228	Distal Intergenic	2	315119	382535	67417	1	538526	NM_001191136	-265223	ENSBTAG00000010051	LGSN	lengsin, lens protein with glutamine synthetase domain	NO
chr2	59017	59280	peak_527	1000	.	304.952148	3.796305	-1	188	264	Distal Intergenic	2	315119	382535	67417	1	538526	NM_001191136	-255839	ENSBTAG00000010051	LGSN	lengsin, lens protein with glutamine synthetase domain	NO
chr2	62652	63277	peak_528	357	.	223.214706	3.84975	-1	346	626	Distal Intergenic	2	315119	382535	67417	1	538526	NM_001191136	-251842	ENSBTAG00000010051	LGSN	lengsin, lens protein with glutamine synthetase domain	YES
chr2	63747	63971	peak_529	1000	.	261.075989	4.336044	-1	135	225	Distal Intergenic	2	315119	382535	67417	1	538526	NM_001191136	-251148	ENSBTAG00000010051	LGSN	lengsin, lens protein with glutamine synthetase domain	NO
chr2	67990	68352	peak_530	753	.	273.214722	3.845549	-1	88	363	Distal Intergenic	2	315119	382535	67417	1	538526	NM_001191136	-246767	ENSBTAG00000010051	LGSN	lengsin, lens protein with glutamine synthetase domain	YES
chr2	71248	71511	peak_531	1000	.	372.808716	4.874167	-1	195	264	Distal Intergenic	2	315119	382535	67417	1	538526	NM_001191136	-243608	ENSBTAG00000010051	LGSN	lengsin, lens protein with glutamine synthetase domain	NO
chr2	72278	72478	peak_532	1000	.	476.178345	5.868994	-1	91	201	Distal Intergenic	2	315119	382535	67417	1	538526	NM_001191136	-242641	ENSBTAG00000010051	LGSN	lengsin, lens protein with glutamine synthetase domain	NO
chr2	74981	75379	peak_533	954	.	380.462799	4.297436	-1	320	399	Distal Intergenic	2	315119	382535	67417	1	538526	NM_001191136	-239740	ENSBTAG00000010051	LGSN	lengsin, lens protein with glutamine synthetase domain	NO
chr2	76838	77040	peak_534	1000	.	239.062439	4.118651	-1	114	203	Distal Intergenic	2	315119	382535	67417	1	538526	NM_001191136	-238079	ENSBTAG00000010051	LGSN	lengsin, lens protein with glutamine synthetase domain	NO
chr2	77613	78141	peak_535	1000	.	700.031738	4.465425	-1	309	529	Distal Intergenic	2	315119	382535	67417	1	538526	NM_001191136	-236978	ENSBTAG00000010051	LGSN	lengsin, lens protein with glutamine synthetase domain	NO
chr2	87205	87358	peak_536	1000	.	454.588745	5.538871	-1	93	154	Distal Intergenic	2	315119	382535	67417	1	538526	NM_001191136	-227761	ENSBTAG00000010051	LGSN	lengsin, lens protein with glutamine synthetase domain	NO
chr2	87534	87796	peak_537	1000	.	394.709503	5.030174	-1	97	263	Distal Intergenic	2	315119	382535	67417	1	538526	NM_001191136	-227323	ENSBTAG00000010051	LGSN	lengsin, lens protein with glutamine synthetase domain	NO
chr2	88934	89078	peak_538	1000	.	596.511597	6.654485	-1	87	145	Distal Intergenic	2	315119	382535	67417	1	538526	NM_001191136	-226041	ENSBTAG00000010051	LGSN	lengsin, lens protein with glutamine synthetase domain	NO
chr2	89645	89986	peak_539	1000	.	457.683655	4.638968	-1	290	342	Distal Intergenic	2	315119	382535	67417	1	538526	NM_001191136	-225133	ENSBTAG00000010051	LGSN	lengsin, lens protein with glutamine synthetase domain	NO
chr2	92877	93215	peak_540	675	.	228.987717	3.882214	-1	213	339	Distal Intergenic	2	315119	382535	67417	1	538526	NM_001191136	-221904	ENSBTAG00000010051	LGSN	lengsin, lens protein with glutamine synthetase domain	NO
chr2	152392	152532	peak_541	1000	.	317.876556	4.934756	-1	119	141	Distal Intergenic	2	315119	382535	67417	1	538526	NM_001191136	-162587	ENSBTAG00000010051	LGSN	lengsin, lens protein with glutamine synthetase domain	NO
chr2	169972	170113	peak_542	1000	.	221.504807	3.905221	-1	49	142	Distal Intergenic	2	315119	382535	67417	1	538526	NM_001191136	-145006	ENSBTAG00000010051	LGSN	lengsin, lens protein with glutamine synthetase domain	NO
chr2	180762	180960	peak_543	1000	.	498.32666	5.724479	-1	76	199	Distal Intergenic	2	315119	382535	67417	1	538526	NM_001191136	-134159	ENSBTAG00000010051	LGSN	lengsin, lens protein with glutamine synthetase domain	NO
chr2	181514	181700	peak_544	1000	.	437.306488	5.708289	-1	106	187	Distal Intergenic	2	315119	382535	67417	1	538526	NM_001191136	-133419	ENSBTAG00000010051	LGSN	lengsin, lens protein with glutamine synthetase domain	NO
chr2	182414	182692	peak_545	1000	.	399.165344	4.995792	-1	181	279	Distal Intergenic	2	315119	382535	67417	1	538526	NM_001191136	-132427	ENSBTAG00000010051	LGSN	lengsin, lens protein with glutamine synthetase domain	NO
chr2	185199	185463	peak_546	852	.	225.845932	3.472026	-1	27	265	Distal Intergenic	2	315119	382535	67417	1	538526	NM_001191136	-129656	ENSBTAG00000010051	LGSN	lengsin, lens protein with glutamine synthetase domain	YES
chr2	185954	186204	peak_547	1000	.	255.239212	4.12394	-1	87	251	Distal Intergenic	2	315119	382535	67417	1	538526	NM_001191136	-128915	ENSBTAG00000010051	LGSN	lengsin, lens protein with glutamine synthetase domain	NO
chr2	198003	198160	peak_548	1000	.	318.635254	4.859741	-1	89	158	Distal Intergenic	2	315119	382535	67417	1	538526	NM_001191136	-116959	ENSBTAG00000010051	LGSN	lengsin, lens protein with glutamine synthetase domain	YES
chr2	204738	204874	peak_549	1000	.	324.511719	4.749442	-1	82	137	Distal Intergenic	2	315119	382535	67417	1	538526	NM_001191136	-110245	ENSBTAG00000010051	LGSN	lengsin, lens protein with glutamine synthetase domain	NO
chr2	205163	205281	peak_550	1000	.	342.82486	5.520176	-1	23	119	Distal Intergenic	2	315119	382535	67417	1	538526	NM_001191136	-109838	ENSBTAG00000010051	LGSN	lengsin, lens protein with glutamine synthetase domain	NO
chr2	207811	207948	peak_551	1000	.	263.140076	4.308656	-1	46	138	Distal Intergenic	2	315119	382535	67417	1	538526	NM_001191136	-107171	ENSBTAG00000010051	LGSN	lengsin, lens protein with glutamine synthetase domain	NO
chr2	209365	209496	peak_552	1000	.	259.72876	4.825509	-1	62	132	Distal Intergenic	2	315119	382535	67417	1	538526	NM_001191136	-105623	ENSBTAG00000010051	LGSN	lengsin, lens protein with glutamine synthetase domain	YES
chr2	210532	210896	peak_553	1000	.	861.066895	5.848819	-1	279	365	Distal Intergenic	2	315119	382535	67417	1	538526	NM_001191136	-104223	ENSBTAG00000010051	LGSN	lengsin, lens protein with glutamine synthetase domain	NO
chr2	212811	212959	peak_554	1000	.	316.001587	5.793679	-1	55	149	Distal Intergenic	2	315119	382535	67417	1	538526	NM_001191136	-102160	ENSBTAG00000010051	LGSN	lengsin, lens protein with glutamine synthetase domain	NO
chr2	222374	224138	peak_555	836	.	1474.915527	4.269973	-1	1666	1765	Distal Intergenic	2	315119	382535	67417	1	538526	NM_001191136	-90981	ENSBTAG00000010051	LGSN	lengsin, lens protein with glutamine synthetase domain	NO
chr2	224770	225255	peak_556	481	.	233.669601	3.788774	-1	361	486	Distal Intergenic	2	315119	382535	67417	1	538526	NM_001191136	-89864	ENSBTAG00000010051	LGSN	lengsin, lens protein with glutamine synthetase domain	YES
chr2	225922	226067	peak_557	1000	.	266.443024	4.350108	-1	55	146	Distal Intergenic	2	315119	382535	67417	1	538526	NM_001191136	-89052	ENSBTAG00000010051	LGSN	lengsin, lens protein with glutamine synthetase domain	YES
chr2	234844	235214	peak_558	1000	.	1107.924805	7.900662	-1	304	371	Distal Intergenic	2	315119	382535	67417	1	538526	NM_001191136	-79905	ENSBTAG00000010051	LGSN	lengsin, lens protein with glutamine synthetase domain	NO
chr2	236851	237178	peak_559	1000	.	344.807281	4.86363	-1	85	328	Distal Intergenic	2	315119	382535	67417	1	538526	NM_001191136	-77941	ENSBTAG00000010051	LGSN	lengsin, lens protein with glutamine synthetase domain	NO
chr2	249285	249427	peak_560	1000	.	268.07782	4.215076	-1	56	143	Distal Intergenic	2	315119	382535	67417	1	538526	NM_001191136	-65692	ENSBTAG00000010051	LGSN	lengsin, lens protein with glutamine synthetase domain	NO
chr2	250204	250371	peak_561	1000	.	605.292053	6.635987	-1	120	168	Distal Intergenic	2	315119	382535	67417	1	538526	NM_001191136	-64748	ENSBTAG00000010051	LGSN	lengsin, lens protein with glutamine synthetase domain	NO
chr2	952679	953367	peak_562	1000	.	953.502808	5.332843	-1	372	689	Promoter (<=1kb)	2	719767	951758	231992	2	535440	NM_001206081	-921	ENSBTAG00000013916	HERC2	HECT and RLD domain containing E3 ubiquitin protein ligase 2	NO
chr2	1044021	1044789	peak_563	1000	.	1233.109009	6.077447	-1	187	769	Promoter (<=1kb)	2	1044598	1064845	20248	1	507430	NM_001034298	0	ENSBTAG00000016895	NIPA2	NIPA magnesium transporter 2	NO
chr2	1175262	1175514	peak_564	1000	.	279.426544	4.057963	-1	166	253	Promoter (<=1kb)	2	1066691	1175326	108636	2	100141021	NM_001205515	0	ENSBTAG00000016894	CYFIP1	cytoplasmic FMR1 interacting protein 1	NO
chr2	1313364	1313924	peak_565	1000	.	692.530151	5.257764	-1	211	561	Downstream (<1kb)	2	1314158	1318235	4078	2	513406	NM_001034444	4311	ENSBTAG00000015841	CCDC115	coiled-coil domain containing 115	NO
chr2	1318145	1318448	peak_566	1000	.	472.511658	4.91088	-1	152	304	Promoter (<=1kb)	2	1318420	1323394	4975	1	513405	NM_001075617	0	ENSBTAG00000003225	IMP4	IMP U3 small nucleolar ribonucleoprotein 4	NO
chr2	1318662	1319054	peak_567	1000	.	689.254395	5.408035	-1	221	393	Promoter (<=1kb)	2	1318420	1323394	4975	1	513405	NM_001075617	242	ENSBTAG00000003225	IMP4	IMP U3 small nucleolar ribonucleoprotein 4	NO
chr2	1333705	1334202	peak_568	1000	.	827.483521	6.249131	-1	277	498	Promoter (<=1kb)	2	1333974	1353200	19227	1	617215	NM_001078069	0	ENSBTAG00000011658	PTPN18	protein tyrosine phosphatase non-receptor type 18	NO
chr2	1906090	1906751	peak_569	1000	.	1073.054688	5.572631	-1	424	662	Promoter (<=1kb)	2	1865380	1906516	41137	2	505853	NM_001109790	0	ENSBTAG00000034978	FAM168B	family with sequence similarity 168 member B	NO
chr2	1920443	1920652	peak_570	1000	.	248.256561	3.766924	-1	55	210	Promoter (<=1kb)	2	1920611	1969797	49187	1	783000	NM_001083529	0	ENSBTAG00000000941	PLEKHB2	pleckstrin homology domain containing B2	NO
chr2	2087220	2087356	peak_571	1000	.	271.007965	4.342678	-1	120	137	Distal Intergenic	2	1920611	1969797	49187	1	783000	NM_001083529	166609	ENSBTAG00000000941	PLEKHB2	pleckstrin homology domain containing B2	NO
chr2	2088144	2088287	peak_572	1000	.	326.564301	4.645394	-1	114	144	Distal Intergenic	2	1920611	1969797	49187	1	783000	NM_001083529	167533	ENSBTAG00000000941	PLEKHB2	pleckstrin homology domain containing B2	NO
chr2	2096408	2096538	peak_573	1000	.	265.783356	4.276133	-1	86	131	Distal Intergenic	2	1920611	1969797	49187	1	783000	NM_001083529	175797	ENSBTAG00000000941	PLEKHB2	pleckstrin homology domain containing B2	NO
chr2	2096682	2096906	peak_574	1000	.	432.123962	5.489906	-1	113	225	Distal Intergenic	2	1920611	1969797	49187	1	783000	NM_001083529	176071	ENSBTAG00000000941	PLEKHB2	pleckstrin homology domain containing B2	NO
chr2	3390600	3390751	peak_575	1000	.	910.219116	8.520391	-1	122	152	Distal Intergenic	2	4187388	4224646	37259	1	518563	NM_001192491	-796637	ENSBTAG00000050824	HS6ST1	heparan sulfate 6-O-sulfotransferase 1	NO
chr2	3518587	3518769	peak_576	1000	.	265.245392	4.089198	-1	80	183	Distal Intergenic	2	4187388	4224646	37259	1	518563	NM_001192491	-668619	ENSBTAG00000050824	HS6ST1	heparan sulfate 6-O-sulfotransferase 1	YES
chr2	3950828	3951077	peak_577	813	.	203.216446	3.512305	-1	87	250	Distal Intergenic	2	4187388	4224646	37259	1	518563	NM_001192491	-236311	ENSBTAG00000050824	HS6ST1	heparan sulfate 6-O-sulfotransferase 1	NO
chr2	4183150	4183355	peak_578	1000	.	340.562134	4.412337	-1	125	206	Distal Intergenic	2	4187388	4224646	37259	1	518563	NM_001192491	-4033	ENSBTAG00000050824	HS6ST1	heparan sulfate 6-O-sulfotransferase 1	NO
chr2	4186005	4186284	peak_579	1000	.	530.819458	5.368811	-1	183	280	Promoter (1-2kb)	2	4187388	4224646	37259	1	518563	NM_001192491	-1104	ENSBTAG00000050824	HS6ST1	heparan sulfate 6-O-sulfotransferase 1	NO
chr2	4186859	4187207	peak_580	923	.	322.073364	3.974391	-1	264	349	Promoter (<=1kb)	2	4187388	4224646	37259	1	518563	NM_001192491	-181	ENSBTAG00000050824	HS6ST1	heparan sulfate 6-O-sulfotransferase 1	NO
chr2	4408248	4408704	peak_581	1000	.	1001.968506	6.107379	-1	236	457	Distal Intergenic	2	4602763	4621039	18277	1	539958	NM_001205735	-194059	ENSBTAG00000008089	AMMECR1L	AMMECR1 like	NO
chr2	4452529	4453984	peak_582	1000	.	2622.485596	7.934997	-1	429	1456	Distal Intergenic	2	4602763	4621039	18277	1	539958	NM_001205735	-148779	ENSBTAG00000008089	AMMECR1L	AMMECR1 like	NO
chr2	4600571	4601486	peak_583	1000	.	1949.877808	6.761744	-1	454	916	Promoter (1-2kb)	2	4602763	4621039	18277	1	539958	NM_001205735	-1277	ENSBTAG00000008089	AMMECR1L	AMMECR1 like	NO
chr2	4623229	4623687	peak_584	1000	.	671.656311	4.804856	-1	91	459	Promoter (<=1kb)	2	4623450	4635167	11718	1	617422	NM_001076458	0	ENSBTAG00000053244	POLR2D	RNA polymerase II subunit D	NO
chr2	4676778	4677301	peak_585	1000	.	988.004639	6.086354	-1	216	524	Promoter (<=1kb)	2	4676998	4785534	108537	1	541270	NM_001206078	0	ENSBTAG00000005987	WDR33	WD repeat domain 33	NO
chr2	4790209	4791299	peak_586	1000	.	2062.514893	7.414167	-1	440	1091	Distal Intergenic	2	4847934	4886378	38445	1	515401	NM_001130751	-56635	ENSBTAG00000006262	LIMS2	LIM zinc finger domain containing 2	NO
chr2	4798694	4798899	peak_587	1000	.	1349.109009	10.691535	-1	89	206	Distal Intergenic	2	4847934	4886378	38445	1	515401	NM_001130751	-49035	ENSBTAG00000006262	LIMS2	LIM zinc finger domain containing 2	NO
chr2	4850837	4851109	peak_588	876	.	239.088333	3.685381	-1	213	273	Promoter (2-3kb)	2	4847934	4886378	38445	1	515401	NM_001130751	2903	ENSBTAG00000006262	LIMS2	LIM zinc finger domain containing 2	YES
chr2	4868450	4868793	peak_589	739	.	254.156647	3.404197	-1	197	344	Exon (NM_001130751/515401, exon 2 of 10)	2	4872951	4878988	6038	2	782442	NM_001082470	10195	ENSBTAG00000006261	GPR17	G protein-coupled receptor 17	NO
chr2	5011854	5012016	peak_590	1000	.	233.74762	4.283438	-1	71	163	Distal Intergenic	2	5102056	5112583	10528	2	281428	NM_001166512	100567	ENSBTAG00000003950	PROC	protein C, inactivator of coagulation factors Va and VIIIa	NO
chr2	5012134	5012647	peak_591	970	.	498.375641	4.275712	-1	92	514	Distal Intergenic	2	5102056	5112583	10528	2	281428	NM_001166512	99936	ENSBTAG00000003950	PROC	protein C, inactivator of coagulation factors Va and VIIIa	NO
chr2	5087567	5088212	peak_592	450	.	290.980896	3.238381	-1	599	646	Distal Intergenic	2	5102056	5112583	10528	2	281428	NM_001166512	24371	ENSBTAG00000003950	PROC	protein C, inactivator of coagulation factors Va and VIIIa	YES
chr2	5127913	5128656	peak_593	871	.	647.898987	3.982763	-1	170	744	Distal Intergenic	2	5102056	5112583	10528	2	281428	NM_001166512	-15330	ENSBTAG00000003950	PROC	protein C, inactivator of coagulation factors Va and VIIIa	NO
chr2	5150046	5150729	peak_594	1000	.	720.735596	4.920585	-1	316	684	Distal Intergenic	2	5102056	5112583	10528	2	281428	NM_001166512	-37463	ENSBTAG00000003950	PROC	protein C, inactivator of coagulation factors Va and VIIIa	NO
chr2	5248612	5248816	peak_595	1000	.	216.903931	3.773652	-1	123	205	Promoter (<=1kb)	2	5248748	5279068	30321	1	507984	NM_001045988	0	ENSBTAG00000020777	ERCC3	ERCC excision repair 3, TFIIH core complex helicase subunit	NO
chr2	5683306	5684162	peak_596	796	.	682.495483	4.416854	-1	723	857	Distal Intergenic	2	5634456	5671123	36668	2	516781	NM_001102039	-12183	ENSBTAG00000000266	NAB1	NGFI-A binding protein 1	NO
chr2	5786324	5786867	peak_597	383	.	208.182724	3.473016	-1	404	544	Distal Intergenic	2	5634456	5671123	36668	2	516781	NM_001102039	-115201	ENSBTAG00000000266	NAB1	NGFI-A binding protein 1	NO
chr2	5960909	5961218	peak_598	740	.	229.523468	4.345105	-1	236	310	Promoter (<=1kb)	2	5934750	5961378	26629	2	281869	NM_174364	160	ENSBTAG00000007584	INPP1	inositol polyphosphate-1-phosphatase	NO
chr2	5980384	5981150	peak_599	1000	.	1366.607422	6.935859	-1	365	767	Distal Intergenic	2	5934750	5961378	26629	2	281869	NM_174364	-19006	ENSBTAG00000007584	INPP1	inositol polyphosphate-1-phosphatase	NO
chr2	6506154	6506385	peak_600	1000	.	338.533112	4.947812	-1	165	232	Intron (NM_001077981/529491, intron 5 of 12)	2	6460095	6572000	111906	2	529491	NM_001077981	65615	ENSBTAG00000018795	PMS1	PMS1 homolog 1, mismatch repair system component	NO
chr2	6571734	6572306	peak_601	1000	.	1016.652832	6.206873	-1	298	573	Promoter (<=1kb)	2	6460095	6572000	111906	2	529491	NM_001077981	0	ENSBTAG00000018795	PMS1	PMS1 homolog 1, mismatch repair system component	NO
chr2	6592444	6592911	peak_602	964	.	451.331329	4.662363	-1	165	468	Promoter (<=1kb)	2	6592659	6603565	10907	1	514738	NM_001205798	0	ENSBTAG00000012557	OSGEPL1	O-sialoglycoprotein endopeptidase like 1	NO
chr2	6676168	6676736	peak_603	1000	.	1404.532227	7.20735	-1	307	569	Promoter (<=1kb)	2	6665580	6676432	10853	2	539672	NM_001034680	0	ENSBTAG00000000492	ASNSD1	asparagine synthetase domain containing 1	NO
chr2	6777149	6777452	peak_604	1000	.	471.406097	4.956559	-1	165	304	Promoter (<=1kb)	2	6776416	6800154	23739	1	527023	NM_001077970	733	ENSBTAG00000010498	SLC40A1	solute carrier family 40 member 1	NO
chr2	6975853	6976175	peak_605	1000	.	667.656067	6.035401	-1	147	323	Promoter (<=1kb)	2	6935088	6975924	40837	2	521240	NM_001102062	0	ENSBTAG00000003002	WDR75	WD repeat domain 75	NO
chr2	9516622	9516784	peak_606	1000	.	238.634766	3.845027	-1	57	163	Distal Intergenic	2	9491627	9512730	21104	1	517320	NM_001192467	24995	ENSBTAG00000007580	ZSWIM2	zinc finger SWIM-type containing 2	YES
chr2	9749233	9749842	peak_607	1000	.	1786.937256	7.987368	-1	313	610	Promoter (<=1kb)	2	9644483	9749235	104753	2	281875	NM_174367	0	ENSBTAG00000019929	ITGAV	integrin subunit alpha V	NO
chr2	9859120	9859649	peak_608	1000	.	914.361084	6.342653	-1	325	530	Promoter (<=1kb)	2	9838363	9859389	21027	2	535102	NM_001046394	0	ENSBTAG00000021762	ZC3H15	zinc finger CCCH-type containing 15	NO
chr2	13458051	13458438	peak_609	721	.	279.777588	4.252861	-1	88	388	Promoter (<=1kb)	2	13426064	13458076	32013	2	511248	NM_001098940	0	ENSBTAG00000009777	NUP35	nucleoporin 35	NO
chr2	13530734	13530978	peak_610	1000	.	361.702332	4.601003	-1	159	245	Distal Intergenic	2	13474285	13490743	16459	2	505754	NM_001098878	-39991	ENSBTAG00000020961	DUSP19	dual specificity phosphatase 19	NO
chr2	13841976	13842536	peak_611	1000	.	867.844421	4.90894	-1	124	561	Promoter (<=1kb)	2	13794136	13842064	47929	2	613403	NM_001099121	0	ENSBTAG00000008390	DNAJC10	DnaJ heat shock protein family (Hsp40) member C10	NO
chr2	14043814	14043977	peak_612	1000	.	414.366486	5.178156	-1	48	164	Distal Intergenic	2	14143930	14453673	309744	1	281969	NM_174414	-99953	ENSBTAG00000012100	PDE1A	phosphodiesterase 1A	YES
chr2	14080451	14080631	peak_613	1000	.	740.679321	7.415101	-1	145	181	Distal Intergenic	2	14143930	14453673	309744	1	281969	NM_174414	-63299	ENSBTAG00000012100	PDE1A	phosphodiesterase 1A	NO
chr2	14690090	14690340	peak_614	906	.	227.467163	3.800331	-1	161	251	Promoter (<=1kb)	2	14654230	14690957	36728	2	538826	NM_001192097	617	ENSBTAG00000000937	ITPRID2	ITPR interacting domain containing 2	NO
chr2	14690645	14691444	peak_615	1000	.	842.920715	4.296203	-1	722	800	Promoter (<=1kb)	2	14654230	14690957	36728	2	538826	NM_001192097	0	ENSBTAG00000000937	ITPRID2	ITPR interacting domain containing 2	NO
chr2	15175257	15175735	peak_616	1000	.	543.710693	4.162747	-1	95	479	Promoter (<=1kb)	2	15083580	15175273	91694	2	282882	NM_174748	0	ENSBTAG00000009256	ITGA4	integrin subunit alpha 4	YES
chr2	16813529	16813706	peak_617	1000	.	225.900467	3.961339	-1	115	178	Distal Intergenic	2	17076705	17442241	365537	1	613328	NM_001083502	-262999	ENSBTAG00000003120	ZNF385B	zinc finger protein 385B	NO
chr2	18415270	18415633	peak_618	1000	.	555.35022	4.603621	-1	131	364	Promoter (<=1kb)	2	18388296	18415343	27048	2	509423	NM_001101913	0	ENSBTAG00000001098	PLEKHA3	pleckstrin homology domain containing A3	NO
chr2	18418070	18418763	peak_619	687	.	476.721283	3.933928	-1	116	694	Promoter (<=1kb)	2	18418695	18426412	7718	1	509422	NM_001100330	0	ENSBTAG00000001097	FKBP7	FKBP prolyl isomerase 7	NO
chr2	18437663	18438330	peak_620	1000	.	1022.140869	6.296327	-1	189	668	Promoter (<=1kb)	2	18437895	18454685	16791	1	282875	NM_001045870	0	ENSBTAG00000001096	PRKRA	protein activator of interferon induced protein kinase EIF2AK2	NO
chr2	19259068	19259750	peak_621	805	.	549.620422	4.448107	-1	84	683	Promoter (<=1kb)	2	19259234	19262166	2933	1	510160	NM_001081716	0	ENSBTAG00000027694	TTC30A	tetratricopeptide repeat domain 30A	NO
chr2	19325328	19325548	peak_622	1000	.	420.725647	5.53365	-1	103	221	Promoter (<=1kb)	2	19325706	19328346	2641	1	538713	NM_001099091	-158	ENSBTAG00000027696	TTC30B	tetratricopeptide repeat domain 30B	NO
chr2	19468170	19468504	peak_623	1000	.	607.332703	5.088373	-1	96	335	Promoter (<=1kb)	2	19341271	19468233	126963	2	613679	NM_001206719	0	ENSBTAG00000009897	AGPS	alkylglycerone phosphate synthase	NO
chr2	19616288	19617244	peak_624	1000	.	1616.592773	5.845933	-1	657	957	Promoter (<=1kb)	2	19617075	19649649	32575	1	497024	NM_001011678	0	ENSBTAG00000019255	NFE2L2	nuclear factor, erythroid 2 like 2	NO
chr2	19617538	19618269	peak_625	677	.	495.324097	3.353344	-1	92	732	Promoter (<=1kb)	2	19617075	19649649	32575	1	497024	NM_001011678	463	ENSBTAG00000019255	NFE2L2	nuclear factor, erythroid 2 like 2	NO
chr2	19662948	19664324	peak_626	1000	.	1764.975952	7.033737	-1	809	1377	Promoter (<=1kb)	2	19663583	19663655	73	2	104796067	NR_129538	0	ENSBTAG00000045536	MIR4444	microRNA mir-4444	NO
chr2	19901465	19901690	peak_627	1000	.	334.830933	4.658535	-1	126	226	Distal Intergenic	2	19663583	19663655	73	2	104796067	NR_129538	-237810	ENSBTAG00000045536	MIR4444	microRNA mir-4444	NO
chr2	20906525	20906809	peak_628	1000	.	460.939484	4.775263	-1	213	285	Promoter (<=1kb)	2	20906685	20996361	89677	1	533298	NM_001075989	0	ENSBTAG00000018061	LNPK	lunapark, ER junction formation factor	NO
chr2	21688024	21688651	peak_629	727	.	456.832428	3.613847	-1	239	628	Promoter (<=1kb)	2	21688206	21691321	3116	1	540176	NM_001034692	0	ENSBTAG00000002944	ATP5MC3	ATP synthase membrane subunit c locus 3	NO
chr2	21711383	21712049	peak_630	1000	.	1576.002441	6.407592	-1	450	667	Promoter (<=1kb)	2	21711950	21793326	81377	1	509827	NM_001081584	0	ENSBTAG00000002295	ATF2	activating transcription factor 2	NO
chr2	22319494	22319760	peak_631	863	.	230.36647	3.802905	-1	127	267	Distal Intergenic	2	22365325	22397277	31953	2	511983	NM_001075547	77517	ENSBTAG00000012966	SCRN3	secernin 3	NO
chr2	22527544	22528259	peak_632	1000	.	1052.086304	5.62179	-1	384	716	Promoter (<=1kb)	2	22528224	22693133	164910	1	509966	NM_001046045	0	ENSBTAG00000006970	OLA1	Obg like ATPase 1	NO
chr2	22796746	22797485	peak_633	1000	.	936.40448	5.779247	-1	355	740	Distal Intergenic	2	22528224	22693133	164910	1	509966	NM_001046045	268522	ENSBTAG00000006970	OLA1	Obg like ATPase 1	NO
chr2	22797688	22797895	peak_634	1000	.	251.192413	3.949537	-1	159	208	Distal Intergenic	2	22528224	22693133	164910	1	509966	NM_001046045	269464	ENSBTAG00000006970	OLA1	Obg like ATPase 1	NO
chr2	22798040	22798981	peak_635	1000	.	1097.225342	5.305029	-1	666	942	Distal Intergenic	2	22528224	22693133	164910	1	509966	NM_001046045	269816	ENSBTAG00000006970	OLA1	Obg like ATPase 1	NO
chr2	23460195	23460644	peak_636	878	.	395.323151	4.800608	-1	91	450	Intron (NM_001205493/519251, intron 10 of 19)	2	23405777	23558475	152699	2	519251	NM_001205493	97831	ENSBTAG00000001083	MAP3K20	mitogen-activated protein kinase kinase kinase 20	NO
chr2	23571204	23571569	peak_637	1000	.	381.817993	3.91862	-1	70	366	Distal Intergenic	2	23405777	23558475	152699	2	519251	NM_001205493	-12729	ENSBTAG00000001083	MAP3K20	mitogen-activated protein kinase kinase kinase 20	NO
chr2	24068429	24069214	peak_638	1000	.	868.484558	5.019609	-1	527	786	Promoter (<=1kb)	2	24026650	24068840	42191	2	528655	NM_001205957	0	ENSBTAG00000016836	PDK1	pyruvate dehydrogenase kinase 1	NO
chr2	24604572	24604941	peak_639	1000	.	550.541138	5.130159	-1	271	370	Promoter (<=1kb)	2	24564105	24604675	40571	2	509329	NM_001034347	0	ENSBTAG00000010118	HAT1	histone acetyltransferase 1	NO
chr2	24818852	24819724	peak_640	1000	.	1253.165527	6.459749	-1	715	873	Promoter (<=1kb)	2	24765631	24819496	53866	2	526329	NM_001075883	0	ENSBTAG00000002646	DYNC1I2	dynein cytoplasmic 1 intermediate chain 2	NO
chr2	25028669	25029639	peak_641	1000	.	1751.795044	6.744816	-1	511	971	Promoter (<=1kb)	2	25029356	25113419	84064	1	506947	NM_001075288	0	ENSBTAG00000016430	METTL8	methyltransferase like 8	NO
chr2	25520412	25520793	peak_642	759	.	290.025757	3.685176	-1	308	382	Distal Intergenic	2	25523850	25556740	32891	2	513771	NM_001038535	35947	ENSBTAG00000013218	GORASP2	golgi reassembly stacking protein 2	YES
chr2	25556251	25557092	peak_643	1000	.	2561.298828	8.886346	-1	581	842	Promoter (<=1kb)	2	25523850	25556740	32891	2	513771	NM_001038535	0	ENSBTAG00000013218	GORASP2	golgi reassembly stacking protein 2	NO
chr2	26517105	26517768	peak_644	771	.	511.798828	4.744834	-1	470	664	Distal Intergenic	2	26534973	26545292	10320	1	614427	NM_001099135	-17205	ENSBTAG00000026008	METTL5	methyltransferase like 5	NO
chr2	26534821	26535052	peak_645	1000	.	285.332977	4.13688	-1	97	232	Promoter (<=1kb)	2	26534973	26545292	10320	1	614427	NM_001099135	0	ENSBTAG00000026008	METTL5	methyltransferase like 5	NO
chr2	26553930	26554380	peak_646	1000	.	624.365479	4.815919	-1	265	451	Promoter (1-2kb)	2	26544087	26552074	7988	2	338071	NM_176665	-1856	ENSBTAG00000008716	SSB	small RNA binding exonuclease protection factor La	NO
chr2	26618571	26618997	peak_647	1000	.	1152.402344	6.898935	-1	174	427	Promoter (<=1kb)	2	26613241	26618722	5482	2	507308	NM_001045965	0	ENSBTAG00000001092	PHOSPHO2	phosphatase, orphan 2	NO
chr2	26689012	26689173	peak_648	1000	.	201.434158	4.053358	-1	74	162	Promoter (<=1kb)	2	26648091	26689515	41425	2	783720	NM_001109807	342	ENSBTAG00000027789	PPIG	peptidylprolyl isomerase G	NO
chr2	26693827	26694509	peak_649	1000	.	841.445618	5.070429	-1	165	683	Promoter (<=1kb)	2	26694291	26730288	35998	1	515744	NM_001102031	0	ENSBTAG00000010743	FASTKD1	FAST kinase domains 1	NO
chr2	27712114	27712656	peak_650	949	.	515.415588	4.246339	-1	268	543	Promoter (<=1kb)	2	27359659	27712214	352556	2	616901	NM_001193132	0	ENSBTAG00000044179	CERS6	ceramide synthase 6	NO
chr2	30336399	30336637	peak_651	1000	.	245.652267	3.93641	-1	164	239	Promoter (<=1kb)	2	30336656	30434726	98071	1	527412	NM_001102108	-19	ENSBTAG00000016512	TTC21B	tetratricopeptide repeat domain 21B	NO
chr2	30516917	30517160	peak_652	970	.	236.647781	3.777921	-1	65	244	Distal Intergenic	2	30545876	30569785	23910	1	535458	NM_001192858	-28716	ENSBTAG00000013957	GALNT3	polypeptide N-acetylgalactosaminyltransferase 3	NO
chr2	30549291	30549643	peak_653	681	.	240.272476	3.453845	-1	136	353	Intron (NM_001192858/535458, intron 1 of 9)	2	30545876	30569785	23910	1	535458	NM_001192858	3415	ENSBTAG00000013957	GALNT3	polypeptide N-acetylgalactosaminyltransferase 3	YES
chr2	31429862	31430191	peak_654	830	.	273.927002	3.875267	-1	196	330	Promoter (<=1kb)	2	31430122	31430181	60	2	114483334	NR_162259	0	ENSBTAG00000049050	MIR11978	microRNA mir-11978	NO
chr2	32625367	32625605	peak_655	1000	.	251.096832	4.071595	-1	114	239	Distal Intergenic	2	31681727	31810646	128920	1	497029	NM_001011681	943640	ENSBTAG00000019291	GRB14	growth factor receptor bound protein 14	NO
chr2	34087303	34087833	peak_656	1000	.	759.744263	5.495564	-1	366	531	Distal Intergenic	2	34192288	34271389	79102	1	508882	NM_001098001	-104455	ENSBTAG00000008140	FAP	fibroblast activation protein alpha	NO
chr2	34110990	34111701	peak_657	1000	.	730.571594	5.349336	-1	341	712	Distal Intergenic	2	34192288	34271389	79102	1	508882	NM_001098001	-80587	ENSBTAG00000008140	FAP	fibroblast activation protein alpha	NO
chr2	35082393	35082982	peak_658	1000	.	889.629028	5.98088	-1	391	590	Promoter (<=1kb)	2	34972736	35082656	109921	2	535683	NM_001076067	0	ENSBTAG00000021691	PSMD14	proteasome 26S subunit, non-ATPase 14	NO
chr2	35220545	35221195	peak_659	683	.	444.424103	3.541417	-1	552	651	Intron (NM_001192264/539513, intron 1 of 7)	2	35143374	35239417	96044	2	539513	NM_001192264	18222	ENSBTAG00000006654	TANK	TRAF family member associated NFKB activator	NO
chr2	35855907	35856126	peak_660	937	.	206.162552	3.574395	-1	146	220	Promoter (<=1kb)	2	35855198	36074543	219346	1	526135	NM_001035361	709	ENSBTAG00000005180	RBMS1	RNA binding motif single stranded interacting protein 1	NO
chr2	35942724	35943145	peak_661	1000	.	505.311707	4.514107	-1	332	422	Intron (NM_001035361/526135, intron 1 of 13)	2	35855198	36074543	219346	1	526135	NM_001035361	87526	ENSBTAG00000005180	RBMS1	RNA binding motif single stranded interacting protein 1	NO
chr2	36454170	36454427	peak_662	1000	.	260.532623	3.890435	-1	126	258	Promoter (<=1kb)	2	36454504	36545257	90754	1	407236	NM_001001158	-77	ENSBTAG00000017797	LY75	lymphocyte antigen 75	NO
chr2	36522362	36522902	peak_663	948	.	512.876404	4.460043	-1	132	541	Intron (NM_001001158/407236, intron 25 of 34)	2	36553599	36579202	25604	1	100126272	NM_001110191	-30697	ENSBTAG00000038195	CD302	CD302 molecule	NO
chr2	36553063	36553379	peak_664	1000	.	323.891449	3.826904	-1	145	317	Promoter (<=1kb)	2	36553599	36579202	25604	1	100126272	NM_001110191	-220	ENSBTAG00000038195	CD302	CD302 molecule	NO
chr2	36627084	36627690	peak_665	1000	.	940.884521	6.305958	-1	230	607	Promoter (<=1kb)	2	36579471	36627161	47691	2	507865	NM_001100317	0	ENSBTAG00000008755	MARCHF7	membrane associated ring-CH-type finger 7	NO
chr2	37062379	37062658	peak_666	967	.	270.653748	4.03891	-1	142	280	Distal Intergenic	2	36715426	37045806	330381	1	535498	NM_001205418	346953	ENSBTAG00000020654	BAZ2B	bromodomain adjacent to zinc finger domain 2B	NO
chr2	37202465	37202739	peak_667	768	.	211.070465	3.469034	-1	166	275	Distal Intergenic	2	37488283	37515028	26746	2	574085	NM_001025346	312289	ENSBTAG00000032481	DAPL1	death associated protein like 1	YES
chr2	37385127	37385639	peak_668	1000	.	777.9552	5.805129	-1	293	513	Distal Intergenic	2	37488283	37515028	26746	2	574085	NM_001025346	129389	ENSBTAG00000032481	DAPL1	death associated protein like 1	NO
chr2	37902564	37902881	peak_669	940	.	298.839905	3.584417	-1	188	318	Distal Intergenic	2	37644365	37830790	186426	2	281406	NM_001191491	-71774	ENSBTAG00000013773	PKP4	plakophilin 4	NO
chr2	38466089	38466799	peak_670	1000	.	1023.051941	5.14816	-1	359	711	Distal Intergenic	2	38524283	38597895	73613	1	338068	NM_176663	-57484	ENSBTAG00000011909	ACVR1	activin A receptor type 1	NO
chr2	39802030	39802683	peak_671	1000	.	995.736694	5.369651	-1	195	654	Promoter (<=1kb)	2	39654736	39802074	147339	2	504948	NM_001100296	0	ENSBTAG00000009770	GPD2	glycerol-3-phosphate dehydrogenase 2	NO
chr2	39839753	39840259	peak_672	1000	.	914.536377	6.305823	-1	322	507	Distal Intergenic	2	39654736	39802074	147339	2	504948	NM_001100296	-37679	ENSBTAG00000009770	GPD2	glycerol-3-phosphate dehydrogenase 2	NO
chr2	39887822	39888251	peak_673	1000	.	583.245728	4.849655	-1	180	430	Promoter (<=1kb)	2	39888279	39905579	17301	1	540245	NM_001076208	-28	ENSBTAG00000003650	NR4A2	nuclear receptor subfamily 4 group A member 2	NO
chr2	39897779	39898069	peak_674	1000	.	323.599335	4.273324	-1	151	291	Intron (NM_001076208/540245, intron 1 of 7)	2	39888279	39905579	17301	1	540245	NM_001076208	9500	ENSBTAG00000003650	NR4A2	nuclear receptor subfamily 4 group A member 2	NO
chr2	43469024	43469923	peak_675	1000	.	1195.585083	5.099153	-1	240	900	Promoter (<=1kb)	2	43427948	43469178	41231	2	507137	NM_001034281	0	ENSBTAG00000001435	ARL6IP6	ADP ribosylation factor like GTPase 6 interacting protein 6	NO
chr2	43470042	43470432	peak_676	1000	.	830.533508	5.575627	-1	210	391	Promoter (<=1kb)	2	43427948	43469178	41231	2	507137	NM_001034281	-864	ENSBTAG00000001435	ARL6IP6	ADP ribosylation factor like GTPase 6 interacting protein 6	NO
chr2	44006049	44006905	peak_677	1000	.	1119.455566	5.919609	-1	394	857	Promoter (<=1kb)	2	44006701	44053725	47025	1	538505	NM_001076106	0	ENSBTAG00000001887	STAM2	signal transducing adaptor molecule 2	NO
chr2	44355352	44355983	peak_678	1000	.	701.362549	5.288998	-1	370	632	Promoter (<=1kb)	2	44355896	44378833	22938	1	519694	NM_001046245	0	ENSBTAG00000002293	ARL5A	ADP ribosylation factor like GTPase 5A	NO
chr2	44715952	44716422	peak_679	1000	.	922.577698	6.035481	-1	355	471	Distal Intergenic	2	44747346	44763745	16400	2	493710	NM_001007813	47323	ENSBTAG00000007239	TNFAIP6	TNF alpha induced protein 6	NO
chr2	44857435	44857650	peak_680	1000	.	332.97583	4.665367	-1	122	216	Promoter (<=1kb)	2	44857602	44869114	11513	1	617625	NM_001099168	0	ENSBTAG00000016217	RBM43	RNA binding motif protein 43	NO
chr2	45697878	45698252	peak_681	913	.	342.466492	3.974333	-1	140	375	Promoter (<=1kb)	2	45698139	45719678	21540	1	783333	NM_001191158	0	ENSBTAG00000039731	RND3	Rho family GTPase 3	NO
chr2	46549557	46549808	peak_682	1000	.	464.904724	5.097426	-1	164	252	Promoter (<=1kb)	2	46549744	46565934	16191	1	521533	NM_001034541	0	ENSBTAG00000015962	MMADHC	metabolism of cobalamin associated D	NO
chr2	47546755	47547800	peak_683	1000	.	1428.592651	5.699991	-1	210	1046	Promoter (<=1kb)	2	47420198	47547459	127262	2	539432	NM_001192242	0	ENSBTAG00000018581	EPC2	enhancer of polycomb homolog 2	NO
chr2	48181143	48181839	peak_684	1000	.	918.089722	5.503855	-1	203	697	Promoter (<=1kb)	2	48181523	48275919	94397	1	529245	NM_001046301	0	ENSBTAG00000015291	ORC4	origin recognition complex subunit 4	NO
chr2	48374438	48375204	peak_685	615	.	471.336426	4.016446	-1	236	767	Promoter (<=1kb)	2	48279645	48374634	94990	2	281598	NM_174227	0	ENSBTAG00000018114	ACVR2A	activin A receptor type 2A	NO
chr2	52371935	52372846	peak_686	1000	.	1825.760986	7.554568	-1	308	912	Promoter (<=1kb)	2	52372155	52797335	425181	1	534677	NM_001076035	0	ENSBTAG00000001132	GTDC1	glycosyltransferase like domain containing 1	NO
chr2	55496016	55496127	peak_687	1000	.	273.808319	5.047626	-1	41	112	Distal Intergenic	2	53739096	53859239	120144	2	520327	NM_001191308	-1636777	ENSBTAG00000032277	KYNU	kynureninase	YES
chr2	58612424	58613155	peak_688	791	.	579.154907	4.404583	-1	410	732	Distal Intergenic	2	58351070	58477701	126632	1	281956	NM_174406	261354	ENSBTAG00000018147	NXPH2	neurexophilin 2	NO
chr2	61058954	61059239	peak_689	800	.	228.86528	3.390762	-1	140	286	Distal Intergenic	2	61250149	61253862	3714	1	281736	NM_174301	-190910	ENSBTAG00000001060	CXCR4	C-X-C motif chemokine receptor 4	NO
chr2	61230789	61231250	peak_690	887	.	409.697205	3.646341	-1	179	462	Distal Intergenic	2	61250149	61253862	3714	1	281736	NM_174301	-18899	ENSBTAG00000001060	CXCR4	C-X-C motif chemokine receptor 4	NO
chr2	61390534	61390908	peak_691	1000	.	862.681091	6.51529	-1	228	375	Promoter (<=1kb)	2	61390819	61455631	64813	1	510162	NM_001035085	0	ENSBTAG00000009949	DARS1	aspartyl-tRNA synthetase 1	NO
chr2	61489507	61490050	peak_692	776	.	422.249451	4.939876	-1	151	544	Promoter (<=1kb)	2	61489675	61524287	34613	1	517812	NM_001046234	0	ENSBTAG00000015172	MCM6	minichromosome maintenance complex component 6	NO
chr2	61617126	61618028	peak_693	1000	.	2007.625	7.786097	-1	563	903	Promoter (<=1kb)	2	61587666	61617715	30050	2	536181	NM_001035414	0	ENSBTAG00000015169	UBXN4	UBX domain protein 4	NO
chr2	61799671	61800069	peak_694	1000	.	741.853333	5.03897	-1	162	399	Distal Intergenic	2	61675775	61675856	82	2	790995	NR_030928	-123815	ENSBTAG00000029990	MIR128-1	microRNA mir-128-1	NO
chr2	61800171	61800439	peak_695	1000	.	461.932465	4.651704	-1	180	269	Distal Intergenic	2	61675775	61675856	82	2	790995	NR_030928	-124315	ENSBTAG00000029990	MIR128-1	microRNA mir-128-1	NO
chr2	62238451	62238906	peak_696	681	.	310.550873	3.816127	-1	356	456	Promoter (<=1kb)	2	62127816	62238789	110974	2	535393	NM_001083483	0	ENSBTAG00000013449	RAB3GAP1	RAB3 GTPase activating protein catalytic subunit 1	NO
chr2	62351546	62352542	peak_697	1000	.	2002.892334	7.912691	-1	708	997	Promoter (<=1kb)	2	62319905	62351940	32036	2	521089	NM_001192531	0	ENSBTAG00000014158	CCNT2	cyclin T2	NO
chr2	63181204	63181600	peak_698	796	.	315.959137	4.035417	-1	258	397	Distal Intergenic	2	62788867	63031573	242707	2	537595	NM_001191342	-149631	ENSBTAG00000018744	MGAT5	alpha-1,6-mannosylglycoprotein 6-beta-N-acetylglucosaminyltransferase	NO
chr2	65197451	65197723	peak_699	1000	.	341.971191	4.469997	-1	79	273	Promoter (<=1kb)	2	64934063	65196636	262574	2	100139476	NM_001143744	-815	ENSBTAG00000047036	GPR39	G protein-coupled receptor 39	NO
chr2	65376307	65377447	peak_700	876	.	999.087585	5.769898	-1	969	1141	Promoter (<=1kb)	2	65335289	65377139	41851	2	615480	NM_001101242	0	ENSBTAG00000021103	SLC35F5	solute carrier family 35 member F5	NO
chr2	65522026	65522926	peak_701	1000	.	1269.688354	6.263303	-1	344	901	Promoter (<=1kb)	2	65522586	65569993	47408	1	281597	NM_174226	0	ENSBTAG00000003401	ACTR3	actin related protein 3	NO
chr2	69496042	69496488	peak_702	882	.	394.045746	4.14929	-1	121	447	Distal Intergenic	2	69565216	69664403	99188	2	616839	NM_001098468	167915	ENSBTAG00000010221	CCDC93	coiled-coil domain containing 93	NO
chr2	69663783	69664549	peak_703	869	.	666.168396	4.841179	-1	608	767	Promoter (<=1kb)	2	69565216	69664403	99188	2	616839	NM_001098468	0	ENSBTAG00000010221	CCDC93	coiled-coil domain containing 93	NO
chr2	69756514	69756912	peak_704	1000	.	869.447388	5.944683	-1	198	399	Distal Intergenic	2	69565216	69664403	99188	2	616839	NM_001098468	-92111	ENSBTAG00000010221	CCDC93	coiled-coil domain containing 93	NO
chr2	71015027	71015874	peak_705	764	.	648.038086	4.235432	-1	152	848	Promoter (<=1kb)	2	71015165	71061343	46179	1	504235	NM_001304338	0	ENSBTAG00000007111	STEAP3	STEAP3 metalloreductase	NO
chr2	71191897	71192567	peak_706	1000	.	847.234253	5.896184	-1	469	671	Promoter (<=1kb)	2	71107885	71192307	84423	2	613457	NM_001037618	0	ENSBTAG00000010599	C2H2orf76	chromosome 2 C2orf76 homolog	NO
chr2	71214316	71214655	peak_707	1000	.	452.072937	4.346708	-1	230	340	Distal Intergenic	2	71236196	71242268	6073	1	613815	NM_001034744	-21541	ENSBTAG00000026825	TMEM37	transmembrane protein 37	NO
chr2	71285263	71285524	peak_708	802	.	210.219955	3.72185	-1	123	262	Intron (NM_001099021/523291, intron 2 of 12)	2	71244649	71319376	74728	2	523291	NM_001099021	33852	ENSBTAG00000013619	SCTR	secretin receptor	NO
chr2	71525489	71526242	peak_709	317	.	239.245056	3.075226	-1	523	754	Distal Intergenic	2	71480988	71482235	1248	1	505501	NM_001192060	44501	ENSBTAG00000009058	TMEM177	transmembrane protein 177	NO
chr2	71543033	71543287	peak_710	1000	.	265.967865	3.942778	-1	103	255	Distal Intergenic	2	71578382	71730468	152087	1	512883	NM_001192946	-35095	ENSBTAG00000020855	PTPN4	protein tyrosine phosphatase non-receptor type 4	NO
chr2	71546822	71547466	peak_711	1000	.	1242.756958	5.644774	-1	157	645	Distal Intergenic	2	71578382	71730468	152087	1	512883	NM_001192946	-30916	ENSBTAG00000020855	PTPN4	protein tyrosine phosphatase non-receptor type 4	NO
chr2	71749963	71750224	peak_712	928	.	243.182358	4.272636	-1	176	262	Promoter (<=1kb)	2	71750184	71833795	83612	1	530941	NM_001035384	0	ENSBTAG00000018236	EPB41L5	erythrocyte membrane protein band 4.1 like 5	NO
chr2	71940863	71941440	peak_713	1000	.	629.029236	5.136108	-1	432	578	Promoter (<=1kb)	2	71941428	72015169	73742	1	505238	NM_001097985	0	ENSBTAG00000032021	RALB	RAS like proto-oncogene B	NO
chr2	71967436	71968514	peak_714	1000	.	1464.858521	6.371397	-1	373	1079	Intron (NM_001097985/505238, intron 2 of 5)	2	71941428	72015169	73742	1	505238	NM_001097985	26008	ENSBTAG00000032021	RALB	RAS like proto-oncogene B	NO
chr2	73246712	73247315	peak_715	1000	.	810.395569	5.661383	-1	93	604	Intron (NM_001191492/523441, intron 2 of 37)	2	73072008	73344996	272989	2	523441	NM_001191492	97681	ENSBTAG00000019781	CLASP1	cytoplasmic linker associated protein 1	NO
chr2	73345020	73345593	peak_716	1000	.	786.834961	5.923589	-1	122	574	Promoter (<=1kb)	2	73072008	73344996	272989	2	523441	NM_001191492	-24	ENSBTAG00000019781	CLASP1	cytoplasmic linker associated protein 1	NO
chr2	73397605	73398102	peak_717	1000	.	669.70929	5.119506	-1	358	498	Promoter (<=1kb)	2	73387424	73397871	10448	2	509598	NM_001034354	0	ENSBTAG00000019387	NIFK	nucleolar protein interacting with the FHA domain of MKI67	NO
chr2	73407896	73408387	peak_718	1000	.	800.27948	5.392389	-1	405	492	Promoter (<=1kb)	2	73408360	73416299	7940	1	509943	NM_001075422	0	ENSBTAG00000006059	TSN	translin	NO
chr2	78885151	78885469	peak_719	682	.	217.637283	3.561401	-1	272	319	Promoter (<=1kb)	2	78885397	78934053	48657	1	444863	NM_001002886	0	ENSBTAG00000014863	GYPC	glycophorin C	NO
chr2	79427400	79427951	peak_720	1000	.	864.075012	5.728129	-1	270	552	Promoter (<=1kb)	2	79427772	79481912	54141	1	525335	NM_001077964	0	ENSBTAG00000007863	GLS	glutaminase	NO
chr2	79556452	79557063	peak_721	1000	.	947.152161	5.534337	-1	348	612	Promoter (<=1kb)	2	79523744	79556141	32398	2	510814	NM_001077900	-311	ENSBTAG00000007867	STAT1	signal transducer and activator of transcription 1	NO
chr2	79559638	79560076	peak_722	1000	.	909.886719	6.014733	-1	98	439	Distal Intergenic	2	79523744	79556141	32398	2	510814	NM_001077900	-3497	ENSBTAG00000007867	STAT1	signal transducer and activator of transcription 1	NO
chr2	79795363	79795680	peak_723	753	.	239.336823	3.875267	-1	243	318	Promoter (<=1kb)	2	79795595	79994786	199192	1	537282	NM_001102199	0	ENSBTAG00000011256	MYO1B	myosin IB	NO
chr2	80265386	80266110	peak_724	1000	.	1833.774902	7.699703	-1	358	725	Promoter (<=1kb)	2	80266321	80275111	8791	1	613474	NM_001098124	-211	ENSBTAG00000018653	NABP1	nucleic acid binding protein 1	NO
chr2	84306249	84307136	peak_725	1000	.	2113.414307	8.613897	-1	316	888	Distal Intergenic	2	84337695	84376926	39232	1	521004	NM_001205880	-30559	ENSBTAG00000016782	SLC39A10	solute carrier family 39 member 10	NO
chr2	84708785	84709329	peak_726	1000	.	1386.719238	6.730071	-1	408	545	Distal Intergenic	2	84682095	84701399	19305	2	511373	NM_001038080	-7386	ENSBTAG00000013196	STK17B	serine/threonine kinase 17b	NO
chr2	85236616	85236941	peak_727	1000	.	652.218628	5.749755	-1	213	326	Distal Intergenic	2	85434967	85508402	73436	2	504677	NM_001205550	271461	ENSBTAG00000020416	PGAP1	post-GPI attachment to proteins 1	NO
chr2	85392933	85393205	peak_728	1000	.	531.525818	4.958966	-1	104	273	Distal Intergenic	2	85434967	85508402	73436	2	504677	NM_001205550	115197	ENSBTAG00000020416	PGAP1	post-GPI attachment to proteins 1	NO
chr2	85820434	85820771	peak_729	595	.	201.103256	3.766924	-1	173	338	Distal Intergenic	2	85946144	85984071	37928	2	510177	NM_001192994	163300	ENSBTAG00000008915	SF3B1	splicing factor 3b subunit 1	NO
chr2	85876904	85877607	peak_730	1000	.	1393.565063	6.322491	-1	411	704	Distal Intergenic	2	85946144	85984071	37928	2	510177	NM_001192994	106464	ENSBTAG00000008915	SF3B1	splicing factor 3b subunit 1	NO
chr2	85983995	85984337	peak_731	1000	.	556.858948	4.860209	-1	218	343	Promoter (<=1kb)	2	85946144	85984071	37928	2	510177	NM_001192994	0	ENSBTAG00000008915	SF3B1	splicing factor 3b subunit 1	NO
chr2	86006748	86008062	peak_732	1000	.	1979.361328	6.742501	-1	430	1315	Promoter (<=1kb)	2	86007358	86024344	16987	1	514221	NM_001075654	0	ENSBTAG00000004659	COQ10B	coenzyme Q10B	NO
chr2	86045224	86046162	peak_733	1000	.	2540.552979	8.40626	-1	414	939	Promoter (<=1kb)	2	86046023	86048063	2041	1	281833	NM_174346	0	ENSBTAG00000012589	HSPE1	heat shock protein family E (Hsp10) member 1	NO
chr2	86060491	86061164	peak_734	1000	.	1256.60437	7.256545	-1	216	674	Promoter (<=1kb)	2	86060818	86090535	29718	1	781884	NM_001083526	0	ENSBTAG00000019116	MOB4	MOB family member 4, phocein	NO
chr2	86189440	86189919	peak_735	1000	.	544.027588	5.210768	-1	75	480	Promoter (<=1kb)	2	86189671	86191914	2244	1	514726	NM_001098971	0	ENSBTAG00000002056	MARS2	methionyl-tRNA synthetase 2, mitochondrial	NO
chr2	88435419	88435704	peak_736	1000	.	603.417603	5.63162	-1	180	286	Distal Intergenic	2	88519695	88531251	11557	1	510566	NM_001083406	-83991	ENSBTAG00000019231	MAIP1	matrix AAA peptidase interacting protein 1	NO
chr2	88480563	88481083	peak_737	1000	.	744.191101	5.243015	-1	314	521	Distal Intergenic	2	88519695	88531251	11557	1	510566	NM_001083406	-38612	ENSBTAG00000019231	MAIP1	matrix AAA peptidase interacting protein 1	NO
chr2	88549494	88549704	peak_738	1000	.	236.939362	3.710334	-1	64	211	Distal Intergenic	2	88519695	88531251	11557	1	510566	NM_001083406	29799	ENSBTAG00000019231	MAIP1	matrix AAA peptidase interacting protein 1	NO
chr2	88834004	88834621	peak_739	817	.	504.733093	4.151752	-1	249	618	Promoter (<=1kb)	2	88833663	89024391	190729	1	539299	NM_001192987	341	ENSBTAG00000016092	SPATS2L	spermatogenesis associated serine rich 2 like	NO
chr2	89056050	89056565	peak_740	1000	.	849.900269	5.671162	-1	342	516	Promoter (<=1kb)	2	89035577	89056404	20828	2	613694	NM_001046514	0	ENSBTAG00000002272	KCTD18	potassium channel tetramerization domain containing 18	NO
chr2	89070329	89070989	peak_741	830	.	548.594788	4.347975	-1	74	661	Promoter (<=1kb)	2	89070545	89099327	28783	1	532412	NM_001191290	0	ENSBTAG00000031579	SGO2	shugoshin 2	NO
chr2	89101969	89102421	peak_742	590	.	267.457062	3.599316	-1	62	453	Promoter (<=1kb)	2	89102213	89173909	71697	1	338074	NM_176668	0	ENSBTAG00000009725	AOX1	aldehyde oxidase 1	NO
chr2	89120129	89120465	peak_743	850	.	286.478485	3.959011	-1	310	337	Exon (NM_176668/338074, exon 9 of 35)	2	89102213	89173909	71697	1	338074	NM_176668	17916	ENSBTAG00000009725	AOX1	aldehyde oxidase 1	NO
chr2	89157744	89158459	peak_744	295	.	211.373016	3.169726	-1	683	716	Intron (NM_176668/338074, intron 26 of 34)	2	89102213	89173909	71697	1	338074	NM_176668	55531	ENSBTAG00000009725	AOX1	aldehyde oxidase 1	YES
chr2	89168574	89169254	peak_745	1000	.	779.864441	5.392042	-1	479	681	Exon (NM_176668/338074, exon 31 of 35)	2	89102213	89173909	71697	1	338074	NM_176668	66361	ENSBTAG00000009725	AOX1	aldehyde oxidase 1	NO
chr2	89176003	89176608	peak_746	1000	.	776.5224	5.479024	-1	393	606	Distal Intergenic	2	89102213	89173909	71697	1	338074	NM_176668	73790	ENSBTAG00000009725	AOX1	aldehyde oxidase 1	NO
chr2	89470091	89470837	peak_747	956	.	714.272461	5.169102	-1	402	747	Promoter (<=1kb)	2	89470523	89485968	15446	1	506562	NM_001206613	0	ENSBTAG00000006049	BZW1	basic leucine zipper and W2 domains 1	NO
chr2	89512140	89512434	peak_748	1000	.	548.838379	5.160602	-1	87	295	Promoter (2-3kb)	2	89504940	89509523	4584	2	613808	NM_001102271	-2617	ENSBTAG00000005408	CLK1	CDC like kinase 1	NO
chr2	89589753	89590083	peak_749	1000	.	734.31134	6.217961	-1	186	331	Promoter (<=1kb)	2	89551966	89589796	37831	2	511281	NM_001101942	0	ENSBTAG00000031473	ORC2	origin recognition complex subunit 2	NO
chr2	89661988	89662255	peak_750	1000	.	414.90567	4.779767	-1	173	268	Promoter (<=1kb)	2	89662439	89672936	10498	1	338073	NM_176667	-184	ENSBTAG00000012760	NDUFB3	NADH:ubiquinone oxidoreductase subunit B3	NO
chr2	89864445	89864668	peak_751	1000	.	257.450195	3.718919	-1	81	224	Promoter (2-3kb)	2	89861879	89885546	23668	1	507481	NM_001045970	2566	ENSBTAG00000015718	CASP8	caspase 8	NO
chr2	90008322	90009167	peak_752	1000	.	1146.240845	6.671443	-1	204	846	Promoter (<=1kb)	2	90008748	90039906	31159	1	506029	NM_001192081	0	ENSBTAG00000019298	STRADB	STE20 related adaptor beta	NO
chr2	90308145	90308839	peak_753	298	.	207.073654	3.168304	-1	61	695	Distal Intergenic	2	90171834	90194196	22363	2	515467	NM_001046200	-113949	ENSBTAG00000017437	TMEM237	transmembrane protein 237	NO
chr2	90570256	90570623	peak_754	1000	.	491.730133	4.318343	-1	73	368	Promoter (<=1kb)	2	90571270	90573476	2207	1	524255	NM_001144091	-647	ENSBTAG00000002283	FZD7	frizzled class receptor 7	NO
chr2	90786773	90787366	peak_755	586	.	347.855286	3.812524	-1	329	594	Promoter (<=1kb)	2	90787057	90810880	23824	1	507155	NM_001192957	0	ENSBTAG00000005517	NOP58	NOP58 ribonucleoprotein	NO
chr2	90863990	90864697	peak_756	1000	.	1460.575195	7.131336	-1	430	708	Promoter (<=1kb)	2	90864689	91017391	152703	1	407127	NM_001304285	0	ENSBTAG00000006420	BMPR2	bone morphogenetic protein receptor type 2	NO
chr2	91059553	91060093	peak_757	1000	.	890.578308	5.892954	-1	246	541	Distal Intergenic	2	91206609	91230173	23565	2	528209	NM_001075907	170080	ENSBTAG00000015424	WDR12	WD repeat domain 12	NO
chr2	91230153	91230678	peak_758	764	.	401.934845	4.218807	-1	453	526	Promoter (<=1kb)	2	91206609	91230173	23565	2	528209	NM_001075907	0	ENSBTAG00000015424	WDR12	WD repeat domain 12	NO
chr2	91316683	91317401	peak_759	1000	.	2014.812744	8.406674	-1	212	719	Distal Intergenic	2	91338906	91471942	133037	1	524280	NM_001103173	-21505	ENSBTAG00000014469	NBEAL1	neurobeachin like 1	NO
chr2	91483360	91484121	peak_760	1000	.	945.729675	5.715817	-1	218	762	Promoter (<=1kb)	2	91483594	91527749	44156	1	532945	NM_001015644	0	ENSBTAG00000000851	CYP20A1	cytochrome P450, family 20, subfamily A, polypeptide 1	NO
chr2	94423191	94423733	peak_761	1000	.	669.070923	5.075949	-1	460	543	Distal Intergenic	2	94363694	94404424	40731	2	527199	NM_001205940	-18767	ENSBTAG00000014407	INO80D	INO80 complex subunit D	NO
chr2	94489796	94490675	peak_762	1000	.	1191.869385	5.945503	-1	230	880	Promoter (<=1kb)	2	94460481	94489927	29447	2	288380	NM_174820	0	ENSBTAG00000021976	NDUFS1	NADH:ubiquinone oxidoreductase core subunit S1	NO
chr2	95469238	95470185	peak_763	1000	.	1901.815674	6.265208	-1	208	948	Promoter (<=1kb)	2	95369895	95468867	98973	2	537747	NM_001192919	-371	ENSBTAG00000044097	KLF7	Kruppel like factor 7	NO
chr2	95845676	95847097	peak_764	1000	.	1937.988281	8.022696	-1	583	1422	Distal Intergenic	2	95864818	95897168	32351	1	281713	NM_174285	-17721	ENSBTAG00000005474	CREB1	cAMP responsive element binding protein 1	NO
chr2	95918603	95918984	peak_765	1000	.	578.203125	4.571729	-1	160	382	Promoter (<=1kb)	2	95908985	95917948	8964	2	615773	NM_001083518	-655	ENSBTAG00000052083	METTL21A	methyltransferase like 21A	NO
chr2	95992347	95993470	peak_766	1000	.	1788.928467	7.446032	-1	316	1124	Distal Intergenic	2	95908985	95917948	8964	2	615773	NM_001083518	-74399	ENSBTAG00000052083	METTL21A	methyltransferase like 21A	NO
chr2	96041949	96042445	peak_767	1000	.	1011.581177	7.097806	-1	278	497	Distal Intergenic	2	95908985	95917948	8964	2	615773	NM_001083518	-124001	ENSBTAG00000052083	METTL21A	methyltransferase like 21A	NO
chr2	96531324	96531777	peak_768	1000	.	843.892456	5.356332	-1	154	454	Promoter (<=1kb)	2	96510381	96531400	21020	2	281235	NM_181012	0	ENSBTAG00000020527	IDH1	isocitrate dehydrogenase (NADP(+)) 1	NO
chr2	96547357	96548332	peak_769	1000	.	1806.439941	6.470496	-1	434	976	Distal Intergenic	2	96551552	96625577	74026	1	790873	NM_001205467	-3220	ENSBTAG00000002177	PIKFYVE	phosphoinositide kinase, FYVE-type zinc finger containing	NO
chr2	97263164	97263505	peak_770	1000	.	471.561615	5.132118	-1	172	342	Distal Intergenic	2	97414229	97562142	147914	1	281294	NM_001205807	-150724	ENSBTAG00000018130	MAP2	microtubule associated protein 2	NO
chr2	97826331	97826733	peak_771	1000	.	607.919067	4.766091	-1	186	403	Promoter (<=1kb)	2	97826531	97847708	21178	1	533764	NM_001098079	0	ENSBTAG00000054647	RPE	ribulose-5-phosphate-3-epimerase	NO
chr2	97972145	97973163	peak_772	1000	.	1596.942505	5.541646	-1	529	1019	Distal Intergenic	2	97989114	98029245	40132	2	614508	NM_001076936	56082	ENSBTAG00000010579	ACADL	acyl-CoA dehydrogenase long chain	NO
chr2	101338264	101338701	peak_773	632	.	276.6745	3.61218	-1	86	438	Distal Intergenic	2	102410346	102617458	207113	1	782360	NM_001191159	-1071645	ENSBTAG00000053460	VWC2L	von Willebrand factor C domain containing 2 like	NO
chr2	103411325	103411592	peak_774	949	.	254.30246	3.596081	-1	83	268	Intron (NM_001163778/280794, intron 12 of 44)	2	103419041	103419122	82	2	102465129	NR_107738	7530	ENSBTAG00000052003	MIR2285L	microRNA mir-2285l	YES
chr2	104116144	104116433	peak_775	899	.	260.589661	3.854487	-1	93	290	Intron (NM_001038690/617045, intron 2 of 4)	2	104134421	104220969	86549	1	531945	NM_001102141	-17988	ENSBTAG00000010426	XRCC5	X-ray repair cross complementing 5	NO
chr2	104134178	104134598	peak_776	1000	.	437.075012	4.376713	-1	165	421	Promoter (<=1kb)	2	104134421	104220969	86549	1	531945	NM_001102141	0	ENSBTAG00000010426	XRCC5	X-ray repair cross complementing 5	NO
chr2	104420312	104420818	peak_777	1000	.	994.725525	6.450757	-1	235	507	Promoter (2-3kb)	2	104423470	104473612	50143	1	338072	NM_176666	-2652	ENSBTAG00000003843	SMARCAL1	SWI/SNF related, matrix associated, actin dependent regulator of chromatin, subfamily a like 1	NO
chr2	104487232	104487494	peak_778	1000	.	562.35321	5.537931	-1	79	263	Promoter (<=1kb)	2	104487411	104490033	2623	1	504413	NM_001035008	0	ENSBTAG00000051254	RPL37A	ribosomal protein L37a	NO
chr2	104733462	104733769	peak_779	1000	.	383.401825	4.8148	-1	196	308	Distal Intergenic	2	104660536	104679081	18546	2	404185	NM_001105327	-54381	ENSBTAG00000054218	IGFBP5	insulin like growth factor binding protein 5	YES
chr2	106256241	106256785	peak_780	1000	.	568.130432	4.657047	-1	296	545	Promoter (<=1kb)	2	106256774	106284391	27618	1	540838	NM_001034713	0	ENSBTAG00000010386	ARPC2	actin related protein 2/3 complex subunit 2	NO
chr2	106258373	106258662	peak_781	865	.	250.91304	3.474813	-1	84	290	Promoter (1-2kb)	2	106256774	106284391	27618	1	540838	NM_001034713	1599	ENSBTAG00000010386	ARPC2	actin related protein 2/3 complex subunit 2	NO
chr2	106267054	106267285	peak_782	1000	.	289.022278	4.481436	-1	108	232	Intron (NM_001034713/540838, intron 4 of 10)	2	106256774	106284391	27618	1	540838	NM_001034713	10280	ENSBTAG00000010386	ARPC2	actin related protein 2/3 complex subunit 2	NO
chr2	106268207	106268537	peak_783	1000	.	375.39624	4.44405	-1	54	331	Intron (NM_001034713/540838, intron 4 of 10)	2	106256774	106284391	27618	1	540838	NM_001034713	11433	ENSBTAG00000010386	ARPC2	actin related protein 2/3 complex subunit 2	YES
chr2	106298410	106298945	peak_784	1000	.	1930.457764	7.874755	-1	387	536	Promoter (<=1kb)	2	106298904	106301392	2489	1	616561	NM_001046583	0	ENSBTAG00000003936	PNKD	PNKD metallo-beta-lactamase domain containing	NO
chr2	106315458	106316033	peak_785	1000	.	646.776184	4.77588	-1	229	576	Intron (NM_001114170/616561, intron 2 of 9)	2	106302071	106319619	17549	2	404134	NM_205798	3586	ENSBTAG00000003935	TMBIM1	transmembrane BAX inhibitor motif containing 1	NO
chr2	106319542	106319793	peak_786	1000	.	427.535522	5.127857	-1	153	252	Promoter (<=1kb)	2	106302071	106319619	17549	2	404134	NM_205798	0	ENSBTAG00000003935	TMBIM1	transmembrane BAX inhibitor motif containing 1	NO
chr2	106348603	106349017	peak_787	1000	.	510.822876	4.631545	-1	96	415	Intron (NM_001114170/616561, intron 2 of 9)	2	106302071	106319619	17549	2	404134	NM_205798	-28984	ENSBTAG00000003935	TMBIM1	transmembrane BAX inhibitor motif containing 1	NO
chr2	106383954	106384445	peak_788	664	.	326.709839	4.021182	-1	112	492	Distal Intergenic	2	106392721	106403646	10926	1	282470	NM_174652	-8276	ENSBTAG00000015520	SLC11A1	solute carrier family 11 member 1	NO
chr2	106386331	106386578	peak_789	845	.	209.4711	3.820902	-1	109	248	Distal Intergenic	2	106392721	106403646	10926	1	282470	NM_174652	-6143	ENSBTAG00000015520	SLC11A1	solute carrier family 11 member 1	NO
chr2	106392364	106392755	peak_790	574	.	225.052475	3.63571	-1	189	392	Promoter (<=1kb)	2	106392721	106403646	10926	1	282470	NM_174652	0	ENSBTAG00000015520	SLC11A1	solute carrier family 11 member 1	NO
chr2	106404244	106405036	peak_791	1000	.	1102.764282	5.793261	-1	232	793	Distal Intergenic	2	106408440	106413567	5128	1	516199	NM_001192440	-3404	ENSBTAG00000008362	CTDSP1	CTD small phosphatase 1	NO
chr2	106406486	106406843	peak_792	1000	.	490.955444	4.682024	-1	286	358	Promoter (1-2kb)	2	106408440	106413567	5128	1	516199	NM_001192440	-1597	ENSBTAG00000008362	CTDSP1	CTD small phosphatase 1	NO
chr2	106407048	106407253	peak_793	1000	.	307.160248	4.73144	-1	96	206	Promoter (1-2kb)	2	106408440	106413567	5128	1	516199	NM_001192440	-1187	ENSBTAG00000008362	CTDSP1	CTD small phosphatase 1	NO
chr2	106407602	106408669	peak_794	1000	.	1185.369751	6.011471	-1	637	1068	Promoter (<=1kb)	2	106408440	106413567	5128	1	516199	NM_001192440	0	ENSBTAG00000008362	CTDSP1	CTD small phosphatase 1	NO
chr2	106409599	106410139	peak_795	397	.	214.731445	3.42738	-1	169	541	Promoter (1-2kb)	2	106411186	106411270	85	1	790985	NR_030883	-1047	ENSBTAG00000029850	MIR26B	microRNA mir-26b	NO
chr2	106414960	106415788	peak_796	1000	.	1666.946167	6.48968	-1	379	829	Distal Intergenic	2	106411186	106411270	85	1	790985	NR_030883	3774	ENSBTAG00000029850	MIR26B	microRNA mir-26b	NO
chr2	106532748	106533372	peak_797	1000	.	853.177002	6.186228	-1	188	625	Promoter (<=1kb)	2	106533322	106566527	33206	1	536537	NM_001101167	0	ENSBTAG00000003807	CNOT9	CCR4-NOT transcription complex subunit 9	NO
chr2	106618727	106619469	peak_798	1000	.	1820.839722	7.630091	-1	517	743	Promoter (<=1kb)	2	106619142	106623100	3959	1	539713	NM_001015671	0	ENSBTAG00000003813	BCS1L	BCS1 homolog, ubiquinol-cytochrome c reductase complex chaperone	NO
chr2	106632322	106632829	peak_799	1000	.	684.817688	4.788299	-1	162	508	Promoter (<=1kb)	2	106623569	106632828	9260	2	511571	NM_001015575	0	ENSBTAG00000003817	RNF25	ring finger protein 25	NO
chr2	106669154	106669664	peak_800	1000	.	710.687561	5.181804	-1	209	511	Promoter (<=1kb)	2	106669297	106706023	36727	1	511853	NM_001205708	0	ENSBTAG00000018415	TTLL4	tubulin tyrosine ligase like 4	NO
chr2	107112206	107113081	peak_801	1000	.	1339.968262	5.40217	-1	181	876	Promoter (<=1kb)	2	107020701	107112857	92157	2	509157	NM_001075393	0	ENSBTAG00000031041	NHEJ1	non-homologous end joining factor 1	NO
chr2	107126647	107126874	peak_802	1000	.	339.066528	4.85569	-1	129	228	Promoter (<=1kb)	2	107122277	107126645	4369	2	507473	NM_001015538	-2	ENSBTAG00000012619	CNPPD1	cyclin Pas1/PHO80 domain containing 1	NO
chr2	107127455	107128553	peak_803	900	.	988.65686	4.99964	-1	391	1099	Promoter (<=1kb)	2	107128001	107133526	5526	1	507475	NM_001205608	0	ENSBTAG00000012620	RETREG2	reticulophagy regulator family member 2	NO
chr2	107158939	107159731	peak_804	1000	.	973.477051	5.339184	-1	509	793	Promoter (<=1kb)	2	107159178	107162016	2839	1	508203	NM_001098906	0	ENSBTAG00000020606	ZFAND2B	zinc finger AN1-type containing 2B	NO
chr2	107169571	107170363	peak_805	502	.	397.764557	3.663388	-1	355	793	Promoter (<=1kb)	2	107162132	107169762	7631	2	783257	NM_001098156	0	ENSBTAG00000020607	ABCB6	ATP binding cassette subfamily B member 6	NO
chr2	107179365	107180064	peak_806	1000	.	825.657837	5.051755	-1	488	700	Promoter (<=1kb)	2	107179983	107186463	6481	1	507867	NM_001024497	0	ENSBTAG00000020610	ANKZF1	ankyrin repeat and zinc finger peptidyl tRNA hydrolase 1	NO
chr2	107198669	107198920	peak_807	1000	.	400.72876	4.89071	-1	132	252	Downstream (<1kb)	2	107194873	107198251	3379	1	521237	NM_001046255	3796	ENSBTAG00000020613	STK16	serine/threonine kinase 16	YES
chr2	107203439	107203949	peak_808	1000	.	750.646118	5.730901	-1	201	511	Promoter (<=1kb)	2	107199680	107203477	3798	2	777775	NM_001078158	0	ENSBTAG00000030974	TUBA4A	tubulin alpha 4a	NO
chr2	107227228	107227768	peak_809	1000	.	1133.104004	6.051871	-1	418	541	Promoter (<=1kb)	2	107227669	107234943	7275	1	533668	NM_001034592	0	ENSBTAG00000013782	DNAJB2	DnaJ heat shock protein family (Hsp40) member B2	NO
chr2	107234165	107234336	peak_810	1000	.	205.851105	3.896086	-1	89	172	3' UTR	2	107227669	107234943	7275	1	533668	NM_001034592	6496	ENSBTAG00000013782	DNAJB2	DnaJ heat shock protein family (Hsp40) member B2	NO
chr2	107320586	107320994	peak_811	1000	.	657.07019	5.16403	-1	187	409	Promoter (<=1kb)	2	107307882	107320121	12240	2	506882	NM_001045952	-465	ENSBTAG00000021514	DNPEP	aspartyl aminopeptidase	NO
chr2	107472297	107472629	peak_812	1000	.	397.835022	3.967683	-1	180	333	Promoter (<=1kb)	2	107466898	107472327	5430	2	540002	NM_001205751	0	ENSBTAG00000020539	CHPF	chondroitin polymerizing factor	NO
chr2	107480614	107480828	peak_813	1000	.	348.235504	4.635885	-1	132	215	Exon (NM_001075491/511087, exon 18 of 21)	2	107472513	107478574	6062	1	768235	NM_001078110	8101	ENSBTAG00000020540	TMEM198	transmembrane protein 198	NO
chr2	107520661	107521387	peak_814	1000	.	1069.346313	5.3337	-1	277	727	Distal Intergenic	2	107501829	107504802	2974	1	281254	NM_174094	18832	ENSBTAG00000009972	INHA	inhibin subunit alpha	NO
chr2	107563604	107563896	peak_815	1000	.	451.116974	4.414956	-1	147	293	Distal Intergenic	2	107549176	107563067	13892	1	535049	NM_001191387	14428	ENSBTAG00000014975	SLC4A3	solute carrier family 4 member 3	NO
chr2	110819953	110820682	peak_816	1000	.	1263.573975	5.826016	-1	596	730	Promoter (<=1kb)	2	110746220	110820162	73943	2	788792	NM_001105021	0	ENSBTAG00000011649	FARSB	phenylalanyl-tRNA synthetase subunit beta	NO
chr2	111037328	111037803	peak_817	1000	.	713.242554	5.385472	-1	138	476	Promoter (<=1kb)	2	111037664	111113609	75946	1	100138312	NM_001205468	0	ENSBTAG00000017258	ACSL3	acyl-CoA synthetase long chain family member 3	NO
chr2	112062948	112063384	peak_818	691	.	301.802765	4.283438	-1	340	437	Promoter (<=1kb)	2	112011306	112063238	51933	2	614729	NM_001046542	0	ENSBTAG00000016951	WDFY1	WD repeat and FYVE domain containing 1	NO
chr2	112699439	112700258	peak_819	1000	.	1879.221191	6.47525	-1	723	820	Promoter (<=1kb)	2	112586826	112699628	112803	2	534325	NM_001192806	0	ENSBTAG00000021769	CUL3	cullin 3	NO
chr2	115024300	115024992	peak_820	917	.	635.525085	5.218746	-1	150	693	Distal Intergenic	2	115052545	115158582	106038	1	533985	NM_001077995	-27553	ENSBTAG00000023963	RHBDD1	rhomboid domain containing 1	NO
chr2	115486401	115486983	peak_821	1000	.	1183.869263	6.189699	-1	123	583	Promoter (<=1kb)	2	115486670	115514826	28157	1	506291	NM_001034267	0	ENSBTAG00000021319	MFF	mitochondrial fission factor	NO
chr2	115629907	115630355	peak_822	517	.	231.952377	3.741729	-1	118	449	Promoter (<=1kb)	2	115630110	115704748	74639	1	536149	NM_001038171	0	ENSBTAG00000021323	AGFG1	ArfGAP with FG repeats 1	NO
chr2	118326207	118326470	peak_823	1000	.	303.084961	4.56283	-1	134	264	Distal Intergenic	2	118362310	118396687	34378	1	100139208	NM_001130765	-35840	ENSBTAG00000037702	SP140L	SP140 nuclear body protein-like	NO
chr2	118362101	118362327	peak_824	1000	.	516.131775	5.485879	-1	92	227	Promoter (<=1kb)	2	118362310	118396687	34378	1	100139208	NM_001130765	0	ENSBTAG00000037702	SP140L	SP140 nuclear body protein-like	NO
chr2	118464060	118464362	peak_825	1000	.	317.40509	3.817849	-1	174	303	Distal Intergenic	2	118530388	118632801	102414	1	511451	NM_001046087	-66026	ENSBTAG00000040055	CAB39	calcium binding protein 39	NO
chr2	118530003	118530826	peak_826	1000	.	886.849121	5.557625	-1	245	824	Promoter (<=1kb)	2	118530388	118632801	102414	1	511451	NM_001046087	0	ENSBTAG00000040055	CAB39	calcium binding protein 39	NO
chr2	118844412	118844860	peak_827	587	.	263.43866	3.567477	-1	225	449	Distal Intergenic	2	118865176	118946609	81434	1	511803	NM_001101077	-20316	ENSBTAG00000005119	PSMD1	proteasome 26S subunit, non-ATPase 1	YES
chr2	118864723	118865296	peak_828	1000	.	579.03363	4.892498	-1	412	574	Promoter (<=1kb)	2	118865176	118946609	81434	1	511803	NM_001101077	0	ENSBTAG00000005119	PSMD1	proteasome 26S subunit, non-ATPase 1	NO
chr2	118966916	118967452	peak_829	1000	.	582.31427	4.745321	-1	450	537	Promoter (<=1kb)	2	118967350	119121380	154031	1	536462	NM_001046418	0	ENSBTAG00000018502	ARMC9	armadillo repeat containing 9	NO
chr2	119236301	119237299	peak_830	1000	.	1738.341797	6.394916	-1	780	999	Promoter (<=1kb)	2	119226976	119236929	9954	2	497013	NM_001206660	0	ENSBTAG00000016174	NCL	nucleolin	NO
chr2	119272986	119273528	peak_831	1000	.	840.93219	5.64179	-1	111	543	Distal Intergenic	2	119226976	119236929	9954	2	497013	NM_001206660	-36057	ENSBTAG00000016174	NCL	nucleolin	NO
chr2	119351791	119352178	peak_832	584	.	226.624985	3.551812	-1	259	388	Distal Intergenic	2	119226976	119236929	9954	2	497013	NM_001206660	-114862	ENSBTAG00000016174	NCL	nucleolin	NO
chr2	119377792	119378585	peak_833	1000	.	1301.733032	5.685248	-1	271	794	Distal Intergenic	2	119443675	119498744	55070	2	281976	NM_174420	120159	ENSBTAG00000019480	PDE6D	phosphodiesterase 6D	NO
chr2	119382077	119382414	peak_834	1000	.	986.572632	6.934376	-1	171	338	Distal Intergenic	2	119443675	119498744	55070	2	281976	NM_174420	116330	ENSBTAG00000019480	PDE6D	phosphodiesterase 6D	NO
chr2	119406106	119406628	peak_835	466	.	243.522614	3.331496	-1	79	523	Distal Intergenic	2	119443675	119498744	55070	2	281976	NM_174420	92116	ENSBTAG00000019480	PDE6D	phosphodiesterase 6D	YES
chr2	119412268	119414206	peak_836	1000	.	2808.423584	7.585565	-1	1627	1939	Distal Intergenic	2	119443675	119498744	55070	2	281976	NM_174420	84538	ENSBTAG00000019480	PDE6D	phosphodiesterase 6D	NO
chr2	119415316	119416179	peak_837	844	.	728.941101	5.588404	-1	774	864	Distal Intergenic	2	119443675	119498744	55070	2	281976	NM_174420	82565	ENSBTAG00000019480	PDE6D	phosphodiesterase 6D	NO
chr2	119498678	119499203	peak_838	1000	.	600.155945	4.846306	-1	403	526	Promoter (<=1kb)	2	119443675	119498744	55070	2	281976	NM_174420	0	ENSBTAG00000019480	PDE6D	phosphodiesterase 6D	NO
chr2	119503843	119504118	peak_839	796	.	219.572617	3.671695	-1	201	276	Promoter (<=1kb)	2	119504023	119526982	22960	1	617995	NM_001046612	0	ENSBTAG00000005207	COPS7B	COP9 signalosome subunit 7B	NO
chr2	120186887	120187469	peak_840	989	.	576.380005	5.433847	-1	447	583	Promoter (<=1kb)	2	120187397	120205836	18440	1	519920	NM_001206416	0	ENSBTAG00000010598	EIF4E2	eukaryotic translation initiation factor 4E family member 2	NO
chr2	120279253	120279702	peak_841	1000	.	539.934021	4.374153	-1	83	450	Distal Intergenic	2	120344483	120393885	49403	1	537511	NM_001192908	-64781	ENSBTAG00000004603	PHC2	polyhomeotic homolog 2	NO
chr2	120369719	120370618	peak_842	1000	.	902.935913	5.494271	-1	175	900	Intron (NM_001192908/537511, intron 8 of 13)	2	120344483	120393885	49403	1	537511	NM_001192908	25236	ENSBTAG00000004603	PHC2	polyhomeotic homolog 2	NO
chr2	120451469	120451935	peak_843	446	.	208.208389	3.688094	-1	84	467	Distal Intergenic	2	120410257	120436322	26066	2	508065	NM_001192168	-15147	ENSBTAG00000012629	ZNF362	zinc finger protein 362	NO
chr2	120516012	120516376	peak_844	939	.	342.7901	4.116459	-1	113	365	Promoter (<=1kb)	2	120515593	120550870	35278	1	516886	NM_001205835	419	ENSBTAG00000020671	TRIM62	tripartite motif containing 62	NO
chr2	120567705	120568270	peak_845	480	.	271.868561	3.54032	-1	482	566	Distal Intergenic	2	120572417	120614958	42542	2	506961	NM_001038510	46688	ENSBTAG00000020548	AZIN2	antizyme inhibitor 2	NO
chr2	120653245	120653615	peak_846	1000	.	704.4823	5.028392	-1	236	371	Promoter (<=1kb)	2	120653581	120677179	23599	1	280716	NM_173889	0	ENSBTAG00000017605	AK2	adenylate kinase 2	NO
chr2	120689044	120689503	peak_847	1000	.	507.969635	5.037563	-1	88	460	Promoter (2-3kb)	2	120686213	120686291	79	2	100313162	NR_031072	-2753	ENSBTAG00000044284	MIR2357	microRNA mir-2357	NO
chr2	120696415	120697049	peak_848	652	.	414.022003	3.47482	-1	248	635	Distal Intergenic	2	120686213	120686291	79	2	100313162	NR_031072	-10124	ENSBTAG00000044284	MIR2357	microRNA mir-2357	NO
chr2	120719311	120719811	peak_849	1000	.	893.403198	5.833805	-1	252	501	Promoter (<=1kb)	2	120719524	120743308	23785	1	509774	NM_001205662	0	ENSBTAG00000008330	RNF19B	ring finger protein 19B	NO
chr2	120848012	120848514	peak_850	486	.	244.451965	3.467792	-1	331	503	Promoter (<=1kb)	2	120817206	120848831	31626	2	539983	NM_001034687	317	ENSBTAG00000018067	S100PBP	S100P binding protein	NO
chr2	120848694	120849289	peak_851	1000	.	1079.970581	6.244765	-1	310	596	Promoter (<=1kb)	2	120849198	120881194	31997	1	281581	NM_174220	0	ENSBTAG00000018065	YARS1	tyrosyl-tRNA synthetase 1	NO
chr2	120985813	120986647	peak_852	1000	.	1146.92688	6.452188	-1	633	835	Promoter (<=1kb)	2	120986576	120998945	12370	1	613795	NM_001076288	0	ENSBTAG00000027159	ZBTB8OS	zinc finger and BTB domain containing 8 opposite strand	NO
chr2	120986857	120987232	peak_853	1000	.	452.442474	4.556586	-1	86	376	Promoter (<=1kb)	2	120986576	120998945	12370	1	613795	NM_001076288	281	ENSBTAG00000027159	ZBTB8OS	zinc finger and BTB domain containing 8 opposite strand	NO
chr2	121176127	121176679	peak_854	1000	.	791.485474	5.27385	-1	324	553	Promoter (<=1kb)	2	121176424	121199331	22908	1	505545	NM_001035026	0	ENSBTAG00000020655	BSDC1	BSD domain containing 1	NO
chr2	121202481	121202822	peak_855	851	.	291.009735	3.997651	-1	128	342	Promoter (<=1kb)	2	121201977	121202927	951	1	614396	NM_001199075	504	ENSBTAG00000037902	FAM229A	family with sequence similarity 229 member A	NO
chr2	121210728	121211651	peak_856	1000	.	1422.292358	6.557192	-1	603	924	Distal Intergenic	2	121201977	121202927	951	1	614396	NM_001199075	8751	ENSBTAG00000037902	FAM229A	family with sequence similarity 229 member A	NO
chr2	121257452	121257996	peak_857	1000	.	989.483215	5.961213	-1	147	545	Promoter (<=1kb)	2	121225602	121257548	31947	2	404126	NM_001037444	0	ENSBTAG00000012698	HDAC1	histone deacetylase 1	NO
chr2	121284454	121284683	peak_858	934	.	214.749374	3.829986	-1	108	230	Promoter (<=1kb)	2	121262594	121283528	20935	2	508890	NM_001034334	-926	ENSBTAG00000012695	LCK	LCK proto-oncogene, Src family tyrosine kinase	YES
chr2	121319471	121319702	peak_859	1000	.	260.255402	4.109182	-1	129	232	Promoter (<=1kb)	2	121316668	121319215	2548	2	507606	NM_001024492	-256	ENSBTAG00000015103	IQCC	IQ motif containing C	NO
chr2	121566471	121576305	peak_860	1000	.	153077.2813	25.589455	-1	8851	9835	Promoter (<=1kb)	2	121575106	121575162	57	2	100498812	NR_036352	0	ENSBTAG00000054661	MIR2887-1	microRNA 2887-1	NO
chr2	121778203	121778481	peak_861	749	.	209.064972	3.727414	-1	68	279	Distal Intergenic	2	121807999	121817775	9777	1	614435	NM_001104998	-29518	ENSBTAG00000039121	PTP4A2	protein tyrosine phosphatase 4A2	NO
chr2	121790662	121791573	peak_862	1000	.	1690.411865	7.175023	-1	490	912	Distal Intergenic	2	121807999	121817775	9777	1	614435	NM_001104998	-16426	ENSBTAG00000039121	PTP4A2	protein tyrosine phosphatase 4A2	NO
chr2	122001696	122002212	peak_863	687	.	355.204437	3.729228	-1	325	517	Distal Intergenic	2	122077535	122095615	18081	1	506928	NM_001097992	-75323	ENSBTAG00000010378	PEF1	penta-EF-hand domain containing 1	NO
chr2	122077125	122077619	peak_864	1000	.	749.695862	5.778215	-1	343	495	Promoter (<=1kb)	2	122077535	122095615	18081	1	506928	NM_001097992	0	ENSBTAG00000010378	PEF1	penta-EF-hand domain containing 1	NO
chr2	122230831	122231201	peak_865	1000	.	522.62085	4.694601	-1	245	371	Downstream (1-2kb)	2	122233168	122249258	16091	2	513593	NM_001035285	18057	ENSBTAG00000035081	SERINC2	serine incorporator 2	NO
chr2	122346831	122347287	peak_866	1000	.	952.336426	5.723631	-1	131	457	Promoter (<=1kb)	2	122347180	122372984	25805	1	534645	NM_001046382	0	ENSBTAG00000016817	SNRNP40	small nuclear ribonucleoprotein U5 subunit 40	NO
chr2	122457381	122457746	peak_867	1000	.	649.420288	4.848526	-1	242	366	Distal Intergenic	2	122528014	122653986	125973	1	535450	NM_001193123	-70268	ENSBTAG00000018979	PUM1	pumilio RNA binding family member 1	NO
chr2	122527616	122528077	peak_868	1000	.	472.207031	4.974646	-1	388	462	Promoter (<=1kb)	2	122528014	122653986	125973	1	535450	NM_001193123	0	ENSBTAG00000018979	PUM1	pumilio RNA binding family member 1	NO
chr2	122657444	122657924	peak_869	563	.	270.820648	3.892414	-1	61	481	Distal Intergenic	2	122667127	122702779	35653	1	618198	NM_001206531	-9203	ENSBTAG00000026676	SDC3	syndecan 3	NO
chr2	122808237	122808588	peak_870	757	.	266.584106	3.44416	-1	88	352	Promoter (<=1kb)	2	122807359	122833480	26122	1	512361	NM_001046118	878	ENSBTAG00000005477	LAPTM5	lysosomal protein transmembrane 5	NO
chr2	124325572	124325829	peak_871	1000	.	333.314087	4.145821	-1	190	258	Promoter (<=1kb)	2	124237184	124325552	88369	2	535675	NM_001191494	-20	ENSBTAG00000012848	PTPRU	protein tyrosine phosphatase receptor type U	NO
chr2	124372925	124373171	peak_872	1000	.	320.303925	3.954393	-1	91	247	Promoter (1-2kb)	2	124375055	124400703	25649	1	614310	NM_001101231	-1884	ENSBTAG00000013309	SRSF4	serine and arginine rich splicing factor 4	NO
chr2	124374547	124375505	peak_873	1000	.	1266.016235	5.949545	-1	404	959	Promoter (<=1kb)	2	124375055	124400703	25649	1	614310	NM_001101231	0	ENSBTAG00000013309	SRSF4	serine and arginine rich splicing factor 4	NO
chr2	124589232	124589770	peak_874	1000	.	578.167358	4.100743	-1	443	539	Distal Intergenic	2	124431682	124527323	95642	2	281753	NM_174311	-61909	ENSBTAG00000006667	EPB41	erythrocyte membrane protein band 4.1	NO
chr2	124610619	124611186	peak_875	1000	.	732.786987	4.642746	-1	143	568	Distal Intergenic	2	124631202	124671180	39979	2	781956	NM_001191148	59994	ENSBTAG00000003202	OPRD1	opioid receptor delta 1	NO
chr2	124612728	124613226	peak_876	760	.	379.000885	4.352225	-1	103	499	Distal Intergenic	2	124631202	124671180	39979	2	781956	NM_001191148	57954	ENSBTAG00000003202	OPRD1	opioid receptor delta 1	NO
chr2	124739290	124739987	peak_877	1000	.	1093.056152	5.935481	-1	417	698	Promoter (<=1kb)	2	124710242	124739690	29449	2	541050	NM_001076253	0	ENSBTAG00000015771	YTHDF2	YTH N6-methyladenosine RNA binding protein 2	NO
chr2	124791929	124792324	peak_878	874	.	346.235657	4.996854	-1	145	396	Distal Intergenic	2	124759132	124785888	26757	2	540374	NM_001046475	-6041	ENSBTAG00000001160	GMEB1	glucocorticoid modulatory element binding protein 1	NO
chr2	124806469	124806652	peak_879	1000	.	307.040649	4.542161	-1	81	184	Distal Intergenic	2	124810168	124834098	23931	1	614227	NM_001034754	-3516	ENSBTAG00000026660	TAF12	TATA-box binding protein associated factor 12	NO
chr2	124850719	124851503	peak_880	1000	.	996.568726	5.216886	-1	393	785	Promoter (<=1kb)	2	124850784	124854008	3225	1	100174923	NR_038147	0	ENSBTAG00000048228	SNHG12	small nucleolar RNA host gene 12 (non-protein coding)	NO
chr2	124878604	124878857	peak_881	1000	.	355.589539	4.471404	-1	156	254	Promoter (<=1kb)	2	124855240	124878660	23421	2	532582	NM_001075967	0	ENSBTAG00000010393	TRNAU1AP	tRNA selenocysteine 1 associated protein 1	NO
chr2	124902935	124903388	peak_882	705	.	320.09729	4.584873	-1	291	454	Distal Intergenic	2	124883390	124897725	14336	2	534142	NM_001105408	-5210	ENSBTAG00000003788	RCC1	regulator of chromosome condensation 1	NO
chr2	124918071	124918350	peak_883	1000	.	387.296967	4.282843	-1	70	280	Promoter (<=1kb)	2	124914898	124918194	3297	2	100505379	NR_036663	0	NA	SNHG3	small nucleolar RNA host gene 3 (non-protein coding)	NO
chr2	125031813	125032573	peak_884	1000	.	777.178101	5.364492	-1	604	761	Distal Intergenic	2	125068636	125074214	5579	2	540695	NM_001076235	41641	ENSBTAG00000002678	MED18	mediator complex subunit 18	NO
chr2	125131620	125132122	peak_885	1000	.	863.345642	4.889056	-1	316	503	Promoter (<=1kb)	2	125116133	125131726	15594	2	509863	NM_001024507	0	ENSBTAG00000002363	SESN2	sestrin 2	NO
chr2	125137063	125137604	peak_886	1000	.	1074.586182	6.553091	-1	353	542	Distal Intergenic	2	125116133	125131726	15594	2	509863	NM_001024507	-5337	ENSBTAG00000002363	SESN2	sestrin 2	NO
chr2	125147630	125147984	peak_887	977	.	346.935333	3.949537	-1	92	355	Promoter (<=1kb)	2	125145440	125147684	2245	2	327699	NM_175816	0	ENSBTAG00000006342	ATP5IF1	ATP synthase inhibitory factor subunit 1	NO
chr2	125295033	125295574	peak_888	1000	.	839.006287	5.175545	-1	238	542	Distal Intergenic	2	125316401	125387314	70914	1	514364	NM_001206731	-20827	ENSBTAG00000043989	EYA3	EYA transcriptional coactivator and phosphatase 3	NO
chr2	125400102	125400701	peak_889	1000	.	698.959656	5.858155	-1	263	600	Downstream (<1kb)	2	125400857	125432679	31823	2	518699	NM_001100379	31978	ENSBTAG00000012997	SMPDL3B	sphingomyelin phosphodiesterase acid like 3B	NO
chr2	125447907	125448466	peak_890	1000	.	1034.338867	6.060741	-1	219	560	Promoter (<=1kb)	2	125448288	125470854	22567	1	507912	NM_001045984	0	ENSBTAG00000006225	RPA2	replication protein A2	NO
chr2	125545045	125545539	peak_891	585	.	289.41214	4.054794	-1	86	495	Promoter (<=1kb)	2	125527083	125545119	18037	2	282319	NM_174582	0	ENSBTAG00000003866	PPP1R8	protein phosphatase 1 regulatory subunit 8	NO
chr2	125585824	125586285	peak_892	880	.	406.487152	4.353209	-1	187	462	Promoter (<=1kb)	2	125550300	125585863	35564	2	505538	NM_001101053	0	ENSBTAG00000001192	STX12	syntaxin 12	NO
chr2	125635058	125635655	peak_893	1000	.	2151.57251	7.505708	-1	390	598	Promoter (<=1kb)	2	125604201	125635148	30948	2	535402	NM_001015660	0	ENSBTAG00000019614	FAM76A	family with sequence similarity 76 member A	NO
chr2	125668906	125669689	peak_894	552	.	432.45285	3.688196	-1	171	784	Distal Intergenic	2	125662197	125665785	3589	1	512913	NM_001075588	6709	ENSBTAG00000007554	IFI6	interferon alpha inducible protein 6	NO
chr2	125671865	125672318	peak_895	885	.	401.783691	4.471404	-1	180	454	Distal Intergenic	2	125662197	125665785	3589	1	512913	NM_001075588	9668	ENSBTAG00000007554	IFI6	interferon alpha inducible protein 6	NO
chr2	125691583	125691915	peak_896	1000	.	471.356812	4.321315	-1	219	333	Promoter (<=1kb)	2	125691955	125707440	15486	1	516133	NM_001098991	-40	ENSBTAG00000011784	FGR	FGR proto-oncogene, Src family tyrosine kinase	NO
chr2	125750423	125750757	peak_897	844	.	282.736633	3.973815	-1	166	335	Distal Intergenic	2	125759503	125780838	21336	1	522105	NM_001206409	-8746	ENSBTAG00000037456	AHDC1	AT-hook DNA binding motif containing 1	NO
chr2	125814133	125814466	peak_898	845	.	282.183014	4.345299	-1	265	334	Promoter (<=1kb)	2	125814902	125884484	69583	1	504482	NM_001081511	-436	ENSBTAG00000018374	WASF2	WASP family member 2	NO
chr2	125814592	125815116	peak_899	1000	.	665.355225	5.381948	-1	106	525	Promoter (<=1kb)	2	125814902	125884484	69583	1	504482	NM_001081511	0	ENSBTAG00000018374	WASF2	WASP family member 2	NO
chr2	125920588	125920821	peak_900	870	.	203.687561	3.685381	-1	103	234	Promoter (<=1kb)	2	125921162	125934053	12892	1	614598	NM_001193236	-341	ENSBTAG00000010254	MAP3K6	mitogen-activated protein kinase kinase kinase 6	NO
chr2	125956658	125957235	peak_901	1000	.	887.104492	5.160018	-1	338	578	Promoter (<=1kb)	2	125946151	125956940	10790	2	614627	NM_001035451	0	ENSBTAG00000010249	TMEM222	transmembrane protein 222	NO
chr2	126036632	126037187	peak_902	1000	.	1111.502808	5.442755	-1	323	556	Promoter (<=1kb)	2	125970802	126036698	65897	2	789937	NM_001205398	0	ENSBTAG00000053588	WDTC1	WD and tetratricopeptide repeats 1	NO
chr2	126090147	126090358	peak_903	1000	.	283.584717	4.419318	-1	115	212	Promoter (<=1kb)	2	126090704	126141637	50934	1	317654	NM_174833	-346	ENSBTAG00000008766	SLC9A1	solute carrier family 9 member A1	NO
chr2	126106811	126107012	peak_904	1000	.	235.609283	3.615292	-1	104	202	Intron (NM_174833/317654, intron 1 of 13)	2	126090704	126141637	50934	1	317654	NM_174833	16107	ENSBTAG00000008766	SLC9A1	solute carrier family 9 member A1	NO
chr2	126212481	126212902	peak_905	477	.	201.111694	3.154665	-1	179	422	Promoter (<=1kb)	2	126212812	126220278	7467	1	506745	NM_001045950	0	ENSBTAG00000018413	TENT5B	terminal nucleotidyltransferase 5B	NO
chr2	126272521	126272871	peak_906	768	.	269.565063	4.140308	-1	144	351	Downstream (<1kb)	2	126273269	126286709	13441	2	513277	NM_001075607	13838	ENSBTAG00000004416	NUDC	nuclear distribution C, dynein complex regulator	YES
chr2	126286515	126286936	peak_907	1000	.	586.218994	5.285068	-1	281	422	Promoter (<=1kb)	2	126273269	126286709	13441	2	513277	NM_001075607	0	ENSBTAG00000004416	NUDC	nuclear distribution C, dynein complex regulator	NO
chr2	126302754	126303152	peak_908	945	.	377.170013	4.090642	-1	137	399	Distal Intergenic	2	126314727	126321490	6764	1	514771	NM_001098972	-11575	ENSBTAG00000014849	GPATCH3	G-patch domain containing 3	YES
chr2	126321546	126321823	peak_909	850	.	236.282303	3.796368	-1	161	278	Promoter (<=1kb)	2	126321693	126331140	9448	1	514772	NM_001098973	0	ENSBTAG00000014850	GPN2	GPN-loop GTPase 2	NO
chr2	126339169	126339684	peak_910	1000	.	1341.589233	6.170266	-1	374	516	Promoter (1-2kb)	2	126340193	126341536	1344	2	528453	NM_001075912	1852	ENSBTAG00000009223	SFN	stratifin	NO
chr2	126364292	126364790	peak_911	626	.	312.282135	3.717138	-1	194	499	Distal Intergenic	2	126340193	126341536	1344	2	528453	NM_001075912	-22756	ENSBTAG00000009223	SFN	stratifin	NO
chr2	126368056	126368376	peak_912	1000	.	359.798462	4.199126	-1	194	321	Distal Intergenic	2	126340193	126341536	1344	2	528453	NM_001075912	-26520	ENSBTAG00000009223	SFN	stratifin	NO
chr2	126401879	126402804	peak_913	1000	.	1235.829834	5.811274	-1	95	926	Promoter (<=1kb)	2	126392888	126402232	9345	2	519213	NM_001192505	0	ENSBTAG00000009796	PIGV	phosphatidylinositol glycan anchor biosynthesis class V	NO
chr2	126409946	126410331	peak_914	848	.	327.442963	4.014776	-1	164	386	Exon (NM_001205785/540181, exon 20 of 20)	2	126392888	126402232	9345	2	519213	NM_001192505	-7714	ENSBTAG00000009796	PIGV	phosphatidylinositol glycan anchor biosynthesis class V	NO
chr2	126438879	126439557	peak_915	834	.	566.582214	4.756511	-1	403	679	Intron (NM_001205785/540181, intron 4 of 19)	2	126392888	126402232	9345	2	519213	NM_001192505	-36647	ENSBTAG00000009796	PIGV	phosphatidylinositol glycan anchor biosynthesis class V	NO
chr2	126477344	126478161	peak_916	1000	.	1419.930542	5.923589	-1	377	818	Promoter (<=1kb)	2	126408497	126477024	68528	2	540181	NM_001205785	-320	ENSBTAG00000001024	ARID1A	AT-rich interaction domain 1A	NO
chr2	126480157	126480390	peak_917	1000	.	283.610382	3.71779	-1	135	234	Distal Intergenic	2	126408497	126477024	68528	2	540181	NM_001205785	-3133	ENSBTAG00000001024	ARID1A	AT-rich interaction domain 1A	NO
chr2	126480844	126481219	peak_918	638	.	239.964615	3.477426	-1	60	376	Distal Intergenic	2	126408497	126477024	68528	2	540181	NM_001205785	-3820	ENSBTAG00000001024	ARID1A	AT-rich interaction domain 1A	NO
chr2	126531585	126533115	peak_919	1000	.	2171.018555	5.613039	-1	234	1531	Distal Intergenic	2	126408497	126477024	68528	2	540181	NM_001205785	-54561	ENSBTAG00000001024	ARID1A	AT-rich interaction domain 1A	NO
chr2	126601427	126601754	peak_920	723	.	237.271072	3.380879	-1	88	328	Intron (NM_001083722/533908, intron 2 of 21)	2	126574902	126612783	37882	2	533908	NM_001083722	11029	ENSBTAG00000014447	RPS6KA1	ribosomal protein S6 kinase A1	NO
chr2	126631237	126631706	peak_921	436	.	204.703537	3.221746	-1	272	470	Distal Intergenic	2	126574902	126612783	37882	2	533908	NM_001083722	-18454	ENSBTAG00000014447	RPS6KA1	ribosomal protein S6 kinase A1	NO
chr2	126663701	126664708	peak_922	1000	.	1412.908691	5.769262	-1	181	1008	Promoter (<=1kb)	2	126660981	126664547	3567	2	512161	NM_001098945	0	NA	HMGN2	high mobility group nucleosomal binding domain 2	NO
chr2	126704308	126704728	peak_923	1000	.	481.504547	4.542366	-1	185	421	Promoter (<=1kb)	2	126676003	126704370	28368	2	523264	NM_001035346	0	ENSBTAG00000003235	DHDDS	dehydrodolichyl diphosphate synthase subunit	NO
chr2	126772916	126773513	peak_924	580	.	346.676544	3.513765	-1	101	598	Distal Intergenic	2	126777986	126802980	24995	1	507142	NM_001109791	-4473	ENSBTAG00000005629	CRYBG2	crystallin beta-gamma domain containing 2	NO
chr2	126814548	126815025	peak_925	1000	.	524.278015	4.792461	-1	91	478	Promoter (<=1kb)	2	126814773	126836844	22072	1	515112	NM_001243296	0	ENSBTAG00000009581	UBXN11	UBX domain protein 11	NO
chr2	126838587	126839582	peak_926	1000	.	1320.983887	5.922633	-1	418	996	Promoter (<=1kb)	2	126837551	126839005	1455	2	614672	NM_001034763	0	ENSBTAG00000009580	SH3BGRL3	SH3 domain binding glutamate rich protein like 3	NO
chr2	126876479	126876936	peak_927	1000	.	550.047058	4.943796	-1	188	458	Distal Intergenic	2	126837551	126839005	1455	2	614672	NM_001034763	-37474	ENSBTAG00000009580	SH3BGRL3	SH3 domain binding glutamate rich protein like 3	NO
chr2	126935225	126935536	peak_928	882	.	275.053436	3.613847	-1	221	312	Downstream (<1kb)	2	126936276	126939832	3557	2	787384	NM_001099203	4296	ENSBTAG00000013131	FAM110D	family with sequence similarity 110 member D	NO
chr2	126973851	126974777	peak_929	746	.	691.946106	4.248927	-1	602	927	Promoter (<=1kb)	2	126967361	126975053	7693	2	510253	NM_001206373	276	ENSBTAG00000001513	PDIK1L	PDLIM1 interacting kinase 1 like	NO
chr2	127053019	127053752	peak_930	591	.	433.700531	4.129638	-1	394	734	3' UTR	2	127043774	127051091	7318	1	511061	NM_001191496	9245	ENSBTAG00000006355	SLC30A2	solute carrier family 30 member 2	NO
chr2	127089614	127090144	peak_931	1000	.	880.59845	6.158694	-1	158	531	Promoter (<=1kb)	2	127089906	127125126	35221	1	282299	NM_174570	0	ENSBTAG00000005105	PAFAH2	platelet activating factor acetylhydrolase 2	NO
chr2	127199164	127199493	peak_932	610	.	201.286026	3.806745	-1	130	330	Distal Intergenic	2	127217390	127222938	5549	1	522932	NM_001038553	-17897	ENSBTAG00000021787	PAQR7	progestin and adipoQ receptor family member 7	YES
chr2	127253648	127254124	peak_933	1000	.	1238.296753	6.409777	-1	250	477	Promoter (<=1kb)	2	127238785	127253787	15003	2	508852	NM_001034332	0	ENSBTAG00000021781	MTFR1L	mitochondrial fission regulator 1 like	NO
chr2	127329092	127329427	peak_934	857	.	288.055542	3.426792	-1	123	336	Distal Intergenic	2	127256063	127273838	17776	2	616379	NM_001114976	-55254	ENSBTAG00000021778	SELENON	selenoprotein N	NO
chr2	127445120	127445388	peak_935	831	.	223.630753	3.372224	-1	100	269	Distal Intergenic	2	127484374	127508768	24395	2	511199	NM_001083668	63380	ENSBTAG00000001050	LDLRAP1	low density lipoprotein receptor adaptor protein 1	NO
chr2	127609162	127609654	peak_936	1000	.	659.102539	5.670423	-1	318	493	Promoter (<=1kb)	2	127542967	127609318	66352	2	540726	NM_001038647	0	ENSBTAG00000002988	MACO1	macoilin 1	NO
chr2	127610028	127610255	peak_937	1000	.	278.467133	4.203957	-1	135	228	Promoter (<=1kb)	2	127542967	127609318	66352	2	540726	NM_001038647	-710	ENSBTAG00000002988	MACO1	macoilin 1	NO
chr2	127677620	127677880	peak_938	1000	.	284.894775	4.080926	-1	165	261	Promoter (<=1kb)	2	127661909	127677708	15800	2	504456	NM_001075163	0	ENSBTAG00000001296	TMEM50A	transmembrane protein 50A	NO
chr2	127708390	127708968	peak_939	1000	.	670.201111	4.477669	-1	285	579	Promoter (<=1kb)	2	127708664	127712697	4034	1	615263	NM_001103298	0	ENSBTAG00000015222	RSRP1	arginine and serine rich protein 1	NO
chr2	127725847	127726312	peak_940	819	.	381.432037	4.289747	-1	123	466	Distal Intergenic	2	127708664	127712697	4034	1	615263	NM_001103298	17183	ENSBTAG00000015222	RSRP1	arginine and serine rich protein 1	NO
chr2	128103468	128103715	peak_941	1000	.	447.791138	4.818768	-1	123	248	Distal Intergenic	2	128031571	128062834	31264	1	617389	NM_001193158	71897	ENSBTAG00000050474	RUNX3	RUNX family transcription factor 3	NO
chr2	128187994	128188996	peak_942	1000	.	1557.78772	5.871781	-1	550	1003	Promoter (<=1kb)	2	128114756	128188876	74121	2	286823	NM_001080218	0	ENSBTAG00000009470	CLIC4	chloride intracellular channel 4	NO
chr2	128282147	128283505	peak_943	1000	.	2062.314941	7.453167	-1	652	1359	Distal Intergenic	2	128320578	128334929	14352	2	614724	NM_001302943	51424	ENSBTAG00000012604	NCMAP	non-compact myelin associated protein	NO
chr2	128422560	128422900	peak_944	1000	.	495.010559	5.022651	-1	91	341	Promoter (<=1kb)	2	128388785	128422500	33716	2	506601	NM_001045945	-60	ENSBTAG00000017452	RCAN3	RCAN family member 3	NO
chr2	128498853	128499216	peak_945	1000	.	571.730225	5.144647	-1	264	364	Promoter (1-2kb)	2	128500788	128560304	59517	1	616738	NM_001102304	-1572	ENSBTAG00000010278	STPG1	sperm tail PG-rich repeat containing 1	NO
chr2	128781862	128782662	peak_946	359	.	287.474945	3.240256	-1	80	801	Distal Intergenic	2	128753722	128780184	26463	1	508044	NM_001034311	28140	ENSBTAG00000001100	IL22RA1	interleukin 22 receptor subunit alpha 1	NO
chr2	128923964	128924510	peak_947	693	.	378.898926	3.679259	-1	182	547	Promoter (<=1kb)	2	128924312	128936371	12060	1	768310	NM_001078126	0	ENSBTAG00000008072	SRSF10	serine and arginine rich splicing factor 10	NO
chr2	128942495	128943043	peak_948	1000	.	835.698669	5.311903	-1	266	549	Promoter (<=1kb)	2	128938565	128942609	4045	2	767836	NM_001076957	0	ENSBTAG00000030435	PNRC2	proline rich nuclear receptor coactivator 2	NO
chr2	129056247	129056666	peak_949	1000	.	630.245911	5.479451	-1	207	420	Promoter (<=1kb)	2	129056430	129079504	23075	1	509522	NM_001046035	0	ENSBTAG00000030434	FUCA1	alpha-L-fucosidase 1	NO
chr2	129091372	129091822	peak_950	625	.	281.750122	3.646341	-1	98	451	Promoter (<=1kb)	2	129091585	129109718	18134	1	317658	NM_001075132	0	ENSBTAG00000021832	HMGCL	3-hydroxy-3-methylglutaryl-CoA lyase	NO
chr2	129110933	129111422	peak_951	1000	.	549.645386	4.468232	-1	264	490	Promoter (<=1kb)	2	129111319	129115907	4589	1	523154	NM_001206208	0	ENSBTAG00000005002	GALE	UDP-galactose-4-epimerase	NO
chr2	129120311	129120547	peak_952	930	.	220.296341	3.557304	-1	76	237	Promoter (<=1kb)	2	129115954	129120347	4394	2	784764	NM_001080362	0	ENSBTAG00000011625	LYPLA2	lysophospholipase 2	NO
chr2	129155980	129156327	peak_953	1000	.	586.220276	4.904891	-1	194	348	Promoter (<=1kb)	2	129147032	129156032	9001	2	784844	NM_001102333	0	ENSBTAG00000026585	ELOA	elongin A	NO
chr2	129197899	129198194	peak_954	1000	.	378.689545	4.61077	-1	141	296	Promoter (<=1kb)	2	129194243	129197995	3753	2	512745	NM_001075581	0	ENSBTAG00000020905	RPL11	ribosomal protein L11	NO
chr2	129293386	129293691	peak_955	1000	.	402.081818	4.104605	-1	169	306	Distal Intergenic	2	129296772	129298371	1600	1	538690	NM_001014950	-3081	ENSBTAG00000030425	ID3	inhibitor of DNA binding 3, HLH protein	NO
chr2	129296499	129296900	peak_956	1000	.	571.476746	4.51511	-1	123	402	Promoter (<=1kb)	2	129296772	129298371	1600	1	538690	NM_001014950	0	ENSBTAG00000030425	ID3	inhibitor of DNA binding 3, HLH protein	NO
chr2	129301352	129301780	peak_957	1000	.	452.942017	4.038356	-1	351	429	Distal Intergenic	2	129296772	129298371	1600	1	538690	NM_001014950	4580	ENSBTAG00000030425	ID3	inhibitor of DNA binding 3, HLH protein	NO
chr2	129367640	129368604	peak_958	1000	.	1193.789795	5.000205	-1	321	965	Promoter (<=1kb)	2	129368359	129412780	44422	1	523797	NM_001083446	0	ENSBTAG00000012263	ASAP3	ArfGAP with SH3 domain, ankyrin repeat and PH domain 3	NO
chr2	129477561	129478640	peak_959	1000	.	2818.828613	7.728353	-1	596	1080	Distal Intergenic	2	129502588	129531647	29060	1	512479	NM_001082608	-23948	ENSBTAG00000016578	HNRNPR	heterogeneous nuclear ribonucleoprotein R	NO
chr2	129499072	129499362	peak_960	1000	.	493.420013	4.970225	-1	194	291	Distal Intergenic	2	129502588	129531647	29060	1	512479	NM_001082608	-3226	ENSBTAG00000016578	HNRNPR	heterogeneous nuclear ribonucleoprotein R	NO
chr2	129672439	129672780	peak_961	1000	.	362.221344	4.140527	-1	240	342	Promoter (<=1kb)	2	129672631	129764693	92063	1	516426	NM_001205828	0	ENSBTAG00000009502	LUZP1	leucine zipper protein 1	NO
chr2	129836184	129836494	peak_962	703	.	218.642593	3.030218	-1	213	311	Distal Intergenic	2	129672631	129764693	92063	1	516426	NM_001205828	163553	ENSBTAG00000009502	LUZP1	leucine zipper protein 1	NO
chr2	130373773	130374091	peak_963	807	.	257.586395	4.285199	-1	222	319	Distal Intergenic	2	130297461	130333090	35630	2	534714	NM_001206061	-40683	ENSBTAG00000016448	ZBTB40	zinc finger and BTB domain containing 40	NO
chr2	130787884	130788221	peak_964	1000	.	1009.921631	6.737195	-1	199	338	Distal Intergenic	2	130801971	130806189	4219	2	515042	NM_001105370	17968	ENSBTAG00000040602	LOC515042	SCAN domain containing 1-like	NO
chr2	130867074	130867623	peak_965	417	.	229.365372	3.358516	-1	249	550	Distal Intergenic	2	130852073	130855682	3610	1	789612	NM_001105022	15001	ENSBTAG00000030269	LOC789612	uncharacterized LOC789612	NO
chr2	131012474	131013408	peak_966	1000	.	1103.207397	5.678346	-1	131	935	Distal Intergenic	2	131095754	131165879	70126	1	532839	NM_001076888	-82346	ENSBTAG00000008952	RAP1GAP	RAP1 GTPase activating protein	NO
chr2	131330479	131330817	peak_967	1000	.	485.717712	4.314764	-1	242	339	Distal Intergenic	2	131394409	131447800	53392	1	281133	NM_181009	-63592	ENSBTAG00000002977	ECE1	endothelin converting enzyme 1	NO
chr2	131482616	131483277	peak_968	1000	.	1001.288147	6.328991	-1	565	662	Distal Intergenic	2	131394409	131447800	53392	1	281133	NM_181009	88207	ENSBTAG00000002977	ECE1	endothelin converting enzyme 1	NO
chr2	131854850	131856072	peak_969	634	.	775.189026	3.797538	-1	279	1223	Promoter (<=1kb)	2	131855977	131892000	36024	1	510194	NM_001075436	0	ENSBTAG00000018656	HP1BP3	heterochromatin protein 1 binding protein 3	NO
chr2	131971438	131972303	peak_970	1000	.	1183.123535	6.365948	-1	404	866	Promoter (<=1kb)	2	131972128	131985984	13857	1	510682	NM_001101073	0	ENSBTAG00000006085	DDOST	dolichyl-diphosphooligosaccharide--protein glycosyltransferase non-catalytic subunit	NO
chr2	132006634	132006923	peak_971	1000	.	327.287292	4.290985	-1	87	290	Promoter (<=1kb)	2	131986296	132006686	20391	2	510683	NM_001099701	0	ENSBTAG00000006084	PINK1	PTEN induced kinase 1	NO
chr2	132832013	132832197	peak_972	1000	.	224.831558	4.261695	-1	92	185	Distal Intergenic	2	132789023	132792367	3345	1	506243	NM_001192086	42990	ENSBTAG00000004418	PLA2G2E	phospholipase A2 group IIE	NO
chr2	133200800	133201209	peak_973	1000	.	677.944824	5.715101	-1	242	410	Promoter (1-2kb)	2	133202404	133340284	137881	1	338052	NM_176648	-1195	ENSBTAG00000004554	CAPZB	capping actin protein of muscle Z-line subunit beta	NO
chr2	133363348	133364249	peak_974	840	.	757.755066	5.423896	-1	196	902	Promoter (<=1kb)	2	133363649	133369986	6338	1	511996	NM_001101949	0	ENSBTAG00000012289	AKR7A2	aldo-keto reductase family 7 member A2	NO
chr2	133411200	133411777	peak_975	1000	.	1019.105286	5.907482	-1	468	578	Promoter (<=1kb)	2	133405831	133411304	5474	2	509932	NM_001083399	0	ENSBTAG00000011951	MRTO4	MRT4 homolog, ribosome maturation factor	NO
chr2	133451752	133452277	peak_976	1000	.	578.098511	5.381741	-1	345	526	Promoter (<=1kb)	2	133452143	133589435	137293	1	514561	NM_001205792	0	ENSBTAG00000015240	UBR4	ubiquitin protein ligase E3 component n-recognin 4	NO
chr2	133705184	133705967	peak_977	1000	.	1502.03479	6.36522	-1	412	784	Distal Intergenic	2	133756949	133790319	33371	1	100126042	NM_001105646	-50982	ENSBTAG00000030335	ALDH4A1	aldehyde dehydrogenase 4 family member A1	NO
chr2	133747225	133747553	peak_978	1000	.	514.519592	4.933202	-1	99	329	Distal Intergenic	2	133756949	133790319	33371	1	100126042	NM_001105646	-9396	ENSBTAG00000030335	ALDH4A1	aldehyde dehydrogenase 4 family member A1	NO
chr2	133756221	133756739	peak_979	1000	.	532.432007	4.186391	-1	404	519	Promoter (<=1kb)	2	133756949	133790319	33371	1	100126042	NM_001105646	-210	ENSBTAG00000030335	ALDH4A1	aldehyde dehydrogenase 4 family member A1	NO
chr2	135212456	135212760	peak_980	755	.	230.223587	3.367451	-1	206	305	Promoter (<=1kb)	2	135211510	135237282	25773	1	509120	NM_001101911	946	ENSBTAG00000008579	RCC2	regulator of chromosome condensation 2	NO
chr2	135548827	135549184	peak_981	1000	.	817.843811	5.910667	-1	91	358	Promoter (<=1kb)	2	135549091	135578116	29026	1	286840	NM_001040483	0	ENSBTAG00000008314	SDHB	succinate dehydrogenase complex iron sulfur subunit B	NO
chr2	135585999	135586509	peak_982	826	.	422.008636	4.379177	-1	240	511	Promoter (<=1kb)	2	135586361	135606403	20043	1	510792	NM_001192271	0	ENSBTAG00000008309	ATP13A2	ATPase cation transporting 13A2	NO
chr2	135668271	135668902	peak_983	774	.	489.141968	4.147255	-1	372	632	Distal Intergenic	2	135674410	135688425	14016	2	509439	NM_001015562	19523	ENSBTAG00000013282	NECAP2	NECAP endocytosis associated 2	NO
chr2	135688388	135688670	peak_984	895	.	253.19101	3.841991	-1	124	283	Promoter (<=1kb)	2	135674410	135688425	14016	2	509439	NM_001015562	0	ENSBTAG00000013282	NECAP2	NECAP endocytosis associated 2	NO
chr2	135759091	135759680	peak_985	1000	.	1308.920044	6.861724	-1	468	590	Promoter (<=1kb)	2	135739469	135759396	19928	2	512452	NM_001114608	0	ENSBTAG00000009251	SZRD1	SUZ RNA binding domain containing 1	NO
chr2	135759852	135760185	peak_986	1000	.	579.414673	4.959686	-1	78	334	Promoter (<=1kb)	2	135739469	135759396	19928	2	512452	NR_102346	-456	ENSBTAG00000009251	SZRD1	SUZ RNA binding domain containing 1	NO
chr2	135783440	135783831	peak_987	778	.	305.151581	3.919072	-1	186	392	Distal Intergenic	2	135739469	135759396	19928	2	512452	NR_102346	-24044	ENSBTAG00000009251	SZRD1	SUZ RNA binding domain containing 1	NO
chr2	135878004	135878198	peak_988	1000	.	218.138947	3.73761	-1	79	195	Distal Intergenic	2	135900377	135911220	10844	1	617280	NM_001206270	-22179	ENSBTAG00000005670	ARHGEF19	Rho guanine nucleotide exchange factor 19	NO
chr2	135944871	135945285	peak_989	1000	.	514.959045	4.470044	-1	79	415	Promoter (<=1kb)	2	135945217	135972064	26848	1	512798	NM_001205731	0	ENSBTAG00000000815	EPHA2	EPH receptor A2	NO
chr2	135953261	135953504	peak_990	1000	.	251.059692	4.281399	-1	104	244	Promoter (1-2kb)	2	135954742	135954787	46	1	114483637	NR_162387	-1238	ENSBTAG00000053870	MIR12026-1	microRNA mir-12026-1	YES
chr2	135954104	135954474	peak_991	564	.	209.087387	3.637977	-1	54	371	Promoter (<=1kb)	2	135954742	135954787	46	1	114483637	NR_162387	-268	ENSBTAG00000053870	MIR12026-1	microRNA mir-12026-1	NO
chr2	136009230	136009589	peak_992	790	.	284.258881	3.895825	-1	192	360	Distal Intergenic	2	135954742	135954787	46	1	114483637	NR_162387	54488	ENSBTAG00000053870	MIR12026-1	microRNA mir-12026-1	NO
chr2	136128609	136130592	peak_993	1000	.	9718.319336	10.116174	-1	789	1984	Distal Intergenic	2	136066732	136069882	3151	2	510340	NM_001205359	-58727	ENSBTAG00000010938	SRARP	steroid receptor associated and regulated protein	NO
chr2	136130795	136130954	peak_994	1000	.	202.346588	3.854784	-1	87	160	Distal Intergenic	2	136066732	136069882	3151	2	510340	NM_001205359	-60913	ENSBTAG00000010938	SRARP	steroid receptor associated and regulated protein	YES
chr3	329988	330394	peak_995	718	.	292.31076	3.680389	-1	195	407	Promoter (<=1kb)	3	313646	330047	16402	2	506944	NM_001192122	0	ENSBTAG00000037819	SFT2D2	SFT2 domain containing 2	NO
chr3	455296	455648	peak_996	736	.	259.854431	3.495764	-1	271	353	Promoter (<=1kb)	3	386403	455442	69040	2	540486	NM_001079615	0	ENSBTAG00000005393	TIPRL	TOR signaling pathway regulator	NO
chr3	752218	753141	peak_997	1000	.	2439.664795	7.57391	-1	462	924	Promoter (<=1kb)	3	572630	752300	179671	2	524645	NM_001191229	0	ENSBTAG00000020969	DCAF6	DDB1 and CUL4 associated factor 6	NO
chr3	997165	997516	peak_998	823	.	289.594971	4.285579	-1	111	352	Promoter (<=1kb)	3	915374	997233	81860	2	539387	NM_001076158	0	ENSBTAG00000002823	MPZL1	myelin protein zero like 1	NO
chr3	1004085	1004712	peak_999	358	.	224.818146	2.939554	-1	560	628	Distal Intergenic	3	915374	997233	81860	2	539387	NM_001076158	-6852	ENSBTAG00000002823	MPZL1	myelin protein zero like 1	NO
chr3	1098701	1099156	peak_1000	1000	.	574.855103	4.788299	-1	172	456	Distal Intergenic	3	1011190	1082997	71808	2	512205	NM_001034418	-15704	ENSBTAG00000014151	RCSD1	RCSD domain containing 1	NO
chr3	1148464	1149251	peak_1001	999	.	786.870728	5.276337	-1	410	788	Promoter (<=1kb)	3	1148863	1160250	11388	1	530908	NM_001075942	0	ENSBTAG00000008931	CREG1	cellular repressor of E1A stimulated genes 1	NO
chr3	1259113	1259561	peak_1002	472	.	211.845566	3.52954	-1	350	449	Intron (NM_174012/281056, intron 1 of 7)	3	1182877	1266845	83969	1	281056	NM_174012	76236	ENSBTAG00000012700	CD247	CD247 molecule	NO
chr3	1480823	1481978	peak_1003	1000	.	1782.40332	7.816247	-1	389	1156	Distal Intergenic	3	1280061	1367294	87234	2	512840	NM_001075582	-113529	ENSBTAG00000024534	POU2F1	POU class 2 homeobox 1	NO
chr3	2034033	2034419	peak_1004	1000	.	749.53894	4.912508	-1	223	387	Promoter (<=1kb)	3	2034298	2050063	15766	1	521918	NM_001101106	0	ENSBTAG00000010456	TADA1	transcriptional adaptor 1	NO
chr3	2034613	2034900	peak_1005	870	.	250.469543	3.984574	-1	190	288	Promoter (<=1kb)	3	2034298	2050063	15766	1	521918	NM_001101106	315	ENSBTAG00000010456	TADA1	transcriptional adaptor 1	NO
chr3	2069396	2069979	peak_1006	1000	.	1033.407959	5.76744	-1	374	584	Promoter (<=1kb)	3	2051953	2069573	17621	2	539790	NM_001099100	0	ENSBTAG00000010775	POGK	pogo transposable element derived with KRAB domain	NO
chr3	3220198	3220911	peak_1007	1000	.	736.718689	4.976467	-1	197	714	Promoter (<=1kb)	3	3220621	3249671	29051	1	537539	NM_001046423	0	ENSBTAG00000017852	ALDH9A1	aldehyde dehydrogenase 9 family member A1	NO
chr3	3287995	3288297	peak_1008	1000	.	399.110382	4.345566	-1	133	303	Promoter (<=1kb)	3	3264988	3288116	23129	2	507346	NM_001035046	0	ENSBTAG00000010265	MGST3	microsomal glutathione S-transferase 3	NO
chr3	3288602	3288831	peak_1009	1000	.	334.470245	4.13587	-1	75	230	Promoter (<=1kb)	3	3264988	3288116	23129	2	507346	NM_001035046	-486	ENSBTAG00000010265	MGST3	microsomal glutathione S-transferase 3	NO
chr3	4480978	4481449	peak_1010	1000	.	655.900024	5.912896	-1	339	472	Promoter (<=1kb)	3	4187268	4480511	293244	2	540688	NM_001192768	-467	ENSBTAG00000013801	PBX1	PBX homeobox 1	NO
chr3	5998624	5998897	peak_1011	1000	.	413.916199	5.139158	-1	145	274	Promoter (<=1kb)	3	5960376	5998688	38313	2	519504	NM_001099011	0	ENSBTAG00000007247	NUF2	NUF2 component of NDC80 kinetochore complex	NO
chr3	6664072	6664901	peak_1012	1000	.	1866.668213	7.573542	-1	618	830	Promoter (<=1kb)	3	6634644	6664465	29822	2	505212	NM_001083375	0	ENSBTAG00000005976	HSD17B7	hydroxysteroid 17-beta dehydrogenase 7	NO
chr3	6938009	6938943	peak_1013	1000	.	1449.779175	5.692994	-1	251	935	Promoter (<=1kb)	3	6906312	6938080	31769	2	535325	NM_001046404	0	ENSBTAG00000010206	UAP1	UDP-N-acetylglucosamine pyrophosphorylase 1	NO
chr3	7000146	7000454	peak_1014	1000	.	349.114197	4.043013	-1	205	309	Promoter (<=1kb)	3	6980639	7000125	19487	2	538770	NM_001205585	-21	ENSBTAG00000012694	UHMK1	U2AF homology motif kinase 1	NO
chr3	7468055	7468365	peak_1015	915	.	284.470673	3.691187	-1	192	311	Promoter (<=1kb)	3	7126370	7467854	341485	2	539686	NM_001146219	-201	NA	NOS1AP	nitric oxide synthase 1 adaptor protein	NO
chr3	8024504	8025279	peak_1016	1000	.	950.282959	5.088656	-1	266	776	Distal Intergenic	3	8037672	8044343	6672	2	782652	NM_001109806	19064	ENSBTAG00000038124	FCGR2A	Fc fragment of IgG receptor IIa	NO
chr3	8033600	8033991	peak_1017	800	.	313.556976	4.140527	-1	313	392	Distal Intergenic	3	8037672	8044343	6672	2	782652	NM_001109806	10352	ENSBTAG00000038124	FCGR2A	Fc fragment of IgG receptor IIa	NO
chr3	8134796	8135100	peak_1018	759	.	231.373901	3.487453	-1	44	305	Distal Intergenic	3	8143059	8175606	32548	1	510399	NM_001034380	-7959	ENSBTAG00000015856	CFAP126	cilia and flagella associated protein 126	NO
chr3	8142713	8143358	peak_1019	820	.	530.039429	4.350538	-1	355	646	Promoter (<=1kb)	3	8143059	8175606	32548	1	510399	NM_001034380	0	ENSBTAG00000015856	CFAP126	cilia and flagella associated protein 126	NO
chr3	8280157	8280798	peak_1020	1000	.	1022.349731	5.995286	-1	97	642	Promoter (<=1kb)	3	8275799	8280293	4495	2	505393	NM_001014853	0	ENSBTAG00000009213	TOMM40L	translocase of outer mitochondrial membrane 40 like	NO
chr3	8281843	8282118	peak_1021	1000	.	289.084717	3.56772	-1	181	276	Promoter (<=1kb)	3	8282869	8284124	1256	1	505394	NM_001045916	-751	ENSBTAG00000009212	APOA2	apolipoprotein A2	YES
chr3	8300189	8300432	peak_1022	1000	.	287.449127	3.843615	-1	155	244	Promoter (<=1kb)	3	8290741	8300261	9521	2	327697	NM_001075137	0	ENSBTAG00000002203	NDUFS2	NADH:ubiquinone oxidoreductase core subunit S2	NO
chr3	8330661	8331114	peak_1023	1000	.	617.99469	4.963264	-1	140	454	Promoter (<=1kb)	3	8326939	8330785	3847	2	515770	NM_001192426	0	ENSBTAG00000021894	PPOX	protoporphyrinogen oxidase	NO
chr3	8337468	8338000	peak_1024	645	.	343.855713	3.912339	-1	192	533	Promoter (<=1kb)	3	8331487	8337654	6168	2	534273	NM_001046376	0	ENSBTAG00000021893	USP21	ubiquitin specific peptidase 21	NO
chr3	8362434	8363272	peak_1025	1000	.	1252.598389	7.003544	-1	509	839	Promoter (<=1kb)	3	8363157	8373317	10161	1	538428	NM_001034643	0	ENSBTAG00000020154	DEDD	death effector domain containing	NO
chr3	8376828	8377216	peak_1026	788	.	306.400482	3.864709	-1	99	389	Promoter (<=1kb)	3	8376916	8388862	11947	1	404138	NM_001080221	0	ENSBTAG00000020152	PFDN2	prefoldin subunit 2	NO
chr3	8419982	8420514	peak_1027	566	.	301.792603	3.711061	-1	88	533	Promoter (<=1kb)	3	8420191	8435162	14972	1	538835	NM_001191499	0	ENSBTAG00000017875	ARHGAP30	Rho GTPase activating protein 30	NO
chr3	8436658	8437219	peak_1028	1000	.	600.841919	4.153692	-1	93	562	Promoter (<=1kb)	3	8436890	8442550	5661	1	407239	NM_001001161	0	ENSBTAG00000017873	USF1	upstream transcription factor 1	NO
chr3	8693686	8694352	peak_1029	1000	.	899.853943	5.289137	-1	485	667	Promoter (<=1kb)	3	8693934	8695740	1807	1	788736	NR_044990	0	NA	LOC788736	poly(A) binding protein interacting protein 1 pseudogene	NO
chr3	8718493	8718875	peak_1030	1000	.	402.079346	3.964304	-1	89	383	Promoter (<=1kb)	3	8718821	8755630	36810	1	513468	NM_001192350	0	ENSBTAG00000002951	CD244	CD244 molecule	YES
chr3	9350424	9350704	peak_1031	1000	.	604.293945	5.684338	-1	90	281	Promoter (<=1kb)	3	9350633	9394691	44059	1	100126041	NM_001105645	0	ENSBTAG00000004333	COPA	coatomer protein complex subunit alpha	NO
chr3	9419431	9419675	peak_1032	1000	.	602.018677	5.38807	-1	147	245	Promoter (<=1kb)	3	9420386	9462754	42369	1	510316	NM_001206419	-711	ENSBTAG00000005796	DCAF8	DDB1 and CUL4 associated factor 8	NO
chr3	9576720	9577687	peak_1033	1000	.	2468.492432	7.79537	-1	482	968	Promoter (<=1kb)	3	9577491	9584507	7017	1	519266	NM_001082439	0	ENSBTAG00000009982	IGSF8	immunoglobulin superfamily member 8	NO
chr3	9761059	9761420	peak_1034	682	.	246.866684	3.7071	-1	110	362	Promoter (<=1kb)	3	9761198	9769006	7809	1	282379	NM_001013599	0	ENSBTAG00000002068	TAGLN2	transgelin 2	NO
chr3	9763567	9764256	peak_1035	783	.	540.451538	4.692786	-1	279	690	Promoter (<=1kb)	3	9764117	9764189	73	1	100313341	NR_030843	0	ENSBTAG00000044526	MIR1584	microRNA mir-1584	YES
chr3	9775714	9776089	peak_1036	1000	.	477.983093	4.601462	-1	233	376	Distal Intergenic	3	9783428	9812756	29329	1	617350	NM_001038219	-7339	ENSBTAG00000018487	CFAP45	cilia and flagella associated protein 45	NO
chr3	9777688	9778232	peak_1037	789	.	429.801758	4.513944	-1	200	545	Distal Intergenic	3	9783428	9812756	29329	1	617350	NM_001038219	-5196	ENSBTAG00000018487	CFAP45	cilia and flagella associated protein 45	NO
chr3	9786529	9786941	peak_1038	689	.	284.52536	3.720985	-1	204	413	Intron (NM_001038219/617350, intron 1 of 11)	3	9783428	9812756	29329	1	617350	NM_001038219	3101	ENSBTAG00000018487	CFAP45	cilia and flagella associated protein 45	NO
chr3	9791194	9791410	peak_1039	1000	.	352.548431	4.497708	-1	76	217	Intron (NM_001038219/617350, intron 2 of 11)	3	9783428	9812756	29329	1	617350	NM_001038219	7766	ENSBTAG00000018487	CFAP45	cilia and flagella associated protein 45	NO
chr3	9914224	9914710	peak_1040	1000	.	1218.28125	6.394916	-1	243	487	Promoter (<=1kb)	3	9912931	9914339	1409	2	513978	NM_001082609	0	ENSBTAG00000004776	DUSP23	dual specificity phosphatase 23	NO
chr3	11862698	11862954	peak_1041	785	.	201.765381	3.635504	-1	128	257	Promoter (<=1kb)	3	11859214	11862718	3505	2	781011	NM_001075382	0	ENSBTAG00000054063	CD1A	CD1a molecule	NO
chr3	12222023	12222214	peak_1042	1000	.	254.172073	4.147255	-1	104	192	Distal Intergenic	3	12508921	12526879	17959	1	528593	NM_001102119	-286707	ENSBTAG00000022514	CD5L	CD5 molecule like	NO
chr3	12903909	12904207	peak_1043	863	.	258.089661	3.892804	-1	73	299	Distal Intergenic	3	12577610	12610188	32579	1	517846	NM_001102045	326299	ENSBTAG00000005891	FCRL1	Fc receptor like 1	YES
chr3	13064294	13064518	peak_1044	1000	.	291.349091	4.04394	-1	127	225	Distal Intergenic	3	12577610	12610188	32579	1	517846	NM_001102045	486684	ENSBTAG00000005891	FCRL1	Fc receptor like 1	YES
chr3	13711333	13711687	peak_1045	721	.	256.120605	3.427856	-1	231	355	Distal Intergenic	3	13732606	13742097	9492	1	538995	NM_001205609	-20919	ENSBTAG00000008649	ETV3	ETS variant 3	NO
chr3	13730088	13730980	peak_1046	889	.	793.450989	5.542322	-1	454	893	Promoter (1-2kb)	3	13732606	13742097	9492	1	538995	NM_001205609	-1626	ENSBTAG00000008649	ETV3	ETS variant 3	NO
chr3	14069989	14070634	peak_1047	1000	.	1374.377686	7.20596	-1	312	646	Promoter (<=1kb)	3	14042533	14070245	27713	2	507189	NM_001045961	0	ENSBTAG00000000608	PRCC	proline rich mitotic checkpoint control factor	NO
chr3	14082096	14082731	peak_1048	1000	.	1107.927734	5.931592	-1	400	636	Promoter (<=1kb)	3	14082647	14091949	9303	1	327953	NM_175832	0	ENSBTAG00000039793	HDGF	heparin binding growth factor	NO
chr3	14087343	14087859	peak_1049	858	.	443.334412	4.131338	-1	427	517	Intron (NM_175832/327953, intron 1 of 5)	3	14082647	14091949	9303	1	327953	NM_175832	4696	ENSBTAG00000039793	HDGF	heparin binding growth factor	NO
chr3	14093158	14094109	peak_1050	1000	.	1423.199463	6.389452	-1	347	952	Promoter (<=1kb)	3	14093620	14098631	5012	1	532203	NM_001034576	0	ENSBTAG00000001520	MRPL24	mitochondrial ribosomal protein L24	NO
chr3	14105700	14106420	peak_1051	1000	.	1130.980469	6.118176	-1	306	721	Promoter (<=1kb)	3	14106347	14111432	5086	1	515980	NM_001046217	0	ENSBTAG00000001518	ISG20L2	interferon stimulated exonuclease gene 20 like 2	NO
chr3	14243200	14243967	peak_1052	1000	.	833.08844	5.413164	-1	573	768	Promoter (<=1kb)	3	14240853	14243748	2896	2	404132	NM_205796	0	ENSBTAG00000000404	NAXE	NAD(P)HX epimerase	NO
chr3	14324976	14325231	peak_1053	929	.	237.867065	3.933392	-1	173	256	Distal Intergenic	3	14329511	14359887	30377	1	100336730	NM_001205178	-4280	ENSBTAG00000046545	MEF2D	myocyte enhancer factor 2D	NO
chr3	14328942	14329943	peak_1054	1000	.	1063.687744	4.877375	-1	294	1002	Promoter (<=1kb)	3	14329511	14359887	30377	1	100336730	NM_001205178	0	ENSBTAG00000046545	MEF2D	myocyte enhancer factor 2D	NO
chr3	14366924	14367873	peak_1055	1000	.	1370.39624	5.392943	-1	666	950	Distal Intergenic	3	14401053	14425003	23951	1	100848574	NR_045650	-33180	NA	LOC100848574	uncharacterized LOC100848574	NO
chr3	14486056	14486689	peak_1056	1000	.	1051.332886	5.497147	-1	426	634	Promoter (<=1kb)	3	14486607	14501165	14559	1	504735	NM_001017934	0	ENSBTAG00000006370	CCT3	chaperonin containing TCP1 subunit 3	NO
chr3	14517039	14517378	peak_1057	1000	.	554.715576	4.886352	-1	237	340	Promoter (<=1kb)	3	14517306	14544980	27675	1	513598	NM_001083679	0	ENSBTAG00000009435	SMG5	SMG5 nonsense mediated mRNA decay factor	NO
chr3	14575522	14575766	peak_1058	1000	.	267.33783	4.226397	-1	182	245	Promoter (<=1kb)	3	14553828	14575605	21778	2	616311	NM_001038212	0	ENSBTAG00000009432	PMF1	polyamine modulated factor 1	NO
chr3	14592565	14592916	peak_1059	1000	.	399.893494	4.111026	-1	223	352	Promoter (<=1kb)	3	14575796	14592655	16860	2	505860	NM_001077857	0	ENSBTAG00000009431	SLC25A44	solute carrier family 25 member 44	NO
chr3	14652939	14653226	peak_1060	1000	.	369.982025	4.186303	-1	189	288	Intron (NM_001034053/404144, intron 1 of 9)	3	14644156	14661226	17071	2	404144	NM_001034053	8000	ENSBTAG00000017574	LMNA	lamin A/C	NO
chr3	14661055	14661340	peak_1061	1000	.	306.594055	4.41906	-1	191	286	Promoter (<=1kb)	3	14644156	14661226	17071	2	404144	NM_001034053	0	ENSBTAG00000017574	LMNA	lamin A/C	NO
chr3	14667250	14667656	peak_1062	1000	.	735.247803	5.887049	-1	248	407	Distal Intergenic	3	14644156	14661226	17071	2	404144	NM_001034053	-6024	ENSBTAG00000017574	LMNA	lamin A/C	NO
chr3	14679118	14679326	peak_1063	1000	.	292.457275	4.474628	-1	127	209	Distal Intergenic	3	14690553	14695864	5312	1	618154	NM_001206290	-11227	ENSBTAG00000019158	MEX3A	mex-3 RNA binding family member A	NO
chr3	14695033	14695660	peak_1064	887	.	557.213745	4.958966	-1	294	628	Exon (NM_001206290/618154, exon 2 of 2)	3	14690553	14695864	5312	1	618154	NM_001206290	4480	ENSBTAG00000019158	MEX3A	mex-3 RNA binding family member A	NO
chr3	14712039	14712485	peak_1065	1000	.	714.601318	5.779999	-1	312	447	Promoter (<=1kb)	3	14709191	14712267	3077	2	616375	NM_001034791	0	ENSBTAG00000011754	LAMTOR2	late endosomal/lysosomal adaptor, MAPK and MTOR activator 2	NO
chr3	14713122	14713346	peak_1066	1000	.	268.158478	4.051873	-1	140	225	Promoter (<=1kb)	3	14713342	14719454	6113	1	533021	NM_001080295	0	NA	UBQLN4	ubiquilin 4	NO
chr3	14795937	14796372	peak_1067	588	.	256.566589	3.734789	-1	219	436	Intron (NM_001098881/505940, intron 1 of 21)	3	14789128	14813371	24244	1	505940	NM_001098881	6809	ENSBTAG00000000113	ARHGEF2	Rho/Rac guanine nucleotide exchange factor 2	NO
chr3	14813416	14813815	peak_1068	783	.	313.2146	4.210031	-1	288	400	Downstream (2-3kb)	3	14816776	14817897	1122	2	450212	NM_001007076	4082	NA	RXFP4	relaxin family peptide/INSL5 receptor 4	NO
chr3	14834539	14834962	peak_1069	1000	.	960.940369	5.726502	-1	193	424	Promoter (<=1kb)	3	14834858	14852135	17278	1	530205	NM_001083456	0	ENSBTAG00000000108	KHDC4	KH domain containing 4, pre-mRNA splicing factor	NO
chr3	14853086	14853371	peak_1070	753	.	215.485245	3.393769	-1	130	286	Promoter (<=1kb)	3	14853319	14862518	9200	1	533646	NM_001098078	0	ENSBTAG00000000105	RIT1	Ras like without CAAX 1	NO
chr3	14892919	14893368	peak_1071	1000	.	458.608093	4.834343	-1	156	450	Promoter (1-2kb)	3	14871960	14891232	19273	2	618177	NM_001099171	-1687	ENSBTAG00000011209	SYT11	synaptotagmin 11	NO
chr3	14952634	14953084	peak_1072	1000	.	701.927612	5.22281	-1	129	451	Promoter (1-2kb)	3	14954772	15038555	83784	1	526125	NM_001192625	-1688	ENSBTAG00000020356	GON4L	gon-4-like (C. elegans)	NO
chr3	15042493	15043007	peak_1073	1000	.	660.839539	5.07498	-1	355	515	Promoter (<=1kb)	3	15038532	15042707	4176	2	535567	NM_001046408	0	ENSBTAG00000026613	MSTO1	misato mitochondrial distribution and morphology regulator 1	NO
chr3	15089893	15090175	peak_1074	1000	.	340.997559	4.528011	-1	203	283	Promoter (<=1kb)	3	15051163	15090042	38880	2	504320	NM_001113294	0	ENSBTAG00000001199	DAP3	death associated protein 3	NO
chr3	15090286	15090763	peak_1075	643	.	307.272156	3.278385	-1	384	478	Promoter (<=1kb)	3	15051163	15090042	38880	2	504320	NM_001113294	-244	ENSBTAG00000001199	DAP3	death associated protein 3	NO
chr3	15306509	15307799	peak_1076	745	.	961.627502	4.178102	-1	1168	1291	Distal Intergenic	3	15311071	15319066	7996	2	281156	NM_177497	11267	ENSBTAG00000003948	FDPS	farnesyl diphosphate synthase	NO
chr3	15320156	15320598	peak_1077	1000	.	956.778992	5.714083	-1	215	443	Promoter (1-2kb)	3	15311071	15319066	7996	2	281156	NM_177497	-1090	ENSBTAG00000003948	FDPS	farnesyl diphosphate synthase	NO
chr3	15340551	15340822	peak_1078	1000	.	313.61261	4.151752	-1	173	272	Distal Intergenic	3	15344803	15354042	9240	1	539579	NM_001076176	-3981	ENSBTAG00000017056	PKLR	pyruvate kinase L/R	NO
chr3	15363927	15364502	peak_1079	1000	.	1217.875366	6.637335	-1	292	576	Promoter (<=1kb)	3	15354861	15363825	8965	2	539578	NM_001192278	-102	ENSBTAG00000017055	HCN3	hyperpolarization activated cyclic nucleotide gated potassium channel 3	NO
chr3	15367342	15367747	peak_1080	1000	.	427.428467	3.955516	-1	266	406	Promoter (<=1kb)	3	15367671	15376592	8922	1	512737	NM_001206264	0	ENSBTAG00000014393	CLK2	CDC like kinase 2	NO
chr3	15376839	15377482	peak_1081	1000	.	1027.224365	5.992932	-1	130	644	Promoter (<=1kb)	3	15377150	15381472	4323	1	539670	NM_001035426	0	ENSBTAG00000012094	SCAMP3	secretory carrier membrane protein 3	NO
chr3	15381794	15382411	peak_1082	1000	.	754.845459	4.673717	-1	195	618	Distal Intergenic	3	15377150	15381472	4323	1	539670	NM_001035426	4644	ENSBTAG00000012094	SCAMP3	secretory carrier membrane protein 3	NO
chr3	15389872	15390435	peak_1083	1000	.	1682.799194	6.763645	-1	387	564	Promoter (<=1kb)	3	15390177	15409004	18828	1	537087	NM_001046421	0	ENSBTAG00000014841	GBA	glucosylceramidase beta	NO
chr3	15413951	15414467	peak_1084	1000	.	872.071106	6.346633	-1	205	517	Promoter (<=1kb)	3	15409499	15414038	4540	2	664655	NM_001040608	0	ENSBTAG00000014840	MTX1	metaxin 1	NO
chr3	15425999	15426370	peak_1085	870	.	323.616272	4.425128	-1	187	372	Promoter (<=1kb)	3	15425799	15425894	96	2	100313088	NR_031222	-105	NA	MIR92B	microRNA mir-92b	NO
chr3	15440306	15440622	peak_1086	737	.	233.731339	3.912339	-1	162	317	Promoter (2-3kb)	3	15433548	15443291	9744	2	535897	NM_001193127	2669	ENSBTAG00000010622	TRIM46	tripartite motif containing 46	NO
chr3	15443795	15444090	peak_1087	1000	.	298.813446	3.944459	-1	88	296	Promoter (<=1kb)	3	15444026	15446566	2541	1	540389	NM_001101209	0	ENSBTAG00000010617	KRTCAP2	keratinocyte associated protein 2	NO
chr3	15462102	15462570	peak_1088	1000	.	471.324799	4.716193	-1	83	469	Promoter (<=1kb)	3	15462231	15462806	576	1	509745	NM_001034360	0	ENSBTAG00000003535	DPM3	dolichyl-phosphate mannosyltransferase subunit 3, regulatory	NO
chr3	15465313	15465760	peak_1089	1000	.	494.625305	4.571729	-1	362	448	Downstream (<1kb)	3	15462231	15462806	576	1	509745	NM_001034360	3082	ENSBTAG00000003535	DPM3	dolichyl-phosphate mannosyltransferase subunit 3, regulatory	NO
chr3	15474755	15474950	peak_1090	1000	.	262.073914	4.178816	-1	55	196	Promoter (1-2kb)	3	15466565	15473164	6600	2	507319	NM_001034292	-1591	ENSBTAG00000020244	EFNA1	ephrin A1	NO
chr3	15475804	15476231	peak_1091	744	.	318.462097	4.21771	-1	163	428	Promoter (2-3kb)	3	15466565	15473164	6600	2	507319	NM_001034292	-2640	ENSBTAG00000020244	EFNA1	ephrin A1	NO
chr3	15548296	15548623	peak_1092	1000	.	431.018677	4.518006	-1	183	328	Promoter (<=1kb)	3	15538260	15548405	10146	2	784605	NM_001205442	0	ENSBTAG00000010663	ADAM15	ADAM metallopeptidase domain 15	NO
chr3	15579030	15579651	peak_1093	645	.	401.160675	4.077049	-1	277	622	Downstream (<1kb)	3	15579983	15593996	14014	2	509019	NM_001192204	14345	ENSBTAG00000021512	ZBTB7B	zinc finger and BTB domain containing 7B	NO
chr3	15589261	15589540	peak_1094	806	.	225.608887	3.700665	-1	219	280	Intron (NM_001192204/509019, intron 1 of 2)	3	15579983	15593996	14014	2	509019	NM_001192204	4456	ENSBTAG00000021512	ZBTB7B	zinc finger and BTB domain containing 7B	NO
chr3	15594303	15594818	peak_1095	1000	.	909.78125	5.594964	-1	296	516	Promoter (<=1kb)	3	15579983	15593996	14014	2	509019	NM_001192204	-307	ENSBTAG00000021512	ZBTB7B	zinc finger and BTB domain containing 7B	NO
chr3	15595081	15596223	peak_1096	915	.	1045.451904	5.628258	-1	635	1143	Promoter (1-2kb)	3	15579983	15593996	14014	2	509019	NM_001192204	-1085	ENSBTAG00000021512	ZBTB7B	zinc finger and BTB domain containing 7B	NO
chr3	15609445	15610096	peak_1097	1000	.	786.973572	5.735729	-1	451	652	Promoter (<=1kb)	3	15603902	15609853	5952	2	506682	NM_001035039	0	ENSBTAG00000000186	FLAD1	flavin adenine dinucleotide synthetase 1	NO
chr3	15616019	15616562	peak_1098	1000	.	1135.212891	5.71956	-1	189	544	Promoter (<=1kb)	3	15616454	15626916	10463	1	507196	NM_001075305	0	ENSBTAG00000019838	SHC1	SHC adaptor protein 1	NO
chr3	15616764	15617377	peak_1099	801	.	491.54361	4.675882	-1	139	614	Promoter (<=1kb)	3	15616454	15626916	10463	1	507196	NM_001075305	310	ENSBTAG00000019838	SHC1	SHC adaptor protein 1	NO
chr3	15626962	15627882	peak_1100	1000	.	1318.724854	6.981418	-1	373	921	Promoter (<=1kb)	3	15627426	15631625	4200	1	540401	NM_001102242	0	NA	PYGO2	pygopus family PHD finger 2	NO
chr3	16021412	16022375	peak_1101	720	.	694.442017	5.189171	-1	770	964	Promoter (<=1kb)	3	16022438	16032162	9725	1	505133	NM_001206320	-63	ENSBTAG00000007515	UBE2Q1	ubiquitin conjugating enzyme E2 Q1	NO
chr3	16173573	16174561	peak_1102	681	.	673.823975	4.645893	-1	730	989	Promoter (<=1kb)	3	16121724	16173990	52267	2	507359	NM_001110785	0	ENSBTAG00000018474	IL6R	interleukin 6 receptor	NO
chr3	16252703	16253120	peak_1103	558	.	233.353836	3.209803	-1	344	418	Promoter (<=1kb)	3	16250187	16252803	2617	2	506895	NM_001045953	0	ENSBTAG00000013025	HAX1	HCLS1 associated protein X-1	NO
chr3	16300296	16301043	peak_1104	1000	.	858.722595	5.051537	-1	309	748	Promoter (<=1kb)	3	16260349	16300420	40072	2	100125221	NM_001103107	0	ENSBTAG00000004271	UBAP2L	ubiquitin associated protein 2 like	NO
chr3	16324626	16325180	peak_1105	1000	.	833.585144	5.954051	-1	178	555	Intron (NM_001011674/497019, intron 2 of 9)	3	16318664	16337316	18653	1	497019	NM_001011674	5962	ENSBTAG00000033217	TPM3	tropomyosin 3	NO
chr3	16461272	16461802	peak_1106	1000	.	1012.553101	6.007816	-1	313	531	Promoter (<=1kb)	3	16461551	16464005	2455	1	513970	NM_001100360	0	ENSBTAG00000014694	JTB	jumping translocation breakpoint	NO
chr3	16461941	16462165	peak_1107	1000	.	347.552368	4.572225	-1	132	225	Promoter (<=1kb)	3	16461551	16464005	2455	1	513970	NM_001100360	390	ENSBTAG00000014694	JTB	jumping translocation breakpoint	NO
chr3	16472817	16473378	peak_1108	899	.	505.009369	4.313514	-1	208	562	Promoter (<=1kb)	3	16473115	16477150	4036	1	530352	NM_001035381	0	ENSBTAG00000011284	SLC39A1	solute carrier family 39 member 1	NO
chr3	16477234	16477954	peak_1109	1000	.	1525.203491	7.62227	-1	267	721	Promoter (<=1kb)	3	16477697	16487213	9517	1	540959	NM_001076250	0	ENSBTAG00000017942	CRTC2	CREB regulated transcription coactivator 2	NO
chr3	16481495	16481848	peak_1110	938	.	331.972473	3.695063	-1	83	354	Exon (NM_001076250/540959, exon 4 of 14)	3	16477697	16487213	9517	1	540959	NM_001076250	3798	ENSBTAG00000017942	CRTC2	CREB regulated transcription coactivator 2	YES
chr3	16487993	16488461	peak_1111	1000	.	523.859192	4.731451	-1	370	469	Distal Intergenic	3	16477697	16487213	9517	1	540959	NM_001076250	10296	ENSBTAG00000017942	CRTC2	CREB regulated transcription coactivator 2	NO
chr3	16488785	16489568	peak_1112	1000	.	1182.815308	5.559449	-1	371	784	Distal Intergenic	3	16477697	16487213	9517	1	540959	NM_001076250	11088	ENSBTAG00000017942	CRTC2	CREB regulated transcription coactivator 2	NO
chr3	16489717	16490023	peak_1113	724	.	222.209061	3.973948	-1	127	307	Distal Intergenic	3	16477697	16487213	9517	1	540959	NM_001076250	12020	ENSBTAG00000017942	CRTC2	CREB regulated transcription coactivator 2	NO
chr3	16506357	16507221	peak_1114	1000	.	1002.614258	6.189229	-1	468	865	Distal Intergenic	3	16477697	16487213	9517	1	540959	NM_001076250	28660	ENSBTAG00000017942	CRTC2	CREB regulated transcription coactivator 2	NO
chr3	16616229	16616508	peak_1115	1000	.	343.171814	3.969678	-1	163	280	Distal Intergenic	3	16574944	16585382	10439	1	505039	NM_001192047	41285	ENSBTAG00000006678	GATAD2B	GATA zinc finger domain containing 2B	NO
chr3	16664499	16665146	peak_1116	1000	.	1263.852051	6.752342	-1	244	648	Promoter (<=1kb)	3	16625276	16664559	39284	2	511052	NM_001193087	0	ENSBTAG00000006235	INTS3	integrator complex subunit 3	NO
chr3	16711595	16712031	peak_1117	1000	.	993.033142	6.124173	-1	191	437	Promoter (<=1kb)	3	16711945	16722477	10533	1	539760	NM_001038187	0	ENSBTAG00000012471	ILF2	interleukin enhancer binding factor 2	NO
chr3	16723980	16724691	peak_1118	1000	.	2147.829102	7.723707	-1	493	712	Promoter (<=1kb)	3	16722662	16724347	1686	2	511816	NM_001083410	0	ENSBTAG00000012470	SNAPIN	SNAP associated protein	NO
chr3	16750459	16751129	peak_1119	1000	.	1164.883057	7.056587	-1	242	671	Promoter (<=1kb)	3	16741101	16750525	9425	2	616638	NM_001035481	0	ENSBTAG00000005166	CHTOP	chromatin target of PRMT1	NO
chr3	18504895	18505024	peak_1120	1000	.	264.294769	4.947065	-1	73	130	Distal Intergenic	3	18643998	18648444	4447	1	518825	NM_001206595	-138974	ENSBTAG00000015854	TCHHL1	trichohyalin like 1	NO
chr3	18505262	18505476	peak_1121	1000	.	614.152222	6.856312	-1	125	215	Distal Intergenic	3	18643998	18648444	4447	1	518825	NM_001206595	-138522	ENSBTAG00000015854	TCHHL1	trichohyalin like 1	NO
chr3	18507808	18508060	peak_1122	1000	.	267.09552	4.619526	-1	54	253	Distal Intergenic	3	18643998	18648444	4447	1	518825	NM_001206595	-135938	ENSBTAG00000015854	TCHHL1	trichohyalin like 1	YES
chr3	18683707	18683819	peak_1123	1000	.	207.42009	4.393205	-1	58	113	Distal Intergenic	3	18674126	18674205	80	1	102466170	NR_107809	9581	ENSBTAG00000053890	MIR2284Z-4	microRNA mir-2284z-4	YES
chr3	18683937	18684101	peak_1124	1000	.	281.61499	4.760519	-1	73	165	Distal Intergenic	3	18674126	18674205	80	1	102466170	NR_107809	9811	ENSBTAG00000053890	MIR2284Z-4	microRNA mir-2284z-4	YES
chr3	18843960	18844334	peak_1125	1000	.	412.122559	4.269841	-1	198	375	Promoter (<=1kb)	3	18844260	18893497	49238	1	787270	NM_001080368	0	ENSBTAG00000004772	THEM4	thioesterase superfamily member 4	NO
chr3	19165964	19166376	peak_1126	1000	.	445.932678	4.269841	-1	330	413	Promoter (<=1kb)	3	19089935	19166107	76173	2	513214	NM_001098956	0	ENSBTAG00000001942	SNX27	sorting nexin 27	NO
chr3	19250720	19250962	peak_1127	933	.	226.772537	3.605634	-1	84	243	Promoter (<=1kb)	3	19199747	19250783	51037	2	282104	NM_174479	0	ENSBTAG00000017566	TUFT1	tuftelin 1	NO
chr3	19373319	19373586	peak_1128	950	.	254.650665	4.098634	-1	147	268	Promoter (<=1kb)	3	19371028	19373385	2358	2	506203	NM_001034266	0	ENSBTAG00000021288	PSMB4	proteasome subunit beta 4	NO
chr3	19463423	19463809	peak_1129	1000	.	530.710938	4.282843	-1	297	387	Promoter (<=1kb)	3	19463708	19470141	6434	1	539884	NM_001205726	0	ENSBTAG00000017580	RFX5	regulatory factor X5	NO
chr3	19480833	19481371	peak_1130	1000	.	617.34198	4.421416	-1	129	539	Distal Intergenic	3	19488791	19509852	21062	1	286846	NM_174783	-7420	ENSBTAG00000007320	PI4KB	phosphatidylinositol 4-kinase beta	NO
chr3	19517608	19518216	peak_1131	503	.	306.533905	3.784187	-1	362	609	Promoter (<=1kb)	3	19510661	19518689	8029	2	787675	NM_001205457	473	ENSBTAG00000007318	ZNF687	zinc finger protein 687	NO
chr3	19518557	19519092	peak_1132	1000	.	777.437805	5.072908	-1	348	536	Promoter (<=1kb)	3	19510661	19518689	8029	2	787675	NM_001205457	0	ENSBTAG00000007318	ZNF687	zinc finger protein 687	NO
chr3	19519286	19519802	peak_1133	1000	.	1585.76416	6.656909	-1	329	517	Promoter (<=1kb)	3	19510661	19518689	8029	2	787675	NM_001205457	-597	ENSBTAG00000007318	ZNF687	zinc finger protein 687	NO
chr3	19611178	19611549	peak_1134	1000	.	399.332458	3.9681	-1	94	372	Promoter (<=1kb)	3	19572071	19611200	39130	2	100125224	NM_001103109	0	ENSBTAG00000006099	PIP5K1A	phosphatidylinositol-4-phosphate 5-kinase type 1 alpha	NO
chr3	19644905	19645499	peak_1135	1000	.	856.707825	5.374356	-1	203	595	Promoter (<=1kb)	3	19642450	19644982	2533	2	505644	NM_001034254	0	ENSBTAG00000018070	SCNM1	sodium channel modifier 1	NO
chr3	19673282	19673634	peak_1136	1000	.	555.281311	4.809315	-1	190	353	Distal Intergenic	3	19653958	19656771	2814	2	510652	NM_001034389	-16511	ENSBTAG00000020394	TNFAIP8L2	TNF alpha induced protein 8 like 2	NO
chr3	19718794	19719236	peak_1137	555	.	246.075439	3.426792	-1	96	443	Downstream (1-2kb)	3	19698284	19714373	16090	2	540818	NM_001076242	-4421	ENSBTAG00000015371	GABPB2	GA binding protein transcription factor subunit beta 2	NO
chr3	19726720	19727260	peak_1138	1000	.	939.287781	6.218504	-1	142	541	Promoter (<=1kb)	3	19726950	19734576	7627	1	614042	NM_001035112	0	ENSBTAG00000015363	CDC42SE1	CDC42 small effector 1	NO
chr3	19764725	19765092	peak_1139	776	.	285.559631	4.040894	-1	290	368	Promoter (<=1kb)	3	19746348	19764771	18424	2	524973	NM_001035352	0	ENSBTAG00000015336	PRUNE1	prune exopolyphosphatase 1	NO
chr3	19786372	19786679	peak_1140	654	.	201.560944	3.676802	-1	141	308	Promoter (<=1kb)	3	19776924	19786445	9522	2	528055	NM_001035373	0	ENSBTAG00000015304	ANXA9	annexin A9	NO
chr3	19790671	19790929	peak_1141	1000	.	281.766327	4.004454	-1	118	259	Promoter (2-3kb)	3	19793152	19802009	8858	1	539223	NM_001034667	-2223	ENSBTAG00000000099	CERS2	ceramide synthase 2	NO
chr3	19792710	19793507	peak_1142	1000	.	901.696106	5.15999	-1	366	798	Promoter (<=1kb)	3	19793152	19802009	8858	1	539223	NM_001034667	0	ENSBTAG00000000099	CERS2	ceramide synthase 2	NO
chr3	19793695	19793932	peak_1143	1000	.	267.963837	4.190236	-1	115	238	Promoter (<=1kb)	3	19793152	19802009	8858	1	539223	NM_001034667	543	ENSBTAG00000000099	CERS2	ceramide synthase 2	NO
chr3	19834421	19834826	peak_1144	906	.	367.813263	4.275838	-1	200	406	Promoter (<=1kb)	3	19801954	19834258	32305	2	100138100	NM_001191388	-163	ENSBTAG00000000098	SETDB1	SET domain bifurcated histone lysine methyltransferase 1	NO
chr3	19884795	19885383	peak_1145	1000	.	1219.16272	7.035283	-1	266	589	Promoter (<=1kb)	3	19885237	19949923	64687	1	281010	NM_173993	0	ENSBTAG00000021037	ARNT	aryl hydrocarbon receptor nuclear translocator	NO
chr3	20036705	20037128	peak_1146	1000	.	445.133728	4.191362	-1	200	424	Promoter (2-3kb)	3	20039296	20083522	44227	1	532555	NM_001099052	-2168	ENSBTAG00000020357	GOLPH3L	golgi phosphoprotein 3 like	NO
chr3	20098534	20099302	peak_1147	1000	.	1035.996948	5.097854	-1	552	769	Promoter (<=1kb)	3	20098776	20104406	5631	1	281142	NM_001314005	0	ENSBTAG00000007123	ENSA	endosulfine alpha	NO
chr3	20115349	20115772	peak_1148	859	.	364.174103	3.551205	-1	296	424	Distal Intergenic	3	20129373	20134013	4641	1	788087	NM_001099206	-13601	ENSBTAG00000015154	MCL1	MCL1 apoptosis regulator, BCL2 family member	NO
chr3	20128997	20129617	peak_1149	1000	.	831.183167	5.486434	-1	352	621	Promoter (<=1kb)	3	20129373	20134013	4641	1	788087	NM_001099206	0	ENSBTAG00000015154	MCL1	MCL1 apoptosis regulator, BCL2 family member	NO
chr3	20136799	20137331	peak_1150	520	.	277.026215	3.955516	-1	182	533	Distal Intergenic	3	20129373	20134013	4641	1	788087	NM_001099206	7426	ENSBTAG00000015154	MCL1	MCL1 apoptosis regulator, BCL2 family member	NO
chr3	20137660	20138054	peak_1151	940	.	371.385742	4.273296	-1	144	395	Distal Intergenic	3	20129373	20134013	4641	1	788087	NM_001099206	8287	ENSBTAG00000015154	MCL1	MCL1 apoptosis regulator, BCL2 family member	NO
chr3	20142298	20142870	peak_1152	1000	.	1139.133057	6.238866	-1	269	573	Downstream (1-2kb)	3	20144005	20154878	10874	2	507654	NM_001101061	12008	ENSBTAG00000003604	ADAMTSL4	ADAMTS like 4	NO
chr3	20143111	20143972	peak_1153	1000	.	1317.199707	5.892329	-1	302	862	Downstream (<1kb)	3	20144005	20154878	10874	2	507654	NM_001101061	10906	ENSBTAG00000003604	ADAMTSL4	ADAMTS like 4	NO
chr3	20144745	20145041	peak_1154	720	.	213.706573	3.774399	-1	94	297	Exon (NM_001101061/507654, exon 17 of 18)	3	20144005	20154878	10874	2	507654	NM_001101061	9837	ENSBTAG00000003604	ADAMTSL4	ADAMTS like 4	NO
chr3	20152100	20152433	peak_1155	722	.	241.047455	3.894744	-1	203	334	Promoter (2-3kb)	3	20144005	20154878	10874	2	507654	NM_001101061	2445	ENSBTAG00000003604	ADAMTSL4	ADAMTS like 4	NO
chr3	20182508	20182937	peak_1156	657	.	282.38266	4.127184	-1	306	430	Downstream (2-3kb)	3	20184961	20190366	5406	2	524222	NM_001099706	7429	ENSBTAG00000003806	ECM1	extracellular matrix protein 1	NO
chr3	20202435	20202725	peak_1157	1000	.	434.029755	4.200508	-1	236	291	Promoter (<=1kb)	3	20190884	20202510	11627	2	511740	NM_001101945	0	ENSBTAG00000003799	TARS2	threonyl-tRNA synthetase 2, mitochondrial	NO
chr3	20302411	20303198	peak_1158	1000	.	1698.991455	6.410293	-1	337	788	Promoter (<=1kb)	3	20209820	20302019	92200	2	614766	NM_001206187	-392	ENSBTAG00000014984	RPRD2	regulation of nuclear pre-mRNA domain containing 2	NO
chr3	20330546	20330883	peak_1159	834	.	282.050873	3.592726	-1	76	338	Promoter (<=1kb)	3	20311995	20330621	18627	2	510322	NM_001046051	0	ENSBTAG00000013946	PRPF3	pre-mRNA processing factor 3	NO
chr3	20371980	20372412	peak_1160	1000	.	567.631287	5.115053	-1	261	433	Promoter (<=1kb)	3	20372498	20376143	3646	1	539247	NM_001034670	-86	ENSBTAG00000021482	APH1A	aph-1 homolog A, gamma-secretase subunit	NO
chr3	20409323	20409713	peak_1161	1000	.	873.061035	5.640998	-1	288	391	Promoter (<=1kb)	3	20409613	20421686	12074	1	507203	NM_001075306	0	ENSBTAG00000016730	ANP32E	acidic nuclear phosphoprotein 32 family member E	NO
chr3	20426949	20427456	peak_1162	1000	.	882.423584	6.005147	-1	232	508	Distal Intergenic	3	20409613	20421686	12074	1	507203	NM_001075306	17336	ENSBTAG00000016730	ANP32E	acidic nuclear phosphoprotein 32 family member E	NO
chr3	20485200	20485601	peak_1163	564	.	226.569214	3.138129	-1	315	402	Promoter (<=1kb)	3	20476017	20485097	9081	2	788251	NM_001083797	-103	ENSBTAG00000004852	PLEKHO1	pleckstrin homology domain containing O1	NO
chr3	20681336	20681968	peak_1164	1000	.	702.463318	5.186686	-1	241	633	Promoter (<=1kb)	3	20681702	20685434	3733	1	506123	NM_001205584	0	ENSBTAG00000012495	SF3B4	splicing factor 3b subunit 4	NO
chr3	20714127	20714871	peak_1165	1000	.	1297.347534	5.919609	-1	444	745	Promoter (<=1kb)	3	20713194	20714518	1325	2	509530	NM_001034352	0	ENSBTAG00000006050	BOLA1	bolA family member 1	NO
chr3	20723259	20724476	peak_1166	475	.	577.953857	3.811784	-1	726	1218	Promoter (<=1kb)	3	20724728	20725185	458	2	513666	NM_001081720	709	NA	HIST2H2AC	histone cluster 2, H2ac	NO
chr3	20724849	20725647	peak_1167	654	.	522.569824	3.734054	-1	609	799	Promoter (<=1kb)	3	20724728	20725185	458	2	513666	NM_001081720	0	NA	HIST2H2AC	histone cluster 2, H2ac	NO
chr3	20744794	20745212	peak_1168	961	.	402.526672	3.798269	-1	103	419	Distal Intergenic	3	20757415	20758179	765	2	615043	NM_001037469	12967	ENSBTAG00000049598	H2B	histone H2B-like	NO
chr3	20747282	20747826	peak_1169	894	.	487.274567	4.423882	-1	350	545	Distal Intergenic	3	20757415	20758179	765	2	615043	NM_001037469	10353	ENSBTAG00000049598	H2B	histone H2B-like	NO
chr3	20757731	20758527	peak_1170	648	.	516.575989	4.534944	-1	618	797	Promoter (<=1kb)	3	20757415	20758179	765	2	615043	NM_001037469	0	ENSBTAG00000049598	H2B	histone H2B-like	NO
chr3	20778064	20778614	peak_1171	624	.	343.622742	4.681377	-1	425	551	Promoter (<=1kb)	3	20777927	20778340	414	1	504599	NM_001166569	137	ENSBTAG00000050881	LOC504599	histone H3.2	NO
chr3	20779199	20779458	peak_1172	986	.	256.466187	3.965048	-1	184	260	Promoter (1-2kb)	3	20777927	20778340	414	1	504599	NM_001166569	1272	ENSBTAG00000050881	LOC504599	histone H3.2	NO
chr3	20791192	20791876	peak_1173	529	.	362.701782	4.316851	-1	543	685	Distal Intergenic	3	20777927	20778340	414	1	504599	NM_001166569	13265	ENSBTAG00000050881	LOC504599	histone H3.2	NO
chr3	20935525	20935933	peak_1174	957	.	391.597626	4.192075	-1	268	409	Distal Intergenic	3	20915636	20929152	13517	2	767972	NM_001244304	-6373	ENSBTAG00000022741	MGC134040	uncharacterized protein MGC134040	NO
chr3	21085987	21086518	peak_1175	456	.	242.818893	3.410239	-1	81	532	Distal Intergenic	3	20915636	20929152	13517	2	767972	NM_001244304	-156835	ENSBTAG00000022741	MGC134040	uncharacterized protein MGC134040	NO
chr3	21288732	21289425	peak_1176	1000	.	1299.753662	5.904543	-1	300	694	Distal Intergenic	3	21365336	21369701	4366	1	100335368	NM_001206914	-75911	ENSBTAG00000021823	HJV	hemojuvelin BMP co-receptor	NO
chr3	21293435	21294271	peak_1177	1000	.	1231.49939	5.173877	-1	362	837	Distal Intergenic	3	21365336	21369701	4366	1	100335368	NM_001206914	-71065	ENSBTAG00000021823	HJV	hemojuvelin BMP co-receptor	NO
chr3	21302761	21304539	peak_1178	929	.	1652.957642	4.56489	-1	1249	1779	Distal Intergenic	3	21365336	21369701	4366	1	100335368	NM_001206914	-60797	ENSBTAG00000021823	HJV	hemojuvelin BMP co-receptor	NO
chr3	21304644	21305075	peak_1179	796	.	344.063324	3.940367	-1	130	432	Distal Intergenic	3	21365336	21369701	4366	1	100335368	NM_001206914	-60261	ENSBTAG00000021823	HJV	hemojuvelin BMP co-receptor	NO
chr3	21305199	21306038	peak_1180	1000	.	2072.275635	6.859974	-1	320	840	Distal Intergenic	3	21365336	21369701	4366	1	100335368	NM_001206914	-59298	ENSBTAG00000021823	HJV	hemojuvelin BMP co-receptor	NO
chr3	21306611	21307088	peak_1181	1000	.	1003.811462	5.656793	-1	213	478	Distal Intergenic	3	21365336	21369701	4366	1	100335368	NM_001206914	-58248	ENSBTAG00000021823	HJV	hemojuvelin BMP co-receptor	NO
chr3	21307375	21308589	peak_1182	1000	.	1229.06311	5.104656	-1	934	1215	Distal Intergenic	3	21365336	21369701	4366	1	100335368	NM_001206914	-56747	ENSBTAG00000021823	HJV	hemojuvelin BMP co-receptor	NO
chr3	21310277	21310634	peak_1183	693	.	247.933121	3.19122	-1	205	358	Distal Intergenic	3	21365336	21369701	4366	1	100335368	NM_001206914	-54702	ENSBTAG00000021823	HJV	hemojuvelin BMP co-receptor	YES
chr3	21326968	21327807	peak_1184	1000	.	2194.540283	7.853095	-1	486	840	Distal Intergenic	3	21365336	21369701	4366	1	100335368	NM_001206914	-37529	ENSBTAG00000021823	HJV	hemojuvelin BMP co-receptor	NO
chr3	21331825	21332461	peak_1185	1000	.	1045.908691	6.26441	-1	457	637	Distal Intergenic	3	21365336	21369701	4366	1	100335368	NM_001206914	-32875	ENSBTAG00000021823	HJV	hemojuvelin BMP co-receptor	NO
chr3	21348510	21348909	peak_1186	706	.	282.483398	4.742558	-1	302	400	Distal Intergenic	3	21365336	21369701	4366	1	100335368	NM_001206914	-16427	ENSBTAG00000021823	HJV	hemojuvelin BMP co-receptor	NO
chr3	21377160	21377485	peak_1187	1000	.	436.805481	4.275644	-1	86	326	Distal Intergenic	3	21383711	21387867	4157	1	506790	NM_001101875	-6226	ENSBTAG00000020060	TXNIP	thioredoxin interacting protein	NO
chr3	21381733	21382205	peak_1188	818	.	386.766846	4.007192	-1	184	473	Promoter (1-2kb)	3	21383711	21387867	4157	1	506790	NM_001101875	-1506	ENSBTAG00000020060	TXNIP	thioredoxin interacting protein	NO
chr3	21383436	21383779	peak_1189	1000	.	446.085083	4.361463	-1	86	344	Promoter (<=1kb)	3	21383711	21387867	4157	1	506790	NM_001101875	0	ENSBTAG00000020060	TXNIP	thioredoxin interacting protein	NO
chr3	21397143	21397614	peak_1190	1000	.	1049.947998	6.223043	-1	261	472	3' UTR	3	21383711	21387867	4157	1	506790	NM_001101875	13432	ENSBTAG00000020060	TXNIP	thioredoxin interacting protein	NO
chr3	21399536	21399907	peak_1191	872	.	324.549896	4.493276	-1	281	372	Exon (NM_001075213/505641, exon 6 of 8)	3	21396711	21411377	14667	2	505641	NM_001075213	11470	ENSBTAG00000013910	POLR3GL	RNA polymerase III subunit G like	NO
chr3	21411233	21411669	peak_1192	1000	.	651.093628	4.962976	-1	228	437	Promoter (<=1kb)	3	21396711	21411377	14667	2	505641	NM_001075213	0	ENSBTAG00000013910	POLR3GL	RNA polymerase III subunit G like	NO
chr3	21415230	21415656	peak_1193	795	.	339.383728	4.228416	-1	311	427	Promoter (2-3kb)	3	21418207	21443140	24934	1	788858	NM_001082475	-2551	NA	LIX1L	limb and CNS expressed 1 like	NO
chr3	21417949	21418373	peak_1194	1000	.	610.283142	4.761124	-1	196	425	Promoter (<=1kb)	3	21418207	21443140	24934	1	788858	NM_001082475	0	NA	LIX1L	limb and CNS expressed 1 like	NO
chr3	21446207	21446826	peak_1195	1000	.	824.25769	5.078663	-1	341	620	Promoter (<=1kb)	3	21446514	21448515	2002	1	518045	NM_001035324	0	NA	RBM8A	RNA binding motif protein 8A	NO
chr3	21476585	21476832	peak_1196	1000	.	273.907135	4.1548	-1	153	248	3' UTR	3	21481616	21498215	16600	1	514513	NM_001192377	-4784	ENSBTAG00000038844	ANKRD35	ankyrin repeat domain 35	NO
chr3	21481125	21481605	peak_1197	1000	.	1643.693604	7.673369	-1	250	481	Promoter (<=1kb)	3	21481616	21498215	16600	1	514513	NM_001192377	-11	ENSBTAG00000038844	ANKRD35	ankyrin repeat domain 35	NO
chr3	21504814	21505130	peak_1198	1000	.	481.271149	5.144345	-1	159	317	Promoter (<=1kb)	3	21505817	21515207	9391	1	535312	NM_001102185	-687	ENSBTAG00000021634	PIAS3	protein inhibitor of activated STAT 3	NO
chr3	21505615	21505956	peak_1199	1000	.	503.079712	4.675199	-1	124	342	Promoter (<=1kb)	3	21505817	21515207	9391	1	535312	NM_001102185	0	ENSBTAG00000021634	PIAS3	protein inhibitor of activated STAT 3	NO
chr3	21532557	21532998	peak_1200	1000	.	619.585815	5.147723	-1	264	442	Promoter (<=1kb)	3	21519780	21532978	13199	2	507314	NM_001038511	0	ENSBTAG00000021637	POLR3C	RNA polymerase III subunit C	NO
chr3	21960335	21960825	peak_1201	1000	.	866.116211	5.946838	-1	178	491	Promoter (<=1kb)	3	21960526	21981434	20909	1	515738	NM_001099373	0	ENSBTAG00000017051	ACP6	acid phosphatase 6, lysophosphatidic	NO
chr3	22028133	22028733	peak_1202	901	.	541.252869	4.036893	-1	444	601	Distal Intergenic	3	21960526	21981434	20909	1	515738	NM_001099373	67607	ENSBTAG00000017051	ACP6	acid phosphatase 6, lysophosphatidic	NO
chr3	22445935	22446578	peak_1203	924	.	594.787781	4.325098	-1	475	644	Promoter (<=1kb)	3	22381860	22446397	64538	2	524787	NM_001037820	0	ENSBTAG00000020831	CHD1L	chromodomain helicase DNA binding protein 1 like	NO
chr3	22451543	22452072	peak_1204	1000	.	1605.216187	6.700032	-1	190	530	Distal Intergenic	3	22381860	22446397	64538	2	524787	NM_001037820	-5146	ENSBTAG00000020831	CHD1L	chromodomain helicase DNA binding protein 1 like	NO
chr3	22529495	22529843	peak_1205	1000	.	566.393005	5.310971	-1	144	349	Promoter (<=1kb)	3	22530088	22541394	11307	1	512665	NM_001192328	-245	ENSBTAG00000014387	PRKAB2	protein kinase AMP-activated non-catalytic subunit beta 2	NO
chr3	22905819	22906746	peak_1206	1000	.	1935.306763	6.190096	-1	739	928	Distal Intergenic	3	23075087	23100481	25395	1	614775	NM_001076343	-168341	ENSBTAG00000007712	SEC22B	SEC22 homolog B, vesicle trafficking protein	NO
chr3	23072639	23072856	peak_1207	968	.	210.928574	3.684246	-1	127	218	Promoter (2-3kb)	3	23075087	23100481	25395	1	614775	NM_001076343	-2231	ENSBTAG00000007712	SEC22B	SEC22 homolog B, vesicle trafficking protein	NO
chr3	23196128	23196804	peak_1208	911	.	616.792236	5.175007	-1	300	677	Distal Intergenic	3	23075087	23100481	25395	1	614775	NM_001076343	121041	ENSBTAG00000007712	SEC22B	SEC22 homolog B, vesicle trafficking protein	NO
chr3	23659832	23660379	peak_1209	974	.	533.716736	4.86875	-1	263	548	Distal Intergenic	3	23687734	23691442	3709	1	540379	NM_001192418	-27355	ENSBTAG00000032187	ZNF697	zinc finger protein 697	NO
chr3	23724634	23725155	peak_1210	395	.	206.386826	3.179882	-1	283	522	Distal Intergenic	3	23706728	23716623	9896	2	281824	NM_174343	-8011	ENSBTAG00000006769	HSD3B1	hydroxy-delta-5-steroid dehydrogenase, 3 beta- and steroid delta-isomerase 1	YES
chr3	23999068	23999730	peak_1211	1000	.	682.898804	4.641454	-1	461	663	Promoter (<=1kb)	3	23999216	24093694	94479	1	532903	NM_001034582	0	ENSBTAG00000005064	WARS2	tryptophanyl tRNA synthetase 2, mitochondrial	NO
chr3	25289206	25289479	peak_1212	1000	.	325.092834	4.024113	-1	93	274	Promoter (<=1kb)	3	25289416	25354119	64704	1	508774	NM_001046013	0	ENSBTAG00000016387	GDAP2	ganglioside induced differentiation associated protein 2	NO
chr3	25611605	25612053	peak_1213	1000	.	502.803314	4.544804	-1	299	449	Distal Intergenic	3	25709451	25855803	146353	2	532645	NM_001206877	243750	ENSBTAG00000003586	MAN1A2	mannosidase alpha class 1A member 2	NO
chr3	25856401	25856861	peak_1214	929	.	428.49881	4.343161	-1	235	461	Promoter (<=1kb)	3	25709451	25855803	146353	2	532645	NM_001206877	-598	ENSBTAG00000003586	MAN1A2	mannosidase alpha class 1A member 2	NO
chr3	26099351	26099889	peak_1215	846	.	455.84079	3.961339	-1	410	539	Promoter (<=1kb)	3	26099795	26109125	9331	1	539091	NM_001014952	0	ENSBTAG00000001748	TRIM45	tripartite motif containing 45	NO
chr3	26179489	26179988	peak_1216	1000	.	747.607605	5.813554	-1	240	500	Promoter (<=1kb)	3	26126018	26179583	53566	2	531369	NM_001080735	0	ENSBTAG00000015392	TTF2	transcription termination factor 2	NO
chr3	26770946	26771316	peak_1217	803	.	297.914673	3.485245	-1	76	371	Distal Intergenic	3	26886570	26918899	32330	2	282144	NM_001076798	147583	ENSBTAG00000001246	ATP1A1	ATPase Na+/K+ transporting subunit alpha 1	NO
chr3	26918010	26919148	peak_1218	1000	.	1454.504761	5.811031	-1	924	1139	Promoter (<=1kb)	3	26886570	26918899	32330	2	282144	NM_001076798	0	ENSBTAG00000001246	ATP1A1	ATPase Na+/K+ transporting subunit alpha 1	NO
chr3	27169739	27170193	peak_1219	1000	.	475.852966	4.017755	-1	187	455	Distal Intergenic	3	27261018	27363147	102130	2	512417	NM_001193093	192954	ENSBTAG00000000664	SLC22A15	solute carrier family 22 member 15	NO
chr3	27180425	27180635	peak_1220	1000	.	307.907318	4.607465	-1	127	211	Distal Intergenic	3	27261018	27363147	102130	2	512417	NM_001193093	182512	ENSBTAG00000000664	SLC22A15	solute carrier family 22 member 15	NO
chr3	28556371	28556932	peak_1221	1000	.	1068.769165	5.771272	-1	297	562	Promoter (<=1kb)	3	28556617	28562489	5873	1	506848	NM_001075281	0	ENSBTAG00000015977	SIKE1	suppressor of IKBKE 1	NO
chr3	28578954	28579889	peak_1222	1000	.	1402.650513	5.708444	-1	131	936	Distal Intergenic	3	28586362	28614810	28449	1	513993	NM_001098025	-6473	ENSBTAG00000000678	CSDE1	cold shock domain containing E1	NO
chr3	28755358	28755862	peak_1223	1000	.	562.599915	4.510236	-1	128	505	Promoter (<=1kb)	3	28755553	28769812	14260	1	507944	NM_001015540	0	ENSBTAG00000016705	BCAS2	BCAS2 pre-mRNA processing factor	NO
chr3	28837413	28838141	peak_1224	1000	.	1200.520386	5.635155	-1	293	729	Promoter (<=1kb)	3	28837852	28977392	139541	1	533296	NM_001206018	0	ENSBTAG00000001499	TRIM33	tripartite motif containing 33	NO
chr3	29450020	29450517	peak_1225	1000	.	506.536194	3.937611	-1	172	498	Promoter (<=1kb)	3	29399811	29449947	50137	2	512233	NM_001109998	-73	ENSBTAG00000011322	HIPK1	homeodomain interacting protein kinase 1	NO
chr3	29479310	29479891	peak_1226	1000	.	1947.497803	7.731653	-1	232	582	Promoter (<=1kb)	3	29479664	29489951	10288	1	512078	NM_001101950	0	ENSBTAG00000003614	AP4B1	adaptor related protein complex 4 subunit beta 1	NO
chr3	29578528	29579395	peak_1227	1000	.	2198.600586	9.535504	-1	590	868	Promoter (<=1kb)	3	29579106	29618905	39800	1	508231	NM_001206227	0	ENSBTAG00000031940	RSBN1	round spermatid basic protein 1	NO
chr3	29624304	29624619	peak_1228	906	.	286.156982	3.77279	-1	235	316	Promoter (<=1kb)	3	29624990	29696831	71842	1	536504	NM_001076077	-371	ENSBTAG00000019615	PHTF1	putative homeodomain transcription factor 1	NO
chr3	29962426	29963274	peak_1229	1000	.	854.309814	5.183375	-1	393	849	Promoter (<=1kb)	3	29703286	29962037	258752	2	532952	NM_001192746	-389	ENSBTAG00000019611	MAGI3	membrane associated guanylate kinase, WW and PDZ domain containing 3	NO
chr3	30272279	30272748	peak_1230	1000	.	925.433105	6.394456	-1	310	470	Promoter (<=1kb)	3	30210429	30272272	61844	2	535493	NM_001192860	-7	ENSBTAG00000008525	LRIG2	leucine rich repeats and immunoglobulin like domains 2	NO
chr3	30431526	30431796	peak_1231	817	.	221.421387	3.570256	-1	134	271	Distal Intergenic	3	30382285	30411747	29463	1	505775	NM_001037319	49241	ENSBTAG00000015107	SLC16A1	solute carrier family 16 member 1	NO
chr3	30538121	30538280	peak_1232	1000	.	284.444885	4.103546	-1	115	160	Distal Intergenic	3	30618175	30624450	6276	1	513152	NM_001046138	-79895	ENSBTAG00000014299	RHOC	ras homolog family member C	YES
chr3	30609260	30609518	peak_1233	1000	.	411.28009	4.603135	-1	144	259	Distal Intergenic	3	30618175	30624450	6276	1	513152	NM_001046138	-8657	ENSBTAG00000014299	RHOC	ras homolog family member C	NO
chr3	30617780	30618230	peak_1234	585	.	263.822296	3.503659	-1	285	451	Promoter (<=1kb)	3	30618175	30624450	6276	1	513152	NM_001046138	0	ENSBTAG00000014299	RHOC	ras homolog family member C	NO
chr3	30701381	30702111	peak_1235	1000	.	938.691956	5.927162	-1	599	731	Promoter (<=1kb)	3	30657809	30701981	44173	2	534656	NM_001083480	0	ENSBTAG00000014295	CAPZA1	capping actin protein of muscle Z-line subunit alpha 1	NO
chr3	30884977	30885310	peak_1236	1000	.	525.722168	4.755568	-1	147	334	Distal Intergenic	3	30834932	30873171	38240	2	538981	NM_001191181	-11806	ENSBTAG00000021602	CTTNBP2NL	CTTNBP2 N-terminal like	NO
chr3	31550170	31550832	peak_1237	1000	.	714.953247	4.850099	-1	531	663	Promoter (<=1kb)	3	31539741	31550254	10514	2	528433	NM_001102118	0	ENSBTAG00000018717	DDX20	DEAD-box helicase 20	NO
chr3	31675590	31676279	peak_1238	1000	.	1170.590942	5.289239	-1	616	690	Promoter (<=1kb)	3	31588106	31676077	87972	2	282031	NM_174448	0	ENSBTAG00000050904	RAP1A	RAP1A, member of RAS oncogene family	NO
chr3	31809921	31810429	peak_1239	681	.	346.406128	3.50174	-1	430	509	Promoter (<=1kb)	3	31810361	31829059	18699	1	104564307	NM_001302767	0	ENSBTAG00000039738	TMIGD3	transmembrane and immunoglobulin domain containing 3	NO
chr3	31863299	31863770	peak_1240	1000	.	626.364258	5.683052	-1	194	472	Promoter (<=1kb)	3	31846423	31863330	16908	2	282701	NM_001038501	0	ENSBTAG00000006441	ATP5PB	ATP synthase peripheral stalk-membrane subunit b	NO
chr3	31990239	31991846	peak_1241	1000	.	2334.118652	5.650972	-1	525	1608	Distal Intergenic	3	31952315	31958001	5687	2	617486	NM_001076464	-32238	ENSBTAG00000002489	LOC617486	chromosome 3 open reading frame, human C1orf88-like	NO
chr3	31992912	31993822	peak_1242	748	.	681.544189	4.262555	-1	451	911	Distal Intergenic	3	31952315	31958001	5687	2	617486	NM_001076464	-34911	ENSBTAG00000002489	LOC617486	chromosome 3 open reading frame, human C1orf88-like	YES
chr3	31994341	31996012	peak_1243	1000	.	1838.778564	5.886724	-1	1183	1672	Distal Intergenic	3	31952315	31958001	5687	2	617486	NM_001076464	-36340	ENSBTAG00000002489	LOC617486	chromosome 3 open reading frame, human C1orf88-like	NO
chr3	31996686	31998014	peak_1244	1000	.	3383.487793	6.413666	-1	635	1329	Distal Intergenic	3	31952315	31958001	5687	2	617486	NM_001076464	-38685	ENSBTAG00000002489	LOC617486	chromosome 3 open reading frame, human C1orf88-like	NO
chr3	32220238	32220718	peak_1245	882	.	424.003235	4.143383	-1	264	481	Intron (NM_001075168/504595, intron 8 of 11)	3	32208919	32224613	15695	1	504595	NM_001075168	11319	ENSBTAG00000020172	DENND2D	DENN domain containing 2D	NO
chr3	32272182	32272480	peak_1246	1000	.	574.351624	4.775263	-1	93	299	Promoter (<=1kb)	3	32227191	32272255	45065	2	504650	NM_001193130	0	ENSBTAG00000020169	CEPT1	choline/ethanolamine phosphotransferase 1	NO
chr3	32407840	32408278	peak_1247	1000	.	800.029236	5.538177	-1	204	439	Distal Intergenic	3	32494131	32532949	38819	2	505040	NM_001034232	124671	ENSBTAG00000006466	CD53	CD53 molecule	NO
chr3	32850447	32850813	peak_1248	758	.	278.18158	4.126919	-1	205	367	Distal Intergenic	3	32830656	32834149	3494	1	539608	NM_001101195	19791	ENSBTAG00000015459	KCNA2	potassium voltage-gated channel subfamily A member 2	NO
chr3	33026649	33027251	peak_1249	595	.	358.743927	3.709736	-1	212	603	Promoter (<=1kb)	3	33026800	33031126	4327	1	516090	NM_001034517	0	ENSBTAG00000014970	LAMTOR5	late endosomal/lysosomal adaptor, MAPK and MTOR activator 5	NO
chr3	33095320	33096619	peak_1250	1000	.	2668.288086	7.253061	-1	268	1300	Distal Intergenic	3	33044395	33074904	30510	1	525480	NM_001101123	50925	ENSBTAG00000015380	SLC16A4	solute carrier family 16 member 4	NO
chr3	33393676	33394138	peak_1251	659	.	305.11908	3.949783	-1	214	463	Promoter (<=1kb)	3	33374473	33393812	19340	2	511120	NM_001075496	0	ENSBTAG00000020964	STRIP1	striatin interacting protein 1	NO
chr3	33444561	33445177	peak_1252	1000	.	1349.121704	6.309641	-1	384	617	Promoter (<=1kb)	3	33403799	33444827	41029	2	505511	NM_001101052	0	ENSBTAG00000018893	AHCYL1	adenosylhomocysteinase like 1	NO
chr3	33508850	33509554	peak_1253	887	.	625.121643	4.621579	-1	94	705	Promoter (<=1kb)	3	33494966	33508857	13892	2	281094	NM_174026	0	ENSBTAG00000000283	CSF1	colony stimulating factor 1	NO
chr3	33828902	33829299	peak_1254	1000	.	629.295959	4.6406	-1	121	398	Promoter (<=1kb)	3	33818284	33830235	11952	2	514185	NM_001143856	936	ENSBTAG00000013018	AMPD2	adenosine monophosphate deaminase 2	NO
chr3	33899112	33899461	peak_1255	1000	.	622.858398	4.947423	-1	125	350	Promoter (<=1kb)	3	33854856	33899237	44382	2	539521	NM_001034677	0	ENSBTAG00000013016	GNAI3	G protein subunit alpha i3	NO
chr3	33954575	33955113	peak_1256	983	.	529.591675	4.235432	-1	445	539	Promoter (<=1kb)	3	33946011	33954930	8920	2	527518	NM_001105398	0	ENSBTAG00000016643	CYB561D1	cytochrome b561 family member D1	NO
chr3	33964695	33965420	peak_1257	1000	.	967.431946	5.115054	-1	444	726	Promoter (<=1kb)	3	33956336	33965035	8700	2	541097	NM_001102255	0	ENSBTAG00000009042	ATXN7L2	ataxin 7 like 2	NO
chr3	34012443	34012707	peak_1258	1000	.	413.118866	4.495648	-1	98	265	Promoter (<=1kb)	3	34012638	34033662	21025	1	510155	NM_001015566	0	ENSBTAG00000020641	PSMA5	proteasome subunit alpha 5	NO
chr3	34125266	34125676	peak_1259	1000	.	535.537048	4.844973	-1	218	411	Promoter (<=1kb)	3	34125633	34129207	3575	1	541250	NM_001046501	0	ENSBTAG00000018806	PSRC1	proline and serine rich coiled-coil 1	NO
chr3	34157420	34157659	peak_1260	1000	.	325.4216	4.345448	-1	84	240	Promoter (<=1kb)	3	34132886	34156978	24093	2	538194	NM_001192931	-442	ENSBTAG00000018804	CELSR2	cadherin EGF LAG seven-pass G-type receptor 2	NO
chr3	34188653	34189397	peak_1261	309	.	230.080994	3.160556	-1	599	745	Promoter (<=1kb)	3	34169921	34189786	19866	2	281476	NM_174175	389	ENSBTAG00000012962	SARS1	seryl-tRNA synthetase 1	NO
chr3	34189675	34189936	peak_1262	1000	.	427.70105	4.540048	-1	67	262	Promoter (<=1kb)	3	34169921	34189786	19866	2	281476	NM_174175	0	ENSBTAG00000012962	SARS1	seryl-tRNA synthetase 1	NO
chr3	34281537	34281777	peak_1263	1000	.	356.655945	4.387092	-1	157	241	Distal Intergenic	3	34286938	34291820	4883	2	613426	NM_001128503	10043	ENSBTAG00000038979	TMEM167B	transmembrane protein 167B	NO
chr3	34291585	34291988	peak_1264	888	.	358.895569	4.188912	-1	266	404	Promoter (<=1kb)	3	34286938	34291820	4883	2	613426	NM_001128503	0	ENSBTAG00000038979	TMEM167B	transmembrane protein 167B	NO
chr3	34331986	34332654	peak_1265	1000	.	1022.49115	5.719344	-1	338	669	Distal Intergenic	3	34304625	34312609	7985	1	513065	NM_001075597	27361	ENSBTAG00000049309	TAF13	TATA-box binding protein associated factor 13	NO
chr3	34485242	34485690	peak_1266	1000	.	569.087097	4.707765	-1	360	449	Promoter (<=1kb)	3	34431970	34485343	53374	2	513654	NM_001192355	0	ENSBTAG00000017124	GPSM2	G protein signaling modulator 2	NO
chr3	34622071	34622637	peak_1267	1000	.	1328.355591	6.370493	-1	287	567	Promoter (<=1kb)	3	34568241	34622300	54060	2	512490	NM_001083415	0	ENSBTAG00000007330	STXBP3	syntaxin binding protein 3	NO
chr3	34680981	34681498	peak_1268	1000	.	692.49054	4.423775	-1	447	518	Distal Intergenic	3	34568241	34622300	54060	2	512490	NM_001083415	-58681	ENSBTAG00000007330	STXBP3	syntaxin binding protein 3	NO
chr3	34804902	34805278	peak_1269	780	.	293.909454	3.755427	-1	177	377	Distal Intergenic	3	34568241	34622300	54060	2	512490	NM_001083415	-182602	ENSBTAG00000007330	STXBP3	syntaxin binding protein 3	NO
chr3	36312756	36313040	peak_1270	836	.	238.210602	3.7233	-1	88	285	Promoter (<=1kb)	3	36311513	36312871	1359	2	540228	NM_001014962	0	ENSBTAG00000039951	PRMT6	protein arginine methyltransferase 6	NO
chr3	37564125	37564300	peak_1271	1000	.	1143.14624	9.973238	-1	63	176	Distal Intergenic	3	36311513	36312871	1359	2	540228	NM_001014962	-1251254	ENSBTAG00000039951	PRMT6	protein arginine methyltransferase 6	NO
chr3	39882736	39883652	peak_1272	1000	.	1003.848694	5.192559	-1	486	917	Promoter (<=1kb)	3	39855787	39883179	27393	2	768060	NM_001077117	0	ENSBTAG00000019091	RNPC3	RNA binding region (RNP1, RRM) containing 3	NO
chr3	42039008	42039527	peak_1273	598	.	310.979919	3.959222	-1	130	520	Promoter (<=1kb)	3	42034669	42039324	4656	2	281135	NM_001013585	0	ENSBTAG00000005990	S1PR1	sphingosine-1-phosphate receptor 1	NO
chr3	42350562	42350830	peak_1274	1000	.	477.007263	5.237935	-1	166	269	Intron (NM_001083760/613851, intron 8 of 10)	3	42316065	42410097	94033	2	613851	NM_001083760	59267	ENSBTAG00000019027	SLC30A7	solute carrier family 30 member 7	NO
chr3	42409584	42410445	peak_1275	938	.	808.869141	4.786442	-1	561	862	Promoter (<=1kb)	3	42316065	42410097	94033	2	613851	NM_001083760	0	ENSBTAG00000019027	SLC30A7	solute carrier family 30 member 7	NO
chr3	42956773	42957137	peak_1276	866	.	315.925262	4.153692	-1	180	365	Distal Intergenic	3	43006656	43034731	28076	2	510469	NM_001046055	77594	ENSBTAG00000006321	RTCA	RNA 3'-terminal phosphate cyclase	NO
chr3	43034688	43034969	peak_1277	1000	.	555.80072	5.321159	-1	179	282	Promoter (<=1kb)	3	43006656	43034731	28076	2	510469	NM_001046055	0	ENSBTAG00000006321	RTCA	RNA 3'-terminal phosphate cyclase	NO
chr3	43140566	43141132	peak_1278	1000	.	649.758179	5.020325	-1	129	567	Promoter (<=1kb)	3	43140851	43181017	40167	1	504467	NM_001192026	0	ENSBTAG00000015778	SASS6	SAS-6 centriolar assembly protein	NO
chr3	43235694	43236248	peak_1279	1000	.	859.128845	5.681375	-1	273	555	Promoter (<=1kb)	3	43182319	43235906	53588	2	516584	NM_001102038	0	ENSBTAG00000015776	MFSD14A	major facilitator superfamily domain containing 14A	NO
chr3	43293871	43294769	peak_1280	742	.	666.835083	4.476255	-1	531	899	Distal Intergenic	3	43253541	43268441	14901	2	520918	NM_001105386	-25430	ENSBTAG00000012454	SLC35A3	solute carrier family 35 member A3	NO
chr3	45408007	45408454	peak_1281	1000	.	1012.232361	6.349252	-1	214	448	Promoter (<=1kb)	3	45408337	46330781	922445	1	281124	NM_174041	0	ENSBTAG00000031358	DPYD	dihydropyrimidine dehydrogenase	NO
chr3	46739458	46740097	peak_1282	1000	.	644.093018	4.957013	-1	353	640	Promoter (<=1kb)	3	46678438	46739756	61319	2	537341	NM_001110081	0	ENSBTAG00000008809	PTBP2	polypyrimidine tract binding protein 2	NO
chr3	48252106	48252623	peak_1283	1000	.	840.065063	6.616365	-1	273	518	Promoter (<=1kb)	3	48239810	48252376	12567	2	614557	NM_001098128	0	ENSBTAG00000021537	RWDD3	RWD domain containing 3	NO
chr3	48405747	48406284	peak_1284	1000	.	1093.147095	5.647348	-1	407	538	Promoter (<=1kb)	3	48405843	48503988	98146	1	506537	NM_001077863	0	ENSBTAG00000004422	ALG14	ALG14 UDP-N-acetylglucosaminyltransferase subunit	NO
chr3	49069775	49070592	peak_1285	1000	.	1570.02478	6.27228	-1	412	818	Promoter (<=1kb)	3	48980773	49070167	89395	2	526059	NM_001105396	0	ENSBTAG00000009698	ABCD3	ATP binding cassette subfamily D member 3	NO
chr3	49581387	49581894	peak_1286	1000	.	880.125244	5.122319	-1	178	508	Promoter (<=1kb)	3	49581839	49599565	17727	1	525659	NM_001038143	0	ENSBTAG00000007842	GCLM	glutamate-cysteine ligase modifier subunit	NO
chr3	49636875	49637464	peak_1287	1000	.	695.952148	4.185516	-1	318	590	Promoter (<=1kb)	3	49637554	49637670	117	2	100313318	NR_031382	206	ENSBTAG00000030102	MIR760	microRNA mir-760	NO
chr3	49784196	49784436	peak_1288	1000	.	250.692505	3.717138	-1	101	241	Intron (NM_001024483/506231, intron 2 of 12)	3	49691045	49912338	221294	1	506231	NM_001024483	93151	ENSBTAG00000003245	BCAR3	BCAR3 adaptor protein, NSP family member	NO
chr3	50107468	50107867	peak_1289	678	.	271.367737	4.006008	-1	303	400	Promoter (<=1kb)	3	50084783	50106905	22123	2	613828	NM_001046519	-563	ENSBTAG00000008737	DR1	down-regulator of transcription 1	NO
chr3	50289823	50290763	peak_1290	1000	.	1901.889648	7.880036	-1	469	941	Promoter (<=1kb)	3	50290402	50308919	18518	1	534351	NM_001046377	0	ENSBTAG00000020180	TMED5	transmembrane p24 trafficking protein 5	NO
chr3	50402455	50402817	peak_1291	1000	.	557.309082	4.822875	-1	219	363	Promoter (<=1kb)	3	50331719	50401747	70029	2	615211	NM_001046556	-708	ENSBTAG00000001393	MTF2	metal response element binding transcription factor 2	NO
chr3	50499167	50500214	peak_1292	1000	.	1107.351318	4.507824	-1	232	1048	Promoter (<=1kb)	3	50499771	50629763	129993	1	541171	NM_001083500	0	ENSBTAG00000002028	DIPK1A	divergent protein kinase domain 1A	NO
chr3	50638289	50638757	peak_1293	1000	.	640.806458	4.921979	-1	356	469	Promoter (<=1kb)	3	50629955	50638559	8605	2	515238	NM_001035306	0	ENSBTAG00000002026	RPL5	ribosomal protein L5	NO
chr3	50687172	50688008	peak_1294	1000	.	1962.866455	7.098347	-1	352	837	Distal Intergenic	3	50629955	50638559	8605	2	515238	NM_001035306	-48613	ENSBTAG00000002026	RPL5	ribosomal protein L5	NO
chr3	51121973	51122701	peak_1295	1000	.	1171.684448	5.945296	-1	335	729	Promoter (<=1kb)	3	51036513	51122203	85691	2	529184	NM_001103266	0	ENSBTAG00000018739	RPAP2	RNA polymerase II associated protein 2	NO
chr3	51316852	51317207	peak_1296	1000	.	521.507996	4.826215	-1	147	356	Promoter (<=1kb)	3	51254280	51316739	62460	2	520456	NM_001105200	-113	ENSBTAG00000006167	BTBD8	BTB (POZ) domain containing 8	NO
chr3	51880340	51880868	peak_1297	476	.	251.66481	3.706426	-1	192	529	Promoter (<=1kb)	3	51855689	51880753	25065	2	516094	NM_001037468	0	ENSBTAG00000016307	CDC7	cell division cycle 7	NO
chr3	52252094	52253230	peak_1298	1000	.	1298.89917	5.327842	-1	98	1137	Promoter (<=1kb)	3	52252537	52348488	95952	1	539923	NM_001082613	0	ENSBTAG00000011200	ZNF644	zinc finger protein 644	NO
chr3	53258875	53259775	peak_1299	1000	.	1068.336914	5.855773	-1	597	901	Promoter (<=1kb)	3	53224391	53259732	35342	2	533643	NM_001206028	0	ENSBTAG00000019133	ZNF326	zinc finger protein 326	NO
chr3	53443983	53444791	peak_1300	507	.	410.447571	3.809047	-1	624	809	Promoter (<=1kb)	3	53313190	53443924	130735	2	539204	NM_001083741	-59	ENSBTAG00000020958	LRRC8D	leucine rich repeat containing 8 VRAC subunit D	NO
chr3	53567310	53567783	peak_1301	528	.	250.451431	3.663714	-1	376	474	Intron (NM_001099039/527708, intron 2 of 2)	3	53555335	53648204	92870	2	527708	NM_001099039	80421	ENSBTAG00000000900	LRRC8C	leucine rich repeat containing 8 VRAC subunit C	NO
chr3	53647999	53648424	peak_1302	704	.	299.837463	3.82122	-1	323	426	Promoter (<=1kb)	3	53555335	53648204	92870	2	527708	NM_001099039	0	ENSBTAG00000000900	LRRC8C	leucine rich repeat containing 8 VRAC subunit C	NO
chr3	53764099	53764403	peak_1303	1000	.	577.24707	5.02313	-1	106	305	Distal Intergenic	3	53555335	53648204	92870	2	527708	NM_001099039	-115895	ENSBTAG00000000900	LRRC8C	leucine rich repeat containing 8 VRAC subunit C	NO
chr3	54134689	54135145	peak_1304	1000	.	1404.13855	9.679672	-1	205	457	Distal Intergenic	3	54148959	54165067	16109	2	512486	NM_001244229	29922	ENSBTAG00000001143	LOC512486	interferon-induced guanylate-binding protein 1	NO
chr3	54928541	54928854	peak_1305	673	.	211.211533	3.539152	-1	104	314	Promoter (<=1kb)	3	54928686	54989009	60324	1	508712	NM_001075370	0	ENSBTAG00000000505	KYAT3	kynurenine aminotransferase 3	NO
chr3	55014371	55014853	peak_1306	1000	.	656.187866	5.443941	-1	236	483	Promoter (<=1kb)	3	55014549	55045558	31010	1	513231	NM_001046142	0	ENSBTAG00000000504	GTF2B	general transcription factor IIB	NO
chr3	55200688	55201188	peak_1307	1000	.	673.857666	5.535496	-1	198	501	Promoter (<=1kb)	3	55066989	55200585	133597	2	519754	NM_001193242	-103	ENSBTAG00000021900	PKN2	protein kinase N2	NO
chr3	56715202	56716013	peak_1308	1000	.	1320.865356	5.943185	-1	440	812	Promoter (<=1kb)	3	56715610	56715681	72	2	114482677	NR_162222	0	NA	MIR10185	microRNA mir-10185	NO
chr3	57144841	57145769	peak_1309	1000	.	2067.700195	7.775445	-1	293	929	Promoter (<=1kb)	3	57145264	57189005	43742	1	614360	NM_001034759	0	ENSBTAG00000052268	SELENOF	selenoprotein F	NO
chr3	57207593	57207851	peak_1310	808	.	209.298965	3.59609	-1	121	259	Distal Intergenic	3	57145264	57189005	43742	1	614360	NM_001034759	62329	ENSBTAG00000052268	SELENOF	selenoprotein F	NO
chr3	57235707	57236076	peak_1311	578	.	213.689453	3.637977	-1	232	370	Distal Intergenic	3	57269358	57314453	45096	2	533918	NM_001077993	78377	ENSBTAG00000031171	SH3GLB1	SH3 domain containing GRB2 like, endophilin B1	NO
chr3	57313542	57314756	peak_1312	929	.	1129.125122	6.002838	-1	884	1215	Promoter (<=1kb)	3	57269358	57314453	45096	2	533918	NM_001077993	0	ENSBTAG00000031171	SH3GLB1	SH3 domain containing GRB2 like, endophilin B1	NO
chr3	57673740	57674175	peak_1313	1000	.	528.726501	4.46453	-1	108	436	Promoter (<=1kb)	3	57674210	57713604	39395	1	533508	NM_001075993	-35	ENSBTAG00000012907	ODF2L	outer dense fiber of sperm tails 2 like	NO
chr3	58374138	58374517	peak_1314	1000	.	662.409058	5.481612	-1	259	380	Distal Intergenic	3	58488393	58491302	2910	2	508941	NM_001034340	116785	ENSBTAG00000009844	CCN1	cellular communication network factor 1	NO
chr3	58494699	58495190	peak_1315	758	.	372.931763	3.796856	-1	230	492	Distal Intergenic	3	58488393	58491302	2910	2	508941	NM_001034340	-3397	ENSBTAG00000009844	CCN1	cellular communication network factor 1	NO
chr3	58819918	58820726	peak_1316	1000	.	1329.868774	6.028039	-1	285	809	Promoter (<=1kb)	3	58820340	58829798	9459	1	540824	NM_001078028	0	ENSBTAG00000013851	BCL10	BCL10 immune signaling adaptor	NO
chr3	58835747	58836062	peak_1317	1000	.	398.673096	4.098165	-1	199	316	Promoter (<=1kb)	3	58835524	58842784	7261	1	509947	NM_001037592	223	ENSBTAG00000016326	C3H1orf52	chromosome 3 C1orf52 homolog	NO
chr3	58890667	58891265	peak_1318	474	.	284.053833	3.547745	-1	93	599	Promoter (<=1kb)	3	58890888	58928676	37789	1	524536	NM_001192598	0	ENSBTAG00000003444	SYDE2	synapse defective Rho GTPase homolog 2	NO
chr3	59397823	59398295	peak_1319	1000	.	509.124542	5.043242	-1	202	473	Promoter (<=1kb)	3	59398296	59456578	58283	1	534692	NM_001076036	-1	ENSBTAG00000018942	SSX2IP	SSX family member 2 interacting protein	NO
chr3	59591257	59591973	peak_1320	1000	.	1211.510742	6.513598	-1	480	717	Promoter (<=1kb)	3	59591885	59600029	8145	1	287018	NM_174811	0	ENSBTAG00000008122	GNG5	G protein subunit gamma 5	NO
chr3	59616731	59616962	peak_1321	1000	.	412.382538	4.86723	-1	137	232	Promoter (<=1kb)	3	59600697	59617167	16471	2	513081	NM_001083417	205	ENSBTAG00000008118	RPF1	ribosome production factor 1 homolog	NO
chr3	59706835	59707456	peak_1322	1000	.	1211.618042	6.043174	-1	394	622	Intron (NM_001075648/514113, intron 1 of 7)	3	59700670	59736411	35742	1	514113	NM_001075648	6165	ENSBTAG00000024255	UOX	urate oxidase	NO
chr3	63430182	63430361	peak_1323	1000	.	942.45105	8.366066	-1	95	180	Distal Intergenic	3	62437260	63147751	710492	2	281278	NM_181013	-282431	ENSBTAG00000012305	ADGRL2	adhesion G protein-coupled receptor L2	NO
chr3	66672971	66673254	peak_1324	1000	.	437.024963	4.812713	-1	95	284	Intron (NM_001046503/541274, intron 1 of 3)	3	66664317	66707306	42990	2	541274	NM_001046503	34052	ENSBTAG00000021752	DNAJB4	DnaJ heat shock protein family (Hsp40) member B4	NO
chr3	66706973	66707720	peak_1325	1000	.	1198.070923	5.824868	-1	441	748	Promoter (<=1kb)	3	66707421	66737434	30014	1	513562	NM_001076846	0	ENSBTAG00000008926	FUBP1	far upstream element binding protein 1	NO
chr3	66900523	66901026	peak_1326	824	.	415.356812	4.311927	-1	316	504	Promoter (<=1kb)	3	66900613	66959855	59243	1	531706	NM_001101139	0	ENSBTAG00000020761	USP33	ubiquitin specific peptidase 33	NO
chr3	66974523	66974779	peak_1327	976	.	250.796234	3.949904	-1	91	257	Promoter (<=1kb)	3	66975443	67094024	118582	1	538498	NM_001102215	-664	ENSBTAG00000017419	ZZZ3	zinc finger ZZ-type containing 3	NO
chr3	66975342	66975793	peak_1328	844	.	381.708405	4.353188	-1	88	452	Promoter (<=1kb)	3	66975443	67094024	118582	1	538498	NM_001102215	0	ENSBTAG00000017419	ZZZ3	zinc finger ZZ-type containing 3	NO
chr3	67430380	67430991	peak_1329	524	.	320.525116	3.506514	-1	368	612	Promoter (<=1kb)	3	67430531	67567425	136895	1	508700	NM_001077880	0	ENSBTAG00000031012	PIGK	phosphatidylinositol glycan anchor biosynthesis class K	NO
chr3	68727266	68727531	peak_1330	895	.	238.011978	3.512254	-1	150	266	Distal Intergenic	3	68936675	68954426	17752	1	616654	NM_001076430	-209144	ENSBTAG00000005864	ASB17	ankyrin repeat and SOCS box containing 17	NO
chr3	69065915	69066248	peak_1331	927	.	309.675659	4.077049	-1	86	334	Promoter (1-2kb)	3	69057845	69064680	6836	2	533276	NM_001015646	-1235	ENSBTAG00000018447	RABGGTB	Rab geranylgeranyltransferase subunit beta	NO
chr3	69124382	69124997	peak_1332	1000	.	672.505249	4.790404	-1	151	616	Promoter (<=1kb)	3	69086079	69124422	38344	2	505968	NM_001075235	0	ENSBTAG00000024240	ACADM	acyl-CoA dehydrogenase medium chain	NO
chr3	70608183	70608615	peak_1333	1000	.	629.94696	5.000166	-1	257	433	Promoter (<=1kb)	3	70600177	70608293	8117	2	100138313	NM_001191283	0	ENSBTAG00000038480	FPGT	fucose-1-phosphate guanylyltransferase	NO
chr3	74146297	74146809	peak_1334	1000	.	893.545532	6.133914	-1	163	513	Promoter (<=1kb)	3	74146770	74164709	17940	1	508905	NM_001105346	0	ENSBTAG00000002627	ZRANB2	zinc finger RANBP2-type containing 2	NO
chr3	74793688	74794055	peak_1335	1000	.	759.062012	5.832555	-1	208	368	Promoter (<=1kb)	3	74766636	74793722	27087	2	539159	NM_001024567	0	ENSBTAG00000014791	CTH	cystathionine gamma-lyase	NO
chr3	74829903	74830529	peak_1336	864	.	541.756348	4.147255	-1	67	627	Promoter (<=1kb)	3	74830045	74832380	2336	1	528021	NM_001098719	0	NA	ANKRD13C	ankyrin repeat domain 13C	NO
chr3	74963956	74964434	peak_1337	1000	.	597.101013	4.878102	-1	334	479	5' UTR	3	74927332	74977393	50062	2	513451	NM_001075621	12959	ENSBTAG00000015474	SRSF11	serine and arginine rich splicing factor 11	NO
chr3	74977365	74977651	peak_1338	1000	.	295.840698	4.043013	-1	81	287	Promoter (<=1kb)	3	74927332	74977393	50062	2	513451	NM_001075621	0	ENSBTAG00000015474	SRSF11	serine and arginine rich splicing factor 11	NO
chr3	77489156	77489623	peak_1339	988	.	462.529633	4.50747	-1	123	468	Distal Intergenic	3	77546429	77627137	80709	1	286850	NM_174785	-56806	ENSBTAG00000054533	GNG12	G protein subunit gamma 12	NO
chr3	77650176	77650755	peak_1340	644	.	373.792175	3.446107	-1	490	580	Promoter (1-2kb)	3	77648759	77651847	3089	2	505463	NM_001034247	1092	ENSBTAG00000013860	GADD45A	growth arrest and DNA damage inducible alpha	NO
chr3	77651240	77651430	peak_1341	1000	.	205.608215	3.957591	-1	108	191	Promoter (<=1kb)	3	77648759	77651847	3089	2	505463	NM_001034247	417	ENSBTAG00000013860	GADD45A	growth arrest and DNA damage inducible alpha	NO
chr3	77651539	77652215	peak_1342	1000	.	1671.414062	7.991504	-1	382	677	Promoter (<=1kb)	3	77648759	77651847	3089	2	505463	NM_001034247	0	ENSBTAG00000013860	GADD45A	growth arrest and DNA damage inducible alpha	NO
chr3	77922162	77922821	peak_1343	1000	.	1874.487183	8.46891	-1	489	660	Promoter (<=1kb)	3	77922758	77937178	14421	1	539060	NM_001046449	0	ENSBTAG00000012957	SERBP1	SERPINE1 mRNA binding protein 1	NO
chr3	78273754	78274815	peak_1344	539	.	572.758606	4.068315	-1	742	1062	Promoter (<=1kb)	3	78274131	78317316	43186	1	613734	NM_001082459	0	ENSBTAG00000005445	SLC35D1	solute carrier family 35 member D1	NO
chr3	78402867	78403340	peak_1345	1000	.	929.574219	5.896184	-1	295	474	Promoter (<=1kb)	3	78335916	78403069	67154	2	538742	NM_001076913	0	ENSBTAG00000005443	MIER1	MIER1 transcriptional regulator	NO
chr3	78408153	78408974	peak_1346	1000	.	2332.246826	6.95015	-1	648	822	Distal Intergenic	3	78335916	78403069	67154	2	538742	NM_001076913	-5084	ENSBTAG00000005443	MIER1	MIER1 transcriptional regulator	NO
chr3	78997456	78997988	peak_1347	1000	.	689.258911	5.34444	-1	261	533	Intron (NM_001102546/100124505, intron 6 of 14)	3	78957190	79406811	449622	2	100124505	NM_001102546	408823	ENSBTAG00000008636	PDE4B	phosphodiesterase 4B	NO
chr3	79001355	79002043	peak_1348	739	.	508.939789	3.879636	-1	479	689	Exon (NM_001102546/100124505, exon 6 of 15)	3	78957190	79406811	449622	2	100124505	NM_001102546	404768	ENSBTAG00000008636	PDE4B	phosphodiesterase 4B	NO
chr3	79924458	79925507	peak_1349	923	.	969.609253	6.046473	-1	477	1050	Promoter (<=1kb)	3	79914162	79924866	10705	2	613665	NM_001034741	0	ENSBTAG00000005909	LEPROT	leptin receptor overlapping transcript	NO
chr3	80327278	80327571	peak_1350	802	.	235.861465	3.282043	-1	235	294	Distal Intergenic	3	80335436	80335518	83	1	100313303	NR_031123	-7865	ENSBTAG00000029855	MIR101-1	microRNA mir-101-1	NO
chr3	80381420	80381590	peak_1351	1000	.	228.040665	3.98251	-1	85	171	Distal Intergenic	3	80335436	80335518	83	1	100313303	NR_031123	45984	ENSBTAG00000029855	MIR101-1	microRNA mir-101-1	NO
chr3	80405371	80406096	peak_1352	1000	.	726.20929	5.504257	-1	381	726	Distal Intergenic	3	80444566	80584006	139441	1	537201	NM_001206534	-38470	ENSBTAG00000003147	JAK1	Janus kinase 1	NO
chr3	80444298	80444971	peak_1353	1000	.	768.501526	4.635985	-1	259	674	Promoter (<=1kb)	3	80444566	80584006	139441	1	537201	NM_001206534	0	ENSBTAG00000003147	JAK1	Janus kinase 1	NO
chr3	80549435	80549777	peak_1354	1000	.	539.052002	4.638301	-1	73	343	Intron (NM_001206534/537201, intron 8 of 24)	3	80444566	80584006	139441	1	537201	NM_001206534	104869	ENSBTAG00000003147	JAK1	Janus kinase 1	NO
chr3	81977310	81978516	peak_1355	1000	.	1805.510986	6.338194	-1	316	1207	Promoter (<=1kb)	3	81912496	81978206	65711	2	534402	NM_001076903	0	ENSBTAG00000019011	PGM1	phosphoglucomutase 1	NO
chr3	82051912	82052353	peak_1356	586	.	258.991913	3.784628	-1	78	442	Promoter (<=1kb)	3	81996915	82051985	55071	2	505160	NM_001192050	0	ENSBTAG00000002600	EFCAB7	EF-hand calcium binding domain 7	NO
chr3	82208119	82208540	peak_1357	1000	.	433.732574	4.90483	-1	162	422	Promoter (<=1kb)	3	82149562	82208161	58600	2	510138	NM_001075432	0	ENSBTAG00000030706	ALG6	ALG6 alpha-1,3-glucosyltransferase	NO
chr3	82852223	82852936	peak_1358	859	.	612.980408	4.020565	-1	169	714	Promoter (<=1kb)	3	82756139	82852304	96166	2	531455	NM_001082442	0	ENSBTAG00000010124	ATG4C	autophagy related 4C cysteine peptidase	NO
chr3	82924538	82925146	peak_1359	1000	.	639.612244	4.328484	-1	304	609	Promoter (<=1kb)	3	82924988	83115333	190346	1	537464	NM_001192906	0	ENSBTAG00000019877	DOCK7	dedicator of cytokinesis 7	NO
chr3	83129383	83130697	peak_1360	1000	.	2420.317139	6.733892	-1	884	1315	Promoter (<=1kb)	3	83118201	83129455	11255	2	516328	NM_001046224	0	ENSBTAG00000020451	USP1	ubiquitin specific peptidase 1	NO
chr3	83947478	83948030	peak_1361	1000	.	794.758423	5.646541	-1	135	553	Promoter (<=1kb)	3	83947667	83996285	48619	1	514249	NM_001079593	0	ENSBTAG00000017161	TM2D1	TM2 domain containing 1	NO
chr3	84601906	84602194	peak_1362	1000	.	373.586548	4.832572	-1	93	289	Intron (NM_001038209/615371, intron 1 of 10)	3	84203807	84620790	416984	2	615371	NM_001038209	18596	ENSBTAG00000000074	NFIA	nuclear factor I A	NO
chr3	84602764	84603189	peak_1363	1000	.	432.719604	3.841055	-1	108	426	Intron (NM_001038209/615371, intron 1 of 10)	3	84203807	84620790	416984	2	615371	NM_001038209	17601	ENSBTAG00000000074	NFIA	nuclear factor I A	NO
chr3	84624291	84624653	peak_1364	822	.	298.341278	4.195591	-1	175	363	Distal Intergenic	3	84203807	84620790	416984	2	615371	NM_001038209	-3501	ENSBTAG00000000074	NFIA	nuclear factor I A	NO
chr3	86290523	86290878	peak_1365	624	.	222.081467	3.199623	-1	307	356	Intron (NM_001192794/534011, intron 14 of 15)	3	86094287	86163181	68895	2	785042	NM_001206870	-127342	ENSBTAG00000030671	HOOK1	hook microtubule tethering protein 1	NO
chr3	86717675	86718377	peak_1366	1000	.	1577.355957	7.40625	-1	305	703	Distal Intergenic	3	86213836	86696999	483164	2	534011	NM_001192794	-20676	ENSBTAG00000030669	FGGY	FGGY carbohydrate kinase domain containing	NO
chr3	87093518	87093838	peak_1367	951	.	305.191711	3.913771	-1	55	321	Distal Intergenic	3	87177742	87177801	60	2	114482717	NR_162257	83963	ENSBTAG00000044474	MIR2285AP	microRNA mir-2285ap	NO
chr3	87116285	87117148	peak_1368	1000	.	937.311218	6.376827	-1	379	864	Distal Intergenic	3	87177742	87177801	60	2	114482717	NR_162257	60653	ENSBTAG00000044474	MIR2285AP	microRNA mir-2285ap	NO
chr3	87263896	87264336	peak_1369	463	.	204.015625	3.202184	-1	220	441	Promoter (<=1kb)	3	87263822	87263874	53	2	114483809	NR_162409	-22	ENSBTAG00000052555	MIR12043	microRNA mir-12043	NO
chr3	87264454	87265715	peak_1370	1000	.	1880.709106	6.770188	-1	862	1262	Promoter (<=1kb)	3	87265962	87268009	2048	1	280831	NM_001077827	-247	ENSBTAG00000004037	JUN	Jun proto-oncogene, AP-1 transcription factor subunit	NO
chr3	87349256	87350304	peak_1371	1000	.	1755.981567	6.357032	-1	597	1049	Promoter (<=1kb)	3	87349611	87391325	41715	1	515332	NM_001192408	0	ENSBTAG00000013961	MYSM1	Myb like, SWIRM and MPN domains 1	NO
chr3	87479033	87479549	peak_1372	1000	.	1427.097046	7.573264	-1	168	517	Promoter (<=1kb)	3	87479311	87544530	65220	1	506223	NM_001035033	0	ENSBTAG00000017326	OMA1	OMA1 zinc metallopeptidase	NO
chr3	89621691	89622096	peak_1373	633	.	256.968231	3.657362	-1	81	406	Intron (NM_001076473/617707, intron 1 of 5)	3	89607569	89695211	87643	1	617707	NM_001076473	14122	ENSBTAG00000011640	PLPP3	phospholipid phosphatase 3	YES
chr3	90809725	90809939	peak_1374	1000	.	2257.433105	15.869879	-1	112	215	Distal Intergenic	3	91314360	91324472	10113	2	615670	NM_001193084	514533	ENSBTAG00000013241	BSND	barttin CLCNK type accessory beta subunit	NO
chr3	90810062	90810224	peak_1375	1000	.	1073.984253	9.630458	-1	137	163	Distal Intergenic	3	91314360	91324472	10113	2	615670	NM_001193084	514248	ENSBTAG00000013241	BSND	barttin CLCNK type accessory beta subunit	NO
chr3	90810540	90810907	peak_1376	1000	.	934.785034	9.108483	-1	246	368	Distal Intergenic	3	91314360	91324472	10113	2	615670	NM_001193084	513565	ENSBTAG00000013241	BSND	barttin CLCNK type accessory beta subunit	NO
chr3	91130745	91131376	peak_1377	772	.	488.123352	3.97165	-1	534	632	Distal Intergenic	3	91314360	91324472	10113	2	615670	NM_001193084	193096	ENSBTAG00000013241	BSND	barttin CLCNK type accessory beta subunit	NO
chr3	91411915	91412767	peak_1378	675	.	575.638672	4.566424	-1	228	853	Promoter (<=1kb)	3	91412374	91445021	32648	1	533726	NM_001103276	0	ENSBTAG00000004688	DHCR24	24-dehydrocholesterol reductase	NO
chr3	91528012	91528449	peak_1379	1000	.	825.387451	6.086439	-1	172	438	Distal Intergenic	3	91538116	91562854	24739	2	509047	NM_001015554	34405	ENSBTAG00000015931	TTC4	tetratricopeptide repeat domain 4	NO
chr3	91562620	91563043	peak_1380	604	.	256.147003	3.39449	-1	251	424	Promoter (<=1kb)	3	91538116	91562854	24739	2	509047	NM_001015554	0	ENSBTAG00000015931	TTC4	tetratricopeptide repeat domain 4	NO
chr3	91717444	91718258	peak_1381	389	.	316.977539	3.217941	-1	529	815	Intron (NM_001103275/533609, intron 1 of 5)	3	91703271	91739355	36085	2	533609	NM_001103275	21097	NA	ACOT11	acyl-CoA thioesterase 11	NO
chr3	91841073	91841408	peak_1382	1000	.	622.302368	5.284018	-1	175	336	Promoter (<=1kb)	3	91841576	92006821	165246	1	530184	NM_001104986	-168	ENSBTAG00000010717	SSBP3	single stranded DNA binding protein 3	NO
chr3	92033621	92033944	peak_1383	681	.	220.628555	3.914725	-1	234	324	Promoter (<=1kb)	3	92016377	92033790	17414	2	510127	NM_001083400	0	ENSBTAG00000010715	MRPL37	mitochondrial ribosomal protein L37	NO
chr3	92177077	92177950	peak_1384	1000	.	2857.65332	9.926309	-1	402	874	Promoter (<=1kb)	3	92177759	92203033	25275	1	509775	NM_001035076	0	ENSBTAG00000009526	TMEM59	transmembrane protein 59	NO
chr3	92262313	92263199	peak_1385	930	.	825.346191	4.571977	-1	370	887	Promoter (<=1kb)	3	92263079	92296401	33323	1	616194	NM_001076412	0	ENSBTAG00000007112	HSPB11	heat shock protein family B (small) member 11	NO
chr3	92394687	92395261	peak_1386	1000	.	1730.47998	7.441854	-1	187	575	Distal Intergenic	3	92345079	92370649	25571	1	511748	NM_001206312	49608	ENSBTAG00000050962	YIPF1	Yip1 domain family member 1	NO
chr3	92921080	92921603	peak_1387	742	.	389.046967	4.572225	-1	206	524	Promoter (1-2kb)	3	92919163	92996508	77346	1	407179	NM_001097565	1917	ENSBTAG00000000736	LRP8	LDL receptor related protein 8	NO
chr3	93002693	93003156	peak_1388	1000	.	688.713074	4.834343	-1	253	464	Promoter (<=1kb)	3	93003066	93012323	9258	1	505417	NM_001034245	0	ENSBTAG00000003485	MAGOH	mago homolog, exon junction complex subunit	NO
chr3	93014721	93015342	peak_1389	716	.	445.272736	4.204548	-1	61	622	Promoter (<=1kb)	3	93014858	93021971	7114	1	517857	NM_001038130	0	ENSBTAG00000003484	CZIB	CXXC motif containing zinc binding protein	NO
chr3	93313559	93313920	peak_1390	970	.	350.984711	3.7233	-1	257	362	Exon (NM_001033990/508918, exon 12 of 16)	3	93275047	93393567	118521	2	508918	NM_001033990	79647	ENSBTAG00000003746	SCP2	sterol carrier protein 2	NO
chr3	93407968	93408293	peak_1391	1000	.	333.205109	3.824238	-1	228	326	Distal Intergenic	3	93275047	93393567	118521	2	508918	NM_001033990	-14401	ENSBTAG00000003746	SCP2	sterol carrier protein 2	YES
chr3	93615621	93616084	peak_1392	1000	.	913.780151	5.364827	-1	309	464	Promoter (<=1kb)	3	93541280	93615853	74574	2	540744	NM_001102247	0	ENSBTAG00000019680	ZYG11B	zyg-11 family member B, cell cycle regulator	NO
chr3	93647923	93648489	peak_1393	863	.	489.476471	3.688094	-1	502	567	Distal Intergenic	3	93541280	93615853	74574	2	540744	NM_001102247	-32070	ENSBTAG00000019680	ZYG11B	zyg-11 family member B, cell cycle regulator	NO
chr3	93676999	93677491	peak_1394	1000	.	570.925476	4.445411	-1	190	493	Distal Intergenic	3	93541280	93615853	74574	2	540744	NM_001102247	-61146	ENSBTAG00000019680	ZYG11B	zyg-11 family member B, cell cycle regulator	NO
chr3	93802092	93802540	peak_1395	450	.	201.995316	3.224119	-1	232	449	Distal Intergenic	3	93832947	93931332	98386	1	528986	NM_001206930	-30407	ENSBTAG00000002721	TUT4	terminal uridylyl transferase 4	NO
chr3	93955950	93956541	peak_1396	1000	.	1097.083984	6.666941	-1	448	592	Promoter (<=1kb)	3	93934631	93956227	21597	2	507240	NM_001075307	0	ENSBTAG00000002720	PRPF38A	pre-mRNA processing factor 38A	NO
chr3	94276965	94277219	peak_1397	867	.	221.127457	3.767536	-1	141	255	Promoter (<=1kb)	3	94255802	94277723	21922	2	539753	NM_001098106	504	ENSBTAG00000011025	BTF3L4	basic transcription factor 3 like 4	NO
chr3	94277662	94277963	peak_1398	1000	.	689.368408	6.114642	-1	167	302	Promoter (<=1kb)	3	94255802	94277723	21922	2	539753	NM_001098106	0	ENSBTAG00000011025	BTF3L4	basic transcription factor 3 like 4	NO
chr3	94300970	94301697	peak_1399	996	.	725.29126	4.178063	-1	649	728	Promoter (<=1kb)	3	94301168	94302808	1641	1	538901	NM_001080737	0	NA	KTI12	KTI12 chromatin associated homolog	NO
chr3	94437095	94437800	peak_1400	1000	.	956.279297	5.368541	-1	120	706	Promoter (<=1kb)	3	94437449	94540297	102849	1	511254	NM_001206991	0	ENSBTAG00000021174	NRDC	nardilysin convertase	NO
chr3	94596736	94597164	peak_1401	612	.	262.629395	3.332623	-1	315	429	Intron (NM_001075505/511255, intron 4 of 23)	3	94548208	94548265	58	2	114482698	NR_162300	-48471	ENSBTAG00000049085	MIR11991	microRNA mir-11991	NO
chr3	94702229	94702704	peak_1402	1000	.	587.934509	4.2075	-1	97	476	Promoter (<=1kb)	3	94540519	94702570	162052	2	511255	NM_001075505	0	ENSBTAG00000021170	OSBPL9	oxysterol binding protein like 9	NO
chr3	94802476	94803283	peak_1403	961	.	776.284058	5.378376	-1	228	808	Promoter (<=1kb)	3	94802846	94942196	139351	1	535998	NM_001098087	0	ENSBTAG00000005542	EPS15	epidermal growth factor receptor pathway substrate 15	NO
chr3	95005679	95006019	peak_1404	844	.	287.901031	3.777087	-1	106	341	Distal Intergenic	3	95012094	95059039	46946	2	522791	NM_001077953	53020	ENSBTAG00000054545	RNF11	ring finger protein 11	YES
chr3	95059220	95059431	peak_1405	1000	.	230.469788	3.913646	-1	87	212	Promoter (<=1kb)	3	95012094	95059039	46946	2	522791	NM_001077953	-181	ENSBTAG00000054545	RNF11	ring finger protein 11	NO
chr3	95344255	95344895	peak_1406	1000	.	1002.261108	5.77578	-1	167	641	Promoter (1-2kb)	3	95338366	95342769	4404	2	505691	NM_001101054	-1486	ENSBTAG00000011059	CDKN2C	cyclin dependent kinase inhibitor 2C	NO
chr3	95351294	95351827	peak_1407	1000	.	648.208862	4.332826	-1	272	534	Promoter (<=1kb)	3	95351469	95849095	497627	1	531770	NM_001046318	0	ENSBTAG00000014482	FAF1	Fas associated factor 1	NO
chr3	97776173	97776840	peak_1408	1000	.	845.101624	5.970649	-1	183	668	Promoter (<=1kb)	3	97776435	97942867	166433	1	534169	NM_001046371	0	ENSBTAG00000003128	SPATA6	spermatogenesis associated 6	NO
chr3	98834170	98834712	peak_1409	1000	.	942.629395	5.387189	-1	162	543	Distal Intergenic	3	98850503	98852477	1975	2	787258	NM_001206322	17765	ENSBTAG00000051575	FOXE3	forkhead box E3	NO
chr3	98835412	98835896	peak_1410	866	.	420.008118	4.408852	-1	388	485	Distal Intergenic	3	98850503	98852477	1975	2	787258	NM_001206322	16581	ENSBTAG00000051575	FOXE3	forkhead box E3	NO
chr3	98924093	98924473	peak_1411	1000	.	918.915894	5.861196	-1	153	381	Promoter (<=1kb)	3	98887958	98924179	36222	2	509965	NM_001046044	0	ENSBTAG00000019956	CMPK1	cytidine/uridine monophosphate kinase 1	NO
chr3	98936343	98936734	peak_1412	1000	.	581.186707	5.008491	-1	264	392	Distal Intergenic	3	98940131	98990375	50245	1	510012	NM_001206662	-3397	ENSBTAG00000017844	STIL	STIL centriolar assembly protein	NO
chr3	99026781	99027126	peak_1413	830	.	287.268372	3.877809	-1	266	346	Distal Intergenic	3	99012360	99020613	8254	1	518657	NM_001192495	14421	ENSBTAG00000005029	TAL1	TAL bHLH transcription factor 1, erythroid differentiation factor	NO
chr3	99236447	99236685	peak_1414	847	.	202.519516	3.797743	-1	164	239	Distal Intergenic	3	99208577	99222626	14050	1	511890	NM_001077908	27870	ENSBTAG00000037890	CYP4A11	cytochrome P450, family 4, subfamily A, polypeptide 11	YES
chr3	99420939	99421252	peak_1415	1000	.	503.871765	4.46907	-1	98	314	Distal Intergenic	3	99338370	99358593	20224	2	540149	NM_001076202	-62346	ENSBTAG00000011976	CYP4B1	cytochrome P450, family 4, subfamily B, polypeptide 1	NO
chr3	99514580	99514913	peak_1416	846	.	282.44986	3.831188	-1	225	334	Promoter (<=1kb)	3	99514846	99523394	8549	1	614275	NM_001034755	0	ENSBTAG00000023551	MOB3C	MOB kinase activator 3C	NO
chr3	99527119	99527807	peak_1417	1000	.	805.983948	5.930857	-1	291	689	Promoter (<=1kb)	3	99527442	99573216	45775	1	525647	NM_001035358	0	ENSBTAG00000019933	MKNK1	MAPK interacting serine/threonine kinase 1	NO
chr3	99725276	99725732	peak_1418	521	.	237.970398	3.637977	-1	189	457	Exon (NM_001099102/540007, exon 3 of 15)	3	99716643	99737599	20957	2	540007	NM_001099102	11867	ENSBTAG00000007507	FAAH	fatty acid amide hydrolase	YES
chr3	99772235	99772798	peak_1419	1000	.	661.693726	4.754943	-1	388	564	Promoter (<=1kb)	3	99750259	99772626	22368	2	618779	NM_001191381	0	ENSBTAG00000015891	NSUN4	NOP2/Sun RNA methyltransferase 4	NO
chr3	99798979	99799654	peak_1420	1000	.	927.749451	5.162529	-1	488	676	Promoter (<=1kb)	3	99799405	99817769	18365	1	337889	NM_001045873	0	ENSBTAG00000045664	LRRC41	leucine rich repeat containing 41	NO
chr3	99799769	99800546	peak_1421	511	.	397.632446	3.748736	-1	266	778	Promoter (<=1kb)	3	99790148	99799423	9276	2	613899	NM_001034745	-346	ENSBTAG00000009603	UQCRH	ubiquinol-cytochrome c reductase hinge protein	NO
chr3	99843888	99844429	peak_1422	1000	.	722.616333	5.023662	-1	240	542	Promoter (<=1kb)	3	99817728	99843507	25780	2	100140639	NM_001130766	-381	ENSBTAG00000019901	RAD54L	RAD54 like	NO
chr3	99884275	99884591	peak_1423	1000	.	527.67157	5.148122	-1	169	317	Intron (NM_001024485/506551, intron 2 of 22)	3	99869871	99893598	23728	1	506551	NM_001024485	14404	ENSBTAG00000013322	POMGNT1	protein O-linked mannose N-acetylglucosaminyltransferase 1 (beta 1,2-)	NO
chr3	99961794	99962392	peak_1424	1000	.	793.206909	5.14705	-1	176	599	Promoter (<=1kb)	3	99963094	100063831	100738	1	286865	NM_174796	-702	ENSBTAG00000002979	PIK3R3	phosphoinositide-3-kinase regulatory subunit 3	NO
chr3	100332593	100333247	peak_1425	1000	.	1431.522339	6.551877	-1	240	655	Promoter (<=1kb)	3	100332922	100369992	37071	1	785293	NM_001191196	0	ENSBTAG00000016377	IPP	intracisternal A particle-promoted polypeptide	NO
chr3	100381416	100382730	peak_1426	1000	.	2495.094727	7.12956	-1	285	1315	Promoter (<=1kb)	3	100376386	100380589	4204	2	785268	NM_001102338	-827	ENSBTAG00000052979	TMEM69	transmembrane protein 69	NO
chr3	100458733	100459039	peak_1427	1000	.	353.743927	3.887729	-1	209	307	Downstream (2-3kb)	3	100461064	100489061	27998	2	512427	NM_001038088	30022	ENSBTAG00000015346	NASP	nuclear autoantigenic sperm protein	YES
chr3	100488626	100489285	peak_1428	1000	.	710.92572	5.189093	-1	511	660	Promoter (<=1kb)	3	100461064	100489061	27998	2	512427	NM_001038088	0	ENSBTAG00000015346	NASP	nuclear autoantigenic sperm protein	NO
chr3	100516776	100517417	peak_1429	1000	.	1119.922974	6.708121	-1	499	642	Promoter (<=1kb)	3	100505194	100516929	11736	2	618607	NM_001076513	0	ENSBTAG00000000497	AKR1A1	aldo-keto reductase family 1 member A1	NO
chr3	100551100	100551409	peak_1430	1000	.	403.102448	4.46971	-1	156	310	Promoter (<=1kb)	3	100551342	100565153	13812	1	281997	NM_174431	0	ENSBTAG00000003642	PRDX1	peroxiredoxin 1	NO
chr3	100570867	100571482	peak_1431	1000	.	1420.155273	6.685821	-1	253	616	Promoter (<=1kb)	3	100566188	100571190	5003	2	513433	NM_001015588	0	ENSBTAG00000017027	MMACHC	metabolism of cobalamin associated C	NO
chr3	100579200	100580007	peak_1432	766	.	619.208496	4.694226	-1	184	808	Distal Intergenic	3	100566188	100571190	5003	2	513433	NM_001015588	-8010	ENSBTAG00000017027	MMACHC	metabolism of cobalamin associated C	NO
chr3	100701948	100702291	peak_1433	610	.	209.864227	3.502296	-1	140	344	Distal Intergenic	3	100722449	100731012	8564	1	513051	NM_001046135	-20158	ENSBTAG00000011242	MUTYH	mutY DNA glycosylase	NO
chr3	100721913	100722740	peak_1434	1000	.	2225.398438	7.093567	-1	468	828	Promoter (<=1kb)	3	100722449	100731012	8564	1	513051	NM_001046135	0	ENSBTAG00000011242	MUTYH	mutY DNA glycosylase	NO
chr3	101040281	101040539	peak_1435	1000	.	366.02243	4.129638	-1	86	259	Promoter (<=1kb)	3	101040409	101048376	7968	1	513646	NM_001098961	0	ENSBTAG00000019013	HECTD3	HECT domain E3 ubiquitin protein ligase 3	NO
chr3	101059055	101059503	peak_1436	1000	.	580.949768	4.793722	-1	219	449	Promoter (<=1kb)	3	101059252	101173087	113836	1	534063	NM_001083474	0	ENSBTAG00000019010	EIF2B3	eukaryotic translation initiation factor 2B subunit gamma	NO
chr3	101197307	101197722	peak_1437	1000	.	419.902374	4.978833	-1	109	416	Downstream (2-3kb)	3	101200435	101205864	5430	2	615438	NM_001101241	8142	ENSBTAG00000039529	BTBD19	BTB domain containing 19	NO
chr3	101201096	101201575	peak_1438	1000	.	847.142639	6.484067	-1	135	480	3' UTR	3	101200435	101205864	5430	2	615438	NM_001101241	4289	ENSBTAG00000039529	BTBD19	BTB domain containing 19	NO
chr3	101206009	101206698	peak_1439	405	.	279.106598	3.322845	-1	471	690	Promoter (<=1kb)	3	101200435	101205864	5430	2	615438	NM_001101241	-145	ENSBTAG00000039529	BTBD19	BTB domain containing 19	NO
chr3	101212845	101213485	peak_1440	1000	.	688.060486	5.671515	-1	545	641	Promoter (<=1kb)	3	101208351	101213224	4874	2	504282	NM_001075153	0	ENSBTAG00000006125	PLK3	polo like kinase 3	NO
chr3	101213607	101213845	peak_1441	1000	.	272.431824	4.499505	-1	141	239	Promoter (<=1kb)	3	101208351	101213224	4874	2	504282	NM_001075153	-383	ENSBTAG00000006125	PLK3	polo like kinase 3	NO
chr3	101235028	101235311	peak_1442	1000	.	406.638153	4.121644	-1	88	284	Promoter (<=1kb)	3	101232561	101235097	2537	2	404140	NM_001025317	0	ENSBTAG00000015285	RPS8	ribosomal protein S8	NO
chr3	101266760	101267008	peak_1443	1000	.	264.527618	3.877809	-1	125	249	Promoter (<=1kb)	3	101248079	101266825	18747	2	533161	NM_001101147	0	ENSBTAG00000015280	KIF2C	kinesin family member 2C	NO
chr3	101354683	101355407	peak_1444	1000	.	1683.26416	7.012208	-1	313	725	Promoter (<=1kb)	3	101355060	101371049	15990	1	540738	NM_001038572	0	ENSBTAG00000012372	TMEM53	transmembrane protein 53	NO
chr3	101392391	101392844	peak_1445	1000	.	495.788879	4.878538	-1	359	454	Exon (NM_001076941/616005, exon 6 of 15)	3	101355060	101371049	15990	1	540738	NM_001038572	37331	ENSBTAG00000012372	TMEM53	transmembrane protein 53	NO
chr3	101393001	101393404	peak_1446	1000	.	1063.892456	6.155164	-1	77	404	Intron (NM_001076941/616005, intron 5 of 14)	3	101355060	101371049	15990	1	540738	NM_001038572	37941	ENSBTAG00000012372	TMEM53	transmembrane protein 53	NO
chr3	101700980	101701421	peak_1447	1000	.	633.495056	5.013829	-1	98	442	Promoter (<=1kb)	3	101701193	101832067	130875	1	540516	NM_001046479	0	ENSBTAG00000015559	ERI3	ERI1 exoribonuclease family member 3	NO
chr3	101841369	101841782	peak_1448	620	.	256.53241	3.869037	-1	337	414	Promoter (<=1kb)	3	101832443	101841609	9167	2	508127	NM_001075346	0	ENSBTAG00000005912	DMAP1	DNA methyltransferase 1 associated protein 1	NO
chr3	102068724	102069253	peak_1449	1000	.	850.58905	4.955637	-1	147	530	Downstream (<1kb)	3	102069525	102079668	10144	2	100125390	NM_001105030	10415	ENSBTAG00000011879	B4GALT2	beta-1,4-galactosyltransferase 2	NO
chr3	102083772	102084499	peak_1450	663	.	482.954193	4.383067	-1	223	728	Promoter (<=1kb)	3	102080669	102084006	3338	2	505684	NM_001038038	0	ENSBTAG00000018889	ATP6V0B	ATPase H+ transporting V0 subunit b	NO
chr3	102089323	102089807	peak_1451	1000	.	580.150635	5.392119	-1	344	485	Promoter (<=1kb)	3	102085998	102089549	3552	2	768224	NM_001078099	0	ENSBTAG00000018888	DPH2	diphthamide biosynthesis 2	NO
chr3	102111215	102111785	peak_1452	1000	.	783.659241	4.678792	-1	334	571	Promoter (<=1kb)	3	102091624	102111251	19628	2	523399	NM_001105390	0	ENSBTAG00000018887	IPO13	importin 13	NO
chr3	102339996	102340833	peak_1453	1000	.	885.060608	5.173563	-1	582	838	Promoter (<=1kb)	3	102340687	102340753	67	1	100313294	NR_031311	0	ENSBTAG00000044817	MIR2415	microRNA mir-2415	NO
chr3	102382553	102382825	peak_1454	846	.	230.944	3.602347	-1	225	273	Promoter (<=1kb)	3	102343086	102382969	39884	2	512622	NM_001206316	144	ENSBTAG00000002078	KDM4A	lysine demethylase 4A	NO
chr3	102382937	102383421	peak_1455	1000	.	869.292297	5.963384	-1	190	485	Promoter (<=1kb)	3	102343086	102382969	39884	2	512622	NM_001206316	0	ENSBTAG00000002078	KDM4A	lysine demethylase 4A	NO
chr3	102572799	102573510	peak_1456	965	.	687.184998	4.995509	-1	226	712	Distal Intergenic	3	102414014	102498301	84288	2	512072	NM_001101079	-74498	ENSBTAG00000000253	PTPRF	protein tyrosine phosphatase receptor type F	NO
chr3	102649894	102650526	peak_1457	1000	.	809.112	4.264703	-1	165	633	Promoter (<=1kb)	3	102650216	102654974	4759	1	540348	NM_001034703	0	ENSBTAG00000016899	ELOVL1	ELOVL fatty acid elongase 1	NO
chr3	102659011	102659336	peak_1458	1000	.	879.941345	6.300617	-1	170	326	Promoter (<=1kb)	3	102655155	102659042	3888	2	515376	NM_001082436	0	ENSBTAG00000009819	CDC20	cell division cycle 20	NO
chr3	102667145	102667530	peak_1459	1000	.	699.421143	5.432209	-1	139	386	Exon (NM_001192663/528492, exon 9 of 12)	3	102655155	102659042	3888	2	515376	NM_001082436	-8103	ENSBTAG00000009819	CDC20	cell division cycle 20	NO
chr3	102838876	102839299	peak_1460	628	.	266.263947	4.303521	-1	151	424	Promoter (<=1kb)	3	102839305	102846240	6936	1	512041	NM_001034417	-6	ENSBTAG00000021544	EBNA1BP2	EBNA1 binding protein 2	NO
chr3	103395386	103395632	peak_1461	1000	.	260.571167	4.030045	-1	172	247	Promoter (<=1kb)	3	103390076	103395435	5360	2	532460	NM_001075962	0	ENSBTAG00000016028	ZNF691	zinc finger protein 691	NO
chr3	103432119	103432733	peak_1462	829	.	509.528473	4.554806	-1	323	615	Promoter (<=1kb)	3	103432470	103438941	6472	1	614073	NM_001040575	0	ENSBTAG00000017388	SVBP	small vasohibin binding protein	NO
chr3	103471751	103472579	peak_1463	1000	.	1683.883057	6.919293	-1	420	829	Promoter (<=1kb)	3	103464627	103471995	7369	2	507125	NM_001034279	0	ENSBTAG00000017386	C3H1orf50	chromosome 3 C1orf50 homolog	NO
chr3	103539545	103539986	peak_1464	1000	.	1266.513306	7.11761	-1	284	442	Promoter (<=1kb)	3	103520069	103539604	19536	2	287023	NM_174815	0	ENSBTAG00000017368	YBX1	Y-box binding protein 1	NO
chr3	103565221	103565675	peak_1465	707	.	321.600006	4.01299	-1	231	455	Promoter (<=1kb)	3	103546001	103565396	19396	2	513428	NM_001075618	0	ENSBTAG00000004590	PPIH	peptidylprolyl isomerase H	NO
chr3	103714242	103714514	peak_1466	1000	.	369.300964	4.260085	-1	204	273	Downstream (2-3kb)	3	103716693	103720411	3719	2	539294	NM_001102228	5897	ENSBTAG00000012982	PPCS	phosphopantothenoylcysteine synthetase	NO
chr3	103720175	103720688	peak_1467	1000	.	775.642212	5.117481	-1	369	514	Promoter (<=1kb)	3	103716693	103720411	3719	2	539294	NM_001102228	0	ENSBTAG00000012982	PPCS	phosphopantothenoylcysteine synthetase	NO
chr3	103880414	103880916	peak_1468	987	.	496.493103	4.275272	-1	424	503	Distal Intergenic	3	104015493	104031213	15721	1	531794	NM_001205990	-134577	ENSBTAG00000007195	GUCA2A	guanylate cyclase activator 2A	NO
chr3	104108815	104109836	peak_1469	1000	.	1292.549316	5.256792	-1	276	1022	Distal Intergenic	3	104021061	104024316	3256	2	515664	NM_001205816	-84499	ENSBTAG00000007194	GUCA2B	guanylate cyclase activator 2B	NO
chr3	104453719	104454113	peak_1470	683	.	269.912018	3.503791	-1	122	395	Distal Intergenic	3	104701023	104706947	5925	1	319094	NM_175714	-246910	ENSBTAG00000021434	EDN2	endothelin 2	NO
chr3	104537985	104538274	peak_1471	1000	.	446.428528	4.638532	-1	94	290	Distal Intergenic	3	104701023	104706947	5925	1	319094	NM_175714	-162749	ENSBTAG00000021434	EDN2	endothelin 2	NO
chr3	105232127	105232592	peak_1472	1000	.	498.717072	4.376231	-1	173	466	Promoter (<=1kb)	3	105201096	105232516	31421	2	506131	NM_001077858	0	ENSBTAG00000001626	CTPS1	CTP synthase 1	NO
chr3	105348477	105348912	peak_1473	1000	.	593.253845	4.65741	-1	164	436	Promoter (<=1kb)	3	105348797	105350138	1342	1	504742	NM_001080726	0	ENSBTAG00000015113	CITED4	Cbp/p300 interacting transactivator with Glu/Asp rich carboxy-terminal domain 4	NO
chr3	105349380	105349852	peak_1474	826	.	390.788757	3.953473	-1	355	473	Promoter (<=1kb)	3	105348797	105350138	1342	1	504742	NM_001080726	583	ENSBTAG00000015113	CITED4	Cbp/p300 interacting transactivator with Glu/Asp rich carboxy-terminal domain 4	NO
chr3	105509493	105510309	peak_1475	385	.	314.91626	3.359795	-1	728	817	Promoter (<=1kb)	3	105445542	105510073	64532	2	534003	NM_001034598	0	ENSBTAG00000021943	NFYC	nuclear transcription factor Y subunit gamma	NO
chr3	105624206	105624432	peak_1476	966	.	219.371353	3.72185	-1	162	227	Distal Intergenic	3	105632528	105644310	11783	2	538883	NM_001081608	19878	ENSBTAG00000000532	EXO5	exonuclease 5	NO
chr3	105675199	105675435	peak_1477	1000	.	273.042755	4.051873	-1	89	237	Promoter (1-2kb)	3	105658015	105673411	15397	2	521549	NM_001102063	-1788	ENSBTAG00000039287	ZFP69	ZFP69 zinc finger protein	NO
chr3	105756909	105757543	peak_1478	1000	.	651.838989	5.02313	-1	488	635	Promoter (<=1kb)	3	105710017	105757346	47330	2	514465	NM_001075670	0	ENSBTAG00000021922	SMAP2	small ArfGAP2	NO
chr3	105866847	105867665	peak_1479	1000	.	1527.040771	6.916718	-1	502	819	Promoter (<=1kb)	3	105824803	105867157	42355	2	538104	NM_001192928	0	ENSBTAG00000044178	ZMPSTE24	zinc metallopeptidase STE24	NO
chr3	105974040	105974563	peak_1480	966	.	506.156799	3.982733	-1	425	524	Promoter (<=1kb)	3	105894662	105974325	79664	2	527058	NM_001205939	0	ENSBTAG00000019695	RLF	rearranged L-myc fusion	NO
chr3	106065493	106066706	peak_1481	1000	.	2463.344971	7.373449	-1	479	1214	Promoter (<=1kb)	3	106037112	106065725	28614	2	504519	NM_001035010	0	ENSBTAG00000013363	CAP1	cyclase associated actin cytoskeleton regulatory protein 1	NO
chr3	106162633	106162952	peak_1482	835	.	267.108978	3.679259	-1	199	320	Distal Intergenic	3	106185553	106191293	5741	1	540350	NM_001302706	-22601	ENSBTAG00000054059	MYCL	MYCL proto-oncogene, bHLH transcription factor	YES
chr3	106204689	106205116	peak_1483	965	.	412.942749	4.006411	-1	42	428	Promoter (<=1kb)	3	106204847	106248823	43977	1	535006	NM_001192840	0	ENSBTAG00000013832	TRIT1	tRNA isopentenyltransferase 1	NO
chr3	106344351	106344619	peak_1484	1000	.	402.563171	4.752492	-1	195	269	Promoter (<=1kb)	3	106328184	106344433	16250	2	787681	NM_001098161	0	ENSBTAG00000047314	PPIE	peptidylprolyl isomerase E	NO
chr3	106493284	106493605	peak_1485	1000	.	498.500153	4.522295	-1	184	322	Promoter (<=1kb)	3	106494310	106507738	13429	1	534576	NM_001083724	-705	ENSBTAG00000017125	PABPC4	poly(A) binding protein cytoplasmic 4	NO
chr3	106912698	106912904	peak_1486	1000	.	298.625092	4.264449	-1	74	207	Intron (NM_001143860/506730, intron 3 of 94)	3	106589750	106930399	340650	2	506730	NM_001143860	17495	ENSBTAG00000021024	MACF1	microtubule actin crosslinking factor 1	NO
chr3	106975913	106976402	peak_1487	1000	.	751.993164	5.309657	-1	272	490	Promoter (<=1kb)	3	106970601	106976098	5498	2	338057	NM_176652	0	ENSBTAG00000010232	NDUFS5	NADH:ubiquinone oxidoreductase subunit S5	NO
chr3	106998731	106999102	peak_1488	1000	.	848.381165	5.865562	-1	212	372	Promoter (<=1kb)	3	106986683	106998848	12166	2	615039	NM_001101236	0	ENSBTAG00000004715	AKIRIN1	akirin 1	NO
chr3	107111504	107112046	peak_1489	1000	.	1273.605347	6.160436	-1	321	543	Promoter (<=1kb)	3	107111985	107117816	5832	1	539291	NM_001038565	0	ENSBTAG00000030337	MYCBP	MYC binding protein	NO
chr3	107121507	107122030	peak_1490	959	.	502.748199	4.246297	-1	348	524	Promoter (<=1kb)	3	107121920	107136340	14421	1	617367	NM_001076456	0	ENSBTAG00000009368	RRAGC	Ras related GTP binding C	NO
chr3	107953273	107953706	peak_1491	1000	.	523.92157	5.06419	-1	170	434	5' UTR	3	107941135	107957939	16805	2	537675	NM_001098092	4233	ENSBTAG00000002306	UTP11	UTP11 small subunit processome component	NO
chr3	107970954	107971417	peak_1492	1000	.	574.425537	4.960432	-1	284	464	Promoter (<=1kb)	3	107971383	107997697	26315	1	523250	NM_001034548	0	ENSBTAG00000007299	SF3A3	splicing factor 3a subunit 3	NO
chr3	108006754	108007403	peak_1493	643	.	417.770966	4.342054	-1	379	650	Distal Intergenic	3	107971383	107997697	26315	1	523250	NM_001034548	35371	ENSBTAG00000007299	SF3A3	splicing factor 3a subunit 3	NO
chr3	108016902	108017222	peak_1494	1000	.	600.014282	5.392119	-1	208	321	Distal Intergenic	3	107971383	107997697	26315	1	523250	NM_001034548	45519	ENSBTAG00000007299	SF3A3	splicing factor 3a subunit 3	NO
chr3	108062785	108063188	peak_1495	1000	.	559.693359	5.150263	-1	158	404	Promoter (<=1kb)	3	108063069	108103482	40414	1	509960	NM_001035080	0	ENSBTAG00000006511	MTF1	metal regulatory transcription factor 1	NO
chr3	108108865	108109077	peak_1496	1000	.	352.346039	4.538322	-1	114	213	Promoter (<=1kb)	3	108108908	108112891	3984	1	512062	NM_001075550	0	ENSBTAG00000006510	YRDC	yrdC N6-threonylcarbamoyltransferase domain containing	NO
chr3	108109220	108109517	peak_1497	861	.	256.631104	3.570256	-1	211	298	Promoter (<=1kb)	3	108108908	108112891	3984	1	512062	NM_001075550	312	ENSBTAG00000006510	YRDC	yrdC N6-threonylcarbamoyltransferase domain containing	NO
chr3	108338972	108339225	peak_1498	1000	.	291.661926	3.896086	-1	131	254	Promoter (<=1kb)	3	108339181	108354529	15349	1	525944	NM_001205924	0	ENSBTAG00000016852	SNIP1	Smad nuclear interacting protein 1	NO
chr3	108367923	108368393	peak_1499	1000	.	621.29187	5.501202	-1	215	471	Promoter (<=1kb)	3	108368114	108394597	26484	1	540599	NM_001024572	0	ENSBTAG00000010506	MEAF6	MYST/Esa1 associated factor 6	NO
chr3	108409132	108409736	peak_1500	957	.	579.215332	4.358877	-1	378	605	Promoter (2-3kb)	3	108403025	108412406	9382	2	535344	NM_001102187	2670	ENSBTAG00000011316	ZC3H12A	zinc finger CCCH-type containing 12A	NO
chr3	108412304	108412966	peak_1501	1000	.	809.94519	5.333378	-1	188	663	Promoter (<=1kb)	3	108403025	108412406	9382	2	535344	NM_001102187	0	ENSBTAG00000011316	ZC3H12A	zinc finger CCCH-type containing 12A	NO
chr3	108413549	108414056	peak_1502	1000	.	977.684692	5.330925	-1	335	508	Promoter (1-2kb)	3	108403025	108412406	9382	2	535344	NM_001102187	-1143	ENSBTAG00000011316	ZC3H12A	zinc finger CCCH-type containing 12A	NO
chr3	109431223	109431637	peak_1503	846	.	351.073517	4.103429	-1	208	415	Promoter (<=1kb)	3	109431471	109437175	5705	1	508928	NM_001192201	0	ENSBTAG00000024097	MRPS15	mitochondrial ribosomal protein S15	NO
chr3	109469426	109469789	peak_1504	995	.	362.285431	4.502606	-1	127	364	Intron (NM_001045904/504974, intron 7 of 9)	3	109482126	109484588	2463	1	618089	NM_001083781	-12337	ENSBTAG00000024096	LSM10	LSM10, U7 small nuclear RNA associated	NO
chr3	109472797	109473191	peak_1505	563	.	222.216797	3.269465	-1	136	395	Distal Intergenic	3	109482126	109484588	2463	1	618089	NM_001083781	-8935	ENSBTAG00000024096	LSM10	LSM10, U7 small nuclear RNA associated	YES
chr3	109481996	109482595	peak_1506	1000	.	634.798279	4.828575	-1	92	600	Promoter (<=1kb)	3	109482126	109484588	2463	1	618089	NM_001083781	0	ENSBTAG00000024096	LSM10	LSM10, U7 small nuclear RNA associated	NO
chr3	109490071	109490373	peak_1507	1000	.	435.554108	4.828729	-1	175	303	Promoter (<=1kb)	3	109490894	109526504	35611	1	515723	NM_001075727	-521	ENSBTAG00000015969	STK40	serine/threonine kinase 40	NO
chr3	109490538	109490960	peak_1508	1000	.	1098.196533	6.077836	-1	176	423	Promoter (<=1kb)	3	109490894	109526504	35611	1	515723	NM_001075727	0	ENSBTAG00000015969	STK40	serine/threonine kinase 40	NO
chr3	109550666	109550895	peak_1509	1000	.	389.813965	4.691017	-1	88	230	Promoter (<=1kb)	3	109537600	109551436	13837	2	504513	NM_001162534	541	ENSBTAG00000038617	SH3D21	SH3 domain containing 21	NO
chr3	109624667	109625398	peak_1510	1000	.	2275.367432	9.352085	-1	418	732	Promoter (<=1kb)	3	109552464	109624980	72517	2	505228	NM_001205565	0	ENSBTAG00000024095	THRAP3	thyroid hormone receptor associated protein 3	NO
chr3	109644326	109644946	peak_1511	1000	.	843.290527	5.570192	-1	107	621	Distal Intergenic	3	109552464	109624980	72517	2	505228	NM_001205565	-19346	ENSBTAG00000024095	THRAP3	thyroid hormone receptor associated protein 3	NO
chr3	109671337	109671797	peak_1512	1000	.	602.080383	5.021744	-1	132	461	Distal Intergenic	3	109676934	109691951	15018	1	538669	NM_001076120	-5137	ENSBTAG00000005732	TRAPPC3	trafficking protein particle complex 3	NO
chr3	109676602	109677037	peak_1513	1000	.	1723.568726	8.809854	-1	190	436	Promoter (<=1kb)	3	109676934	109691951	15018	1	538669	NM_001076120	0	ENSBTAG00000005732	TRAPPC3	trafficking protein particle complex 3	NO
chr3	109872780	109873397	peak_1514	1000	.	1149.150879	5.46826	-1	178	618	Promoter (<=1kb)	3	109752044	109872729	120686	2	406231	NM_001001133	-51	ENSBTAG00000018324	AGO3	argonaute RISC catalytic component 3	NO
chr3	109914069	109914406	peak_1515	1000	.	630.472778	5.166525	-1	150	338	Promoter (<=1kb)	3	109877713	109914109	36397	2	522972	NM_001205899	0	ENSBTAG00000012253	AGO1	argonaute RISC component 1	NO
chr3	110020679	110020967	peak_1516	965	.	279.011444	3.97359	-1	199	289	Promoter (<=1kb)	3	110021003	110047343	26341	1	508363	NM_001192177	-36	ENSBTAG00000002826	CLSPN	claspin	NO
chr3	110021078	110021533	peak_1517	510	.	232.492859	3.242952	-1	265	456	Promoter (<=1kb)	3	110021003	110047343	26341	1	508363	NM_001192177	75	ENSBTAG00000002826	CLSPN	claspin	NO
chr3	110137253	110138072	peak_1518	809	.	663.503479	5.150263	-1	169	820	Promoter (<=1kb)	3	110137561	110174101	36541	1	516919	NM_001015615	0	ENSBTAG00000002377	PSMB2	proteasome subunit beta 2	NO
chr3	110210832	110211663	peak_1519	638	.	531.081055	4.117434	-1	387	832	Promoter (<=1kb)	3	110202077	110210854	8778	2	505994	NM_001045931	0	ENSBTAG00000016696	NCDN	neurochondrin	NO
chr3	110557676	110558208	peak_1520	1000	.	701.832458	5.26143	-1	135	533	Promoter (<=1kb)	3	110557930	110565906	7977	1	618226	NM_001206291	0	ENSBTAG00000016328	SFPQ	splicing factor proline and glutamine rich	NO
chr3	110622904	110623175	peak_1521	928	.	252.283386	3.93715	-1	188	272	Promoter (<=1kb)	3	110596661	110623002	26342	2	527379	NM_001205509	0	ENSBTAG00000006555	ZMYM1	zinc finger MYM-type containing 1	NO
chr3	110835094	110835455	peak_1522	1000	.	606.715637	4.84453	-1	191	362	Promoter (<=1kb)	3	110835276	110839537	4262	1	512753	NM_001098950	0	ENSBTAG00000014235	SMIM12	small integral membrane protein 12	NO
chr3	110842249	110842533	peak_1523	791	.	225.316147	3.742347	-1	74	285	Distal Intergenic	3	110835276	110839537	4262	1	512753	NM_001098950	6973	ENSBTAG00000014235	SMIM12	small integral membrane protein 12	NO
chr3	112338019	112338443	peak_1524	1000	.	1237.205811	6.745851	-1	181	425	Distal Intergenic	3	112396798	112440868	44071	1	522462	NM_001075832	-58355	ENSBTAG00000014596	EFHD1	EF-hand domain family member D1	NO
chr3	112360980	112361385	peak_1525	841	.	341.356323	3.913254	-1	108	406	Distal Intergenic	3	112396798	112440868	44071	1	522462	NM_001075832	-35413	ENSBTAG00000014596	EFHD1	EF-hand domain family member D1	NO
chr3	112454578	112455406	peak_1526	1000	.	960.367188	5.097545	-1	270	829	Promoter (<=1kb)	3	112454968	112584287	129320	1	506913	NM_001101877	0	ENSBTAG00000014079	GIGYF2	GRB10 interacting GYF protein 2	NO
chr3	112818908	112819217	peak_1527	795	.	246.455917	3.40925	-1	75	310	Intron (NM_001101882/507329, intron 2 of 26)	3	112794197	112931953	137757	1	507329	NM_001101882	24711	ENSBTAG00000020173	INPP5D	inositol polyphosphate-5-phosphatase D	NO
chr3	112968089	112968525	peak_1528	1000	.	546.1828	4.357437	-1	317	437	Promoter (<=1kb)	3	112968441	113012711	44271	1	509587	NM_001191389	0	ENSBTAG00000003928	ATG16L1	autophagy related 16 like 1	NO
chr3	113040796	113041155	peak_1529	684	.	246.072113	3.113622	-1	98	360	Exon (NM_181000/280922, exon 10 of 16)	3	113023696	113053480	29785	1	280922	NM_181000	17100	ENSBTAG00000021480	SAG	S-antigen visual arrestin	NO
chr3	113257366	113257619	peak_1530	1000	.	445.536499	4.857392	-1	160	254	Distal Intergenic	3	113301530	113424530	123001	1	286792	NM_174762	-43911	ENSBTAG00000026181	UGT1A6	UDP glucuronosyltransferase 1 family, polypeptide A6	NO
chr3	113344667	113344835	peak_1531	1000	.	673.394531	6.690939	-1	56	169	Intron (NM_174762/286792, intron 1 of 4)	3	113301530	113424530	123001	1	286792	NM_174762	43137	ENSBTAG00000026181	UGT1A6	UDP glucuronosyltransferase 1 family, polypeptide A6	NO
chr3	113528849	113529210	peak_1532	1000	.	410.955872	3.869959	-1	158	362	Distal Intergenic	3	113586057	113672155	86099	1	541151	NM_001206066	-56847	ENSBTAG00000014652	TRPM8	transient receptor potential cation channel subfamily M member 8	NO
chr3	114115512	114116609	peak_1533	1000	.	1141.402832	5.290603	-1	451	1098	Promoter (<=1kb)	3	114114052	114115776	1725	2	788039	NM_001102348	0	NA	ARL4C	ADP ribosylation factor like GTPase 4C	NO
chr3	114534985	114535298	peak_1534	1000	.	367.312653	4.160897	-1	210	314	Distal Intergenic	3	114611991	114633955	21965	1	520462	NM_001144088	-76693	ENSBTAG00000013869	SH3BP4	SH3 domain binding protein 4	NO
chr3	116552053	116552307	peak_1535	1000	.	256.215302	4.201068	-1	101	255	Promoter (<=1kb)	3	116552279	116565322	13044	1	540493	NM_001083497	0	ENSBTAG00000005854	COPS8	COP9 signalosome subunit 8	NO
chr3	117122850	117123129	peak_1536	1000	.	287.029663	4.192376	-1	157	280	Intron (NM_001102308/616994, intron 1 of 17)	3	117074079	117235567	161489	1	616994	NM_001102308	48771	ENSBTAG00000005354	LRRFIP1	LRR binding FLII interacting protein 1	NO
chr3	117141798	117142565	peak_1537	1000	.	864.399597	4.57937	-1	558	768	Intron (NM_001102308/616994, intron 1 of 17)	3	117074079	117235567	161489	1	616994	NM_001102308	67719	ENSBTAG00000005354	LRRFIP1	LRR binding FLII interacting protein 1	NO
chr3	117353680	117354310	peak_1538	1000	.	939.228882	5.924379	-1	271	631	Promoter (<=1kb)	3	117354167	117399775	45609	1	617083	NM_001076443	0	ENSBTAG00000026114	UBE2F	ubiquitin conjugating enzyme E2 F (putative)	NO
chr3	117409771	117410657	peak_1539	1000	.	1626.44043	7.397691	-1	452	887	Promoter (<=1kb)	3	117410492	117440409	29918	1	790815	NM_001083804	0	ENSBTAG00000017826	SCLY	selenocysteine lyase	NO
chr3	117469919	117470481	peak_1540	1000	.	1642.593262	8.153866	-1	429	563	Distal Intergenic	3	117441999	117464070	22072	1	524380	NM_001205909	27920	ENSBTAG00000010164	ESPNL	espin like	NO
chr3	117525949	117526555	peak_1541	1000	.	1055.14856	5.546081	-1	371	607	Promoter (<=1kb)	3	117501479	117526205	24727	2	514223	NM_001075655	0	ENSBTAG00000010176	ILKAP	ILK associated serine/threonine phosphatase	NO
chr3	117547509	117548070	peak_1542	1000	.	1498.025757	9.147503	-1	329	562	Downstream (2-3kb)	3	117550263	117552324	2062	2	531384	NM_001075949	4254	ENSBTAG00000054800	HES6	hes family bHLH transcription factor 6	NO
chr3	117599592	117599968	peak_1543	1000	.	445.379486	4.282917	-1	167	377	Distal Intergenic	3	117559078	117589984	30907	2	512237	NM_001192317	-9608	ENSBTAG00000001879	PER2	period circadian regulator 2	NO
chr3	117638769	117639138	peak_1544	1000	.	613.167358	4.82014	-1	243	370	Promoter (<=1kb)	3	117639171	117698475	59305	1	504984	NM_001192044	-33	ENSBTAG00000015973	TRAF3IP1	TRAF3 interacting protein 1	NO
chr3	117745623	117745923	peak_1545	1000	.	584.644897	5.493098	-1	145	301	Distal Intergenic	3	117716914	117735628	18715	1	617358	NM_001206273	28709	ENSBTAG00000003376	ASB1	ankyrin repeat and SOCS box containing 1	NO
chr3	118387545	118387767	peak_1546	1000	.	228.563324	3.905906	-1	78	223	Distal Intergenic	3	118051375	118103634	52260	1	540060	NM_001083748	336170	ENSBTAG00000021444	TWIST2	twist family bHLH transcription factor 2	NO
chr3	118513096	118513922	peak_1547	1000	.	2073.025391	7.252846	-1	347	827	Distal Intergenic	3	118884990	118923959	38970	2	338060	NM_176655	410037	ENSBTAG00000003279	NDUFA10	NADH:ubiquinone oxidoreductase subunit A10	NO
chr3	119476422	119476998	peak_1548	440	.	253.717453	3.374229	-1	242	577	Distal Intergenic	3	119662082	119666681	4600	2	617407	NM_001195051	189683	ENSBTAG00000010910	COPS9	COP9 signalosome subunit 9	YES
chr3	119505652	119506040	peak_1549	1000	.	521.587463	4.36079	-1	163	389	Distal Intergenic	3	119662082	119666681	4600	2	617407	NM_001195051	160641	ENSBTAG00000010910	COPS9	COP9 signalosome subunit 9	NO
chr3	119575358	119575602	peak_1550	1000	.	384.938446	4.942381	-1	97	245	Distal Intergenic	3	119662082	119666681	4600	2	617407	NM_001195051	91079	ENSBTAG00000010910	COPS9	COP9 signalosome subunit 9	NO
chr3	119666586	119666985	peak_1551	1000	.	468.14798	4.449821	-1	168	400	Promoter (<=1kb)	3	119662082	119666681	4600	2	617407	NM_001195051	0	ENSBTAG00000010910	COPS9	COP9 signalosome subunit 9	NO
chr3	119952423	119953733	peak_1552	1000	.	1813.29541	5.321294	-1	583	1311	Distal Intergenic	3	119882799	119882888	90	1	102465117	NR_107719	69624	NA	MIR149	microRNA mir-149	NO
chr3	119953845	119954280	peak_1553	462	.	201.358353	3.559904	-1	190	436	Distal Intergenic	3	119882799	119882888	90	1	102465117	NR_107719	71046	NA	MIR149	microRNA mir-149	NO
chr3	119958148	119958338	peak_1554	1000	.	219.601059	4.427766	-1	127	191	Distal Intergenic	3	119882799	119882888	90	1	102465117	NR_107719	75349	NA	MIR149	microRNA mir-149	NO
chr3	119972903	119973351	peak_1555	1000	.	637.282776	5.826684	-1	114	449	Distal Intergenic	3	119882799	119882888	90	1	102465117	NR_107719	90104	NA	MIR149	microRNA mir-149	NO
chr3	119985191	119985522	peak_1556	693	.	230.030273	3.54032	-1	205	332	Distal Intergenic	3	119882799	119882888	90	1	102465117	NR_107719	102392	NA	MIR149	microRNA mir-149	NO
chr3	120153575	120153959	peak_1557	825	.	317.665741	3.841007	-1	224	385	Promoter (<=1kb)	3	120153835	120164457	10623	1	789572	NM_001102355	0	ENSBTAG00000005797	AGXT	alanine--glyoxylate and serine--pyruvate aminotransferase	YES
chr3	120334992	120335253	peak_1558	1000	.	271.752747	4.110013	-1	214	262	Promoter (<=1kb)	3	120329404	120335084	5681	2	512153	NM_001244226	0	ENSBTAG00000000784	MTERF4	mitochondrial transcription termination factor 4	NO
chr3	120371965	120372396	peak_1559	1000	.	502.959869	4.331214	-1	276	432	Promoter (<=1kb)	3	120373077	120389114	16038	1	505297	NM_001034238	-681	ENSBTAG00000000789	PPP1R7	protein phosphatase 1 regulatory subunit 7	NO
chr3	120372845	120373162	peak_1560	1000	.	643.094849	5.484261	-1	156	318	Promoter (<=1kb)	3	120373077	120389114	16038	1	505297	NM_001034238	0	ENSBTAG00000000789	PPP1R7	protein phosphatase 1 regulatory subunit 7	NO
chr3	120406121	120406679	peak_1561	367	.	204.909882	3.136805	-1	404	559	Distal Intergenic	3	120373077	120389114	16038	1	505297	NM_001034238	33044	ENSBTAG00000000789	PPP1R7	protein phosphatase 1 regulatory subunit 7	NO
chr3	120413400	120414208	peak_1562	528	.	426.81543	3.389054	-1	118	809	Distal Intergenic	3	120373077	120389114	16038	1	505297	NM_001034238	40323	ENSBTAG00000000789	PPP1R7	protein phosphatase 1 regulatory subunit 7	NO
chr3	120452120	120452465	peak_1563	747	.	258.53952	4.390025	-1	257	346	Distal Intergenic	3	120482836	120511027	28192	1	511612	NM_001046092	-30371	ENSBTAG00000002608	SEPTIN2	septin 2	NO
chr3	120452999	120453452	peak_1564	1000	.	509.519928	4.269413	-1	250	454	Distal Intergenic	3	120482836	120511027	28192	1	511612	NM_001046092	-29384	ENSBTAG00000002608	SEPTIN2	septin 2	NO
chr3	120482062	120482388	peak_1565	1000	.	617.361389	5.207915	-1	162	327	Promoter (<=1kb)	3	120482836	120511027	28192	1	511612	NM_001046092	-448	ENSBTAG00000002608	SEPTIN2	septin 2	NO
chr3	120482526	120483041	peak_1566	653	.	336.77243	4.153204	-1	269	516	Promoter (<=1kb)	3	120482836	120511027	28192	1	511612	NM_001046092	0	ENSBTAG00000002608	SEPTIN2	septin 2	NO
chr3	120512129	120512755	peak_1567	1000	.	788.717529	5.055473	-1	162	627	Distal Intergenic	3	120482836	120511027	28192	1	511612	NM_001046092	29293	ENSBTAG00000002608	SEPTIN2	septin 2	NO
chr3	120600838	120601566	peak_1568	1000	.	784.761597	4.878306	-1	287	729	Distal Intergenic	3	120612797	120622236	9440	2	373543	NM_183407	20670	ENSBTAG00000009676	STK25	serine/threonine kinase 25	NO
chr3	120622066	120622831	peak_1569	1000	.	1535.319214	7.752967	-1	398	766	Promoter (<=1kb)	3	120612797	120622236	9440	2	373543	NM_183407	0	ENSBTAG00000009676	STK25	serine/threonine kinase 25	NO
chr3	120648430	120648839	peak_1570	689	.	282.653809	3.513413	-1	337	410	Promoter (2-3kb)	3	120646406	120658685	12280	1	504851	NM_001098868	2024	ENSBTAG00000008711	BOK	BCL2 family apoptosis regulator BOK	YES
chr3	120709897	120710138	peak_1571	1000	.	280.848846	4.13168	-1	128	242	Promoter (<=1kb)	3	120665993	120709451	43459	2	507503	NM_001038669	-446	ENSBTAG00000013253	THAP4	THAP domain containing 4	NO
chr3	120736593	120736873	peak_1572	1000	.	531.417786	5.180685	-1	181	281	Promoter (<=1kb)	3	120728098	120736639	8542	2	506946	NM_001098893	0	ENSBTAG00000015408	DTYMK	deoxythymidylate kinase	NO
chr3	120743439	120744780	peak_1573	1000	.	1741.58606	5.575185	-1	452	1342	Promoter (<=1kb)	3	120743880	120757740	13861	1	614733	NM_001040580	0	ENSBTAG00000009123	ING5	inhibitor of growth family member 5	NO
chr3	120965752	120967586	peak_1574	1000	.	11666.05566	11.963136	-1	764	1835	Distal Intergenic	3	120838418	120848662	10245	2	613842	NM_001083506	-117090	ENSBTAG00000011543	PDCD1	programmed cell death 1	NO
chr3	120967710	120969144	peak_1575	1000	.	4917.678223	7.078963	-1	151	1435	Distal Intergenic	3	120838418	120848662	10245	2	613842	NM_001083506	-119048	ENSBTAG00000011543	PDCD1	programmed cell death 1	NO
chr4	35494	36077	peak_1576	536	.	312.924408	3.555467	-1	426	584	Distal Intergenic	4	582621	607055	24435	2	782902	NM_001083528	570978	ENSBTAG00000003625	VSTM2A	V-set and transmembrane domain containing 2A	YES
chr4	57791	57935	peak_1577	1000	.	406.751007	5.091008	-1	90	145	Distal Intergenic	4	582621	607055	24435	2	782902	NM_001083528	549120	ENSBTAG00000003625	VSTM2A	V-set and transmembrane domain containing 2A	NO
chr4	88492	88620	peak_1578	1000	.	201.094772	4.45516	-1	52	129	Distal Intergenic	4	582621	607055	24435	2	782902	NM_001083528	518435	ENSBTAG00000003625	VSTM2A	V-set and transmembrane domain containing 2A	YES
chr4	152375	152537	peak_1579	1000	.	243.216019	4.070705	-1	36	163	Distal Intergenic	4	582621	607055	24435	2	782902	NM_001083528	454518	ENSBTAG00000003625	VSTM2A	V-set and transmembrane domain containing 2A	NO
chr4	153749	154201	peak_1580	1000	.	974.322815	6.320006	-1	305	453	Distal Intergenic	4	582621	607055	24435	2	782902	NM_001083528	452854	ENSBTAG00000003625	VSTM2A	V-set and transmembrane domain containing 2A	NO
chr4	154919	155983	peak_1581	1000	.	2049.202637	7.426052	-1	299	1065	Distal Intergenic	4	582621	607055	24435	2	782902	NM_001083528	451072	ENSBTAG00000003625	VSTM2A	V-set and transmembrane domain containing 2A	NO
chr4	157218	157533	peak_1582	691	.	218.230957	3.678052	-1	120	316	Distal Intergenic	4	582621	607055	24435	2	782902	NM_001083528	449522	ENSBTAG00000003625	VSTM2A	V-set and transmembrane domain containing 2A	NO
chr4	158100	159243	peak_1583	1000	.	3140.858643	9.905469	-1	868	1144	Distal Intergenic	4	582621	607055	24435	2	782902	NM_001083528	447812	ENSBTAG00000003625	VSTM2A	V-set and transmembrane domain containing 2A	NO
chr4	160412	160990	peak_1584	1000	.	1009.221802	7.346094	-1	496	579	Distal Intergenic	4	582621	607055	24435	2	782902	NM_001083528	446065	ENSBTAG00000003625	VSTM2A	V-set and transmembrane domain containing 2A	NO
chr4	164409	164565	peak_1585	1000	.	339.031067	4.516033	-1	74	157	Distal Intergenic	4	582621	607055	24435	2	782902	NM_001083528	442490	ENSBTAG00000003625	VSTM2A	V-set and transmembrane domain containing 2A	NO
chr4	164717	164907	peak_1586	1000	.	481.8396	5.836475	-1	65	191	Distal Intergenic	4	582621	607055	24435	2	782902	NM_001083528	442148	ENSBTAG00000003625	VSTM2A	V-set and transmembrane domain containing 2A	NO
chr4	167100	167241	peak_1587	1000	.	382.341858	5.046686	-1	27	142	Distal Intergenic	4	582621	607055	24435	2	782902	NM_001083528	439814	ENSBTAG00000003625	VSTM2A	V-set and transmembrane domain containing 2A	NO
chr4	167588	167756	peak_1588	1000	.	340.348755	5.073317	-1	130	169	Distal Intergenic	4	582621	607055	24435	2	782902	NM_001083528	439299	ENSBTAG00000003625	VSTM2A	V-set and transmembrane domain containing 2A	NO
chr4	169278	173472	peak_1589	1000	.	34218.88281	21.568445	-1	2599	4195	Distal Intergenic	4	582621	607055	24435	2	782902	NM_001083528	433583	ENSBTAG00000003625	VSTM2A	V-set and transmembrane domain containing 2A	NO
chr4	173771	173885	peak_1590	1000	.	318.822662	5.388157	-1	67	115	Distal Intergenic	4	582621	607055	24435	2	782902	NM_001083528	433170	ENSBTAG00000003625	VSTM2A	V-set and transmembrane domain containing 2A	NO
chr4	180970	181357	peak_1591	1000	.	556.562317	5.029806	-1	339	388	Distal Intergenic	4	582621	607055	24435	2	782902	NM_001083528	425698	ENSBTAG00000003625	VSTM2A	V-set and transmembrane domain containing 2A	NO
chr4	185304	185455	peak_1592	1000	.	251.345551	4.593477	-1	74	152	Distal Intergenic	4	582621	607055	24435	2	782902	NM_001083528	421600	ENSBTAG00000003625	VSTM2A	V-set and transmembrane domain containing 2A	NO
chr4	189683	189831	peak_1593	1000	.	582.30835	6.436728	-1	29	149	Distal Intergenic	4	582621	607055	24435	2	782902	NM_001083528	417224	ENSBTAG00000003625	VSTM2A	V-set and transmembrane domain containing 2A	NO
chr4	191877	192101	peak_1594	1000	.	386.031555	5.197316	-1	132	225	Distal Intergenic	4	582621	607055	24435	2	782902	NM_001083528	414954	ENSBTAG00000003625	VSTM2A	V-set and transmembrane domain containing 2A	NO
chr4	194956	195158	peak_1595	1000	.	1264.471558	11.994747	-1	108	203	Distal Intergenic	4	582621	607055	24435	2	782902	NM_001083528	411897	ENSBTAG00000003625	VSTM2A	V-set and transmembrane domain containing 2A	NO
chr4	195541	195832	peak_1596	1000	.	629.998718	6.179188	-1	202	292	Distal Intergenic	4	582621	607055	24435	2	782902	NM_001083528	411223	ENSBTAG00000003625	VSTM2A	V-set and transmembrane domain containing 2A	NO
chr4	197329	198761	peak_1597	1000	.	8823.408203	20.478714	-1	786	1433	Distal Intergenic	4	582621	607055	24435	2	782902	NM_001083528	408294	ENSBTAG00000003625	VSTM2A	V-set and transmembrane domain containing 2A	NO
chr4	199085	200607	peak_1598	1000	.	4142.758789	10.342688	-1	297	1523	Distal Intergenic	4	582621	607055	24435	2	782902	NM_001083528	406448	ENSBTAG00000003625	VSTM2A	V-set and transmembrane domain containing 2A	NO
chr4	201027	201257	peak_1599	1000	.	787.760742	7.09559	-1	98	231	Distal Intergenic	4	582621	607055	24435	2	782902	NM_001083528	405798	ENSBTAG00000003625	VSTM2A	V-set and transmembrane domain containing 2A	NO
chr4	201439	202781	peak_1600	1000	.	6003.199219	14.999505	-1	1068	1343	Distal Intergenic	4	582621	607055	24435	2	782902	NM_001083528	404274	ENSBTAG00000003625	VSTM2A	V-set and transmembrane domain containing 2A	NO
chr4	203486	204018	peak_1601	1000	.	4087.738281	19.917984	-1	122	533	Distal Intergenic	4	582621	607055	24435	2	782902	NM_001083528	403037	ENSBTAG00000003625	VSTM2A	V-set and transmembrane domain containing 2A	NO
chr4	204675	205073	peak_1602	1000	.	2104.944092	12.498869	-1	244	399	Distal Intergenic	4	582621	607055	24435	2	782902	NM_001083528	401982	ENSBTAG00000003625	VSTM2A	V-set and transmembrane domain containing 2A	NO
chr4	205240	206365	peak_1603	1000	.	1832.623169	5.877221	-1	289	1126	Distal Intergenic	4	582621	607055	24435	2	782902	NM_001083528	400690	ENSBTAG00000003625	VSTM2A	V-set and transmembrane domain containing 2A	NO
chr4	206509	207241	peak_1604	1000	.	3234.718506	12.599679	-1	255	733	Distal Intergenic	4	582621	607055	24435	2	782902	NM_001083528	399814	ENSBTAG00000003625	VSTM2A	V-set and transmembrane domain containing 2A	NO
chr4	207405	207674	peak_1605	984	.	265.719543	4.468683	-1	188	270	Distal Intergenic	4	582621	607055	24435	2	782902	NM_001083528	399381	ENSBTAG00000003625	VSTM2A	V-set and transmembrane domain containing 2A	YES
chr4	207937	208251	peak_1606	1000	.	1027.657349	9.534165	-1	186	315	Distal Intergenic	4	582621	607055	24435	2	782902	NM_001083528	398804	ENSBTAG00000003625	VSTM2A	V-set and transmembrane domain containing 2A	NO
chr4	208383	208662	peak_1607	1000	.	1032.469727	8.127093	-1	151	280	Distal Intergenic	4	582621	607055	24435	2	782902	NM_001083528	398393	ENSBTAG00000003625	VSTM2A	V-set and transmembrane domain containing 2A	NO
chr4	208848	209655	peak_1608	1000	.	3909.743896	12.059235	-1	241	808	Distal Intergenic	4	582621	607055	24435	2	782902	NM_001083528	397400	ENSBTAG00000003625	VSTM2A	V-set and transmembrane domain containing 2A	NO
chr4	209796	212895	peak_1609	1000	.	16289.88184	14.21712	-1	712	3100	Distal Intergenic	4	582621	607055	24435	2	782902	NM_001083528	394160	ENSBTAG00000003625	VSTM2A	V-set and transmembrane domain containing 2A	NO
chr4	213143	213910	peak_1610	1000	.	4454.850586	15.466332	-1	396	768	Distal Intergenic	4	582621	607055	24435	2	782902	NM_001083528	393145	ENSBTAG00000003625	VSTM2A	V-set and transmembrane domain containing 2A	NO
chr4	214035	214497	peak_1611	1000	.	1125.927124	6.941988	-1	272	463	Distal Intergenic	4	582621	607055	24435	2	782902	NM_001083528	392558	ENSBTAG00000003625	VSTM2A	V-set and transmembrane domain containing 2A	NO
chr4	215158	215564	peak_1612	708	.	288.122528	3.717283	-1	114	407	Distal Intergenic	4	582621	607055	24435	2	782902	NM_001083528	391491	ENSBTAG00000003625	VSTM2A	V-set and transmembrane domain containing 2A	YES
chr4	216281	217418	peak_1613	1000	.	5010.884277	12.551816	-1	121	1138	Distal Intergenic	4	582621	607055	24435	2	782902	NM_001083528	389637	ENSBTAG00000003625	VSTM2A	V-set and transmembrane domain containing 2A	NO
chr4	225260	225665	peak_1614	1000	.	738.743835	6.606487	-1	122	406	Distal Intergenic	4	582621	607055	24435	2	782902	NM_001083528	381390	ENSBTAG00000003625	VSTM2A	V-set and transmembrane domain containing 2A	NO
chr4	234960	235099	peak_1615	1000	.	280.476013	4.744759	-1	80	140	Distal Intergenic	4	582621	607055	24435	2	782902	NM_001083528	371956	ENSBTAG00000003625	VSTM2A	V-set and transmembrane domain containing 2A	NO
chr4	236366	236528	peak_1616	1000	.	487.509705	5.686451	-1	76	163	Distal Intergenic	4	582621	607055	24435	2	782902	NM_001083528	370527	ENSBTAG00000003625	VSTM2A	V-set and transmembrane domain containing 2A	NO
chr4	239203	239383	peak_1617	1000	.	488.680573	5.698905	-1	118	181	Distal Intergenic	4	582621	607055	24435	2	782902	NM_001083528	367672	ENSBTAG00000003625	VSTM2A	V-set and transmembrane domain containing 2A	NO
chr4	241382	241593	peak_1618	1000	.	297.939941	4.728661	-1	117	212	Distal Intergenic	4	582621	607055	24435	2	782902	NM_001083528	365462	ENSBTAG00000003625	VSTM2A	V-set and transmembrane domain containing 2A	NO
chr4	242003	242320	peak_1619	726	.	230.959091	4.509772	-1	93	318	Distal Intergenic	4	582621	607055	24435	2	782902	NM_001083528	364735	ENSBTAG00000003625	VSTM2A	V-set and transmembrane domain containing 2A	NO
chr4	244616	244749	peak_1620	1000	.	215.152069	3.853189	-1	125	134	Distal Intergenic	4	582621	607055	24435	2	782902	NM_001083528	362306	ENSBTAG00000003625	VSTM2A	V-set and transmembrane domain containing 2A	NO
chr4	248800	249152	peak_1621	878	.	309.922363	3.617344	-1	264	353	Distal Intergenic	4	582621	607055	24435	2	782902	NM_001083528	357903	ENSBTAG00000003625	VSTM2A	V-set and transmembrane domain containing 2A	YES
chr4	256317	256465	peak_1622	1000	.	431.814453	5.777779	-1	93	149	Distal Intergenic	4	582621	607055	24435	2	782902	NM_001083528	350590	ENSBTAG00000003625	VSTM2A	V-set and transmembrane domain containing 2A	NO
chr4	260331	260476	peak_1623	1000	.	697.942444	7.226696	-1	28	146	Distal Intergenic	4	582621	607055	24435	2	782902	NM_001083528	346579	ENSBTAG00000003625	VSTM2A	V-set and transmembrane domain containing 2A	NO
chr4	261193	261339	peak_1624	1000	.	379.669861	5.078185	-1	136	147	Distal Intergenic	4	582621	607055	24435	2	782902	NM_001083528	345716	ENSBTAG00000003625	VSTM2A	V-set and transmembrane domain containing 2A	NO
chr4	275111	275255	peak_1625	1000	.	332.11911	4.766046	-1	93	145	Distal Intergenic	4	582621	607055	24435	2	782902	NM_001083528	331800	ENSBTAG00000003625	VSTM2A	V-set and transmembrane domain containing 2A	YES
chr4	278445	278586	peak_1626	1000	.	256.711853	4.563033	-1	82	142	Distal Intergenic	4	582621	607055	24435	2	782902	NM_001083528	328469	ENSBTAG00000003625	VSTM2A	V-set and transmembrane domain containing 2A	YES
chr4	1063926	1064113	peak_1627	1000	.	687.233521	6.516159	-1	90	188	Distal Intergenic	4	582621	607055	24435	2	782902	NM_001083528	-456871	ENSBTAG00000003625	VSTM2A	V-set and transmembrane domain containing 2A	NO
chr4	4214097	4214434	peak_1628	1000	.	425.52594	4.190089	-1	232	338	Distal Intergenic	4	5187596	5327049	139454	1	407210	NM_001192586	-973162	ENSBTAG00000017086	GRB10	growth factor receptor bound protein 10	NO
chr4	5335352	5335635	peak_1629	1000	.	295.972778	3.987334	-1	137	284	Distal Intergenic	4	5359631	5441302	81672	1	280762	NM_173907	-23996	ENSBTAG00000020869	DDC	dopa decarboxylase	NO
chr4	5454331	5454827	peak_1630	849	.	422.150238	4.332826	-1	103	497	Promoter (<=1kb)	4	5454469	5459002	4534	1	538986	NM_001206714	0	ENSBTAG00000001500	FIGNL1	fidgetin like 1	NO
chr4	5561551	5561861	peak_1631	681	.	211.930603	3.301905	-1	116	311	Intron (NM_001105257/541154, intron 2 of 6)	4	5505954	5576723	70770	2	541154	NM_001105257	14862	ENSBTAG00000014016	IKZF1	IKAROS family zinc finger 1	NO
chr4	8665778	8666045	peak_1632	747	.	200.25676	3.473661	-1	124	268	Promoter (<=1kb)	4	8665915	8670065	4151	1	445417	NM_001101048	0	ENSBTAG00000002107	FZD1	frizzled class receptor 1	NO
chr4	9254740	9255038	peak_1633	1000	.	363.182678	4.470795	-1	200	299	Distal Intergenic	4	9459764	9476603	16840	2	505060	NM_001025319	221565	ENSBTAG00000001992	CYP51A1	cytochrome P450, family 51, subfamily A, polypeptide 1	NO
chr4	9292084	9292570	peak_1634	1000	.	634.007568	5.738398	-1	159	487	Distal Intergenic	4	9459764	9476603	16840	2	505060	NM_001025319	184033	ENSBTAG00000001992	CYP51A1	cytochrome P450, family 51, subfamily A, polypeptide 1	NO
chr4	9476269	9477405	peak_1635	901	.	1024.292114	4.994663	-1	775	1137	Promoter (<=1kb)	4	9459764	9476603	16840	2	505060	NM_001025319	0	ENSBTAG00000001992	CYP51A1	cytochrome P450, family 51, subfamily A, polypeptide 1	NO
chr4	9567420	9568307	peak_1636	815	.	723.98114	4.31575	-1	604	888	Promoter (<=1kb)	4	9528494	9567797	39304	2	407996	NM_001001166	0	ENSBTAG00000002750	KRIT1	KRIT1 ankyrin repeat containing	NO
chr4	9764139	9765014	peak_1637	991	.	868.054382	4.755568	-1	374	876	Promoter (<=1kb)	4	9764530	9771963	7434	1	784921	NM_001081623	0	ENSBTAG00000021996	GATAD1	GATA zinc finger domain containing 1	NO
chr4	9870241	9871031	peak_1638	1000	.	1290.886841	6.56562	-1	578	791	Promoter (<=1kb)	4	9870973	9877235	6263	1	505408	NM_001101854	0	ENSBTAG00000018363	RBM48	RNA binding motif protein 48	NO
chr4	9925700	9926194	peak_1639	459	.	227.121689	4.006008	-1	364	495	Distal Intergenic	4	9877589	9895506	17918	2	524650	NM_001040545	-30194	ENSBTAG00000003810	LOC524650	uncharacterized LOC524650	NO
chr4	10186355	10186537	peak_1640	1000	.	278.915344	4.514991	-1	93	183	Promoter (<=1kb)	4	9939176	10186798	247623	2	511754	NM_001192301	261	ENSBTAG00000044023	CDK6	cyclin dependent kinase 6	NO
chr4	10186666	10186983	peak_1641	710	.	225.701538	4.027399	-1	221	318	Promoter (<=1kb)	4	9939176	10186798	247623	2	511754	NM_001192301	0	ENSBTAG00000044023	CDK6	cyclin dependent kinase 6	NO
chr4	10187193	10187437	peak_1642	1000	.	402.310791	4.940722	-1	87	245	Promoter (<=1kb)	4	9939176	10186798	247623	2	511754	NM_001192301	-395	ENSBTAG00000044023	CDK6	cyclin dependent kinase 6	NO
chr4	10600393	10600918	peak_1643	1000	.	962.026733	6.897265	-1	380	526	Promoter (<=1kb)	4	10600841	10732874	132034	1	535248	NM_001105413	0	ENSBTAG00000014255	VPS50	VPS50 subunit of EARP/GARPII complex	NO
chr4	11344919	11345345	peak_1644	742	.	316.635406	4.004454	-1	192	427	Promoter (<=1kb)	4	11330481	11345001	14521	2	616526	NM_001099157	0	ENSBTAG00000003424	BET1	Bet1 golgi vesicular membrane trafficking protein	NO
chr4	12065503	12065857	peak_1645	991	.	351.735352	3.973815	-1	244	355	Promoter (1-2kb)	4	12063954	12076658	12705	1	618138	NM_001172519	1549	ENSBTAG00000053735	PEG10	paternally expressed 10	NO
chr4	12672789	12673179	peak_1646	598	.	233.795059	3.940367	-1	265	391	Promoter (<=1kb)	4	12645962	12673023	27062	2	281417	NM_001013588	0	ENSBTAG00000008361	PON2	paraoxonase 2	NO
chr4	12894759	12895887	peak_1647	605	.	683.354553	4.283438	-1	693	1129	Promoter (<=1kb)	4	12881889	12895362	13474	2	507367	NM_001101883	0	ENSBTAG00000014069	PDK4	pyruvate dehydrogenase kinase 4	NO
chr4	12910430	12910761	peak_1648	1000	.	509.578369	4.549067	-1	237	332	Distal Intergenic	4	12881889	12895362	13474	2	507367	NM_001101883	-15068	ENSBTAG00000014069	PDK4	pyruvate dehydrogenase kinase 4	NO
chr4	13875425	13875584	peak_1649	1000	.	686.143921	7.058672	-1	38	160	Distal Intergenic	4	14054958	14079935	24978	2	767981	NM_001113317	204351	ENSBTAG00000052508	SEM1	SEM1 26S proteasome complex subunit	NO
chr4	15276376	15277303	peak_1650	1000	.	1631.804565	5.658634	-1	208	928	Promoter (<=1kb)	4	15276791	15320630	43840	1	539417	NM_001076160	0	ENSBTAG00000004995	C1GALT1	core 1 synthase, glycoprotein-N-acetylgalactosamine 3-beta-galactosyltransferase 1	NO
chr4	15634803	15635620	peak_1651	1000	.	1495.523438	7.36016	-1	209	818	Promoter (<=1kb)	4	15634972	15672063	37092	1	512321	NM_001192318	0	ENSBTAG00000013781	MIOS	meiosis regulator for oocyte development	NO
chr4	15695621	15696235	peak_1652	1000	.	1671.923462	7.21974	-1	254	615	Promoter (<=1kb)	4	15692504	15695690	3187	2	512754	NM_001034427	0	ENSBTAG00000013168	RPA3	replication protein A3	NO
chr4	16050646	16051116	peak_1653	1000	.	1022.702759	6.686365	-1	344	471	Distal Intergenic	4	16192292	16355628	163337	2	535346	NM_001038168	304512	ENSBTAG00000000799	ICA1	islet cell autoantigen 1	NO
chr4	19048434	19049146	peak_1654	1000	.	1289.466553	6.395499	-1	239	713	Promoter (<=1kb)	4	19041247	19048651	7405	2	327704	NM_175820	0	ENSBTAG00000011145	NDUFA4	NDUFA4 mitochondrial complex associated	NO
chr4	19065423	19065686	peak_1655	1000	.	725.274536	6.057583	-1	165	264	Distal Intergenic	4	19041247	19048651	7405	2	327704	NM_175820	-16772	ENSBTAG00000011145	NDUFA4	NDUFA4 mitochondrial complex associated	NO
chr4	20763424	20764859	peak_1656	1000	.	2848.62085	7.642019	-1	945	1436	Promoter (<=1kb)	4	20764660	20766198	1539	1	767906	NM_001076985	0	ENSBTAG00000002869	ARL4A	ADP ribosylation factor like GTPase 4A	NO
chr4	20793572	20794052	peak_1657	1000	.	707.258911	4.842633	-1	160	481	Distal Intergenic	4	20764660	20766198	1539	1	767906	NM_001076985	28912	ENSBTAG00000002869	ARL4A	ADP ribosylation factor like GTPase 4A	NO
chr4	22196530	22196895	peak_1658	797	.	291.670807	3.75689	-1	207	366	Promoter (1-2kb)	4	22099721	22194984	95264	2	540846	NM_001046492	-1546	ENSBTAG00000015981	ETV1	ETS variant 1	NO
chr4	25129404	25129868	peak_1659	1000	.	499.31012	4.90483	-1	332	465	Promoter (<=1kb)	4	25090910	25130458	39549	2	509032	NM_001075384	590	ENSBTAG00000010980	ANKMY2	ankyrin repeat and MYND domain containing 2	NO
chr4	25130272	25130598	peak_1660	1000	.	650.536255	6.5972	-1	229	327	Promoter (<=1kb)	4	25090910	25130458	39549	2	509032	NM_001075384	0	ENSBTAG00000010980	ANKMY2	ankyrin repeat and MYND domain containing 2	NO
chr4	25130704	25130909	peak_1661	1000	.	328.918518	4.878719	-1	116	206	Promoter (<=1kb)	4	25130874	25193494	62621	1	326579	NM_001104961	0	ENSBTAG00000014262	BZW2	basic leucine zipper and W2 domains 2	NO
chr4	25244872	25245235	peak_1662	1000	.	401.409363	4.190236	-1	238	364	Promoter (<=1kb)	4	25245149	25283286	38138	1	526460	NM_001035362	0	ENSBTAG00000012805	TSPAN13	tetraspanin 13	NO
chr4	25805037	25805849	peak_1663	604	.	490.816925	4.425198	-1	171	813	Promoter (<=1kb)	4	25805796	25855901	50106	1	280714	NM_001206026	0	ENSBTAG00000007746	AHR	aryl hydrocarbon receptor	NO
chr4	26468655	26469665	peak_1664	630	.	636.572021	4.861282	-1	749	1011	Distal Intergenic	4	26562724	26563847	1124	2	504248	NM_001102483	94182	ENSBTAG00000033954	PRPS1L1	phosphoribosyl pyrophosphate synthetase 1 like 1	NO
chr4	28410335	28410628	peak_1665	1000	.	372.17453	4.448107	-1	91	294	Promoter (<=1kb)	4	28399604	28410459	10856	2	512375	NM_001105622	0	ENSBTAG00000006721	TWISTNB	TWIST neighbor	NO
chr4	30224557	30225184	peak_1666	1000	.	2044.268311	7.344221	-1	409	628	Distal Intergenic	4	30692952	30736157	43206	2	514631	NM_001104977	510973	ENSBTAG00000004976	CDCA7L	cell division cycle associated 7 like	NO
chr4	30225313	30225938	peak_1667	1000	.	1187.896118	7.120193	-1	378	626	Distal Intergenic	4	30692952	30736157	43206	2	514631	NM_001104977	510219	ENSBTAG00000004976	CDCA7L	cell division cycle associated 7 like	NO
chr4	30736375	30736624	peak_1668	968	.	242.023788	4.096069	-1	78	250	Promoter (<=1kb)	4	30692952	30736157	43206	2	514631	NM_001104977	-218	ENSBTAG00000004976	CDCA7L	cell division cycle associated 7 like	NO
chr4	31152917	31153353	peak_1669	741	.	323.729645	3.87767	-1	354	437	Distal Intergenic	4	31454776	31459137	4362	1	280826	NM_173923	-301423	ENSBTAG00000014921	IL6	interleukin 6	NO
chr4	31153786	31154100	peak_1670	1000	.	512.635193	4.893452	-1	153	315	Distal Intergenic	4	31454776	31459137	4362	1	280826	NM_173923	-300676	ENSBTAG00000014921	IL6	interleukin 6	NO
chr4	31154442	31156346	peak_1671	1000	.	2778.384033	5.239007	-1	1679	1905	Distal Intergenic	4	31454776	31459137	4362	1	280826	NM_173923	-298430	ENSBTAG00000014921	IL6	interleukin 6	NO
chr4	31157573	31157822	peak_1672	1000	.	309.124725	4.064383	-1	125	250	Distal Intergenic	4	31454776	31459137	4362	1	280826	NM_173923	-296954	ENSBTAG00000014921	IL6	interleukin 6	NO
chr4	31551573	31552047	peak_1673	1000	.	685.001343	5.342103	-1	107	475	Distal Intergenic	4	31520443	31527812	7370	2	614074	NM_001113306	-23761	ENSBTAG00000051150	TOMM7	translocase of outer mitochondrial membrane 7	NO
chr4	31662756	31662930	peak_1674	1000	.	352.92807	4.999245	-1	76	175	Distal Intergenic	4	31768351	31824072	55722	1	534697	NM_001076037	-105421	ENSBTAG00000016010	KLHL7	kelch like family member 7	NO
chr4	31701794	31702529	peak_1675	1000	.	1527.569702	6.788933	-1	482	736	Distal Intergenic	4	31768351	31824072	55722	1	534697	NM_001076037	-65822	ENSBTAG00000016010	KLHL7	kelch like family member 7	NO
chr4	31768193	31768608	peak_1676	941	.	391.278992	3.973716	-1	185	416	Promoter (<=1kb)	4	31768351	31824072	55722	1	534697	NM_001076037	0	ENSBTAG00000016010	KLHL7	kelch like family member 7	NO
chr4	31829497	31829759	peak_1677	1000	.	269.008911	3.786068	-1	168	263	Promoter (<=1kb)	4	31829701	31843771	14071	1	515127	NM_001077923	0	ENSBTAG00000016014	NUP42	nucleoporin 42	NO
chr4	32135189	32135457	peak_1678	1000	.	299.760223	4.13688	-1	156	269	Promoter (<=1kb)	4	32116726	32135267	18542	2	534586	NM_001046380	0	ENSBTAG00000012622	TRA2A	transformer 2 alpha homolog	NO
chr4	32217348	32217649	peak_1679	1000	.	495.896088	4.763122	-1	153	302	Promoter (<=1kb)	4	32217580	32259876	42297	1	782956	NM_001082472	0	ENSBTAG00000013010	CCDC126	coiled-coil domain containing 126	NO
chr4	32314812	32315518	peak_1680	1000	.	951.481079	7.127035	-1	402	707	Promoter (<=1kb)	4	32315242	32394917	79676	1	613948	NM_001076299	0	ENSBTAG00000054987	SLC25A40	solute carrier family 25, member 40	NO
chr4	32434094	32434312	peak_1681	1000	.	256.047302	4.388584	-1	124	219	Distal Intergenic	4	32315242	32394917	79676	1	613948	NM_001076299	118852	ENSBTAG00000054987	SLC25A40	solute carrier family 25, member 40	NO
chr4	33143925	33145089	peak_1682	1000	.	1390.89917	5.454603	-1	693	1165	Promoter (<=1kb)	4	33083037	33144192	61156	2	281092	NM_177494	0	ENSBTAG00000021535	CROT	carnitine O-octanoyltransferase	NO
chr4	33226818	33227159	peak_1683	620	.	212.06311	3.706426	-1	236	342	Promoter (<=1kb)	4	33227059	33248620	21562	1	614280	NM_001078044	0	ENSBTAG00000038283	TMEM243	transmembrane protein 243	NO
chr4	33298218	33298664	peak_1684	1000	.	550.702515	4.736781	-1	137	447	Distal Intergenic	4	33227059	33248620	21562	1	614280	NM_001078044	71159	ENSBTAG00000038283	TMEM243	transmembrane protein 243	NO
chr4	34261621	34261784	peak_1685	1000	.	245.838028	3.85693	-1	72	164	Distal Intergenic	4	33626561	33877961	251401	2	541056	NM_001098123	-383660	ENSBTAG00000018989	GRM3	glutamate metabotropic receptor 3	YES
chr4	37326276	37326411	peak_1686	1000	.	236.03212	4.003739	-1	37	136	Distal Intergenic	4	38153700	38673177	519478	1	282608	NM_001205987	-827289	ENSBTAG00000020569	CACNA2D1	calcium voltage-gated channel auxiliary subunit alpha2delta 1	NO
chr4	37934743	37934963	peak_1687	1000	.	1376.257202	10.490195	-1	127	221	Distal Intergenic	4	38153700	38673177	519478	1	282608	NM_001205987	-218737	ENSBTAG00000020569	CACNA2D1	calcium voltage-gated channel auxiliary subunit alpha2delta 1	NO
chr4	43449539	43450312	peak_1688	1000	.	2096.509277	6.867335	-1	479	774	Promoter (<=1kb)	4	43450254	43454106	3853	1	767911	NM_001076988	0	ENSBTAG00000033290	TMEM60	transmembrane protein 60	NO
chr4	43547696	43548814	peak_1689	1000	.	1658.623535	6.428721	-1	755	1119	Distal Intergenic	4	43450254	43454106	3853	1	767911	NM_001076988	97442	ENSBTAG00000033290	TMEM60	transmembrane protein 60	NO
chr4	43690798	43691479	peak_1690	1000	.	1803.08728	8.036547	-1	278	682	Promoter (<=1kb)	4	43598679	43690863	92185	2	531877	NM_001205991	0	ENSBTAG00000003825	PTPN12	protein tyrosine phosphatase non-receptor type 12	NO
chr4	44057676	44058440	peak_1691	1000	.	1337.160522	7.303947	-1	265	765	Distal Intergenic	4	43916446	44034555	118110	2	100140763	NM_001205487	-23121	ENSBTAG00000009341	CCDC146	coiled-coil domain containing 146	NO
chr4	44363163	44364231	peak_1692	1000	.	2233.796143	8.503616	-1	515	1069	Promoter (<=1kb)	4	44363535	44424168	60634	1	100138038	NM_001191332	0	ENSBTAG00000014161	ARMC10	armadillo repeat containing 10	NO
chr4	44482471	44483342	peak_1693	1000	.	1287.335938	5.56398	-1	328	872	Promoter (<=1kb)	4	44427621	44482558	54938	2	541291	NM_001015680	0	ENSBTAG00000014171	NAPEPLD	N-acyl phosphatidylethanolamine phospholipase D	NO
chr4	44517098	44517348	peak_1694	1000	.	278.829987	4.085479	-1	124	251	Promoter (<=1kb)	4	44517271	44531443	14173	1	534546	NM_001034613	0	ENSBTAG00000006876	PMPCB	peptidase, mitochondrial processing beta subunit	NO
chr4	44568903	44569349	peak_1695	1000	.	471.586792	4.429538	-1	95	447	Promoter (<=1kb)	4	44569120	44582371	13252	1	530186	NM_001015639	0	ENSBTAG00000046712	PSMC2	proteasome 26S subunit, ATPase 2	NO
chr4	45418047	45418293	peak_1696	1000	.	370.336456	4.218534	-1	202	247	Promoter (<=1kb)	4	45330007	45418109	88103	2	519409	NM_001099704	0	ENSBTAG00000040058	ORC5	origin recognition complex subunit 5	NO
chr4	46152656	46153211	peak_1697	1000	.	979.752686	4.998142	-1	387	556	Distal Intergenic	4	46202224	46293391	91168	1	539121	NM_001082451	-49013	ENSBTAG00000009207	KMT2E	lysine methyltransferase 2E	NO
chr4	46180842	46181814	peak_1698	669	.	651.147827	3.869959	-1	362	973	Distal Intergenic	4	46202224	46293391	91168	1	539121	NM_001082451	-20410	ENSBTAG00000009207	KMT2E	lysine methyltransferase 2E	NO
chr4	46200477	46201315	peak_1699	1000	.	1272.8573	5.914259	-1	657	839	Promoter (<=1kb)	4	46202224	46293391	91168	1	539121	NM_001082451	-909	ENSBTAG00000009207	KMT2E	lysine methyltransferase 2E	NO
chr4	46201880	46202359	peak_1700	831	.	399.032196	4.314116	-1	405	480	Promoter (<=1kb)	4	46202224	46293391	91168	1	539121	NM_001082451	0	ENSBTAG00000009207	KMT2E	lysine methyltransferase 2E	NO
chr4	46639682	46639889	peak_1701	973	.	202.385544	3.96894	-1	134	208	Promoter (<=1kb)	4	46586607	46640201	53595	2	615644	NM_001076939	312	ENSBTAG00000007743	PUS7	pseudouridine synthase 7	NO
chr4	46640002	46640337	peak_1702	925	.	310.799927	4.034935	-1	202	336	Promoter (<=1kb)	4	46586607	46640201	53595	2	615644	NM_001076939	0	ENSBTAG00000007743	PUS7	pseudouridine synthase 7	NO
chr4	46646931	46647404	peak_1703	1000	.	515.540894	5.028704	-1	166	474	Promoter (<=1kb)	4	46647157	46670710	23554	1	510686	NM_001076829	0	ENSBTAG00000008302	RINT1	RAD50 interactor 1	NO
chr4	46954096	46954613	peak_1704	1000	.	768.679138	5.866277	-1	234	518	Promoter (<=1kb)	4	46701668	46955175	253508	2	534448	NM_001166367	562	ENSBTAG00000002037	ATXN7L1	ataxin 7 like 1	NO
chr4	47179348	47180376	peak_1705	1000	.	2197.320801	8.4853	-1	744	1029	Promoter (<=1kb)	4	47150517	47180200	29684	2	615728	NM_001110088	0	ENSBTAG00000019794	SYPL1	synaptophysin like 1	NO
chr4	47270260	47270531	peak_1706	794	.	215.960678	3.811386	-1	143	272	Distal Intergenic	4	47150517	47180200	29684	2	615728	NM_001110088	-90060	ENSBTAG00000019794	SYPL1	synaptophysin like 1	NO
chr4	47361051	47362363	peak_1707	1000	.	3078.797852	7.85754	-1	784	1313	Promoter (<=1kb)	4	47321227	47361906	40680	2	520472	NM_001244141	0	ENSBTAG00000015509	NAMPT	nicotinamide phosphoribosyltransferase	NO
chr4	47813372	47814806	peak_1708	388	.	556.667908	4.190323	-1	1233	1435	Distal Intergenic	4	47988419	48021443	33025	1	530001	NM_001102125	-173613	ENSBTAG00000020848	PIK3CG	phosphatidylinositol-4,5-bisphosphate 3-kinase catalytic subunit gamma	NO
chr4	48015055	48015347	peak_1709	766	.	224.324371	3.72397	-1	91	293	Intron (NM_001102125/530001, intron 10 of 10)	4	47988419	48021443	33025	1	530001	NM_001102125	26636	ENSBTAG00000020848	PIK3CG	phosphatidylinositol-4,5-bisphosphate 3-kinase catalytic subunit gamma	NO
chr4	48264479	48265521	peak_1710	1000	.	2784.793701	9.372267	-1	593	1043	Promoter (<=1kb)	4	48265379	48296504	31126	1	515320	NM_001046196	0	ENSBTAG00000005524	HBP1	HMG-box transcription factor 1	NO
chr4	48265998	48266386	peak_1711	849	.	330.267975	4.13168	-1	85	389	Promoter (<=1kb)	4	48265379	48296504	31126	1	515320	NM_001046196	619	ENSBTAG00000005524	HBP1	HMG-box transcription factor 1	NO
chr4	48572339	48572861	peak_1712	1000	.	589.006287	5.012485	-1	360	523	Promoter (<=1kb)	4	48572836	48589347	16512	1	511017	NM_001101937	0	ENSBTAG00000021849	DUS4L	dihydrouridine synthase 4 like	NO
chr4	48591458	48591958	peak_1713	1000	.	539.792175	4.973522	-1	398	501	Promoter (<=1kb)	4	48591727	48643613	51887	1	511018	NM_001038075	0	ENSBTAG00000021849	BCAP29	B cell receptor associated protein 29	NO
chr4	48758402	48759368	peak_1714	1000	.	1823.1875	6.946327	-1	292	967	Promoter (<=1kb)	4	48759142	48773761	14620	1	524139	NM_001192592	0	ENSBTAG00000018348	CBLL1	Cbl proto-oncogene like 1	NO
chr4	49637756	49638651	peak_1715	1000	.	999.302612	6.293861	-1	722	896	Distal Intergenic	4	49680896	49717936	37041	1	518005	NM_001046235	-42245	ENSBTAG00000015353	NME8	NME/NM23 family member 8	NO
chr4	49987041	49987699	peak_1716	1000	.	1050.513428	5.688539	-1	200	659	Promoter (<=1kb)	4	49987458	50048659	61202	1	510042	NM_001075427	0	ENSBTAG00000038795	STARD3NL	STARD3 N-terminal like	NO
chr4	51455686	51456414	peak_1717	413	.	301.233398	3.345241	-1	417	729	Promoter (<=1kb)	4	51187822	51456304	268483	2	280933	NM_173961	0	ENSBTAG00000010756	ST7	suppression of tumorigenicity 7	NO
chr4	51546067	51546915	peak_1718	1000	.	1431.698608	5.644999	-1	688	849	Promoter (<=1kb)	4	51491707	51546693	54987	2	493728	NM_001012998	0	ENSBTAG00000004072	CAPZA2	capping actin protein of muscle Z-line subunit alpha 2	NO
chr4	51735492	51735854	peak_1719	776	.	281.707733	3.8199	-1	239	363	Promoter (<=1kb)	4	51622339	51735566	113228	2	280855	NM_001012999	0	ENSBTAG00000006161	MET	MET proto-oncogene, receptor tyrosine kinase	NO
chr4	52224884	52225145	peak_1720	1000	.	340.306915	4.03859	-1	70	262	Promoter (<=1kb)	4	52169916	52224938	55023	2	534965	NM_001046390	0	ENSBTAG00000021204	TES	testin LIM domain protein	NO
chr4	52460404	52460698	peak_1721	1000	.	372.36145	4.508518	-1	166	295	Intron (NM_001083739/539016, intron 3 of 7)	4	52282339	52499413	217075	1	539016	NM_001083739	178065	ENSBTAG00000014228	TFEC	transcription factor EC	NO
chr4	52644672	52644920	peak_1722	1000	.	453.142792	5.463155	-1	78	249	Distal Intergenic	4	52282339	52499413	217075	1	539016	NM_001083739	362333	ENSBTAG00000014228	TFEC	transcription factor EC	NO
chr4	55292267	55292578	peak_1723	1000	.	520.229431	4.994663	-1	140	312	Promoter (<=1kb)	4	55292489	55294306	1818	1	100847946	NR_046270	0	NA	LOC100847946	uncharacterized LOC100847946	NO
chr4	55467187	55467854	peak_1724	1000	.	1756.410278	7.671048	-1	284	668	Distal Intergenic	4	55560579	55618386	57808	1	541075	NM_001078031	-92725	ENSBTAG00000021967	TMEM168	transmembrane protein 168	NO
chr4	55560198	55560620	peak_1725	683	.	289.102722	3.465264	-1	306	423	Promoter (<=1kb)	4	55560579	55618386	57808	1	541075	NM_001078031	0	ENSBTAG00000021967	TMEM168	transmembrane protein 168	NO
chr4	55886756	55887399	peak_1726	1000	.	930.778442	5.678218	-1	494	644	Promoter (<=1kb)	4	55863959	55887646	23688	2	541283	NM_001034729	247	ENSBTAG00000010549	IFRD1	interferon related developmental regulator 1	NO
chr4	55887550	55888108	peak_1727	1000	.	1404.359253	6.064819	-1	200	559	Promoter (<=1kb)	4	55863959	55887646	23688	2	541283	NM_001034729	0	ENSBTAG00000010549	IFRD1	interferon related developmental regulator 1	NO
chr4	55987497	55987671	peak_1728	1000	.	530.681946	5.638629	-1	112	175	Intron (NM_001083395/508663, intron 10 of 11)	4	55863959	55887646	23688	2	541283	NM_001034729	-99851	ENSBTAG00000010549	IFRD1	interferon related developmental regulator 1	NO
chr4	56119400	56119971	peak_1729	1000	.	1496.228271	8.022669	-1	242	572	Promoter (<=1kb)	4	55985103	56119408	134306	2	508663	NM_001083395	0	ENSBTAG00000013050	ZNF277	zinc finger protein 277	NO
chr4	56760976	56761726	peak_1730	806	.	605.020508	4.287758	-1	217	751	Distal Intergenic	4	55985103	56119408	134306	2	508663	NM_001083395	-641568	ENSBTAG00000013050	ZNF277	zinc finger protein 277	NO
chr4	59587647	59588283	peak_1731	1000	.	1449.47644	6.677517	-1	461	637	Promoter (<=1kb)	4	59588215	59594298	6084	1	614615	NM_001076339	0	ENSBTAG00000021869	THAP5	THAP domain containing 5	NO
chr4	59867890	59868465	peak_1732	669	.	385.432587	4.120767	-1	177	576	Distal Intergenic	4	59967168	60450511	483344	1	509821	NM_001113227	-98703	ENSBTAG00000003490	ELMO1	engulfment and cell motility 1	NO
chr4	59978904	59979177	peak_1733	842	.	230.762085	3.583508	-1	94	274	Intron (NM_001113227/509821, intron 1 of 21)	4	59967168	60450511	483344	1	509821	NM_001113227	11736	ENSBTAG00000003490	ELMO1	engulfment and cell motility 1	NO
chr4	60831078	60831386	peak_1734	1000	.	426.390228	4.258352	-1	57	309	Distal Intergenic	4	60949047	61070778	121732	2	511767	NM_001034409	239392	ENSBTAG00000019065	EEPD1	endonuclease/exonuclease/phosphatase family domain containing 1	NO
chr4	61070443	61071426	peak_1735	1000	.	2391.760254	9.059366	-1	613	984	Promoter (<=1kb)	4	60949047	61070778	121732	2	511767	NM_001034409	0	ENSBTAG00000019065	EEPD1	endonuclease/exonuclease/phosphatase family domain containing 1	NO
chr4	61302596	61303394	peak_1736	1000	.	1630.196289	7.150857	-1	273	799	Promoter (<=1kb)	4	61204174	61302729	98556	2	408000	NM_001001168	0	ENSBTAG00000001182	SEPTIN7	septin 7	NO
chr4	61402713	61403164	peak_1737	981	.	443.208588	4.326342	-1	171	452	Promoter (<=1kb)	4	61402841	61438886	36046	1	512265	NM_001075558	0	ENSBTAG00000015105	HERPUD2	HERPUD family member 2	NO
chr4	61975560	61976439	peak_1738	1000	.	1449.575684	6.12889	-1	690	880	Distal Intergenic	4	61850757	61940801	90045	1	524676	NM_001206782	124803	ENSBTAG00000032650	DPY19L2	dpy-19 like 2	NO
chr4	63730102	63730581	peak_1739	1000	.	587.026855	5.536304	-1	162	480	Distal Intergenic	4	63255358	63708251	452894	2	535387	NM_001192853	-21851	ENSBTAG00000006528	BBS9	Bardet-Biedl syndrome 9	NO
chr4	63733701	63734277	peak_1740	1000	.	1320.775757	7.50505	-1	176	577	Distal Intergenic	4	63255358	63708251	452894	2	535387	NM_001192853	-25450	ENSBTAG00000006528	BBS9	Bardet-Biedl syndrome 9	NO
chr4	63767940	63768374	peak_1741	1000	.	595.055176	4.878306	-1	339	435	Distal Intergenic	4	63788270	63807504	19235	1	511858	NM_001037597	-19896	ENSBTAG00000016709	NT5C3A	5'-nucleotidase, cytosolic IIIA	NO
chr4	63788077	63788372	peak_1742	1000	.	349.849335	4.020379	-1	126	296	Promoter (<=1kb)	4	63788270	63807504	19235	1	511858	NM_001037597	0	ENSBTAG00000016709	NT5C3A	5'-nucleotidase, cytosolic IIIA	NO
chr4	63854635	63854908	peak_1743	1000	.	364.076843	4.400943	-1	93	274	Promoter (<=1kb)	4	63812248	63854573	42326	2	534182	NM_001046372	-62	ENSBTAG00000016707	FKBP9	FKBP prolyl isomerase 9	NO
chr4	63863075	63863262	peak_1744	1000	.	246.967209	4.153137	-1	91	188	Distal Intergenic	4	63812248	63854573	42326	2	534182	NM_001046372	-8502	ENSBTAG00000016707	FKBP9	FKBP prolyl isomerase 9	NO
chr4	63906239	63907014	peak_1745	1000	.	1546.894897	6.972187	-1	450	776	Distal Intergenic	4	63924310	63926882	2573	1	514920	NM_001102013	-17296	ENSBTAG00000003115	KBTBD2	kelch repeat and BTB domain containing 2	NO
chr4	64010122	64010343	peak_1746	1000	.	366.388153	4.595438	-1	151	222	Distal Intergenic	4	64014974	64018570	3597	1	615136	NM_001046553	-4631	ENSBTAG00000002332	LSM5	LSM5 homolog, U6 small nuclear RNA and mRNA degradation associated	NO
chr4	65758032	65758649	peak_1747	525	.	324.478119	3.474577	-1	382	618	Promoter (<=1kb)	4	65704795	65758270	53476	2	408010	NM_001097566	0	ENSBTAG00000018972	GARS1	glycyl-tRNA synthetase 1	NO
chr4	65806286	65806788	peak_1748	1000	.	908.941467	6.308764	-1	278	503	Promoter (<=1kb)	4	65806682	65816130	9449	1	533374	NM_001037610	0	ENSBTAG00000010597	GGCT	gamma-glutamylcyclotransferase	NO
chr4	66052935	66054161	peak_1749	1000	.	2389.627686	6.450299	-1	976	1227	Promoter (<=1kb)	4	65961976	66053326	91351	2	615645	NM_001105443	0	ENSBTAG00000000260	ZNRF2	zinc and ring finger 2	NO
chr4	66068454	66068765	peak_1750	1000	.	670.434875	5.775182	-1	165	312	Distal Intergenic	4	65961976	66053326	91351	2	615645	NM_001105443	-15128	ENSBTAG00000000260	ZNRF2	zinc and ring finger 2	NO
chr4	66213655	66214170	peak_1751	1000	.	1098.687134	6.013654	-1	179	516	Promoter (<=1kb)	4	66180972	66213782	32811	2	615685	NM_001101246	0	ENSBTAG00000052317	MTURN	maturin, neural progenitor differentiation regulator homolog	NO
chr4	66325583	66326347	peak_1752	653	.	499.316345	3.834014	-1	588	765	Promoter (<=1kb)	4	66266671	66325778	59108	2	538919	NM_001197032	0	ENSBTAG00000000521	PLEKHA8	pleckstrin homology domain containing A8	NO
chr4	66328472	66328720	peak_1753	1000	.	352.575073	4.355457	-1	156	249	Promoter (<=1kb)	4	66328677	66340716	12040	1	615718	NM_001076391	0	ENSBTAG00000007870	FKBP14	FKBP prolyl isomerase 14	NO
chr4	66970768	66971233	peak_1754	818	.	381.171631	4.35574	-1	93	466	Distal Intergenic	4	66633622	66674824	41203	2	507285	NM_001045963	-295944	ENSBTAG00000020931	CHN2	chimerin 2	NO
chr4	68407157	68407365	peak_1755	1000	.	308.754181	4.630042	-1	92	209	Promoter (<=1kb)	4	68323938	68407181	83244	2	535589	NM_001046409	0	ENSBTAG00000019020	TAX1BP1	Tax1 binding protein 1	NO
chr4	68473412	68473955	peak_1756	1000	.	796.46283	5.56465	-1	233	544	Promoter (<=1kb)	4	68473893	68582089	108197	1	512002	NM_001046106	0	ENSBTAG00000001036	HIBADH	3-hydroxyisobutyrate dehydrogenase	NO
chr4	69124836	69125690	peak_1757	1000	.	1452.924194	5.813554	-1	144	855	Promoter (<=1kb)	4	69125496	69297030	171535	1	616545	NM_001038214	0	ENSBTAG00000005650	SKAP2	src kinase associated phosphoprotein 2	NO
chr4	69655333	69655718	peak_1758	990	.	382.2948	4.641742	-1	263	386	Promoter (<=1kb)	4	69587802	69655430	67629	2	508836	NM_001075375	0	ENSBTAG00000001822	SNX10	sorting nexin 10	NO
chr4	69733809	69735175	peak_1759	1000	.	2549.968506	8.306472	-1	1138	1367	Promoter (<=1kb)	4	69735135	69744612	9478	1	507564	NM_001045975	0	ENSBTAG00000005726	HNRNPA2B1	heterogeneous nuclear ribonucleoprotein A2/B1	NO
chr4	69782345	69783053	peak_1760	745	.	528.100403	4.2517	-1	534	709	Promoter (<=1kb)	4	69748358	69782790	34433	2	510807	NM_001077899	0	ENSBTAG00000004136	NFE2L3	nuclear factor, erythroid 2 like 3	NO
chr4	69948011	69948312	peak_1761	1000	.	492.052612	4.719142	-1	84	302	Promoter (1-2kb)	4	69949480	69949547	68	1	790977	NR_031269	-1168	ENSBTAG00000029945	MIR148A	microRNA mir-148a	NO
chr4	70704627	70704963	peak_1762	756	.	254.646286	3.595446	-1	253	337	Distal Intergenic	4	70735436	70738240	2805	1	510767	NM_001046061	-30473	ENSBTAG00000022613	CYCS	cytochrome c, somatic	NO
chr4	70734982	70735829	peak_1763	1000	.	1474.77124	6.424085	-1	352	848	Promoter (<=1kb)	4	70735436	70738240	2805	1	510767	NM_001046061	0	ENSBTAG00000022613	CYCS	cytochrome c, somatic	NO
chr4	70844747	70845191	peak_1764	1000	.	739.052612	5.233272	-1	164	445	Promoter (<=1kb)	4	70844990	71041083	196094	1	537304	NM_001192901	0	ENSBTAG00000019342	OSBPL3	oxysterol binding protein like 3	NO
chr4	72332196	72332818	peak_1765	1000	.	793.378723	5.684651	-1	244	623	Intron (NM_001075350/508319, intron 1 of 7)	4	72319448	72341747	22300	2	508319	NM_001075350	8929	ENSBTAG00000010390	SRI	sorcin	NO
chr4	74349287	74349423	peak_1766	1000	.	220.327103	4.073742	-1	122	137	Distal Intergenic	4	74361419	74368427	7009	1	515156	NM_001205806	-11996	ENSBTAG00000015749	STEAP1	STEAP family member 1	YES
chr4	74532678	74533157	peak_1767	1000	.	506.743011	4.168581	-1	350	480	Promoter (<=1kb)	4	74533033	74559892	26860	1	613957	NM_001080314	0	ENSBTAG00000032166	GTPBP10	GTP binding protein 10	NO
chr4	74573921	74574294	peak_1768	1000	.	450.944336	4.970741	-1	94	374	Promoter (<=1kb)	4	74573977	74586408	12432	1	514142	NM_001079592	0	ENSBTAG00000013226	HUS1	HUS1 checkpoint clamp component	NO
chr4	74690674	74690902	peak_1769	1000	.	278.402863	4.305146	-1	82	229	Distal Intergenic	4	74573977	74586408	12432	1	514142	NM_001079592	116697	ENSBTAG00000013226	HUS1	HUS1 checkpoint clamp component	YES
chr4	74774684	74774957	peak_1770	801	.	219.585892	3.621698	-1	196	274	Distal Intergenic	4	74573977	74586408	12432	1	514142	NM_001079592	200707	ENSBTAG00000013226	HUS1	HUS1 checkpoint clamp component	NO
chr4	74830375	74830596	peak_1771	1000	.	239.426605	3.812524	-1	96	222	Distal Intergenic	4	74573977	74586408	12432	1	514142	NM_001079592	256398	ENSBTAG00000013226	HUS1	HUS1 checkpoint clamp component	NO
chr4	74836344	74836745	peak_1772	1000	.	520.645874	4.305498	-1	318	402	Distal Intergenic	4	74573977	74586408	12432	1	514142	NM_001079592	262367	ENSBTAG00000013226	HUS1	HUS1 checkpoint clamp component	YES
chr4	74864793	74865438	peak_1773	632	.	408.168732	3.892226	-1	273	646	Distal Intergenic	4	74573977	74586408	12432	1	514142	NM_001079592	290816	ENSBTAG00000013226	HUS1	HUS1 checkpoint clamp component	NO
chr4	75004083	75004321	peak_1774	939	.	224.321228	3.623352	-1	96	239	Distal Intergenic	4	74573977	74586408	12432	1	514142	NM_001079592	430106	ENSBTAG00000013226	HUS1	HUS1 checkpoint clamp component	NO
chr4	76058129	76059016	peak_1775	244	.	216.586761	3.04574	-1	78	888	Distal Intergenic	4	76017461	76017538	78	2	100313205	NR_031198	-40591	ENSBTAG00000044867	MIR2420	microRNA mir-2420	NO
chr4	76136139	76136608	peak_1776	662	.	311.14859	3.635566	-1	77	470	Promoter (<=1kb)	4	76131285	76136236	4952	2	282259	NM_174554	0	ENSBTAG00000046768	IGFBP1	insulin like growth factor binding protein 1	YES
chr4	76522399	76522967	peak_1777	628	.	357.390259	3.997651	-1	362	569	Promoter (<=1kb)	4	76522735	76531885	9151	1	767855	NM_001076967	0	ENSBTAG00000010504	TBRG4	transforming growth factor beta regulator 4	NO
chr4	76603307	76604171	peak_1778	1000	.	3130.5625	9.4268	-1	535	865	Promoter (2-3kb)	4	76550183	76601290	51108	2	506450	NM_001193211	-2017	ENSBTAG00000008090	CCM2	CCM2 scaffold protein	NO
chr4	76611104	76611586	peak_1779	782	.	377.801331	4.184546	-1	101	483	Distal Intergenic	4	76550183	76601290	51108	2	506450	NM_001193211	-9814	ENSBTAG00000008090	CCM2	CCM2 scaffold protein	NO
chr4	76617040	76617415	peak_1780	635	.	238.657211	3.571415	-1	184	376	Distal Intergenic	4	76550183	76601290	51108	2	506450	NM_001193211	-15750	ENSBTAG00000008090	CCM2	CCM2 scaffold protein	NO
chr4	76688925	76689654	peak_1781	1000	.	1841.420898	7.707291	-1	225	730	Promoter (<=1kb)	4	76689382	76701171	11790	1	613618	NM_001038197	0	ENSBTAG00000016975	H2AFV	H2A histone family, member V	NO
chr4	76712961	76713730	peak_1782	819	.	630.633972	4.517897	-1	422	770	Promoter (<=1kb)	4	76709520	76713230	3711	2	281418	NM_178320	0	ENSBTAG00000012003	PPIA	peptidylprolyl isomerase A	NO
chr4	76747798	76748271	peak_1783	1000	.	889.102966	6.167377	-1	141	474	Distal Intergenic	4	76731939	76741841	9903	2	537266	NM_001205533	-5957	ENSBTAG00000011997	ZMIZ2	zinc finger MIZ-type containing 2	NO
chr4	76843957	76845118	peak_1784	1000	.	2238.860596	6.456851	-1	730	1162	Distal Intergenic	4	76758600	76831537	72938	2	534599	NM_001076030	-12420	ENSBTAG00000006029	OGDH	oxoglutarate dehydrogenase	NO
chr4	76859119	76859803	peak_1785	1000	.	888.471313	5.525619	-1	409	685	Promoter (<=1kb)	4	76859676	76862454	2779	1	508729	NM_001206433	0	ENSBTAG00000010612	TMED4	transmembrane p24 trafficking protein 4	NO
chr4	76917197	76917717	peak_1786	1000	.	906.935974	5.770839	-1	427	521	Promoter (<=1kb)	4	76917639	76988089	70451	1	533678	NM_001075997	0	ENSBTAG00000006325	NUDCD3	NudC domain containing 3	NO
chr4	77129394	77129669	peak_1787	1000	.	304.628448	3.866048	-1	59	276	Promoter (<=1kb)	4	77121693	77129493	7801	2	507409	NM_001035047	0	ENSBTAG00000000274	YKT6	YKT6 v-SNARE homolog	NO
chr4	77192108	77192822	peak_1788	1000	.	1266.038696	6.071145	-1	313	715	Promoter (<=1kb)	4	77192600	77200482	7883	1	281991	NM_174428	0	ENSBTAG00000012241	POLD2	DNA polymerase delta 2, accessory subunit	NO
chr4	77228139	77228686	peak_1789	1000	.	711.618286	5.720216	-1	154	548	Distal Intergenic	4	77192600	77200482	7883	1	281991	NM_174428	35539	ENSBTAG00000012241	POLD2	DNA polymerase delta 2, accessory subunit	NO
chr4	77335471	77335838	peak_1790	561	.	206.626328	3.565261	-1	252	368	Promoter (<=1kb)	4	77284044	77335575	51532	2	504596	NM_001097571	0	ENSBTAG00000013414	BLVRA	biliverdin reductase A	NO
chr4	77371048	77371347	peak_1791	1000	.	659.79126	5.255831	-1	200	300	Promoter (<=1kb)	4	77371264	77465908	94645	1	505736	NM_001034256	0	ENSBTAG00000012968	COA1	cytochrome c oxidase assembly factor 1 homolog	NO
chr4	77453854	77454112	peak_1792	1000	.	322.811279	4.119745	-1	92	259	Intron (NM_001034256/505736, intron 2 of 5)	4	77478844	77515102	36259	2	513665	NM_001083422	60990	ENSBTAG00000008143	STK17A	serine/threonine kinase 17a	YES
chr4	77457426	77457917	peak_1793	1000	.	546.700928	4.368483	-1	240	492	Intron (NM_001034256/505736, intron 2 of 5)	4	77478844	77515102	36259	2	513665	NM_001083422	57185	ENSBTAG00000008143	STK17A	serine/threonine kinase 17a	NO
chr4	77514764	77515504	peak_1794	1000	.	1430.75415	7.778178	-1	480	741	Promoter (<=1kb)	4	77478844	77515102	36259	2	513665	NM_001083422	0	ENSBTAG00000008143	STK17A	serine/threonine kinase 17a	NO
chr4	78126778	78127146	peak_1795	1000	.	794.189148	5.395869	-1	149	369	Promoter (<=1kb)	4	78121751	78126851	5101	2	532842	NM_001038679	0	ENSBTAG00000000991	MRPL32	mitochondrial ribosomal protein L32	NO
chr4	78144260	78144615	peak_1796	1000	.	642.534607	4.846306	-1	264	356	Promoter (<=1kb)	4	78144554	78147222	2669	1	538970	NM_001076140	0	ENSBTAG00000009472	C4H7orf25	chromosome 4 C7orf25 homolog	NO
chr4	80928663	80929631	peak_1797	1000	.	1463.654053	6.213739	-1	416	969	Promoter (<=1kb)	4	80158559	80928952	770394	2	100125578	NM_001105036	0	ENSBTAG00000032121	SUGCT	succinyl-CoA:glutarate-CoA transferase	NO
chr4	81075949	81077474	peak_1798	1000	.	2888.727783	7.630429	-1	1065	1526	Promoter (<=1kb)	4	80952446	81075991	123546	2	511147	NM_001205431	0	ENSBTAG00000001528	CDK13	cyclin dependent kinase 13	NO
chr4	81244221	81244872	peak_1799	1000	.	937.269165	6.361447	-1	321	652	Promoter (<=1kb)	4	81187581	81244481	56901	2	538477	NM_001034644	0	ENSBTAG00000006661	RALA	RAS like proto-oncogene A	NO
chr4	82518003	82518245	peak_1800	1000	.	459.819031	5.558518	-1	76	243	Distal Intergenic	4	82296052	82507743	211692	1	614722	NM_001098130	221951	ENSBTAG00000031967	AMPH	amphiphysin	NO
chr4	82713508	82713914	peak_1801	925	.	376.468445	3.630278	-1	257	407	Distal Intergenic	4	82786342	82793815	7474	1	613630	NM_001034740	-72428	ENSBTAG00000012649	LSM8	LSM8 homolog, U6 small nuclear RNA associated	YES
chr4	82720097	82720350	peak_1802	1000	.	261.695709	4.268999	-1	125	254	Distal Intergenic	4	82786342	82793815	7474	1	613630	NM_001034740	-65992	ENSBTAG00000012649	LSM8	LSM8 homolog, U6 small nuclear RNA associated	YES
chr4	82786142	82786618	peak_1803	1000	.	610.084167	5.290887	-1	199	477	Promoter (<=1kb)	4	82786342	82793815	7474	1	613630	NM_001034740	0	ENSBTAG00000012649	LSM8	LSM8 homolog, U6 small nuclear RNA associated	NO
chr4	85453165	85454063	peak_1804	1000	.	1543.326782	7.092941	-1	181	899	Promoter (<=1kb)	4	85453524	85479598	26075	1	513000	NM_001192944	0	ENSBTAG00000016332	ING3	inhibitor of growth family member 3	NO
chr4	85917551	85918400	peak_1805	1000	.	1429.223633	6.892807	-1	638	850	Promoter (<=1kb)	4	85863796	85918013	54218	2	615690	NM_001099147	0	ENSBTAG00000007976	FAM3C	family with sequence similarity 3 member C	NO
chr4	87314526	87314901	peak_1806	632	.	237.80249	3.710978	-1	176	376	Promoter (<=1kb)	4	86734466	87314601	580136	2	519444	NM_001102055	0	ENSBTAG00000005110	CADPS2	calcium dependent secretion activator 2	NO
chr4	87886835	87887116	peak_1807	1000	.	496.929016	4.752201	-1	113	282	Promoter (<=1kb)	4	87870932	87886883	15952	2	327714	NM_175829	0	ENSBTAG00000009334	NDUFA5	NADH:ubiquinone oxidoreductase subunit A5	NO
chr4	88069666	88070520	peak_1808	1000	.	1069.81311	5.662039	-1	402	855	Promoter (<=1kb)	4	87990940	88069978	79039	2	281577	NM_174219	0	ENSBTAG00000004643	WASL	WASP like actin nucleation promoting factor	NO
chr4	88232178	88232569	peak_1809	1000	.	539.169373	4.409751	-1	315	392	Distal Intergenic	4	88202846	88222320	19475	1	353352	NM_001008413	29332	ENSBTAG00000004640	SPAM1	sperm adhesion molecule 1 (PH-20 hyaluronidase, zona pellucida binding)	NO
chr4	89190177	89190643	peak_1810	854	.	398.608856	4.17377	-1	170	467	Distal Intergenic	4	89019864	89037983	18120	2	532626	NM_001075969	-152194	ENSBTAG00000013732	GPR37	G protein-coupled receptor 37	NO
chr4	90046054	90046206	peak_1811	1000	.	278.560455	4.186918	-1	74	153	Distal Intergenic	4	89019864	89037983	18120	2	532626	NM_001075969	-1008071	ENSBTAG00000013732	GPR37	G protein-coupled receptor 37	NO
chr4	91638718	91639297	peak_1812	876	.	508.199036	4.878306	-1	425	580	Promoter (<=1kb)	4	91617006	91638634	21629	2	510277	NM_001205671	-84	ENSBTAG00000020004	ZNF800	zinc finger protein 800	NO
chr4	91815448	91815882	peak_1813	1000	.	480.035614	4.722874	-1	310	435	Promoter (<=1kb)	4	91811881	91815279	3399	2	539985	NM_001205744	-169	ENSBTAG00000003102	GCC1	GRIP and coiled-coil domain containing 1	NO
chr4	91818838	91819229	peak_1814	632	.	247.740417	3.63403	-1	144	392	Promoter (<=1kb)	4	91819168	91822149	2982	1	511918	NM_001083671	0	ENSBTAG00000009366	ARF5	ADP ribosylation factor 5	NO
chr4	91873315	91874168	peak_1815	1000	.	2356.626465	8.958785	-1	416	854	Promoter (<=1kb)	4	91873942	92296112	422171	1	404098	NM_205784	0	ENSBTAG00000010692	SND1	staphylococcal nuclease and tudor domain containing 1	NO
chr4	92531593	92531803	peak_1816	1000	.	291.861176	4.103109	-1	137	211	Promoter (<=1kb)	4	92500531	92531530	31000	2	507132	NM_001191390	-63	ENSBTAG00000017001	RBM28	RNA binding motif protein 28	NO
chr4	92582246	92582724	peak_1817	1000	.	582.495239	4.463231	-1	303	479	Intron (NM_001077841/504305, intron 1 of 14)	4	92569436	92586784	17349	2	504305	NM_001077841	4060	ENSBTAG00000000296	IMPDH1	inosine monophosphate dehydrogenase 1	NO
chr4	92586468	92587201	peak_1818	753	.	552.347168	4.239391	-1	327	734	Promoter (<=1kb)	4	92569436	92586784	17349	2	504305	NM_001077841	0	ENSBTAG00000000296	IMPDH1	inosine monophosphate dehydrogenase 1	NO
chr4	92612537	92613189	peak_1819	368	.	240.308258	3.424975	-1	586	653	Distal Intergenic	4	92569436	92586784	17349	2	504305	NM_001077841	-25753	ENSBTAG00000000296	IMPDH1	inosine monophosphate dehydrogenase 1	YES
chr4	92695482	92695971	peak_1820	709	.	347.337219	3.938688	-1	97	490	Promoter (<=1kb)	4	92695804	92711401	15598	1	539444	NM_001046457	0	ENSBTAG00000009867	FAM71F1	family with sequence similarity 71 member F1	NO
chr4	92719663	92720294	peak_1821	1000	.	964.793945	5.562161	-1	364	632	Promoter (<=1kb)	4	92720032	92743563	23532	1	539218	NM_001034665	0	ENSBTAG00000016481	CALU	calumenin	NO
chr4	92828534	92828893	peak_1822	1000	.	429.738434	4.246064	-1	65	360	Promoter (<=1kb)	4	92828697	92831381	2685	1	282405	NM_001045869	0	ENSBTAG00000007572	ATP6V1F	ATPase H+ transporting V1 subunit F	NO
chr4	92834518	92834972	peak_1823	791	.	359.970398	3.77279	-1	325	455	Distal Intergenic	4	92828697	92831381	2685	1	282405	NM_001045869	5821	ENSBTAG00000007572	ATP6V1F	ATPase H+ transporting V1 subunit F	NO
chr4	92987523	92988068	peak_1824	1000	.	609.581482	4.61195	-1	478	546	Promoter (<=1kb)	4	92909741	92987982	78242	2	537183	NM_001098090	0	ENSBTAG00000004992	TNPO3	transportin 3	NO
chr4	93141978	93142514	peak_1825	1000	.	1103.825439	6.7268	-1	386	537	Promoter (<=1kb)	4	93142664	93333823	191160	1	532836	NM_001101143	-150	ENSBTAG00000001754	AHCYL2	adenosylhomocysteinase like 2	NO
chr4	93450497	93451253	peak_1826	1000	.	1308.871338	6.129241	-1	250	757	Promoter (<=1kb)	4	93450651	93544673	94023	1	509232	NM_001098002	0	ENSBTAG00000014273	NRF1	nuclear respiratory factor 1	NO
chr4	93744642	93744964	peak_1827	980	.	316.49765	3.882275	-1	200	323	Intron (NM_001037614/539313, intron 1 of 6)	4	93650711	93748860	98150	2	539313	NM_001037614	3896	ENSBTAG00000000911	UBE2H	ubiquitin conjugating enzyme E2 H	NO
chr4	93748447	93749034	peak_1828	1000	.	689.459351	5.470042	-1	429	588	Promoter (<=1kb)	4	93650711	93748860	98150	2	539313	NM_001037614	0	ENSBTAG00000000911	UBE2H	ubiquitin conjugating enzyme E2 H	NO
chr4	93861892	93862352	peak_1829	1000	.	864.229248	5.223127	-1	126	461	Promoter (<=1kb)	4	93862100	93922709	60610	1	505844	NM_001075227	0	ENSBTAG00000000548	KLHDC10	kelch domain containing 10	NO
chr4	93930558	93930762	peak_1830	1000	.	224.413101	3.90783	-1	120	205	Distal Intergenic	4	93985493	93995178	9686	1	615577	NM_001034785	-54731	ENSBTAG00000013473	SSMEM1	serine rich single-pass membrane protein 1	NO
chr4	94167588	94167699	peak_1831	1000	.	220.95491	4.649938	-1	73	112	Intron (NM_001192121/506914, intron 2 of 10)	4	94144359	94192271	47913	2	506914	NM_001192121	24572	ENSBTAG00000007413	CEP41	centrosomal protein 41	NO
chr4	94211112	94211221	peak_1832	1000	.	227.616669	4.646592	-1	67	110	Distal Intergenic	4	94144359	94192271	47913	2	506914	NM_001192121	-18841	ENSBTAG00000007413	CEP41	centrosomal protein 41	NO
chr4	94286626	94287162	peak_1833	1000	.	788.190674	5.622689	-1	326	537	Intron (NM_001082448/536616, intron 20 of 23)	4	94255083	94255174	92	1	100313352	NR_031203	31543	ENSBTAG00000029800	MIR335	microRNA mir-335	NO
chr4	94289031	94289853	peak_1834	998	.	821.682312	4.646323	-1	578	823	Intron (NM_001082448/536616, intron 20 of 23)	4	94255083	94255174	92	1	100313352	NR_031203	33948	ENSBTAG00000029800	MIR335	microRNA mir-335	NO
chr4	94292399	94292856	peak_1835	1000	.	457.882233	4.419285	-1	91	458	Intron (NM_001082448/536616, intron 20 of 23)	4	94255083	94255174	92	1	100313352	NR_031203	37316	ENSBTAG00000029800	MIR335	microRNA mir-335	NO
chr4	94301940	94302485	peak_1836	1000	.	1104.151367	5.862713	-1	179	546	Intron (NM_001082448/536616, intron 20 of 23)	4	94255083	94255174	92	1	100313352	NR_031203	46857	ENSBTAG00000029800	MIR335	microRNA mir-335	NO
chr4	94320730	94321121	peak_1837	575	.	225.55986	3.76574	-1	70	392	Intron (NM_001082448/536616, intron 20 of 23)	4	94255083	94255174	92	1	100313352	NR_031203	65647	ENSBTAG00000029800	MIR335	microRNA mir-335	NO
chr4	94321644	94321858	peak_1838	1000	.	302.128693	4.351996	-1	84	215	Intron (NM_001082448/536616, intron 20 of 23)	4	94255083	94255174	92	1	100313352	NR_031203	66561	ENSBTAG00000029800	MIR335	microRNA mir-335	NO
chr4	94322010	94322482	peak_1839	781	.	369.359131	4.045611	-1	183	473	Intron (NM_001082448/536616, intron 20 of 23)	4	94255083	94255174	92	1	100313352	NR_031203	66927	ENSBTAG00000029800	MIR335	microRNA mir-335	NO
chr4	94336987	94337850	peak_1840	1000	.	1552.482422	5.552655	-1	244	864	Intron (NM_001082448/536616, intron 20 of 23)	4	94255083	94255174	92	1	100313352	NR_031203	81904	ENSBTAG00000029800	MIR335	microRNA mir-335	NO
chr4	94338413	94338935	peak_1841	1000	.	998.078918	5.488819	-1	273	523	Intron (NM_001082448/536616, intron 20 of 23)	4	94255083	94255174	92	1	100313352	NR_031203	83330	ENSBTAG00000029800	MIR335	microRNA mir-335	NO
chr4	94339747	94340440	peak_1842	1000	.	1439.444946	6.538515	-1	309	694	Intron (NM_001082448/536616, intron 20 of 23)	4	94255083	94255174	92	1	100313352	NR_031203	84664	ENSBTAG00000029800	MIR335	microRNA mir-335	NO
chr4	94443309	94443844	peak_1843	782	.	419.16156	3.836968	-1	282	536	Promoter (<=1kb)	4	94264006	94443596	179591	2	536616	NM_001082448	0	ENSBTAG00000017245	COPG2	coatomer protein complex subunit gamma 2	NO
chr4	94758433	94758692	peak_1844	962	.	250.211716	3.568965	-1	161	260	Distal Intergenic	4	94636842	94636922	81	2	100313105	NR_031014	-121511	ENSBTAG00000029980	MIR29B-1	microRNA mir-29b-1	NO
chr4	94847866	94848223	peak_1845	663	.	237.277405	3.423305	-1	148	358	Distal Intergenic	4	95025992	95232559	206568	1	508844	NM_001097999	-177769	ENSBTAG00000010437	MKLN1	muskelin 1	NO
chr4	95025855	95026361	peak_1846	1000	.	541.984863	5.169208	-1	90	507	Promoter (<=1kb)	4	95025992	95232559	206568	1	508844	NM_001097999	0	ENSBTAG00000010437	MKLN1	muskelin 1	NO
chr4	96113801	96114213	peak_1847	657	.	271.458252	3.194229	-1	80	413	Intron (NM_001191504/407104, intron 2 of 31)	4	95795104	96196719	401616	2	407104	NM_001191504	82506	ENSBTAG00000014543	PLXNA4	plexin A4	NO
chr4	96761073	96761661	peak_1848	1000	.	1157.346924	6.089741	-1	398	589	Promoter (<=1kb)	4	96468819	96761348	292530	2	616477	NM_001035475	0	ENSBTAG00000024723	CHCHD3	coiled-coil-helix-coiled-coil-helix domain containing 3	NO
chr4	96939844	96940337	peak_1849	1000	.	833.60968	5.828485	-1	202	494	Promoter (<=1kb)	4	96940087	97746097	806011	1	537690	NM_001102207	0	ENSBTAG00000014112	EXOC4	exocyst complex component 4	NO
chr4	97974921	97975379	peak_1850	1000	.	671.446594	5.256297	-1	317	459	Promoter (<=1kb)	4	97939642	97974922	35281	2	613784	NM_001192941	0	ENSBTAG00000003372	SLC35B4	solute carrier family 35 member B4	NO
chr4	98018686	98018960	peak_1851	930	.	255.62413	4.176274	-1	133	275	Distal Intergenic	4	97939642	97974922	35281	2	613784	NM_001192941	-43764	ENSBTAG00000003372	SLC35B4	solute carrier family 35 member B4	YES
chr4	98321469	98321873	peak_1852	1000	.	659.251465	5.248345	-1	199	405	Promoter (<=1kb)	4	98321779	98353161	31383	1	533785	NM_001035402	0	ENSBTAG00000008895	BPGM	bisphosphoglycerate mutase	NO
chr4	98798761	98799059	peak_1853	917	.	274.252991	3.696438	-1	183	299	Promoter (<=1kb)	4	98798511	98812610	14100	1	515475	NM_001105373	250	ENSBTAG00000001576	TMEM140	transmembrane protein 140	NO
chr4	98817551	98817863	peak_1854	1000	.	572.040833	5.16049	-1	98	313	Distal Intergenic	4	98798511	98812610	14100	1	515475	NM_001105373	19040	ENSBTAG00000001576	TMEM140	transmembrane protein 140	NO
chr4	98848711	98849574	peak_1855	1000	.	1266.968872	6.259033	-1	476	864	Promoter (<=1kb)	4	98823743	98849109	25367	2	540606	NM_001046483	0	ENSBTAG00000017905	WDR91	WD repeat domain 91	NO
chr4	98862179	98862474	peak_1856	788	.	233.244965	3.609109	-1	171	296	Distal Intergenic	4	98823743	98849109	25367	2	540606	NM_001046483	-13070	ENSBTAG00000017905	WDR91	WD repeat domain 91	NO
chr4	98969847	98970272	peak_1857	1000	.	451.403107	5.265258	-1	298	426	Promoter (<=1kb)	4	98885797	98970046	84250	2	514257	NM_001075657	0	ENSBTAG00000031548	LOC514257	uncharacterized LOC514257	NO
chr4	98970421	98970645	peak_1858	1000	.	269.438904	4.33896	-1	91	225	Promoter (<=1kb)	4	98885797	98970046	84250	2	514257	NM_001075657	-375	ENSBTAG00000031548	LOC514257	uncharacterized LOC514257	YES
chr4	98974489	98975252	peak_1859	824	.	629.422974	4.320267	-1	361	764	Distal Intergenic	4	98885797	98970046	84250	2	514257	NM_001075657	-4443	ENSBTAG00000031548	LOC514257	uncharacterized LOC514257	NO
chr4	99054820	99055633	peak_1860	582	.	473.554413	4.049215	-1	722	814	Distal Intergenic	4	98885797	98970046	84250	2	514257	NM_001075657	-84774	ENSBTAG00000031548	LOC514257	uncharacterized LOC514257	YES
chr4	99055914	99056316	peak_1861	950	.	382.995453	4.424795	-1	304	403	Distal Intergenic	4	98885797	98970046	84250	2	514257	NM_001075657	-85868	ENSBTAG00000031548	LOC514257	uncharacterized LOC514257	NO
chr4	99077922	99078598	peak_1862	340	.	230.17775	3.130877	-1	198	677	Distal Intergenic	4	98885797	98970046	84250	2	514257	NM_001075657	-107876	ENSBTAG00000031548	LOC514257	uncharacterized LOC514257	YES
chr4	99149383	99149713	peak_1863	945	.	312.734039	4.069526	-1	98	331	Distal Intergenic	4	98885797	98970046	84250	2	514257	NM_001075657	-179337	ENSBTAG00000031548	LOC514257	uncharacterized LOC514257	YES
chr4	99150789	99151038	peak_1864	1000	.	308.667572	4.206301	-1	88	250	Distal Intergenic	4	98885797	98970046	84250	2	514257	NM_001075657	-180743	ENSBTAG00000031548	LOC514257	uncharacterized LOC514257	NO
chr4	99166172	99166653	peak_1865	1000	.	503.056915	4.344729	-1	131	482	Distal Intergenic	4	99184019	99335667	151649	2	540891	NM_001035432	169014	ENSBTAG00000017919	CNOT4	CCR4-NOT transcription complex subunit 4	NO
chr4	99335382	99336137	peak_1866	1000	.	1500.42627	6.409716	-1	427	756	Promoter (<=1kb)	4	99184019	99335667	151649	2	540891	NM_001035432	0	ENSBTAG00000017919	CNOT4	CCR4-NOT transcription complex subunit 4	NO
chr4	99380136	99380548	peak_1867	549	.	226.542572	3.51245	-1	338	413	Promoter (<=1kb)	4	99380491	99461012	80522	1	520924	NM_001130931	0	ENSBTAG00000011127	NUP205	nucleoporin 205	NO
chr4	99826875	99827436	peak_1868	1000	.	762.951355	5.699369	-1	339	562	Promoter (<=1kb)	4	99750821	99827165	76345	2	541099	NM_203362	0	ENSBTAG00000007806	MTPN	myotrophin	NO
chr4	101729317	101729883	peak_1869	1000	.	1296.380859	6.378363	-1	355	567	Promoter (<=1kb)	4	101603468	101729511	126044	2	785086	NM_001102533	0	ENSBTAG00000015802	CREB3L2	cAMP responsive element binding protein 3 like 2	NO
chr4	102169261	102170291	peak_1870	1000	.	2372.764404	8.010929	-1	395	1031	Distal Intergenic	4	102292874	102379468	86595	2	518832	NM_001192500	209177	ENSBTAG00000031265	SVOPL	SVOP like	NO
chr4	102708475	102708745	peak_1871	902	.	244.525574	4.438516	-1	76	271	Distal Intergenic	4	102643043	102653875	10833	2	523239	NM_001192577	-54600	ENSBTAG00000014250	ZC3HAV1L	zinc finger CCCH-type containing, antiviral 1 like	NO
chr4	102708870	102709272	peak_1872	1000	.	610.886108	4.930119	-1	109	403	Distal Intergenic	4	102643043	102653875	10833	2	523239	NM_001192577	-54995	ENSBTAG00000014250	ZC3HAV1L	zinc finger CCCH-type containing, antiviral 1 like	NO
chr4	102730561	102730719	peak_1873	1000	.	217.193054	4.22738	-1	80	159	Distal Intergenic	4	102782997	102852321	69325	1	540792	NM_001193208	-52278	ENSBTAG00000014021	UBN2	ubinuclein 2	NO
chr4	102782513	102782826	peak_1874	1000	.	347.842743	4.211078	-1	168	314	Promoter (<=1kb)	4	102782997	102852321	69325	1	540792	NM_001193208	-171	ENSBTAG00000014021	UBN2	ubinuclein 2	NO
chr4	102877204	102877820	peak_1875	1000	.	1053.841919	5.091596	-1	418	617	Promoter (<=1kb)	4	102878437	102882748	4312	1	767923	NM_001076997	-617	ENSBTAG00000053406	FMC1	formation of mitochondrial complex V assembly factor 1 homolog	NO
chr4	102878115	102878885	peak_1876	1000	.	1224.153809	5.769898	-1	250	771	Promoter (<=1kb)	4	102878437	102882748	4312	1	767923	NM_001076997	0	ENSBTAG00000053406	FMC1	formation of mitochondrial complex V assembly factor 1 homolog	NO
chr4	102894328	102895633	peak_1877	1000	.	1977.459229	7.607646	-1	409	1306	Distal Intergenic	4	102878437	102882748	4312	1	767923	NM_001076997	15891	ENSBTAG00000053406	FMC1	formation of mitochondrial complex V assembly factor 1 homolog	NO
chr4	103517530	103518932	peak_1878	1000	.	1496.517578	6.201825	-1	951	1403	Promoter (<=1kb)	4	103472246	103518399	46154	2	513185	NM_001192344	0	ENSBTAG00000016546	PARP12	poly(ADP-ribose) polymerase family member 12	NO
chr4	103602894	103603397	peak_1879	1000	.	685.895203	4.659146	-1	344	504	Distal Intergenic	4	103472246	103518399	46154	2	513185	NM_001192344	-84495	ENSBTAG00000016546	PARP12	poly(ADP-ribose) polymerase family member 12	NO
chr4	103604388	103605368	peak_1880	1000	.	1462.478149	5.823303	-1	349	981	Distal Intergenic	4	103472246	103518399	46154	2	513185	NM_001192344	-85989	ENSBTAG00000016546	PARP12	poly(ADP-ribose) polymerase family member 12	NO
chr4	103771667	103771926	peak_1881	814	.	211.760239	3.374229	-1	59	260	Intron (NM_001075284/506910, intron 3 of 14)	4	103739638	103786978	47341	2	506910	NM_001075284	15052	ENSBTAG00000012239	SLC37A3	solute carrier family 37 member 3	YES
chr4	103786507	103787157	peak_1882	554	.	360.65799	4.011467	-1	567	651	Promoter (<=1kb)	4	103739638	103786978	47341	2	506910	NM_001075284	0	ENSBTAG00000012239	SLC37A3	solute carrier family 37 member 3	NO
chr4	103842879	103843511	peak_1883	1000	.	666.451904	5.097085	-1	189	633	Promoter (<=1kb)	4	103826940	103843115	16176	2	514986	NM_001104979	0	ENSBTAG00000008306	MKRN1	makorin ring finger protein 1	NO
chr4	103993962	103994340	peak_1884	704	.	266.993774	4.212617	-1	108	379	Promoter (<=1kb)	4	103994755	104008951	14197	1	539345	NM_001205658	-415	ENSBTAG00000020484	ADCK2	aarF domain containing kinase 2	NO
chr4	104013161	104013902	peak_1885	1000	.	745.875977	4.944077	-1	639	742	Promoter (<=1kb)	4	104013540	104019158	5619	1	327713	NM_175828	0	ENSBTAG00000021759	NDUFB2	NADH:ubiquinone oxidoreductase subunit B2	NO
chr4	104273135	104273702	peak_1886	1000	.	979.575806	5.518439	-1	323	568	Promoter (<=1kb)	4	104264742	104273391	8650	2	523435	NM_001037605	0	ENSBTAG00000005285	MRPS33	mitochondrial ribosomal protein S33	NO
chr4	105003829	105004179	peak_1887	1000	.	621.393616	5.276951	-1	111	351	Promoter (<=1kb)	4	105004039	105014759	10721	1	515765	NM_001037466	0	ENSBTAG00000010931	SSBP1	single stranded DNA binding protein 1	NO
chr4	105568916	105569455	peak_1888	1000	.	884.573303	5.152247	-1	355	540	Distal Intergenic	4	105521591	105525991	4401	2	780933	NM_001113727	-42925	ENSBTAG00000052726	LOC780933	cationic trypsin	NO
chr4	105569939	105570245	peak_1889	864	.	265.193909	3.568206	-1	134	307	Distal Intergenic	4	105521591	105525991	4401	2	780933	NM_001113727	-43948	ENSBTAG00000052726	LOC780933	cationic trypsin	YES
chr4	105571615	105572555	peak_1890	1000	.	978.508484	4.154357	-1	516	941	Distal Intergenic	4	105521591	105525991	4401	2	780933	NM_001113727	-45624	ENSBTAG00000052726	LOC780933	cationic trypsin	NO
chr4	105572670	105573151	peak_1891	1000	.	661.785828	4.46324	-1	371	482	Distal Intergenic	4	105521591	105525991	4401	2	780933	NM_001113727	-46679	ENSBTAG00000052726	LOC780933	cationic trypsin	NO
chr4	105573972	105574332	peak_1892	743	.	268.219543	3.954393	-1	275	361	Distal Intergenic	4	105521591	105525991	4401	2	780933	NM_001113727	-47981	ENSBTAG00000052726	LOC780933	cationic trypsin	NO
chr4	105574460	105574712	peak_1893	972	.	245.959061	3.651086	-1	84	253	Distal Intergenic	4	105521591	105525991	4401	2	780933	NM_001113727	-48469	ENSBTAG00000052726	LOC780933	cationic trypsin	NO
chr4	105575422	105575926	peak_1894	541	.	273.1474	3.332623	-1	242	505	Distal Intergenic	4	105521591	105525991	4401	2	780933	NM_001113727	-49431	ENSBTAG00000052726	LOC780933	cationic trypsin	NO
chr4	105576158	105576966	peak_1895	914	.	739.256409	4.04636	-1	714	809	Distal Intergenic	4	105521591	105525991	4401	2	780933	NM_001113727	-50167	ENSBTAG00000052726	LOC780933	cationic trypsin	YES
chr4	105577459	105577866	peak_1896	773	.	315.261353	3.731389	-1	263	408	Distal Intergenic	4	105521591	105525991	4401	2	780933	NM_001113727	-51468	ENSBTAG00000052726	LOC780933	cationic trypsin	YES
chr4	105586028	105586595	peak_1897	473	.	268.889282	3.302873	-1	133	568	Distal Intergenic	4	105521591	105525991	4401	2	780933	NM_001113727	-60037	ENSBTAG00000052726	LOC780933	cationic trypsin	YES
chr4	105586950	105587510	peak_1898	503	.	282.056427	3.492096	-1	133	561	Distal Intergenic	4	105521591	105525991	4401	2	780933	NM_001113727	-60959	ENSBTAG00000052726	LOC780933	cationic trypsin	YES
chr4	105588152	105588590	peak_1899	639	.	280.698608	3.481028	-1	128	439	Distal Intergenic	4	105521591	105525991	4401	2	780933	NM_001113727	-62161	ENSBTAG00000052726	LOC780933	cationic trypsin	NO
chr4	105588704	105589631	peak_1900	987	.	915.805115	5.350558	-1	410	928	Distal Intergenic	4	105521591	105525991	4401	2	780933	NM_001113727	-62713	ENSBTAG00000052726	LOC780933	cationic trypsin	NO
chr4	105589821	105590635	peak_1901	606	.	493.6008	3.60894	-1	392	815	Distal Intergenic	4	105521591	105525991	4401	2	780933	NM_001113727	-63830	ENSBTAG00000052726	LOC780933	cationic trypsin	NO
chr4	105590988	105591473	peak_1902	911	.	442.69986	3.982811	-1	279	486	Distal Intergenic	4	105521591	105525991	4401	2	780933	NM_001113727	-64997	ENSBTAG00000052726	LOC780933	cationic trypsin	YES
chr4	105591627	105592177	peak_1903	1000	.	724.260132	4.200226	-1	288	551	Distal Intergenic	4	105521591	105525991	4401	2	780933	NM_001113727	-65636	ENSBTAG00000052726	LOC780933	cationic trypsin	NO
chr4	105597919	105598687	peak_1904	998	.	767.338379	4.183289	-1	605	769	Distal Intergenic	4	105521591	105525991	4401	2	780933	NM_001113727	-71928	ENSBTAG00000052726	LOC780933	cationic trypsin	NO
chr4	105598803	105600762	peak_1905	709	.	1390.25769	4.435462	-1	674	1960	Distal Intergenic	4	105521591	105525991	4401	2	780933	NM_001113727	-72812	ENSBTAG00000052726	LOC780933	cationic trypsin	NO
chr4	105600970	105601586	peak_1906	1000	.	635.625977	5.01526	-1	388	617	Distal Intergenic	4	105521591	105525991	4401	2	780933	NM_001113727	-74979	ENSBTAG00000052726	LOC780933	cationic trypsin	NO
chr4	105601709	105602077	peak_1907	907	.	334.615387	3.909414	-1	140	369	Distal Intergenic	4	105521591	105525991	4401	2	780933	NM_001113727	-75718	ENSBTAG00000052726	LOC780933	cationic trypsin	NO
chr4	105602194	105602531	peak_1908	671	.	226.914352	3.384517	-1	268	338	Distal Intergenic	4	105521591	105525991	4401	2	780933	NM_001113727	-76203	ENSBTAG00000052726	LOC780933	cationic trypsin	NO
chr4	105603154	105606703	peak_1909	1000	.	5089.018066	5.753106	-1	684	3550	Distal Intergenic	4	105521591	105525991	4401	2	780933	NM_001113727	-77163	ENSBTAG00000052726	LOC780933	cationic trypsin	NO
chr4	105606824	105607858	peak_1910	1000	.	1052.497925	5.026661	-1	651	1035	Distal Intergenic	4	105521591	105525991	4401	2	780933	NM_001113727	-80833	ENSBTAG00000052726	LOC780933	cationic trypsin	NO
chr4	105608744	105609798	peak_1911	1000	.	1795.153442	5.846319	-1	399	1055	Distal Intergenic	4	105521591	105525991	4401	2	780933	NM_001113727	-82753	ENSBTAG00000052726	LOC780933	cationic trypsin	NO
chr4	105611188	105611760	peak_1912	1000	.	622.306335	4.697255	-1	253	573	Distal Intergenic	4	105521591	105525991	4401	2	780933	NM_001113727	-85197	ENSBTAG00000052726	LOC780933	cationic trypsin	NO
chr4	105614807	105615488	peak_1913	743	.	506.386322	3.881266	-1	621	682	Distal Intergenic	4	105521591	105525991	4401	2	780933	NM_001113727	-88816	ENSBTAG00000052726	LOC780933	cationic trypsin	YES
chr4	105616114	105617621	peak_1914	601	.	905.746155	4.209067	-1	192	1508	Distal Intergenic	4	105521591	105525991	4401	2	780933	NM_001113727	-90123	ENSBTAG00000052726	LOC780933	cationic trypsin	NO
chr4	105619705	105623806	peak_1915	1000	.	5186.665527	5.781257	-1	1929	4102	Distal Intergenic	4	105521591	105525991	4401	2	780933	NM_001113727	-93714	ENSBTAG00000052726	LOC780933	cationic trypsin	NO
chr4	105623910	105625912	peak_1916	1000	.	3860.628174	5.879753	-1	599	2003	Distal Intergenic	4	105521591	105525991	4401	2	780933	NM_001113727	-97919	ENSBTAG00000052726	LOC780933	cationic trypsin	NO
chr4	105626126	105627297	peak_1917	959	.	1123.492554	4.215506	-1	339	1172	Distal Intergenic	4	105521591	105525991	4401	2	780933	NM_001113727	-100135	ENSBTAG00000052726	LOC780933	cationic trypsin	NO
chr4	105627565	105627896	peak_1918	1000	.	432.996735	4.344228	-1	88	332	Distal Intergenic	4	105521591	105525991	4401	2	780933	NM_001113727	-101574	ENSBTAG00000052726	LOC780933	cationic trypsin	NO
chr4	105628219	105630329	peak_1919	1000	.	2626.973877	5.397552	-1	1677	2111	Distal Intergenic	4	105521591	105525991	4401	2	780933	NM_001113727	-102228	ENSBTAG00000052726	LOC780933	cationic trypsin	NO
chr4	105632088	105632368	peak_1920	1000	.	300.221863	4.330924	-1	119	281	Distal Intergenic	4	105521591	105525991	4401	2	780933	NM_001113727	-106097	ENSBTAG00000052726	LOC780933	cationic trypsin	YES
chr4	105651288	105652063	peak_1921	599	.	464.609314	3.786685	-1	403	776	Distal Intergenic	4	105521591	105525991	4401	2	780933	NM_001113727	-125297	ENSBTAG00000052726	LOC780933	cationic trypsin	NO
chr4	105653159	105653472	peak_1922	696	.	218.479614	3.482867	-1	261	314	Distal Intergenic	4	105521591	105525991	4401	2	780933	NM_001113727	-127168	ENSBTAG00000052726	LOC780933	cationic trypsin	NO
chr4	105653651	105653830	peak_1923	1000	.	208.532303	3.682044	-1	68	180	Distal Intergenic	4	105521591	105525991	4401	2	780933	NM_001113727	-127660	ENSBTAG00000052726	LOC780933	cationic trypsin	NO
chr4	105695874	105696032	peak_1924	1000	.	249.571976	4.087536	-1	83	159	Distal Intergenic	4	105805344	106089047	283704	1	509513	NM_001080904	-109312	NA	LOC509513	uncharacterized LOC509513	YES
chr4	105716420	105716795	peak_1925	700	.	263.19986	4.25269	-1	169	376	Distal Intergenic	4	105805344	106089047	283704	1	509513	NM_001080904	-88549	NA	LOC509513	uncharacterized LOC509513	NO
chr4	105880260	105880812	peak_1926	841	.	464.979218	4.469123	-1	291	553	Intron (NM_001080904/509513, intron 2 of 7)	4	105805344	106089047	283704	1	509513	NM_001080904	74916	NA	LOC509513	uncharacterized LOC509513	NO
chr4	106677179	106678093	peak_1927	1000	.	1087.442017	5.040984	-1	281	915	Promoter (<=1kb)	4	106677737	106694497	16761	1	531419	NM_001144104	0	ENSBTAG00000018159	CASP2	caspase 2	NO
chr4	106778909	106779487	peak_1928	1000	.	1122.185181	6.057583	-1	436	579	Promoter (<=1kb)	4	106779398	106788375	8978	1	768226	NM_001078101	0	ENSBTAG00000017970	ZYX	zyxin	NO
chr4	107619884	107620285	peak_1929	838	.	336.870361	4.165601	-1	248	402	Distal Intergenic	4	107628200	107650869	22670	1	516290	NM_001110075	-7915	ENSBTAG00000001815	ARHGEF5	Rho guanine nucleotide exchange factor 5	YES
chr4	108100177	108100658	peak_1930	1000	.	893.998047	5.778768	-1	359	482	Promoter (<=1kb)	4	107718447	108100972	382526	2	788066	NM_001080370	314	ENSBTAG00000017676	TPK1	thiamin pyrophosphokinase 1	NO
chr4	111931252	111931788	peak_1931	730	.	392.086273	4.353188	-1	205	537	Promoter (<=1kb)	4	111931201	112019195	87995	1	407228	NM_001193233	51	ENSBTAG00000008736	CUL1	cullin 1	NO
chr4	112081373	112081793	peak_1932	756	.	318.360321	4.006008	-1	217	421	Distal Intergenic	4	112024328	112057416	33089	2	509106	NM_001193024	-23957	ENSBTAG00000009426	EZH2	enhancer of zeste 2 polycomb repressive complex 2 subunit	NO
chr4	112215318	112216135	peak_1933	1000	.	2034.694824	7.344979	-1	587	818	Promoter (<=1kb)	4	112198599	112215554	16956	2	415110	NM_001045879	0	ENSBTAG00000017143	PDIA4	protein disulfide isomerase family A member 4	NO
chr4	112225524	112226140	peak_1934	1000	.	964.57782	4.974473	-1	365	617	Distal Intergenic	4	112198599	112215554	16956	2	415110	NM_001045879	-9970	ENSBTAG00000017143	PDIA4	protein disulfide isomerase family A member 4	NO
chr4	112258392	112258899	peak_1935	502	.	255.044769	4.077049	-1	247	508	Promoter (<=1kb)	4	112258742	112281753	23012	1	525559	NM_001205918	0	ENSBTAG00000020445	ZNF398	zinc finger protein 398	NO
chr4	112365299	112365567	peak_1936	983	.	264.357971	4.420534	-1	197	269	Distal Intergenic	4	112434258	112456811	22554	2	517496	NM_001192473	91244	ENSBTAG00000002810	ZNF777	zinc finger protein 777	NO
chr4	112461875	112462080	peak_1937	1000	.	279.621338	4.254127	-1	97	206	Distal Intergenic	4	112434258	112456811	22554	2	517496	NM_001192473	-5064	ENSBTAG00000002810	ZNF777	zinc finger protein 777	NO
chr4	112508048	112508423	peak_1938	1000	.	437.970673	5.32697	-1	262	376	Promoter (<=1kb)	4	112486137	112508291	22155	2	521998	NM_001035341	0	ENSBTAG00000031106	ZNF746	zinc finger protein 746	NO
chr4	112630523	112630716	peak_1939	1000	.	328.857422	4.752374	-1	89	194	Exon (NM_174706/282659, exon 12 of 106)	4	112625941	112677621	51681	1	282659	NM_174706	4582	ENSBTAG00000008542	SSPO	SCO-spondin	NO
chr4	112641820	112642297	peak_1940	786	.	375.559448	4.335944	-1	319	478	Exon (NM_174706/282659, exon 36 of 106)	4	112625941	112677621	51681	1	282659	NM_174706	15879	ENSBTAG00000008542	SSPO	SCO-spondin	YES
chr4	112681504	112681832	peak_1941	1000	.	334.83194	4.376231	-1	185	329	Promoter (<=1kb)	4	112681946	112712040	30095	1	100139854	NM_001191280	-114	ENSBTAG00000039594	ZNF862	zinc finger protein 862	NO
chr4	112737268	112737974	peak_1942	1000	.	1207.221069	6.470978	-1	411	707	Promoter (<=1kb)	4	112737745	112749406	11662	1	616659	NM_001076431	0	ENSBTAG00000031059	LRRC61	leucine rich repeat containing 61	NO
chr4	112746775	112747327	peak_1943	736	.	407.247284	4.261106	-1	188	553	Intron (NM_001076431/616659, intron 1 of 1)	4	112749682	112752775	3094	2	508990	NM_001046020	5448	ENSBTAG00000004215	RARRES2	retinoic acid receptor responder 2	NO
chr4	112749638	112750051	peak_1944	656	.	271.738434	3.313682	-1	231	414	Promoter (2-3kb)	4	112749682	112752775	3094	2	508990	NM_001046020	2724	ENSBTAG00000004215	RARRES2	retinoic acid receptor responder 2	NO
chr4	112791435	112791996	peak_1945	1000	.	1290.14917	5.894999	-1	244	562	Promoter (<=1kb)	4	112791849	112813266	21418	1	788568	NM_001080373	0	ENSBTAG00000007983	ZNF775	zinc finger protein 775	NO
chr4	112837291	112837583	peak_1946	1000	.	508.794861	5.057425	-1	156	293	Distal Intergenic	4	112791849	112813266	21418	1	788568	NM_001080373	45442	ENSBTAG00000007983	ZNF775	zinc finger protein 775	NO
[truncated: 10,116 more rows]
