# Supplementary material for: Chromatin accessibility and regulatory vocabulary across indicine cattle tissues
Source: Genome Biol. 2021 Sep 21;22:273. doi: 10.1186/s13059-021-02489-7 (PMC8454054; doi:10.1186/s13059-021-02489-7)
Supplement: Supplementary file 4 — Additional file 4. Identified peaks and annotation for muscle. The first 10 columns correspond to ENCODE narrowPeak format, the following columns are the annotation output of ChIPseeker [62], and the last column indicates which of the peaks are tissue-specific. [file 13059_2021_2489_MOESM4_ESM.txt]

chrom	chromStart	chromEnd	name	score	strand	signalValue	pValue (-log10)	qValue	peak	peakWidth	annotation	geneChr	geneStart	geneEnd	geneLength	geneStrand	geneId	transcriptId	distanceToTSS	ENSEMBL	SYMBOL	GENENAME	Tissue-specific?
chr1	70923	71260	peak_0	1000	.	754.083008	6.445773	-1	244	338	Distal Intergenic	1	991023	1002224	11202	1	539640	NM_001034679	-919763	ENSBTAG00000020035	RCAN1	regulator of calcineurin 1	NO
chr1	77243	77500	peak_1	1000	.	311.816803	4.293212	-1	75	258	Distal Intergenic	1	991023	1002224	11202	1	539640	NM_001034679	-913523	ENSBTAG00000020035	RCAN1	regulator of calcineurin 1	NO
chr1	96920	97223	peak_2	1000	.	646.42688	5.947525	-1	188	304	Distal Intergenic	1	991023	1002224	11202	1	539640	NM_001034679	-893800	ENSBTAG00000020035	RCAN1	regulator of calcineurin 1	NO
chr1	97492	97628	peak_3	1000	.	275.513031	5.001089	-1	53	137	Distal Intergenic	1	991023	1002224	11202	1	539640	NM_001034679	-893395	ENSBTAG00000020035	RCAN1	regulator of calcineurin 1	YES
chr1	100233	100440	peak_4	1000	.	352.231323	4.881283	-1	121	208	Distal Intergenic	1	991023	1002224	11202	1	539640	NM_001034679	-890583	ENSBTAG00000020035	RCAN1	regulator of calcineurin 1	NO
chr1	119455	119601	peak_5	1000	.	226.176758	4.465353	-1	66	147	Distal Intergenic	1	991023	1002224	11202	1	539640	NM_001034679	-871422	ENSBTAG00000020035	RCAN1	regulator of calcineurin 1	YES
chr1	121655	122069	peak_6	848	.	352.113892	4.038427	-1	76	415	Distal Intergenic	1	991023	1002224	11202	1	539640	NM_001034679	-868954	ENSBTAG00000020035	RCAN1	regulator of calcineurin 1	NO
chr1	122267	122427	peak_7	1000	.	336.514587	5.408365	-1	97	161	Distal Intergenic	1	991023	1002224	11202	1	539640	NM_001034679	-868596	ENSBTAG00000020035	RCAN1	regulator of calcineurin 1	NO
chr1	124018	124343	peak_8	1000	.	441.116974	5.482358	-1	252	326	Distal Intergenic	1	991023	1002224	11202	1	539640	NM_001034679	-866680	ENSBTAG00000020035	RCAN1	regulator of calcineurin 1	NO
chr1	128242	128371	peak_9	1000	.	242.652069	4.874548	-1	72	130	Distal Intergenic	1	991023	1002224	11202	1	539640	NM_001034679	-862652	ENSBTAG00000020035	RCAN1	regulator of calcineurin 1	NO
chr1	130342	130812	peak_10	1000	.	775.399414	6.871051	-1	103	471	Distal Intergenic	1	991023	1002224	11202	1	539640	NM_001034679	-860211	ENSBTAG00000020035	RCAN1	regulator of calcineurin 1	NO
chr1	137806	138048	peak_11	884	.	214.727127	3.833529	-1	68	243	Distal Intergenic	1	991023	1002224	11202	1	539640	NM_001034679	-852975	ENSBTAG00000020035	RCAN1	regulator of calcineurin 1	YES
chr1	138590	138968	peak_12	732	.	277.347412	3.971405	-1	93	379	Distal Intergenic	1	991023	1002224	11202	1	539640	NM_001034679	-852055	ENSBTAG00000020035	RCAN1	regulator of calcineurin 1	NO
chr1	139290	139907	peak_13	795	.	491.109711	4.018068	-1	267	618	Distal Intergenic	1	991023	1002224	11202	1	539640	NM_001034679	-851116	ENSBTAG00000020035	RCAN1	regulator of calcineurin 1	NO
chr1	141217	142769	peak_14	819	.	1272.65271	4.997268	-1	1475	1553	Distal Intergenic	1	991023	1002224	11202	1	539640	NM_001034679	-848254	ENSBTAG00000020035	RCAN1	regulator of calcineurin 1	NO
chr1	142960	143988	peak_15	1000	.	1063.92627	6.659046	-1	440	1029	Distal Intergenic	1	991023	1002224	11202	1	539640	NM_001034679	-847035	ENSBTAG00000020035	RCAN1	regulator of calcineurin 1	NO
chr1	144325	145540	peak_16	1000	.	3064.596191	7.962446	-1	246	1216	Distal Intergenic	1	991023	1002224	11202	1	539640	NM_001034679	-845483	ENSBTAG00000020035	RCAN1	regulator of calcineurin 1	NO
chr1	159320	159881	peak_17	1000	.	1183.732178	9.310955	-1	139	562	Distal Intergenic	1	991023	1002224	11202	1	539640	NM_001034679	-831142	ENSBTAG00000020035	RCAN1	regulator of calcineurin 1	NO
chr1	160049	160491	peak_18	1000	.	613.805359	5.526649	-1	70	443	Distal Intergenic	1	991023	1002224	11202	1	539640	NM_001034679	-830532	ENSBTAG00000020035	RCAN1	regulator of calcineurin 1	NO
chr1	167689	169141	peak_19	1000	.	2260.996338	9.318024	-1	377	1453	Distal Intergenic	1	991023	1002224	11202	1	539640	NM_001034679	-821882	ENSBTAG00000020035	RCAN1	regulator of calcineurin 1	NO
chr1	169507	169701	peak_20	1000	.	389.178253	5.379498	-1	95	195	Distal Intergenic	1	991023	1002224	11202	1	539640	NM_001034679	-821322	ENSBTAG00000020035	RCAN1	regulator of calcineurin 1	NO
chr1	172525	172772	peak_21	1000	.	334.89566	4.544781	-1	118	248	Distal Intergenic	1	991023	1002224	11202	1	539640	NM_001034679	-818251	ENSBTAG00000020035	RCAN1	regulator of calcineurin 1	NO
chr1	273792	274420	peak_22	586	.	368.33252	3.395866	-1	167	629	Distal Intergenic	1	991023	1002224	11202	1	539640	NM_001034679	-716603	ENSBTAG00000020035	RCAN1	regulator of calcineurin 1	NO
chr1	308290	310842	peak_23	432	.	1103.927734	3.647429	-1	1591	2553	Distal Intergenic	1	991023	1002224	11202	1	539640	NM_001034679	-680181	ENSBTAG00000020035	RCAN1	regulator of calcineurin 1	NO
chr1	311773	316691	peak_24	910	.	4474.977539	4.975375	-1	3188	4919	Distal Intergenic	1	991023	1002224	11202	1	539640	NM_001034679	-674332	ENSBTAG00000020035	RCAN1	regulator of calcineurin 1	NO
chr1	320715	321294	peak_25	430	.	249.57518	3.088183	-1	131	580	Distal Intergenic	1	991023	1002224	11202	1	539640	NM_001034679	-669729	ENSBTAG00000020035	RCAN1	regulator of calcineurin 1	NO
chr1	324803	325614	peak_26	327	.	265.159546	3.196249	-1	726	812	Distal Intergenic	1	991023	1002224	11202	1	539640	NM_001034679	-665409	ENSBTAG00000020035	RCAN1	regulator of calcineurin 1	YES
chr1	326757	327553	peak_27	353	.	281.34549	3.433513	-1	494	797	Distal Intergenic	1	991023	1002224	11202	1	539640	NM_001034679	-663470	ENSBTAG00000020035	RCAN1	regulator of calcineurin 1	NO
chr1	440917	441768	peak_28	482	.	410.359894	3.571422	-1	486	852	Distal Intergenic	1	991023	1002224	11202	1	539640	NM_001034679	-549255	ENSBTAG00000020035	RCAN1	regulator of calcineurin 1	NO
chr1	469319	469698	peak_29	548	.	208.056488	3.053617	-1	280	380	Distal Intergenic	1	991023	1002224	11202	1	539640	NM_001034679	-521325	ENSBTAG00000020035	RCAN1	regulator of calcineurin 1	NO
chr1	473123	473582	peak_30	437	.	200.843933	3.310826	-1	323	460	Distal Intergenic	1	991023	1002224	11202	1	539640	NM_001034679	-517441	ENSBTAG00000020035	RCAN1	regulator of calcineurin 1	NO
chr1	501931	502967	peak_31	260	.	269.301422	3.285896	-1	930	1037	Distal Intergenic	1	991023	1002224	11202	1	539640	NM_001034679	-488056	ENSBTAG00000020035	RCAN1	regulator of calcineurin 1	YES
chr1	510543	511320	peak_32	360	.	280.095184	3.194929	-1	228	778	Distal Intergenic	1	991023	1002224	11202	1	539640	NM_001034679	-479703	ENSBTAG00000020035	RCAN1	regulator of calcineurin 1	YES
chr1	540978	541638	peak_33	757	.	500.418823	3.637312	-1	324	661	Distal Intergenic	1	991023	1002224	11202	1	539640	NM_001034679	-449385	ENSBTAG00000020035	RCAN1	regulator of calcineurin 1	NO
chr1	541868	542089	peak_34	1000	.	255.772491	4.051956	-1	151	222	Distal Intergenic	1	991023	1002224	11202	1	539640	NM_001034679	-448934	ENSBTAG00000020035	RCAN1	regulator of calcineurin 1	NO
chr1	569247	569627	peak_35	639	.	243.533127	3.477835	-1	111	381	Distal Intergenic	1	991023	1002224	11202	1	539640	NM_001034679	-421396	ENSBTAG00000020035	RCAN1	regulator of calcineurin 1	YES
chr1	574092	574655	peak_36	528	.	297.555939	3.384416	-1	315	564	Distal Intergenic	1	991023	1002224	11202	1	539640	NM_001034679	-416368	ENSBTAG00000020035	RCAN1	regulator of calcineurin 1	NO
chr1	590216	590776	peak_37	801	.	449.355377	3.70119	-1	123	561	Distal Intergenic	1	991023	1002224	11202	1	539640	NM_001034679	-400247	ENSBTAG00000020035	RCAN1	regulator of calcineurin 1	NO
chr1	591581	592049	peak_38	947	.	444.048767	4.163626	-1	115	469	Distal Intergenic	1	991023	1002224	11202	1	539640	NM_001034679	-398974	ENSBTAG00000020035	RCAN1	regulator of calcineurin 1	NO
chr1	593673	594806	peak_39	933	.	1058.390625	4.272453	-1	598	1134	Distal Intergenic	1	991023	1002224	11202	1	539640	NM_001034679	-396217	ENSBTAG00000020035	RCAN1	regulator of calcineurin 1	NO
chr1	595053	596655	peak_40	727	.	1165.047729	4.21613	-1	1153	1603	Distal Intergenic	1	991023	1002224	11202	1	539640	NM_001034679	-394368	ENSBTAG00000020035	RCAN1	regulator of calcineurin 1	NO
chr1	596780	597222	peak_41	473	.	209.526993	3.309444	-1	116	443	Distal Intergenic	1	991023	1002224	11202	1	539640	NM_001034679	-393801	ENSBTAG00000020035	RCAN1	regulator of calcineurin 1	NO
chr1	598736	599708	peak_42	975	.	948.839722	3.866028	-1	459	973	Distal Intergenic	1	991023	1002224	11202	1	539640	NM_001034679	-391315	ENSBTAG00000020035	RCAN1	regulator of calcineurin 1	NO
chr1	600278	600877	peak_43	588	.	352.953308	3.530612	-1	288	600	Distal Intergenic	1	991023	1002224	11202	1	539640	NM_001034679	-390146	ENSBTAG00000020035	RCAN1	regulator of calcineurin 1	NO
chr1	601096	602838	peak_44	840	.	1464.630615	4.751931	-1	360	1743	Distal Intergenic	1	991023	1002224	11202	1	539640	NM_001034679	-388185	ENSBTAG00000020035	RCAN1	regulator of calcineurin 1	NO
chr1	602950	605879	peak_45	1000	.	5908.251465	6.076613	-1	455	2930	Distal Intergenic	1	991023	1002224	11202	1	539640	NM_001034679	-385144	ENSBTAG00000020035	RCAN1	regulator of calcineurin 1	NO
chr1	606737	607182	peak_46	522	.	232.688309	3.345131	-1	167	446	Distal Intergenic	1	991023	1002224	11202	1	539640	NM_001034679	-383841	ENSBTAG00000020035	RCAN1	regulator of calcineurin 1	NO
chr1	607322	608105	peak_47	1000	.	830.377625	4.439893	-1	353	784	Distal Intergenic	1	991023	1002224	11202	1	539640	NM_001034679	-382918	ENSBTAG00000020035	RCAN1	regulator of calcineurin 1	NO
chr1	608211	609520	peak_48	636	.	833.375488	3.639183	-1	738	1310	Distal Intergenic	1	991023	1002224	11202	1	539640	NM_001034679	-381503	ENSBTAG00000020035	RCAN1	regulator of calcineurin 1	NO
chr1	609668	611034	peak_49	527	.	719.799927	3.858795	-1	136	1367	Distal Intergenic	1	991023	1002224	11202	1	539640	NM_001034679	-379989	ENSBTAG00000020035	RCAN1	regulator of calcineurin 1	NO
chr1	611136	611663	peak_50	817	.	431.417145	3.794952	-1	260	528	Distal Intergenic	1	991023	1002224	11202	1	539640	NM_001034679	-379360	ENSBTAG00000020035	RCAN1	regulator of calcineurin 1	NO
chr1	612389	612938	peak_51	539	.	296.20932	3.169222	-1	358	550	Distal Intergenic	1	991023	1002224	11202	1	539640	NM_001034679	-378085	ENSBTAG00000020035	RCAN1	regulator of calcineurin 1	NO
chr1	613136	613606	peak_52	1000	.	521.628723	4.130771	-1	308	471	Distal Intergenic	1	991023	1002224	11202	1	539640	NM_001034679	-377417	ENSBTAG00000020035	RCAN1	regulator of calcineurin 1	NO
chr1	625288	626352	peak_53	713	.	759.669495	4.258542	-1	443	1065	Distal Intergenic	1	991023	1002224	11202	1	539640	NM_001034679	-364671	ENSBTAG00000020035	RCAN1	regulator of calcineurin 1	NO
chr1	630652	631287	peak_54	329	.	209.452194	3.439358	-1	89	636	Distal Intergenic	1	991023	1002224	11202	1	539640	NM_001034679	-359736	ENSBTAG00000020035	RCAN1	regulator of calcineurin 1	NO
chr1	637565	638137	peak_55	600	.	344.074921	3.42414	-1	415	573	Distal Intergenic	1	991023	1002224	11202	1	539640	NM_001034679	-352886	ENSBTAG00000020035	RCAN1	regulator of calcineurin 1	YES
chr1	639267	640488	peak_56	258	.	315.572571	3.121554	-1	834	1222	Distal Intergenic	1	991023	1002224	11202	1	539640	NM_001034679	-350535	ENSBTAG00000020035	RCAN1	regulator of calcineurin 1	NO
chr1	641219	641734	peak_57	396	.	204.584579	3.216252	-1	195	516	Distal Intergenic	1	991023	1002224	11202	1	539640	NM_001034679	-349289	ENSBTAG00000020035	RCAN1	regulator of calcineurin 1	NO
chr1	643863	644426	peak_58	386	.	217.519531	3.344225	-1	264	564	Distal Intergenic	1	991023	1002224	11202	1	539640	NM_001034679	-346597	ENSBTAG00000020035	RCAN1	regulator of calcineurin 1	NO
chr1	649253	649623	peak_59	786	.	291.467987	3.707209	-1	85	371	Distal Intergenic	1	991023	1002224	11202	1	539640	NM_001034679	-341400	ENSBTAG00000020035	RCAN1	regulator of calcineurin 1	NO
chr1	658035	659637	peak_60	632	.	1013.331665	3.858231	-1	554	1603	Distal Intergenic	1	991023	1002224	11202	1	539640	NM_001034679	-331386	ENSBTAG00000020035	RCAN1	regulator of calcineurin 1	NO
chr1	881691	882889	peak_61	1000	.	2547.746826	10.092508	-1	386	1199	Distal Intergenic	1	991023	1002224	11202	1	539640	NM_001034679	-108134	ENSBTAG00000020035	RCAN1	regulator of calcineurin 1	NO
chr1	919287	919992	peak_62	1000	.	1350.541504	6.073538	-1	294	706	Distal Intergenic	1	991023	1002224	11202	1	539640	NM_001034679	-71031	ENSBTAG00000020035	RCAN1	regulator of calcineurin 1	YES
chr1	920905	921374	peak_63	1000	.	496.450378	4.589177	-1	151	470	Distal Intergenic	1	991023	1002224	11202	1	539640	NM_001034679	-69649	ENSBTAG00000020035	RCAN1	regulator of calcineurin 1	YES
chr1	948985	949737	peak_64	1000	.	1764.793213	7.220365	-1	448	753	Distal Intergenic	1	991023	1002224	11202	1	539640	NM_001034679	-41286	ENSBTAG00000020035	RCAN1	regulator of calcineurin 1	YES
chr1	990533	991190	peak_65	1000	.	1458.937744	6.022139	-1	368	658	Promoter (<=1kb)	1	991023	1002224	11202	1	539640	NM_001034679	0	ENSBTAG00000020035	RCAN1	regulator of calcineurin 1	YES
chr1	1117752	1118970	peak_66	1000	.	3309.602295	11.965707	-1	628	1219	Promoter (<=1kb)	1	1102879	1118312	15434	2	615202	NM_001114516	0	ENSBTAG00000011528	SMIM11A	small integral membrane protein 11A	NO
chr1	1454908	1455689	peak_67	1000	.	1390.065674	7.200041	-1	297	782	Promoter (<=1kb)	1	1390815	1455166	64352	2	615431	NM_001040584	0	ENSBTAG00000012594	MRPS6	mitochondrial ribosomal protein S6	NO
chr1	1601938	1602314	peak_68	821	.	309.392975	3.787457	-1	139	377	Distal Intergenic	1	1643680	1651038	7359	1	281640	NM_174244	-41366	ENSBTAG00000018278	ATP5PO	ATP synthase peripheral stalk subunit OSCP	NO
chr1	1604904	1605199	peak_69	1000	.	550.408447	5.102516	-1	99	296	Distal Intergenic	1	1643680	1651038	7359	1	281640	NM_174244	-38481	ENSBTAG00000018278	ATP5PO	ATP synthase peripheral stalk subunit OSCP	YES
chr1	1643467	1644060	peak_70	1000	.	1575.946777	8.183517	-1	97	594	Promoter (<=1kb)	1	1643680	1651038	7359	1	281640	NM_174244	0	ENSBTAG00000018278	ATP5PO	ATP synthase peripheral stalk subunit OSCP	NO
chr1	1676522	1676983	peak_71	1000	.	573.866516	3.994655	-1	317	462	Distal Intergenic	1	1666063	1666125	63	2	114483346	NR_162412	-10397	ENSBTAG00000054338	MIR12045	microRNA mir-12045	YES
chr1	1907945	1908137	peak_72	1000	.	246.192657	3.969016	-1	67	193	Promoter (1-2kb)	1	1909586	1943207	33622	1	506426	NM_001035037	-1449	ENSBTAG00000008490	CRYZL1	crystallin zeta like 1	NO
chr1	1908263	1909865	peak_73	1000	.	7271.121582	11.534302	-1	1201	1603	Promoter (<=1kb)	1	1909586	1943207	33622	1	506426	NM_001035037	0	ENSBTAG00000008490	CRYZL1	crystallin zeta like 1	NO
chr1	1923118	1923554	peak_74	1000	.	766.5448	5.926951	-1	307	437	Intron (NM_001035037/506426, intron 5 of 12)	1	1909586	1943207	33622	1	506426	NM_001035037	13532	ENSBTAG00000008490	CRYZL1	crystallin zeta like 1	YES
chr1	1943398	1944492	peak_75	1000	.	3411.67749	8.912559	-1	530	1095	Promoter (<=1kb)	1	1943961	1954001	10041	1	522248	NM_001083445	0	ENSBTAG00000035175	DONSON	downstream neighbor of SON	NO
chr1	1978517	1979665	peak_76	849	.	975.792114	4.714673	-1	1003	1149	Promoter (<=1kb)	1	1978829	1978892	64	2	114483416	NR_162354	0	ENSBTAG00000052933	MIR6501	microRNA mir-6501	YES
chr1	1984622	1986175	peak_77	1000	.	4124.359863	11.953377	-1	600	1554	Promoter (<=1kb)	1	1954261	1985117	30857	2	516462	NM_001083694	0	ENSBTAG00000008482	SON	SON DNA binding protein	NO
chr1	2027124	2028217	peak_78	1000	.	3192.637695	10.291218	-1	462	1094	Distal Intergenic	1	2046733	2083569	36837	1	615627	NM_001034786	-18516	ENSBTAG00000001258	TMEM50B	transmembrane protein 50B	NO
chr1	2046307	2046982	peak_79	1000	.	1188.006104	6.861144	-1	403	676	Promoter (<=1kb)	1	2046733	2083569	36837	1	615627	NM_001034786	0	ENSBTAG00000001258	TMEM50B	transmembrane protein 50B	NO
chr1	2110035	2110444	peak_80	1000	.	606.299133	5.212298	-1	272	410	Distal Intergenic	1	2046733	2083569	36837	1	615627	NM_001034786	63302	ENSBTAG00000001258	TMEM50B	transmembrane protein 50B	YES
chr1	2129309	2129909	peak_81	1000	.	693.234802	5.042308	-1	313	601	Distal Intergenic	1	2046733	2083569	36837	1	615627	NM_001034786	82576	ENSBTAG00000001258	TMEM50B	transmembrane protein 50B	NO
chr1	2217075	2217671	peak_82	457	.	273.126495	4.196528	-1	509	597	Promoter (<=1kb)	1	2189896	2218344	28449	2	282257	NM_174552	673	ENSBTAG00000021819	IFNAR1	interferon alpha and beta receptor subunit 1	NO
chr1	2217787	2219165	peak_83	1000	.	3709.778564	8.563757	-1	789	1379	Promoter (<=1kb)	1	2189896	2218344	28449	2	282257	NM_174552	0	ENSBTAG00000021819	IFNAR1	interferon alpha and beta receptor subunit 1	NO
chr1	2313508	2314315	peak_84	1000	.	1486.19397	7.370081	-1	665	808	Promoter (<=1kb)	1	2285475	2314038	28564	2	767864	NM_001076975	0	ENSBTAG00000019404	IL10RB	interleukin 10 receptor subunit beta	NO
chr1	2786124	2787142	peak_85	1000	.	3266.446045	8.69122	-1	340	1019	Promoter (<=1kb)	1	2786812	2819637	32826	1	514918	NM_001075689	0	ENSBTAG00000003064	PAXBP1	PAX3 and PAX7 binding protein 1	NO
chr1	2827169	2828550	peak_86	1000	.	3985.013916	10.677152	-1	602	1382	Promoter (<=1kb)	1	2828980	2915876	86897	1	282087	NM_174468	-430	ENSBTAG00000003063	SYNJ1	synaptojanin 1	NO
chr1	2923828	2924783	peak_87	1000	.	1472.064575	6.914288	-1	311	956	Promoter (<=1kb)	1	2924656	2936283	11628	1	535482	NM_001046407	0	ENSBTAG00000003059	CFAP298	cilia and flagella associated protein 298	NO
chr1	2970884	2971508	peak_88	764	.	477.250305	4.231293	-1	212	625	Distal Intergenic	1	2924656	2936283	11628	1	535482	NM_001046407	46228	ENSBTAG00000003059	CFAP298	cilia and flagella associated protein 298	NO
chr1	3080449	3081336	peak_89	902	.	800.989868	4.127564	-1	602	888	Promoter (<=1kb)	1	2978428	3080424	101997	2	516536	NM_001199027	-25	ENSBTAG00000017310	EVA1C	eva-1 homolog C	NO
chr1	3102902	3103488	peak_90	1000	.	1197.430908	6.997344	-1	159	587	Promoter (<=1kb)	1	3103263	3180340	77078	1	530483	NM_001205980	0	ENSBTAG00000012412	URB1	URB1 ribosome biogenesis 1 homolog (S. cerevisiae)	NO
chr1	3503682	3504306	peak_91	654	.	408.653046	4.204821	-1	334	625	Distal Intergenic	1	3210652	3222939	12288	1	510809	NM_001098010	293030	ENSBTAG00000016619	MIS18A	MIS18 kinetochore protein A	YES
chr1	3530964	3531362	peak_92	1000	.	1002.542358	7.093801	-1	205	399	Distal Intergenic	1	3824612	3833280	8669	2	281495	NM_174615	301918	ENSBTAG00000018854	SOD1	superoxide dismutase 1	YES
chr1	3607708	3607965	peak_93	1000	.	262.767609	3.812751	-1	96	258	Distal Intergenic	1	3824612	3833280	8669	2	281495	NM_174615	225315	ENSBTAG00000018854	SOD1	superoxide dismutase 1	YES
chr1	3759915	3761153	peak_94	1000	.	3972.414795	9.532367	-1	690	1239	Distal Intergenic	1	3824612	3833280	8669	2	281495	NM_174615	72127	ENSBTAG00000018854	SOD1	superoxide dismutase 1	NO
chr1	3832417	3833661	peak_95	1000	.	3029.580811	9.076482	-1	978	1245	Promoter (<=1kb)	1	3824612	3833280	8669	2	281495	NM_174615	0	ENSBTAG00000018854	SOD1	superoxide dismutase 1	NO
chr1	5855822	5855988	peak_96	1000	.	249.181091	4.349049	-1	71	167	Distal Intergenic	1	5770225	5772220	1996	1	538761	NM_001098096	85597	ENSBTAG00000039820	CLDN8	claudin 8	YES
chr1	6042646	6043178	peak_97	1000	.	6305.314941	23.07091	-1	386	533	Distal Intergenic	1	6112136	6577796	465661	1	533760	NM_001102514	-68958	ENSBTAG00000034854	GRIK1	glutamate ionotropic receptor kainate type subunit 1	NO
chr1	6826209	6827195	peak_98	1000	.	1945.272583	6.921394	-1	548	987	Distal Intergenic	1	7114205	7127950	13746	1	281047	NM_001033609	-287010	ENSBTAG00000014233	CCT8	chaperonin containing TCP1 subunit 8	YES
chr1	6835244	6835688	peak_99	1000	.	1083.245728	6.935943	-1	97	445	Distal Intergenic	1	7114205	7127950	13746	1	281047	NM_001033609	-278517	ENSBTAG00000014233	CCT8	chaperonin containing TCP1 subunit 8	NO
chr1	6855629	6856887	peak_100	1000	.	1509.201782	6.826653	-1	545	1259	Distal Intergenic	1	7114205	7127950	13746	1	281047	NM_001033609	-257318	ENSBTAG00000014233	CCT8	chaperonin containing TCP1 subunit 8	NO
chr1	6857352	6859288	peak_101	986	.	1909.5896	7.016544	-1	617	1937	Distal Intergenic	1	7114205	7127950	13746	1	281047	NM_001033609	-254917	ENSBTAG00000014233	CCT8	chaperonin containing TCP1 subunit 8	NO
chr1	7053260	7053893	peak_102	958	.	607.25592	4.264265	-1	418	634	Distal Intergenic	1	7114205	7127950	13746	1	281047	NM_001033609	-60312	ENSBTAG00000014233	CCT8	chaperonin containing TCP1 subunit 8	YES
chr1	7113849	7114482	peak_103	1000	.	2210.917969	9.525613	-1	298	634	Promoter (<=1kb)	1	7114205	7127950	13746	1	281047	NM_001033609	0	ENSBTAG00000014233	CCT8	chaperonin containing TCP1 subunit 8	NO
chr1	7154849	7155617	peak_104	1000	.	2747.378662	8.495711	-1	203	769	Promoter (<=1kb)	1	7129411	7155271	25861	2	519992	NM_001076867	0	ENSBTAG00000020122	USP16	ubiquitin specific peptidase 16	NO
chr1	7158897	7159405	peak_105	1000	.	728.826355	5.170926	-1	401	509	Distal Intergenic	1	7129411	7155271	25861	2	519992	NM_001076867	-3626	ENSBTAG00000020122	USP16	ubiquitin specific peptidase 16	NO
chr1	7183318	7184114	peak_106	1000	.	822.492554	4.755632	-1	454	797	Promoter (<=1kb)	1	7183913	7240822	56910	1	519526	NM_001192509	0	ENSBTAG00000000201	LTN1	listerin E3 ubiquitin protein ligase 1	NO
chr1	7280468	7281037	peak_107	1000	.	1541.323486	6.564759	-1	136	570	Promoter (<=1kb)	1	7267112	7280839	13728	2	615200	NM_001083513	0	ENSBTAG00000001412	N6AMT1	N-6 adenine-specific DNA methyltransferase 1	NO
chr1	8096693	8097045	peak_108	1000	.	364.885193	4.784288	-1	135	353	Distal Intergenic	1	7267112	7280839	13728	2	615200	NM_001083513	-815854	ENSBTAG00000001412	N6AMT1	N-6 adenine-specific DNA methyltransferase 1	YES
chr1	9583258	9584669	peak_109	882	.	1245.101196	4.490993	-1	513	1412	Promoter (<=1kb)	1	9583735	9592418	8684	1	512171	NM_001101080	0	ENSBTAG00000000706	ADAMTS1	ADAM metallopeptidase with thrombospondin type 1 motif 1	NO
chr1	9586026	9586230	peak_110	1000	.	232.183594	3.983724	-1	108	205	Promoter (2-3kb)	1	9583735	9592418	8684	1	512171	NM_001101080	2291	ENSBTAG00000000706	ADAMTS1	ADAM metallopeptidase with thrombospondin type 1 motif 1	YES
chr1	9929035	9929519	peak_111	918	.	445.277222	3.912521	-1	251	485	Intron (NM_001078105/768230, intron 2 of 2)	1	9869543	9984685	115143	1	768230	NM_001078105	59492	ENSBTAG00000050914	CYYR1	cysteine and tyrosine rich 1	YES
chr1	10231361	10232043	peak_112	1000	.	1281.184937	6.628387	-1	315	683	Promoter (<=1kb)	1	10231785	10543975	312191	1	280722	NM_001076796	0	ENSBTAG00000017753	APP	amyloid beta precursor protein	NO
chr1	10251056	10251411	peak_113	1000	.	406.828339	4.387426	-1	194	356	Intron (NM_001076796/280722, intron 1 of 15)	1	10231785	10543975	312191	1	280722	NM_001076796	19271	ENSBTAG00000017753	APP	amyloid beta precursor protein	YES
chr1	10251689	10252206	peak_114	1000	.	756.890686	5.605569	-1	97	518	Intron (NM_001076796/280722, intron 1 of 15)	1	10231785	10543975	312191	1	280722	NM_001076796	19904	ENSBTAG00000017753	APP	amyloid beta precursor protein	YES
chr1	10265062	10265376	peak_115	881	.	277.544312	3.797697	-1	159	315	Intron (NM_001076796/280722, intron 1 of 15)	1	10231785	10543975	312191	1	280722	NM_001076796	33277	ENSBTAG00000017753	APP	amyloid beta precursor protein	NO
chr1	10690872	10692204	peak_116	1000	.	3575.254639	10.818459	-1	776	1333	Promoter (<=1kb)	1	10691645	10698961	7317	1	282690	NM_174717	0	ENSBTAG00000000605	ATP5PF	ATP synthase peripheral stalk subunit F6	NO
chr1	10823083	10823390	peak_117	1000	.	435.117126	4.242054	-1	180	308	Promoter (<=1kb)	1	10823337	10839082	15746	1	515194	NM_001080730	0	ENSBTAG00000019542	MRPL39	mitochondrial ribosomal protein L39	NO
chr1	19227259	19228528	peak_118	1000	.	1833.624268	6.816026	-1	349	1270	Promoter (<=1kb)	1	19227894	19256713	28820	1	540784	NM_001037617	0	ENSBTAG00000001395	C1H21orf91	chromosome 1 C21orf91 homolog	NO
chr1	19417707	19418467	peak_119	1000	.	1230.869995	7.475351	-1	427	761	Promoter (<=1kb)	1	19418207	19437164	18958	1	541054	NM_001034722	0	ENSBTAG00000018704	BTG3	BTG anti-proliferation factor 3	NO
chr1	19487689	19488371	peak_120	1000	.	1813.40918	7.999186	-1	433	683	Intron (NM_174298/281733, intron 1 of 6)	1	19459303	19502361	43059	2	281733	NM_174298	13990	ENSBTAG00000004869	CXADR	CXADR Ig-like cell adhesion molecule	YES
chr1	19493112	19493310	peak_121	1000	.	200.329773	3.688538	-1	130	199	Intron (NM_174298/281733, intron 1 of 6)	1	19459303	19502361	43059	2	281733	NM_174298	9051	ENSBTAG00000004869	CXADR	CXADR Ig-like cell adhesion molecule	YES
chr1	19501492	19501878	peak_122	1000	.	667.994629	5.144776	-1	170	387	Promoter (<=1kb)	1	19459303	19502361	43059	2	281733	NM_174298	483	ENSBTAG00000004869	CXADR	CXADR Ig-like cell adhesion molecule	YES
chr1	19562643	19562871	peak_123	1000	.	387.286285	4.824129	-1	62	229	Distal Intergenic	1	19459303	19502361	43059	2	281733	NM_174298	-60282	ENSBTAG00000004869	CXADR	CXADR Ig-like cell adhesion molecule	YES
chr1	20757991	20758223	peak_124	1000	.	299.901489	4.044488	-1	148	233	Distal Intergenic	1	20435343	20435423	81	2	790991	NR_030927	-322568	ENSBTAG00000029768	MIR99A	microRNA mir-99a	YES
chr1	20823775	20824011	peak_125	1000	.	419.629822	5.335663	-1	138	237	Distal Intergenic	1	20435343	20435423	81	2	790991	NR_030927	-388352	ENSBTAG00000029768	MIR99A	microRNA mir-99a	NO
chr1	21173543	21173903	peak_126	752	.	271.547516	4.194813	-1	107	361	Distal Intergenic	1	20435343	20435423	81	2	790991	NR_030927	-738120	ENSBTAG00000029768	MIR99A	microRNA mir-99a	YES
chr1	21188924	21189732	peak_127	855	.	691.936951	3.965976	-1	134	809	Distal Intergenic	1	20435343	20435423	81	2	790991	NR_030927	-753501	ENSBTAG00000029768	MIR99A	microRNA mir-99a	YES
chr1	21223512	21224179	peak_128	1000	.	1543.356445	7.579645	-1	497	668	Distal Intergenic	1	20435343	20435423	81	2	790991	NR_030927	-788089	ENSBTAG00000029768	MIR99A	microRNA mir-99a	YES
chr1	21283050	21283532	peak_129	1000	.	1101.299194	6.797911	-1	217	483	Distal Intergenic	1	20435343	20435423	81	2	790991	NR_030927	-847627	ENSBTAG00000029768	MIR99A	microRNA mir-99a	YES
chr1	21307948	21308440	peak_130	1000	.	514.920044	4.197098	-1	349	493	Distal Intergenic	1	20435343	20435423	81	2	790991	NR_030927	-872525	ENSBTAG00000029768	MIR99A	microRNA mir-99a	YES
chr1	21327742	21328962	peak_131	1000	.	4264.586914	9.262899	-1	901	1221	Distal Intergenic	1	20435343	20435423	81	2	790991	NR_030927	-892319	ENSBTAG00000029768	MIR99A	microRNA mir-99a	NO
chr1	21372065	21372594	peak_132	1000	.	731.881958	4.658002	-1	72	530	Distal Intergenic	1	20435343	20435423	81	2	790991	NR_030927	-936642	ENSBTAG00000029768	MIR99A	microRNA mir-99a	YES
chr1	21400098	21400527	peak_133	1000	.	908.316528	6.419464	-1	208	430	Distal Intergenic	1	20435343	20435423	81	2	790991	NR_030927	-964675	ENSBTAG00000029768	MIR99A	microRNA mir-99a	YES
chr1	21401015	21401630	peak_134	1000	.	1197.580566	6.383912	-1	351	616	Distal Intergenic	1	20435343	20435423	81	2	790991	NR_030927	-965592	ENSBTAG00000029768	MIR99A	microRNA mir-99a	YES
chr1	21626913	21627239	peak_135	1000	.	458.894196	4.935863	-1	185	327	Distal Intergenic	1	22617489	22675629	58141	1	534171	NM_001035404	-990250	ENSBTAG00000002623	SAMSN1	SAM domain, SH3 domain and nuclear localization signals 1	YES
chr1	22022912	22024358	peak_136	1000	.	1579.91687	5.126743	-1	246	1447	Distal Intergenic	1	22617489	22675629	58141	1	534171	NM_001035404	-593131	ENSBTAG00000002623	SAMSN1	SAM domain, SH3 domain and nuclear localization signals 1	NO
chr1	22053602	22053985	peak_137	1000	.	683.890503	5.662975	-1	224	384	Distal Intergenic	1	22617489	22675629	58141	1	534171	NM_001035404	-563504	ENSBTAG00000002623	SAMSN1	SAM domain, SH3 domain and nuclear localization signals 1	YES
chr1	22084946	22085502	peak_138	1000	.	1459.351196	7.721685	-1	229	557	Distal Intergenic	1	22617489	22675629	58141	1	534171	NM_001035404	-531987	ENSBTAG00000002623	SAMSN1	SAM domain, SH3 domain and nuclear localization signals 1	YES
chr1	22092872	22094292	peak_139	1000	.	2337.727051	8.970264	-1	1072	1421	Distal Intergenic	1	22617489	22675629	58141	1	534171	NM_001035404	-523197	ENSBTAG00000002623	SAMSN1	SAM domain, SH3 domain and nuclear localization signals 1	NO
chr1	22094638	22094995	peak_140	1000	.	358.538147	4.926558	-1	82	358	Distal Intergenic	1	22617489	22675629	58141	1	534171	NM_001035404	-522494	ENSBTAG00000002623	SAMSN1	SAM domain, SH3 domain and nuclear localization signals 1	NO
chr1	22147006	22147874	peak_141	1000	.	2201.875732	7.265844	-1	620	869	Distal Intergenic	1	22617489	22675629	58141	1	534171	NM_001035404	-469615	ENSBTAG00000002623	SAMSN1	SAM domain, SH3 domain and nuclear localization signals 1	YES
chr1	22783335	22784170	peak_142	1000	.	3896.940674	12.634334	-1	405	836	Promoter (<=1kb)	1	22783919	22794032	10114	1	505907	NM_001038505	0	ENSBTAG00000012908	HSPA13	heat shock protein family A (Hsp70) member 13	NO
chr1	22805040	22805166	peak_143	1000	.	213.936295	4.277453	-1	60	127	Distal Intergenic	1	22783919	22794032	10114	1	505907	NM_001038505	21121	ENSBTAG00000012908	HSPA13	heat shock protein family A (Hsp70) member 13	NO
chr1	22966531	22967033	peak_144	1000	.	547.588501	4.268313	-1	98	503	Promoter (<=1kb)	1	22966713	22989866	23154	1	617574	NM_001105006	0	ENSBTAG00000038512	LIPI	lipase I	NO
chr1	23339223	23339538	peak_145	1000	.	481.478241	4.575059	-1	232	316	Distal Intergenic	1	22948041	22966832	18792	2	539474	NM_001040567	-372391	ENSBTAG00000034347	RBM11	RNA binding motif protein 11	YES
chr1	23561210	23561515	peak_146	1000	.	698.343994	6.208857	-1	138	306	Distal Intergenic	1	22948041	22966832	18792	2	539474	NM_001040567	-594378	ENSBTAG00000034347	RBM11	RNA binding motif protein 11	NO
chr1	29418143	29419103	peak_147	1000	.	1762.505371	6.118502	-1	764	961	Promoter (<=1kb)	1	29107841	29418737	310897	2	615745	NM_001122729	0	ENSBTAG00000036262	GBE1	1,4-alpha-glucan branching enzyme 1	NO
chr1	29458057	29458419	peak_148	1000	.	672.452393	5.742234	-1	194	363	Distal Intergenic	1	29107841	29418737	310897	2	615745	NM_001122729	-39320	ENSBTAG00000036262	GBE1	1,4-alpha-glucan branching enzyme 1	YES
chr1	32826815	32827458	peak_149	1000	.	705.635498	5.948546	-1	320	644	Distal Intergenic	1	34476824	34476884	61	2	114482295	NR_162351	1649426	ENSBTAG00000053095	MIR2285CM	microRNA mir-2285cm	NO
chr1	35122798	35123725	peak_150	1000	.	1007.812012	5.463154	-1	506	928	Promoter (<=1kb)	1	35073330	35123243	49914	2	781333	NM_001191130	0	ENSBTAG00000026156	VGLL3	vestigial like family member 3	NO
chr1	35381093	35382021	peak_151	1000	.	1243.337891	7.041162	-1	204	929	Promoter (<=1kb)	1	35381297	35415199	33903	1	615954	NM_001035472	0	ENSBTAG00000007939	CHMP2B	charged multivesicular body protein 2B	NO
chr1	35714947	35715381	peak_152	1000	.	604.692749	4.384215	-1	300	435	Distal Intergenic	1	35417574	35435629	18056	2	282315	NM_174579	-279318	ENSBTAG00000009128	POU1F1	POU class 1 homeobox 1	NO
chr1	36018143	36018455	peak_153	1000	.	956.390381	6.711032	-1	192	313	Distal Intergenic	1	36006380	36007572	1193	1	407196	NM_001206605	11763	ENSBTAG00000039151	HTR1F	5-hydroxytryptamine receptor 1F	NO
chr1	36063058	36064437	peak_154	1000	.	6508.488281	11.826491	-1	740	1380	Promoter (<=1kb)	1	36058726	36063724	4999	2	613824	NM_001191137	0	ENSBTAG00000046959	CGGBP1	CGG triplet repeat binding protein 1	NO
chr1	36155976	36157040	peak_155	1000	.	2506.606445	7.802374	-1	596	1065	Promoter (<=1kb)	1	36156598	36162574	5977	1	511707	NM_001206451	0	ENSBTAG00000007970	C1H3orf38	chromosome 1 C3orf38 homolog	NO
chr1	37117608	37117879	peak_156	1000	.	498.85257	5.047264	-1	106	272	Intron (NM_001206113/537951, intron 1 of 16)	1	37110684	37519280	408597	1	537951	NM_001206113	6924	ENSBTAG00000006811	EPHA3	EPH receptor A3	NO
chr1	38267157	38267611	peak_157	1000	.	458.198212	4.335245	-1	141	455	Promoter (<=1kb)	1	38203318	38267163	63846	2	282006	NM_174438	0	ENSBTAG00000023652	PROS1	protein S	NO
chr1	38275218	38276100	peak_158	1000	.	2798.226807	10.792387	-1	307	883	Distal Intergenic	1	38203318	38267163	63846	2	282006	NM_174438	-8055	ENSBTAG00000023652	PROS1	protein S	NO
chr1	38359934	38360901	peak_159	814	.	787.945496	4.143202	-1	620	968	Promoter (<=1kb)	1	38360629	38420855	60227	1	533791	NM_001076001	0	ENSBTAG00000015728	NSUN3	NOP2/Sun RNA methyltransferase 3	NO
chr1	41231119	41231488	peak_160	1000	.	722.328308	5.495397	-1	192	370	Distal Intergenic	1	42010599	42049951	39353	1	519014	NM_001075782	-779111	ENSBTAG00000010091	ARL6	ADP ribosylation factor like GTPase 6	NO
chr1	42010226	42010906	peak_161	1000	.	2300.756836	7.950117	-1	282	681	Promoter (<=1kb)	1	42010599	42049951	39353	1	519014	NM_001075782	0	ENSBTAG00000010091	ARL6	ADP ribosylation factor like GTPase 6	NO
chr1	42070270	42071207	peak_162	1000	.	2181.410645	8.575905	-1	162	938	Distal Intergenic	1	42010599	42049951	39353	1	519014	NM_001075782	59671	ENSBTAG00000010091	ARL6	ADP ribosylation factor like GTPase 6	NO
chr1	42167452	42167784	peak_163	1000	.	674.232971	5.463154	-1	175	333	Distal Intergenic	1	42197610	42230735	33126	2	540466	NM_001015675	62951	ENSBTAG00000015546	RIOX2	ribosomal oxygenase 2	YES
chr1	42184174	42184454	peak_164	927	.	260.586517	3.525179	-1	188	281	Distal Intergenic	1	42197610	42230735	33126	2	540466	NM_001015675	46281	ENSBTAG00000015546	RIOX2	ribosomal oxygenase 2	YES
chr1	42230316	42230927	peak_165	1000	.	1220.519409	7.186087	-1	407	612	Promoter (<=1kb)	1	42197610	42230735	33126	2	540466	NM_001015675	0	ENSBTAG00000015546	RIOX2	ribosomal oxygenase 2	NO
chr1	42252544	42252881	peak_166	1000	.	761.344971	5.978831	-1	226	338	Intron (NM_001192519/520166, intron 7 of 8)	1	42197610	42230735	33126	2	540466	NM_001015675	-21809	ENSBTAG00000015546	RIOX2	ribosomal oxygenase 2	YES
chr1	42829667	42830351	peak_167	1000	.	2335.839844	10.338373	-1	432	685	Promoter (<=1kb)	1	42822728	42830070	7343	2	515537	NM_001206357	0	ENSBTAG00000020996	CLDND1	claudin domain containing 1	NO
chr1	42900777	42901627	peak_168	1000	.	1304.424683	5.44569	-1	645	851	Promoter (<=1kb)	1	42888156	42901415	13260	2	540283	NM_001192393	0	ENSBTAG00000004124	CPOX	coproporphyrinogen oxidase	NO
chr1	42952428	42952855	peak_169	1000	.	1078.096924	6.885199	-1	232	428	Distal Intergenic	1	42888156	42901415	13260	2	540283	NM_001192393	-51013	ENSBTAG00000004124	CPOX	coproporphyrinogen oxidase	YES
chr1	43001001	43001496	peak_170	1000	.	1328.551758	7.00872	-1	315	496	Distal Intergenic	1	43047976	43111608	63633	1	444860	NM_001002883	-46480	ENSBTAG00000004471	ST3GAL6	ST3 beta-galactoside alpha-2,3-sialyltransferase 6	NO
chr1	43023868	43024613	peak_171	1000	.	1196.217529	5.760735	-1	570	746	Distal Intergenic	1	43047976	43111608	63633	1	444860	NM_001002883	-23363	ENSBTAG00000004471	ST3GAL6	ST3 beta-galactoside alpha-2,3-sialyltransferase 6	NO
chr1	43063581	43063772	peak_172	1000	.	225.176392	3.837422	-1	58	192	Intron (NM_001002883/444860, intron 1 of 10)	1	43047976	43111608	63633	1	444860	NM_001002883	15605	ENSBTAG00000004471	ST3GAL6	ST3 beta-galactoside alpha-2,3-sialyltransferase 6	YES
chr1	43102300	43102509	peak_173	1000	.	267.04306	4.403386	-1	150	210	Exon (NM_001002883/444860, exon 8 of 11)	1	43047976	43111608	63633	1	444860	NM_001002883	54324	ENSBTAG00000004471	ST3GAL6	ST3 beta-galactoside alpha-2,3-sialyltransferase 6	YES
chr1	43141016	43141320	peak_174	1000	.	372.947754	4.523003	-1	205	305	Intron (NM_001205911/524608, intron 3 of 15)	1	43112084	43194797	82714	2	524608	NM_001205911	53477	ENSBTAG00000014889	DCBLD2	discoidin, CUB and LCCL domain containing 2	YES
chr1	43194676	43195587	peak_175	1000	.	2622.257324	10.048281	-1	521	912	Promoter (<=1kb)	1	43112084	43194797	82714	2	524608	NM_001205911	0	ENSBTAG00000014889	DCBLD2	discoidin, CUB and LCCL domain containing 2	NO
chr1	44085824	44086253	peak_176	1000	.	832.603577	6.460547	-1	121	430	Promoter (<=1kb)	1	44085962	44481330	395369	1	616567	NM_001038215	0	ENSBTAG00000013663	CMSS1	cms1 ribosomal small subunit homolog	NO
chr1	44136660	44137104	peak_177	1000	.	614.40918	4.935243	-1	332	445	Intron (NM_001038215/616567, intron 1 of 9)	1	44085962	44481330	395369	1	616567	NM_001038215	50698	ENSBTAG00000013663	CMSS1	cms1 ribosomal small subunit homolog	YES
chr1	44142619	44143019	peak_178	1000	.	1089.386963	6.98161	-1	229	401	Intron (NM_001038215/616567, intron 1 of 9)	1	44085962	44481330	395369	1	616567	NM_001038215	56657	ENSBTAG00000013663	CMSS1	cms1 ribosomal small subunit homolog	NO
chr1	44145106	44145488	peak_179	1000	.	540.132141	5.136733	-1	95	383	Intron (NM_001038215/616567, intron 1 of 9)	1	44085962	44481330	395369	1	616567	NM_001038215	59144	ENSBTAG00000013663	CMSS1	cms1 ribosomal small subunit homolog	YES
chr1	44175001	44175492	peak_180	1000	.	747.461121	5.370004	-1	252	492	Intron (NM_001038215/616567, intron 1 of 9)	1	44085962	44481330	395369	1	616567	NM_001038215	89039	ENSBTAG00000013663	CMSS1	cms1 ribosomal small subunit homolog	YES
chr1	44210857	44211560	peak_181	904	.	636.447876	4.936049	-1	266	704	Intron (NM_001038215/616567, intron 1 of 9)	1	44085962	44481330	395369	1	616567	NM_001038215	124895	ENSBTAG00000013663	CMSS1	cms1 ribosomal small subunit homolog	YES
chr1	44228460	44229080	peak_182	467	.	289.789734	3.684123	-1	481	621	Intron (NM_001038215/616567, intron 1 of 9)	1	44085962	44481330	395369	1	616567	NM_001038215	142498	ENSBTAG00000013663	CMSS1	cms1 ribosomal small subunit homolog	YES
chr1	44248656	44249095	peak_183	650	.	286.070648	3.684703	-1	154	440	Intron (NM_001038215/616567, intron 1 of 9)	1	44085962	44481330	395369	1	616567	NM_001038215	162694	ENSBTAG00000013663	CMSS1	cms1 ribosomal small subunit homolog	YES
chr1	44252222	44252581	peak_184	726	.	261.518372	4.034464	-1	99	360	Intron (NM_001038215/616567, intron 1 of 9)	1	44085962	44481330	395369	1	616567	NM_001038215	166260	ENSBTAG00000013663	CMSS1	cms1 ribosomal small subunit homolog	YES
chr1	44259699	44259960	peak_185	1000	.	273.942871	3.946091	-1	97	262	Intron (NM_001038215/616567, intron 1 of 9)	1	44085962	44481330	395369	1	616567	NM_001038215	173737	ENSBTAG00000013663	CMSS1	cms1 ribosomal small subunit homolog	YES
chr1	44314865	44315481	peak_186	1000	.	1723.947754	7.112879	-1	350	617	Intron (NM_001038215/616567, intron 1 of 9)	1	44483383	44508873	25491	1	531379	NM_001038150	-167902	ENSBTAG00000013667	TMEM30C	transmembrane protein 30C	YES
chr1	44334824	44335240	peak_187	856	.	356.901154	4.376868	-1	172	417	Intron (NM_001038215/616567, intron 1 of 9)	1	44483383	44508873	25491	1	531379	NM_001038150	-148143	ENSBTAG00000013667	TMEM30C	transmembrane protein 30C	YES
chr1	44346750	44347039	peak_188	1000	.	339.57428	4.440446	-1	147	290	Intron (NM_001038215/616567, intron 1 of 9)	1	44483383	44508873	25491	1	531379	NM_001038150	-136344	ENSBTAG00000013667	TMEM30C	transmembrane protein 30C	YES
chr1	44388766	44389527	peak_189	1000	.	1445.224609	5.896662	-1	583	762	Intron (NM_001038215/616567, intron 1 of 9)	1	44483383	44508873	25491	1	531379	NM_001038150	-93856	ENSBTAG00000013667	TMEM30C	transmembrane protein 30C	YES
chr1	44397711	44398049	peak_190	1000	.	817.163513	6.095223	-1	215	339	Intron (NM_001038215/616567, intron 1 of 9)	1	44483383	44508873	25491	1	531379	NM_001038150	-85334	ENSBTAG00000013667	TMEM30C	transmembrane protein 30C	YES
chr1	44401938	44403148	peak_191	1000	.	2514.147949	6.854109	-1	480	1211	Intron (NM_001038215/616567, intron 1 of 9)	1	44483383	44508873	25491	1	531379	NM_001038150	-80235	ENSBTAG00000013667	TMEM30C	transmembrane protein 30C	YES
chr1	44411214	44411780	peak_192	1000	.	1102.904419	7.128572	-1	311	567	Intron (NM_001038215/616567, intron 1 of 9)	1	44483383	44508873	25491	1	531379	NM_001038150	-71603	ENSBTAG00000013667	TMEM30C	transmembrane protein 30C	YES
chr1	44413169	44414176	peak_193	1000	.	1987.175293	6.347703	-1	545	1008	Intron (NM_001038215/616567, intron 1 of 9)	1	44483383	44508873	25491	1	531379	NM_001038150	-69207	ENSBTAG00000013667	TMEM30C	transmembrane protein 30C	YES
chr1	44417480	44417806	peak_194	659	.	215.437683	3.607342	-1	177	327	Intron (NM_001038215/616567, intron 1 of 9)	1	44483383	44508873	25491	1	531379	NM_001038150	-65577	ENSBTAG00000013667	TMEM30C	transmembrane protein 30C	YES
chr1	44539610	44539935	peak_195	697	.	227.095154	3.63375	-1	132	326	Distal Intergenic	1	44483383	44508873	25491	1	531379	NM_001038150	56227	ENSBTAG00000013667	TMEM30C	transmembrane protein 30C	NO
chr1	44554587	44555835	peak_196	1000	.	2804.774658	9.451299	-1	599	1249	Distal Intergenic	1	44617616	44637448	19833	1	520620	NM_001038133	-61781	ENSBTAG00000004833	NIT2	nitrilase family member 2	NO
chr1	44617100	44618082	peak_197	1000	.	1881.737671	8.020763	-1	496	983	Promoter (<=1kb)	1	44617616	44637448	19833	1	520620	NM_001038133	0	ENSBTAG00000004833	NIT2	nitrilase family member 2	NO
chr1	44687229	44688765	peak_198	1000	.	3240.744385	9.663069	-1	1193	1537	Promoter (<=1kb)	1	44650782	44687949	37168	2	507707	NM_001075328	0	ENSBTAG00000014302	TOMM70	translocase of outer mitochondrial membrane 70	NO
chr1	44705237	44705504	peak_199	1000	.	696.247437	5.581696	-1	209	268	Intron (NM_001205535/507217, intron 2 of 4)	1	44688566	44729118	40553	1	507217	NM_001205535	16671	ENSBTAG00000034442	LNP1	leukemia NUP98 fusion partner 1	YES
chr1	44948039	44948351	peak_200	1000	.	375.617096	4.567969	-1	233	313	Promoter (<=1kb)	1	44948306	45061339	113034	1	509461	NM_001075405	0	ENSBTAG00000004459	TMEM45A	transmembrane protein 45A	NO
chr1	45155580	45156441	peak_201	1000	.	3815.687256	13.519971	-1	357	862	Promoter (<=1kb)	1	45156043	45188355	32313	1	505171	NM_001192976	0	ENSBTAG00000016363	TFG	trafficking from ER to golgi regulator	NO
chr1	45465627	45465858	peak_202	1000	.	323.046967	4.076695	-1	73	232	Distal Intergenic	1	45156043	45188355	32313	1	505171	NM_001192976	309584	ENSBTAG00000016363	TFG	trafficking from ER to golgi regulator	NO
chr1	45962440	45963074	peak_203	945	.	600.293579	4.574253	-1	547	635	Promoter (<=1kb)	1	45817784	45962890	145107	2	507820	NM_001101888	0	ENSBTAG00000016932	SENP7	SUMO specific peptidase 7	NO
chr1	45987972	45988540	peak_204	1000	.	1101.651245	6.933245	-1	225	569	Promoter (<=1kb)	1	45988289	45992514	4226	1	532418	NM_001046323	0	ENSBTAG00000024027	TRMT10C	tRNA methyltransferase 10C, mitochondrial RNase P subunit	NO
chr1	46001271	46003005	peak_205	1000	.	4115.995117	9.044607	-1	680	1735	Promoter (<=1kb)	1	46002022	46016857	14836	1	615197	NM_001038205	0	ENSBTAG00000015069	PCNP	PEST proteolytic signal containing nuclear protein	NO
chr1	46057303	46058842	peak_206	1000	.	4057.651855	8.556061	-1	1267	1540	Promoter (<=1kb)	1	46028911	46058876	29966	2	538545	NM_001205556	34	ENSBTAG00000013460	ZBTB11	zinc finger and BTB domain containing 11	NO
chr1	46066618	46067208	peak_207	1000	.	1785.653931	8.083971	-1	335	591	Promoter (<=1kb)	1	46061449	46066949	5501	2	282048	NM_174455	0	ENSBTAG00000013461	RPL24	ribosomal protein L24	NO
chr1	46077177	46078196	peak_208	1000	.	2832.926514	10.337771	-1	462	1020	Promoter (<=1kb)	1	46077322	46098614	21293	1	540395	NM_001192424	0	ENSBTAG00000013464	CEP97	centrosomal protein 97	NO
chr1	46110545	46111095	peak_209	1000	.	675.016846	5.63285	-1	111	551	Promoter (<=1kb)	1	46110763	46165921	55159	1	532838	NM_001081529	0	ENSBTAG00000013465	NXPE3	neurexophilin and PC-esterase domain family member 3	NO
chr1	46161747	46161958	peak_210	946	.	200.51181	3.721884	-1	132	212	Intron (NM_001081529/532838, intron 7 of 7)	1	46190242	46201252	11011	1	282713	NM_174726	-28284	ENSBTAG00000010987	NFKBIZ	NFKB inhibitor zeta	NO
chr1	46189501	46190785	peak_211	1000	.	2529.706543	8.190277	-1	530	1285	Promoter (<=1kb)	1	46190242	46201252	11011	1	282713	NM_174726	0	ENSBTAG00000010987	NFKBIZ	NFKB inhibitor zeta	NO
chr1	46388800	46390123	peak_212	1000	.	6137.234375	11.190604	-1	475	1324	Distal Intergenic	1	46190242	46201252	11011	1	282713	NM_174726	198558	ENSBTAG00000010987	NFKBIZ	NFKB inhibitor zeta	NO
chr1	46390930	46392793	peak_213	1000	.	4486.104004	7.545402	-1	349	1864	Distal Intergenic	1	46190242	46201252	11011	1	282713	NM_174726	200688	ENSBTAG00000010987	NFKBIZ	NFKB inhibitor zeta	NO
chr1	46392932	46394271	peak_214	1000	.	2195.680664	5.282898	-1	739	1340	Distal Intergenic	1	46190242	46201252	11011	1	282713	NM_174726	202690	ENSBTAG00000010987	NFKBIZ	NFKB inhibitor zeta	NO
chr1	46394495	46395383	peak_215	1000	.	1476.175659	5.087706	-1	768	889	Distal Intergenic	1	46190242	46201252	11011	1	282713	NM_174726	204253	ENSBTAG00000010987	NFKBIZ	NFKB inhibitor zeta	NO
chr1	46395675	46396441	peak_216	1000	.	1212.363037	5.121464	-1	130	767	Distal Intergenic	1	46190242	46201252	11011	1	282713	NM_174726	205433	ENSBTAG00000010987	NFKBIZ	NFKB inhibitor zeta	NO
chr1	46397584	46398375	peak_217	1000	.	987.013123	6.126302	-1	454	792	Distal Intergenic	1	46190242	46201252	11011	1	282713	NM_174726	207342	ENSBTAG00000010987	NFKBIZ	NFKB inhibitor zeta	NO
chr1	49893108	49893421	peak_218	1000	.	404.852844	4.213613	-1	141	314	Distal Intergenic	1	49931478	50158043	226566	1	281614	NM_174238	-38057	ENSBTAG00000000088	ALCAM	activated leukocyte cell adhesion molecule	YES
chr1	49930587	49931095	peak_219	1000	.	2624.787842	10.272386	-1	262	509	Promoter (<=1kb)	1	49931478	50158043	226566	1	281614	NM_174238	-383	ENSBTAG00000000088	ALCAM	activated leukocyte cell adhesion molecule	NO
chr1	50480598	50481919	peak_220	1000	.	3929.283203	10.294329	-1	805	1322	Promoter (<=1kb)	1	50258766	50479888	221123	2	525906	NM_001205923	-710	ENSBTAG00000013057	CBLB	Cbl proto-oncogene B	NO
chr1	50597580	50597793	peak_221	1000	.	270.83313	4.1818	-1	121	214	Distal Intergenic	1	50258766	50479888	221123	2	525906	NM_001205923	-117692	ENSBTAG00000013057	CBLB	Cbl proto-oncogene B	YES
chr1	50627726	50628138	peak_222	1000	.	671.275513	4.498627	-1	122	413	Distal Intergenic	1	50258766	50479888	221123	2	525906	NM_001205923	-147838	ENSBTAG00000013057	CBLB	Cbl proto-oncogene B	YES
chr1	50915285	50915577	peak_223	1000	.	519.774231	5.402202	-1	110	293	Distal Intergenic	1	50258766	50479888	221123	2	525906	NM_001205923	-435397	ENSBTAG00000013057	CBLB	Cbl proto-oncogene B	YES
chr1	50918118	50918594	peak_224	1000	.	1529.167603	7.375606	-1	257	477	Distal Intergenic	1	50258766	50479888	221123	2	525906	NM_001205923	-438230	ENSBTAG00000013057	CBLB	Cbl proto-oncogene B	YES
chr1	51147960	51148212	peak_225	878	.	222.041473	3.492643	-1	145	253	Distal Intergenic	1	51788401	51788474	74	2	100313115	NR_030836	640262	ENSBTAG00000045335	MIR2286	microRNA mir-2286	YES
chr1	51484618	51484831	peak_226	1000	.	1042.718994	8.811233	-1	140	214	Distal Intergenic	1	51788401	51788474	74	2	100313115	NR_030836	303643	ENSBTAG00000045335	MIR2286	microRNA mir-2286	NO
chr1	51787905	51788929	peak_227	860	.	881.381409	6.054861	-1	717	1025	Promoter (<=1kb)	1	51788401	51788474	74	2	100313115	NR_030836	0	ENSBTAG00000045335	MIR2286	microRNA mir-2286	NO
chr1	52024262	52024744	peak_228	862	.	416.437469	4.194813	-1	361	483	Distal Intergenic	1	51940576	51941807	1232	1	100125920	NM_001105490	83686	ENSBTAG00000046313	CCDC54	coiled-coil domain containing 54	NO
chr1	52132819	52133623	peak_229	1000	.	1465.658081	8.93939	-1	295	805	Promoter (<=1kb)	1	52133128	52425953	292826	1	533187	NM_001192759	0	ENSBTAG00000006893	BBX	BBX high mobility group box domain containing	NO
chr1	52297568	52297872	peak_230	1000	.	532.099731	5.425856	-1	131	305	Intron (NM_001192759/533187, intron 3 of 17)	1	52133128	52425953	292826	1	533187	NM_001192759	164440	ENSBTAG00000006893	BBX	BBX high mobility group box domain containing	NO
chr1	52371556	52371797	peak_231	1000	.	365.718262	4.317907	-1	82	242	Intron (NM_001192759/533187, intron 9 of 17)	1	52133128	52425953	292826	1	533187	NM_001192759	238428	ENSBTAG00000006893	BBX	BBX high mobility group box domain containing	YES
chr1	52398938	52399215	peak_232	1000	.	288.472504	3.793338	-1	83	278	Intron (NM_001192759/533187, intron 12 of 17)	1	52133128	52425953	292826	1	533187	NM_001192759	265810	ENSBTAG00000006893	BBX	BBX high mobility group box domain containing	YES
chr1	52442698	52442937	peak_233	1000	.	441.654907	4.810051	-1	153	240	Distal Intergenic	1	52133128	52425953	292826	1	533187	NM_001192759	309570	ENSBTAG00000006893	BBX	BBX high mobility group box domain containing	YES
chr1	52552261	52552705	peak_234	674	.	299.866943	3.387242	-1	134	445	Distal Intergenic	1	52712126	52777176	65051	2	282661	NM_174708	224471	ENSBTAG00000003585	CD47	CD47 molecule	NO
chr1	52592093	52592555	peak_235	1000	.	911.633179	5.650268	-1	98	463	Distal Intergenic	1	52712126	52777176	65051	2	282661	NM_174708	184621	ENSBTAG00000003585	CD47	CD47 molecule	NO
chr1	52776730	52777900	peak_236	1000	.	2749.719238	8.893679	-1	581	1171	Promoter (<=1kb)	1	52712126	52777176	65051	2	282661	NM_174708	0	ENSBTAG00000003585	CD47	CD47 molecule	NO
chr1	52952948	52953728	peak_237	1000	.	2371.693359	9.49355	-1	556	781	Promoter (<=1kb)	1	52879906	52953385	73480	2	531436	NM_001105403	0	ENSBTAG00000005787	IFT57	intraflagellar transport 57	NO
chr1	53222304	53223068	peak_238	1000	.	1088.822998	6.096199	-1	496	765	Distal Intergenic	1	53314656	53338782	24127	2	538580	NM_001103284	115714	ENSBTAG00000017140	CIP2A	cell proliferation regulating inhibitor of protein phosphatase 2A	YES
chr1	53338507	53338926	peak_239	558	.	234.448181	3.464928	-1	182	420	Promoter (<=1kb)	1	53314656	53338782	24127	2	538580	NM_001103284	0	ENSBTAG00000017140	CIP2A	cell proliferation regulating inhibitor of protein phosphatase 2A	NO
chr1	54540864	54541393	peak_240	798	.	423.091736	4.08053	-1	427	530	Distal Intergenic	1	54084686	54095829	11144	2	783813	NM_001206481	-445035	ENSBTAG00000038103	DPPA4	developmental pluripotency associated 4	NO
chr1	54543316	54543762	peak_241	1000	.	653.508301	4.585193	-1	304	447	Distal Intergenic	1	54084686	54095829	11144	2	783813	NM_001206481	-447487	ENSBTAG00000038103	DPPA4	developmental pluripotency associated 4	NO
chr1	55104053	55104521	peak_242	1000	.	684.530151	4.534491	-1	145	469	Distal Intergenic	1	55457849	55459351	1503	1	617160	NM_001099163	-353328	ENSBTAG00000038738	PXMP4	peroxisomal membrane protein 4	NO
chr1	55111555	55112183	peak_243	1000	.	898.354126	5.263682	-1	257	629	Distal Intergenic	1	55457849	55459351	1503	1	617160	NM_001099163	-345666	ENSBTAG00000038738	PXMP4	peroxisomal membrane protein 4	NO
chr1	55892674	55894072	peak_244	1000	.	1493.490234	5.296775	-1	234	1399	Distal Intergenic	1	56306243	56402844	96602	1	509578	NM_001035072	-412171	ENSBTAG00000014441	CD96	CD96 molecule	NO
chr1	56066510	56066818	peak_245	1000	.	367.806427	4.175785	-1	94	309	Distal Intergenic	1	56306243	56402844	96602	1	509578	NM_001035072	-239425	ENSBTAG00000014441	CD96	CD96 molecule	YES
chr1	56080333	56081118	peak_246	1000	.	1052.890503	5.056487	-1	319	786	Distal Intergenic	1	56306243	56402844	96602	1	509578	NM_001035072	-225125	ENSBTAG00000014441	CD96	CD96 molecule	YES
chr1	56423808	56424301	peak_247	1000	.	561.171082	4.970108	-1	284	494	Distal Intergenic	1	56306243	56402844	96602	1	509578	NM_001035072	117565	ENSBTAG00000014441	CD96	CD96 molecule	NO
chr1	56425218	56425741	peak_248	1000	.	525.777588	4.365537	-1	117	524	Distal Intergenic	1	56306243	56402844	96602	1	509578	NM_001035072	118975	ENSBTAG00000014441	CD96	CD96 molecule	NO
chr1	56616922	56617242	peak_249	703	.	225.624207	3.581494	-1	245	321	Distal Intergenic	1	56636130	56727134	91005	1	509784	NM_001206308	-18888	ENSBTAG00000001209	PHLDB2	pleckstrin homology like domain family B member 2	NO
chr1	56674061	56674607	peak_250	1000	.	925.354675	6.007558	-1	387	547	Intron (NM_001206308/509784, intron 4 of 16)	1	56636130	56727134	91005	1	509784	NM_001206308	37931	ENSBTAG00000001209	PHLDB2	pleckstrin homology like domain family B member 2	YES
chr1	56737358	56737766	peak_251	1000	.	1248.236938	7.733455	-1	237	409	Promoter (<=1kb)	1	56737576	56750713	13138	1	515563	NM_001015606	0	ENSBTAG00000004601	ABHD10	abhydrolase domain containing 10	NO
chr1	57065465	57066054	peak_252	1000	.	906.140747	5.681767	-1	493	590	Distal Intergenic	1	57126575	57147990	21416	1	534910	NM_001034620	-60521	ENSBTAG00000033319	CD200	CD200 molecule	NO
chr1	57343014	57344334	peak_253	1000	.	3561.290283	9.987411	-1	786	1321	Promoter (<=1kb)	1	57309115	57343709	34595	2	508571	NM_001075364	0	ENSBTAG00000009084	ATG3	autophagy related 3	NO
chr1	57707873	57708305	peak_254	1000	.	447.97583	4.925665	-1	112	433	Promoter (<=1kb)	1	57707985	57721752	13768	1	522329	NM_001075828	0	ENSBTAG00000006534	GTPBP8	GTP binding protein 8 (putative)	NO
chr1	57740412	57741074	peak_255	1000	.	1304.321045	5.916358	-1	547	663	Distal Intergenic	1	57707985	57721752	13768	1	522329	NM_001075828	32427	ENSBTAG00000006534	GTPBP8	GTP binding protein 8 (putative)	NO
chr1	58001419	58001826	peak_256	1000	.	1652.295166	8.307276	-1	268	408	Intron (NM_001206219/512018, intron 2 of 17)	1	57984296	58023212	38917	1	512018	NM_001206219	17123	ENSBTAG00000013909	BOC	BOC cell adhesion associated, oncogene regulated	NO
chr1	58199678	58200296	peak_257	1000	.	845.58374	6.855303	-1	244	619	Promoter (<=1kb)	1	58141826	58199854	58029	2	515350	NM_001038117	0	ENSBTAG00000013937	SPICE1	spindle and centriole associated protein 1	NO
chr1	58297847	58298358	peak_258	401	.	205.36618	3.319602	-1	349	512	Intron (NM_001205633/508259, intron 10 of 24)	1	58218879	58326309	107431	1	508259	NM_001205633	78968	ENSBTAG00000013292	SIDT1	SID1 transmembrane family member 1	NO
chr1	58328699	58329201	peak_259	1000	.	1766.864868	8.460861	-1	226	503	Distal Intergenic	1	58402276	58433748	31473	2	517211	NM_001075750	104547	ENSBTAG00000007784	NAA50	N(alpha)-acetyltransferase 50, NatE catalytic subunit	YES
chr1	58345250	58345668	peak_260	1000	.	678.627747	5.572027	-1	225	419	Distal Intergenic	1	58402276	58433748	31473	2	517211	NM_001075750	88080	ENSBTAG00000007784	NAA50	N(alpha)-acetyltransferase 50, NatE catalytic subunit	YES
chr1	58349061	58349358	peak_261	1000	.	399.350098	4.529995	-1	90	298	Distal Intergenic	1	58402276	58433748	31473	2	517211	NM_001075750	84390	ENSBTAG00000007784	NAA50	N(alpha)-acetyltransferase 50, NatE catalytic subunit	YES
chr1	58351248	58351671	peak_262	1000	.	655.61499	4.502021	-1	326	424	Distal Intergenic	1	58402276	58433748	31473	2	517211	NM_001075750	82077	ENSBTAG00000007784	NAA50	N(alpha)-acetyltransferase 50, NatE catalytic subunit	NO
chr1	58391435	58392476	peak_263	1000	.	3170.929199	10.600686	-1	831	1042	Distal Intergenic	1	58402276	58433748	31473	2	517211	NM_001075750	41272	ENSBTAG00000007784	NAA50	N(alpha)-acetyltransferase 50, NatE catalytic subunit	NO
chr1	58432633	58434860	peak_264	1000	.	4729.929199	7.397293	-1	1936	2228	Promoter (<=1kb)	1	58402276	58433748	31473	2	517211	NM_001075750	0	ENSBTAG00000007784	NAA50	N(alpha)-acetyltransferase 50, NatE catalytic subunit	NO
chr1	58518618	58519005	peak_265	1000	.	924.682861	5.928774	-1	149	388	Promoter (<=1kb)	1	58518934	58618293	99360	1	505581	NM_001103229	0	ENSBTAG00000004971	GRAMD1C	GRAM domain containing 1C	NO
chr1	58618555	58619354	peak_266	873	.	698.715942	4.476376	-1	463	800	Promoter (<=1kb)	1	58619102	58629385	10284	1	512177	NM_001192314	0	ENSBTAG00000004974	ZDHHC23	zinc finger DHHC-type containing 23	NO
chr1	58734743	58735544	peak_267	1000	.	2333.261475	10.01572	-1	415	802	Promoter (<=1kb)	1	58735356	58758361	23006	1	508374	NM_001098908	0	ENSBTAG00000004977	QTRT2	queuine tRNA-ribosyltransferase accessory subunit 2	NO
chr1	59002704	59003017	peak_268	1000	.	392.898804	4.253299	-1	154	314	Distal Intergenic	1	58953786	58953879	94	2	100313385	NR_031331	-48825	NA	MIR568	microRNA mir-568	NO
chr1	59020840	59021203	peak_269	1000	.	445.097839	4.15766	-1	105	364	Distal Intergenic	1	58953786	58953879	94	2	100313385	NR_031331	-66961	NA	MIR568	microRNA mir-568	NO
chr1	59024225	59024473	peak_270	1000	.	531.322632	5.708335	-1	101	249	Distal Intergenic	1	58953786	58953879	94	2	100313385	NR_031331	-70346	NA	MIR568	microRNA mir-568	NO
chr1	59062980	59063300	peak_271	635	.	203.677948	3.859219	-1	247	321	Distal Intergenic	1	58953786	58953879	94	2	100313385	NR_031331	-109101	NA	MIR568	microRNA mir-568	NO
chr1	59091620	59091972	peak_272	894	.	315.409973	4.033433	-1	90	353	Distal Intergenic	1	58953786	58953879	94	2	100313385	NR_031331	-137741	NA	MIR568	microRNA mir-568	YES
chr1	59148525	59148915	peak_273	872	.	341.116272	4.264096	-1	186	391	Distal Intergenic	1	58953786	58953879	94	2	100313385	NR_031331	-194646	NA	MIR568	microRNA mir-568	YES
chr1	59256164	59256462	peak_274	1000	.	1025.08728	6.849024	-1	206	299	Distal Intergenic	1	58953786	58953879	94	2	100313385	NR_031331	-302285	NA	MIR568	microRNA mir-568	YES
chr1	59279255	59279981	peak_275	1000	.	1575.400879	8.346563	-1	420	727	Distal Intergenic	1	58953786	58953879	94	2	100313385	NR_031331	-325376	NA	MIR568	microRNA mir-568	NO
chr1	59280089	59280863	peak_276	1000	.	1333.630493	7.800066	-1	376	775	Distal Intergenic	1	58953786	58953879	94	2	100313385	NR_031331	-326210	NA	MIR568	microRNA mir-568	NO
chr1	59371084	59371407	peak_277	1000	.	362.829987	4.042237	-1	188	324	Distal Intergenic	1	58953786	58953879	94	2	100313385	NR_031331	-417205	NA	MIR568	microRNA mir-568	YES
chr1	59508729	59509070	peak_278	1000	.	904.562561	6.153835	-1	190	342	Distal Intergenic	1	58953786	58953879	94	2	100313385	NR_031331	-554850	NA	MIR568	microRNA mir-568	YES
chr1	59814228	59815823	peak_279	1000	.	7789.571777	13.858739	-1	856	1596	Distal Intergenic	1	60306675	60407777	101103	1	281777	NM_203358	-490852	ENSBTAG00000006451	GAP43	growth associated protein 43	NO
chr1	64049588	64050220	peak_280	1000	.	970.341614	6.083838	-1	490	633	Promoter (<=1kb)	1	64019141	64049977	30837	2	511328	NM_001038078	0	ENSBTAG00000001390	B4GALT4	beta-1,4-galactosyltransferase 4	NO
chr1	64082233	64082667	peak_281	1000	.	494.549103	4.800809	-1	169	435	Promoter (<=1kb)	1	64083127	64202212	119086	1	515490	NM_001205810	-460	ENSBTAG00000000210	ARHGAP31	Rho GTPase activating protein 31	NO
chr1	64120522	64120871	peak_282	1000	.	604.207825	4.834051	-1	207	350	Intron (NM_001205810/515490, intron 1 of 11)	1	64083127	64202212	119086	1	515490	NM_001205810	37395	ENSBTAG00000000210	ARHGAP31	Rho GTPase activating protein 31	NO
chr1	64240216	64241146	peak_283	1000	.	1621.990356	7.768884	-1	447	931	Promoter (<=1kb)	1	64211527	64240559	29033	2	615128	NM_001076360	0	ENSBTAG00000000213	TMEM39A	transmembrane protein 39A	NO
chr1	64246295	64247109	peak_284	1000	.	1400.984497	7.287995	-1	308	815	Promoter (<=1kb)	1	64246626	64269696	23071	1	511862	NM_001014903	0	ENSBTAG00000008562	POGLUT1	protein O-glucosyltransferase 1	NO
chr1	64275085	64275791	peak_285	1000	.	1809.861328	8.584026	-1	274	707	Promoter (<=1kb)	1	64275417	64295231	19815	1	507206	NM_001080235	0	ENSBTAG00000012581	TIMMDC1	translocase of inner mitochondrial membrane domain containing 1	NO
chr1	64288468	64288678	peak_286	1000	.	218.177505	4.145159	-1	139	211	Intron (NM_001080235/507206, intron 4 of 6)	1	64275417	64295231	19815	1	507206	NM_001080235	13051	ENSBTAG00000012581	TIMMDC1	translocase of inner mitochondrial membrane domain containing 1	NO
chr1	64333942	64334608	peak_287	1000	.	1575.791382	6.891419	-1	327	667	Promoter (<=1kb)	1	64334745	64341507	6763	1	525738	NM_001038554	-137	ENSBTAG00000009391	ADPRH	ADP-ribosylarginine hydrolase	NO
chr1	64387610	64388354	peak_288	753	.	561.234558	4.944894	-1	89	745	Distal Intergenic	1	64403190	64415630	12441	2	540535	NM_001099112	27276	ENSBTAG00000005604	POPDC2	popeye domain containing 2	NO
chr1	64391544	64391889	peak_289	948	.	327.952972	4.044488	-1	204	346	Distal Intergenic	1	64403190	64415630	12441	2	540535	NM_001099112	23741	ENSBTAG00000005604	POPDC2	popeye domain containing 2	YES
chr1	64402555	64402924	peak_290	1000	.	638.430115	4.836832	-1	174	370	Downstream (<1kb)	1	64403190	64415630	12441	2	540535	NM_001099112	12706	ENSBTAG00000005604	POPDC2	popeye domain containing 2	NO
chr1	64407946	64408630	peak_291	1000	.	2410.910889	7.680814	-1	191	685	Intron (NM_001099112/540535, intron 2 of 2)	1	64403190	64415630	12441	2	540535	NM_001099112	7000	ENSBTAG00000005604	POPDC2	popeye domain containing 2	YES
chr1	64414665	64415253	peak_292	546	.	321.698853	3.739877	-1	223	589	Promoter (<=1kb)	1	64403190	64415630	12441	2	540535	NM_001099112	377	ENSBTAG00000005604	POPDC2	popeye domain containing 2	YES
chr1	64415444	64415875	peak_293	1000	.	452.973114	4.775863	-1	313	432	Promoter (<=1kb)	1	64403190	64415630	12441	2	540535	NM_001099112	0	ENSBTAG00000005604	POPDC2	popeye domain containing 2	YES
chr1	64417301	64417697	peak_294	1000	.	1092.7948	7.030994	-1	213	397	Promoter (1-2kb)	1	64403190	64415630	12441	2	540535	NM_001099112	-1671	ENSBTAG00000005604	POPDC2	popeye domain containing 2	YES
chr1	64432485	64433083	peak_295	878	.	525.886719	4.145576	-1	144	599	Promoter (<=1kb)	1	64425088	64432940	7853	2	100295800	NM_001207032	0	ENSBTAG00000002182	COX17	cytochrome c oxidase copper chaperone COX17	NO
chr1	64451163	64451815	peak_296	1000	.	1828.467896	8.295603	-1	231	653	Distal Intergenic	1	64425088	64432940	7853	2	100295800	NM_001207032	-18223	ENSBTAG00000002182	COX17	cytochrome c oxidase copper chaperone COX17	NO
chr1	64824292	64824536	peak_297	942	.	230.8022	3.636328	-1	92	245	Intron (NM_001101310/790875, intron 1 of 11)	1	64851598	64851687	90	1	102465796	NR_107831	-27062	NA	MIR6529B	microRNA mir-6529b	YES
chr1	64861261	64863339	peak_298	1000	.	9521.857422	13.236231	-1	1178	2079	Promoter (<=1kb)	1	64646724	64861271	214548	2	790875	NM_001101310	0	ENSBTAG00000048057	GSK3B	glycogen synthase kinase 3 beta	NO
chr1	64984103	64984408	peak_299	1000	.	560.270996	4.935189	-1	95	306	Intron (NM_001205643/539186, intron 2 of 8)	1	64939752	65018548	78797	2	539186	NM_001205643	34140	ENSBTAG00000001464	GPR156	G protein-coupled receptor 156	NO
chr1	65046579	65046979	peak_300	531	.	212.862274	3.566489	-1	257	401	Distal Intergenic	1	64939752	65018548	78797	2	539186	NM_001205643	-28031	ENSBTAG00000001464	GPR156	G protein-coupled receptor 156	NO
chr1	65096147	65097114	peak_301	1000	.	1423.68457	5.935292	-1	683	968	Promoter (<=1kb)	1	65078552	65096582	18031	2	535725	NM_001206760	0	ENSBTAG00000033170	LRRC58	leucine rich repeat containing 58	NO
chr1	65099291	65099620	peak_302	1000	.	366.27771	4.082448	-1	121	330	Promoter (2-3kb)	1	65078552	65096582	18031	2	535725	NM_001206760	-2709	ENSBTAG00000033170	LRRC58	leucine rich repeat containing 58	YES
chr1	65142842	65143068	peak_303	930	.	211.083923	4.291052	-1	135	227	Intron (NM_001017950/534482, intron 10 of 10)	1	65078552	65096582	18031	2	535725	NM_001206760	-46260	ENSBTAG00000033170	LRRC58	leucine rich repeat containing 58	YES
chr1	65157591	65157805	peak_304	1000	.	218.670074	4.065939	-1	124	215	Intron (NM_001017950/534482, intron 2 of 10)	1	65138522	65198315	59794	2	534482	NM_001017950	40510	ENSBTAG00000022155	FSTL1	follistatin like 1	NO
chr1	65197979	65198453	peak_305	441	.	209.49176	3.374763	-1	359	475	Promoter (<=1kb)	1	65138522	65198315	59794	2	534482	NM_001017950	0	ENSBTAG00000022155	FSTL1	follistatin like 1	NO
chr1	65317832	65318802	peak_306	1000	.	1366.296997	7.513638	-1	473	971	Promoter (<=1kb)	1	65318371	65324508	6138	1	327706	NM_175822	0	ENSBTAG00000015892	NDUFB4	NADH:ubiquinone oxidoreductase subunit B4	NO
chr1	65376823	65377326	peak_307	668	.	336.503662	3.710889	-1	288	504	Intron (NM_001144852/507496, intron 1 of 13)	1	65337969	65380604	42636	2	507496	NM_001144852	3278	ENSBTAG00000015895	HGD	homogentisate 1,2-dioxygenase	YES
chr1	65433272	65434596	peak_308	1000	.	2529.318115	9.411254	-1	796	1325	Promoter (<=1kb)	1	65387676	65433967	46292	2	505510	NM_001076806	0	ENSBTAG00000015898	RABL3	RAB, member of RAS oncogene family like 3	NO
chr1	65435067	65435554	peak_309	1000	.	520.390869	5.030426	-1	195	488	Promoter (<=1kb)	1	65434216	65467797	33582	1	540525	NM_001103294	851	ENSBTAG00000016848	GTF2E1	general transcription factor IIE subunit 1	YES
chr1	65436686	65437277	peak_310	1000	.	1280.31311	5.808562	-1	500	592	Promoter (2-3kb)	1	65434216	65467797	33582	1	540525	NM_001103294	2470	ENSBTAG00000016848	GTF2E1	general transcription factor IIE subunit 1	YES
chr1	65607249	65607920	peak_311	1000	.	1616.362061	7.649781	-1	321	672	Promoter (<=1kb)	1	65608795	65930952	322158	1	536735	NM_001206103	-875	ENSBTAG00000001918	STXBP5L	syntaxin binding protein 5 like	NO
chr1	66049941	66050183	peak_312	1000	.	512.824646	5.610963	-1	83	243	Distal Intergenic	1	66102551	66108659	6109	1	613597	NM_001206393	-52368	ENSBTAG00000014508	FBXO40	F-box protein 40	NO
chr1	66091937	66092809	peak_313	1000	.	1164.576904	6.628451	-1	370	873	Distal Intergenic	1	66102551	66108659	6109	1	613597	NM_001206393	-9742	ENSBTAG00000014508	FBXO40	F-box protein 40	YES
chr1	66093500	66094027	peak_314	1000	.	1049.100708	6.956879	-1	205	528	Distal Intergenic	1	66102551	66108659	6109	1	613597	NM_001206393	-8524	ENSBTAG00000014508	FBXO40	F-box protein 40	YES
chr1	66094420	66094859	peak_315	1000	.	560.596191	4.493351	-1	130	440	Distal Intergenic	1	66102551	66108659	6109	1	613597	NM_001206393	-7692	ENSBTAG00000014508	FBXO40	F-box protein 40	YES
chr1	66095342	66095899	peak_316	428	.	238.620193	3.615389	-1	402	558	Distal Intergenic	1	66102551	66108659	6109	1	613597	NM_001206393	-6652	ENSBTAG00000014508	FBXO40	F-box protein 40	YES
chr1	66098057	66098273	peak_317	1000	.	311.699371	4.523307	-1	99	217	Distal Intergenic	1	66102551	66108659	6109	1	613597	NM_001206393	-4278	ENSBTAG00000014508	FBXO40	F-box protein 40	YES
chr1	66099713	66100163	peak_318	646	.	291.524078	3.171879	-1	302	451	Promoter (2-3kb)	1	66102551	66108659	6109	1	613597	NM_001206393	-2388	ENSBTAG00000014508	FBXO40	F-box protein 40	YES
chr1	66136886	66137282	peak_319	1000	.	1223.570923	7.236629	-1	262	397	Intron (NM_001035057/508445, intron 3 of 13)	1	66112080	66145729	33650	2	508445	NM_001035057	8447	ENSBTAG00000001009	HCLS1	hematopoietic cell-specific Lyn substrate 1	YES
chr1	66226339	66227108	peak_320	1000	.	2954.119141	11.879301	-1	373	770	Distal Intergenic	1	66248437	66293959	45523	2	534598	NM_001046381	66851	ENSBTAG00000013069	IQCB1	IQ motif containing B1	NO
chr1	66293650	66294359	peak_321	1000	.	2126.047852	10.024733	-1	412	710	Promoter (<=1kb)	1	66248437	66293959	45523	2	534598	NM_001046381	0	ENSBTAG00000013069	IQCB1	IQ motif containing B1	NO
chr1	66818873	66819195	peak_322	1000	.	354.316223	4.669978	-1	200	323	Promoter (<=1kb)	1	66798342	66819094	20753	2	508149	NM_001083389	0	ENSBTAG00000054520	CCDC58	coiled-coil domain containing 58	NO
chr1	66819948	66820794	peak_323	1000	.	2886.165283	9.976165	-1	292	847	Promoter (<=1kb)	1	66820312	66861501	41190	1	617104	NM_001046592	0	ENSBTAG00000011140	FAM162A	family with sequence similarity 162 member A	NO
chr1	66866295	66866897	peak_324	1000	.	786.530212	4.974034	-1	370	603	Distal Intergenic	1	66820312	66861501	41190	1	617104	NM_001046592	45983	ENSBTAG00000011140	FAM162A	family with sequence similarity 162 member A	NO
chr1	66943366	66943625	peak_325	1000	.	750.095337	6.514221	-1	104	260	Promoter (<=1kb)	1	66875746	66944339	68594	2	539679	NM_001081733	714	ENSBTAG00000011143	KPNA1	karyopherin subunit alpha 1	NO
chr1	66943736	66944662	peak_326	1000	.	2193.551025	9.422227	-1	614	927	Promoter (<=1kb)	1	66875746	66944339	68594	2	539679	NM_001081733	0	ENSBTAG00000011143	KPNA1	karyopherin subunit alpha 1	NO
chr1	67120081	67120424	peak_327	1000	.	497.722015	5.163321	-1	181	344	Promoter (<=1kb)	1	67064196	67120252	56057	2	513211	NM_001014911	0	ENSBTAG00000005066	HSPBAP1	HSPB1 associated protein 1	NO
chr1	67121196	67122146	peak_328	1000	.	1636.720215	6.33016	-1	414	951	Promoter (<=1kb)	1	67121600	67210226	88627	1	783019	NM_001101287	0	ENSBTAG00000005071	SLC49A4	solute carrier family 49 member 4	NO
chr1	67331683	67331952	peak_329	845	.	228.27066	3.594256	-1	200	270	Distal Intergenic	1	67411466	67504230	92765	1	511603	NM_001046091	-79514	ENSBTAG00000018877	PDIA5	protein disulfide isomerase family A member 5	NO
chr1	67438782	67439183	peak_330	1000	.	709.142151	5.849605	-1	229	402	Intron (NM_001046091/511603, intron 3 of 16)	1	67411466	67504230	92765	1	511603	NM_001046091	27316	ENSBTAG00000018877	PDIA5	protein disulfide isomerase family A member 5	NO
chr1	67440898	67441387	peak_331	1000	.	987.667603	7.184988	-1	332	490	Intron (NM_001046091/511603, intron 3 of 16)	1	67411466	67504230	92765	1	511603	NM_001046091	29432	ENSBTAG00000018877	PDIA5	protein disulfide isomerase family A member 5	YES
chr1	67555200	67555509	peak_332	1000	.	1213.904053	8.562116	-1	164	310	Distal Intergenic	1	67572965	67637454	64490	1	532730	NM_001083462	-17456	ENSBTAG00000014797	SEC22A	SEC22 homolog A, vesicle trafficking protein	NO
chr1	67737750	67738430	peak_333	1000	.	2101.401855	8.364475	-1	469	681	Intron (NM_001192069/505740, intron 1 of 20)	1	67666355	67823121	156767	2	505740	NM_001192069	84691	ENSBTAG00000018777	ADCY5	adenylate cyclase 5	YES
chr1	67861107	67861697	peak_334	1000	.	616.531311	4.29833	-1	237	591	Distal Intergenic	1	67666355	67823121	156767	2	505740	NM_001192069	-37986	ENSBTAG00000018777	ADCY5	adenylate cyclase 5	NO
chr1	67952569	67952948	peak_335	1000	.	1294.028442	7.430076	-1	125	380	Promoter (<=1kb)	1	67866129	67952692	86564	2	613886	NM_001130757	0	ENSBTAG00000023607	HACD2	3-hydroxyacyl-CoA dehydratase 2	NO
chr1	68079834	68080289	peak_336	1000	.	458.875732	4.025029	-1	380	456	Distal Intergenic	1	67982271	68068472	86202	2	338037	NM_176636	-11362	ENSBTAG00000014567	MYLK	myosin light chain kinase	NO
chr1	68259807	68260284	peak_337	1000	.	682.536438	5.050065	-1	280	478	Distal Intergenic	1	68302106	68332336	30231	2	786080	NM_001101298	72052	ENSBTAG00000000566	CCDC14	coiled-coil domain containing 14	NO
chr1	68332167	68332637	peak_338	1000	.	799.398376	5.013332	-1	192	471	Promoter (<=1kb)	1	68302106	68332336	30231	2	786080	NM_001101298	0	ENSBTAG00000000566	CCDC14	coiled-coil domain containing 14	NO
chr1	68433646	68433896	peak_339	1000	.	295.175323	4.247147	-1	115	251	Distal Intergenic	1	68349821	68384919	35099	2	527583	NM_001075900	-48727	ENSBTAG00000006947	ROPN1	rhophilin associated tail protein 1	NO
chr1	68517468	68517733	peak_340	779	.	207.142731	3.725283	-1	104	266	Intron (NM_001191364/540675, intron 1 of 59)	1	68500078	69120012	619935	1	540675	NM_001191364	17390	ENSBTAG00000002640	KALRN	kalirin RhoGEF kinase	YES
chr1	68742070	68742397	peak_341	620	.	203.32193	3.229131	-1	238	328	Exon (NM_001191364/540675, exon 9 of 60)	1	68500078	69120012	619935	1	540675	NM_001191364	241992	ENSBTAG00000002640	KALRN	kalirin RhoGEF kinase	YES
chr1	68782308	68782476	peak_342	1000	.	1079.904907	9.020962	-1	49	169	Intron (NM_001191364/540675, intron 10 of 59)	1	68500078	69120012	619935	1	540675	NM_001191364	282230	ENSBTAG00000002640	KALRN	kalirin RhoGEF kinase	NO
chr1	68797715	68798011	peak_343	1000	.	598.77478	5.826295	-1	158	297	Intron (NM_001191364/540675, intron 11 of 59)	1	68500078	69120012	619935	1	540675	NM_001191364	297637	ENSBTAG00000002640	KALRN	kalirin RhoGEF kinase	YES
chr1	68996606	68996809	peak_344	1000	.	219.285538	3.892336	-1	97	204	Intron (NM_001191364/540675, intron 34 of 59)	1	69127829	69177876	50048	1	281568	NM_177508	-131020	ENSBTAG00000013727	UMPS	uridine monophosphate synthetase	YES
chr1	69003007	69003407	peak_345	1000	.	747.361572	5.730023	-1	98	401	Intron (NM_001191364/540675, intron 34 of 59)	1	69127829	69177876	50048	1	281568	NM_177508	-124422	ENSBTAG00000013727	UMPS	uridine monophosphate synthetase	NO
chr1	69017716	69018155	peak_346	1000	.	627.760986	4.757268	-1	223	440	Intron (NM_001191364/540675, intron 34 of 59)	1	69127829	69177876	50048	1	281568	NM_177508	-109674	ENSBTAG00000013727	UMPS	uridine monophosphate synthetase	YES
chr1	69127694	69127933	peak_347	1000	.	349.459747	4.326941	-1	70	240	Promoter (<=1kb)	1	69127829	69177876	50048	1	281568	NM_177508	0	ENSBTAG00000013727	UMPS	uridine monophosphate synthetase	NO
chr1	69204450	69205207	peak_348	477	.	361.254303	4.325819	-1	380	758	Intron (NM_174679/282564, intron 11 of 14)	1	69127829	69177876	50048	1	281568	NM_177508	76621	ENSBTAG00000013727	UMPS	uridine monophosphate synthetase	NO
chr1	69213260	69213935	peak_349	1000	.	1171.437256	5.392244	-1	276	676	Intron (NM_174679/282564, intron 10 of 14)	1	69127829	69177876	50048	1	281568	NM_177508	85431	ENSBTAG00000013727	UMPS	uridine monophosphate synthetase	NO
chr1	69240407	69241052	peak_350	1000	.	655.021606	4.570091	-1	548	646	Intron (NM_174679/282564, intron 8 of 14)	1	69196890	69312117	115228	2	282564	NM_174679	71065	ENSBTAG00000013755	ITGB5	integrin subunit beta 5	YES
chr1	69305015	69305427	peak_351	1000	.	874.913208	5.928909	-1	158	413	Intron (NM_174679/282564, intron 1 of 14)	1	69196890	69312117	115228	2	282564	NM_174679	6690	ENSBTAG00000013755	ITGB5	integrin subunit beta 5	YES
chr1	69311626	69311901	peak_352	815	.	224.843048	3.408834	-1	51	276	Promoter (<=1kb)	1	69196890	69312117	115228	2	282564	NM_174679	216	ENSBTAG00000013755	ITGB5	integrin subunit beta 5	NO
chr1	69312284	69312613	peak_353	1000	.	519.527893	5.064331	-1	207	330	Promoter (<=1kb)	1	69196890	69312117	115228	2	282564	NM_174679	-167	ENSBTAG00000013755	ITGB5	integrin subunit beta 5	NO
chr1	69319400	69319611	peak_354	947	.	200.664337	3.542506	-1	76	212	Distal Intergenic	1	69196890	69312117	115228	2	282564	NM_174679	-7283	ENSBTAG00000013755	ITGB5	integrin subunit beta 5	YES
chr1	69475273	69475724	peak_355	1000	.	1043.18103	7.021008	-1	297	452	Distal Intergenic	1	69196890	69312117	115228	2	282564	NM_174679	-163156	ENSBTAG00000013755	ITGB5	integrin subunit beta 5	NO
chr1	69489056	69489522	peak_356	627	.	292.840607	3.690973	-1	174	467	Distal Intergenic	1	69196890	69312117	115228	2	282564	NM_174679	-176939	ENSBTAG00000013755	ITGB5	integrin subunit beta 5	NO
chr1	69493227	69493529	peak_357	1000	.	352.865356	4.301003	-1	107	303	Distal Intergenic	1	69196890	69312117	115228	2	282564	NM_174679	-181110	ENSBTAG00000013755	ITGB5	integrin subunit beta 5	YES
chr1	69497635	69498168	peak_358	985	.	526.072571	4.837365	-1	316	534	Distal Intergenic	1	69196890	69312117	115228	2	282564	NM_174679	-185518	ENSBTAG00000013755	ITGB5	integrin subunit beta 5	YES
chr1	69501036	69502009	peak_359	332	.	323.023956	3.433699	-1	793	974	Distal Intergenic	1	69196890	69312117	115228	2	282564	NM_174679	-188919	ENSBTAG00000013755	ITGB5	integrin subunit beta 5	NO
chr1	69504054	69504296	peak_360	890	.	216.149521	3.583431	-1	85	243	Distal Intergenic	1	69196890	69312117	115228	2	282564	NM_174679	-191937	ENSBTAG00000013755	ITGB5	integrin subunit beta 5	YES
chr1	69504845	69505313	peak_361	557	.	261.321411	3.734109	-1	320	469	Distal Intergenic	1	69196890	69312117	115228	2	282564	NM_174679	-192728	ENSBTAG00000013755	ITGB5	integrin subunit beta 5	YES
chr1	69508624	69508957	peak_362	672	.	224.339172	3.238286	-1	109	334	Distal Intergenic	1	69196890	69312117	115228	2	282564	NM_174679	-196507	ENSBTAG00000013755	ITGB5	integrin subunit beta 5	YES
chr1	69575424	69575974	peak_363	1000	.	594.883972	4.754062	-1	286	551	Distal Intergenic	1	69681021	69776203	95183	2	613265	NM_001033121	200229	ENSBTAG00000050482	ZNF148	zinc finger protein 148	NO
chr1	69582352	69583167	peak_364	1000	.	861.504822	4.667419	-1	694	816	Distal Intergenic	1	69681021	69776203	95183	2	613265	NM_001033121	193036	ENSBTAG00000050482	ZNF148	zinc finger protein 148	YES
chr1	69585526	69585844	peak_365	749	.	238.940109	3.871219	-1	228	319	Distal Intergenic	1	69681021	69776203	95183	2	613265	NM_001033121	190359	ENSBTAG00000050482	ZNF148	zinc finger protein 148	YES
chr1	69591798	69592260	peak_366	936	.	433.401703	4.253374	-1	123	463	Distal Intergenic	1	69681021	69776203	95183	2	613265	NM_001033121	183943	ENSBTAG00000050482	ZNF148	zinc finger protein 148	YES
chr1	69616072	69616318	peak_367	815	.	201.415817	3.638874	-1	126	247	Distal Intergenic	1	69681021	69776203	95183	2	613265	NM_001033121	159885	ENSBTAG00000050482	ZNF148	zinc finger protein 148	YES
chr1	69616482	69616722	peak_368	988	.	238.154556	3.799442	-1	71	241	Distal Intergenic	1	69681021	69776203	95183	2	613265	NM_001033121	159481	ENSBTAG00000050482	ZNF148	zinc finger protein 148	NO
chr1	69654620	69654915	peak_369	1000	.	764.744202	5.817124	-1	174	296	Distal Intergenic	1	69681021	69776203	95183	2	613265	NM_001033121	121288	ENSBTAG00000050482	ZNF148	zinc finger protein 148	YES
chr1	69812328	69812885	peak_370	1000	.	1271.42749	6.577394	-1	410	558	Distal Intergenic	1	69681021	69776203	95183	2	613265	NM_001033121	-36125	ENSBTAG00000050482	ZNF148	zinc finger protein 148	NO
chr1	69827511	69827752	peak_371	1000	.	518.267456	5.345233	-1	151	242	Distal Intergenic	1	69681021	69776203	95183	2	613265	NM_001033121	-51308	ENSBTAG00000050482	ZNF148	zinc finger protein 148	NO
chr1	69832866	69833063	peak_372	1000	.	240.092911	3.754278	-1	124	198	Distal Intergenic	1	69681021	69776203	95183	2	613265	NM_001033121	-56663	ENSBTAG00000050482	ZNF148	zinc finger protein 148	YES
chr1	69842233	69842491	peak_373	1000	.	287.927338	3.945394	-1	84	259	Distal Intergenic	1	69681021	69776203	95183	2	613265	NM_001033121	-66030	ENSBTAG00000050482	ZNF148	zinc finger protein 148	YES
chr1	69857101	69857414	peak_374	882	.	277.055756	4.196528	-1	154	314	Distal Intergenic	1	69681021	69776203	95183	2	613265	NM_001033121	-80898	ENSBTAG00000050482	ZNF148	zinc finger protein 148	YES
chr1	69946086	69946920	peak_375	1000	.	1742.164062	7.583102	-1	599	835	Promoter (<=1kb)	1	69893690	69946602	52913	2	519597	NM_001080281	0	ENSBTAG00000011383	SNX4	sorting nexin 4	NO
chr1	70053025	70053773	peak_376	1000	.	1937.893066	8.752091	-1	473	749	Promoter (<=1kb)	1	69962335	70052897	90563	2	538576	NM_001193008	-128	ENSBTAG00000006471	OSBPL11	oxysterol binding protein like 11	NO
chr1	70072511	70073090	peak_377	1000	.	1354.214722	6.731547	-1	329	580	Distal Intergenic	1	69962335	70052897	90563	2	538576	NM_001193008	-19614	ENSBTAG00000006471	OSBPL11	oxysterol binding protein like 11	NO
chr1	70171814	70172553	peak_378	1000	.	1252.504883	7.408536	-1	409	740	Distal Intergenic	1	70176686	70180132	3447	2	506768	NM_001025321	7579	ENSBTAG00000014208	RPL35A	ribosomal protein L35a	NO
chr1	70180067	70180480	peak_379	917	.	379.637421	4.839938	-1	75	414	Promoter (<=1kb)	1	70176686	70180132	3447	2	506768	NM_001025321	0	ENSBTAG00000014208	RPL35A	ribosomal protein L35a	NO
chr1	70335009	70335817	peak_380	1000	.	2178.429932	7.536516	-1	569	809	Distal Intergenic	1	70342777	70372467	29691	2	407149	NM_001001137	36650	ENSBTAG00000014874	FYTTD1	forty-two-three domain containing 1	NO
chr1	70366182	70366448	peak_381	1000	.	402.415161	4.584407	-1	99	267	Intron (NM_001001137/407149, intron 2 of 8)	1	70342777	70372467	29691	2	407149	NM_001001137	6019	ENSBTAG00000014874	FYTTD1	forty-two-three domain containing 1	YES
chr1	70372239	70373141	peak_382	1000	.	2497.091309	8.135136	-1	373	903	Promoter (<=1kb)	1	70342777	70372467	29691	2	407149	NM_001001137	0	ENSBTAG00000014874	FYTTD1	forty-two-three domain containing 1	NO
chr1	70384358	70384833	peak_383	1000	.	1046.432373	7.624655	-1	189	476	Promoter (<=1kb)	1	70384588	70433147	48560	1	508354	NM_001101897	0	ENSBTAG00000001890	RUBCN	rubicon autophagy regulator	NO
chr1	70432399	70433056	peak_384	1000	.	1406.728394	6.765329	-1	221	658	3' UTR	1	70384588	70433147	48560	1	508354	NM_001101897	47811	ENSBTAG00000001890	RUBCN	rubicon autophagy regulator	YES
chr1	70435938	70436262	peak_385	1000	.	568.441223	5.087283	-1	125	325	Distal Intergenic	1	70384588	70433147	48560	1	508354	NM_001101897	51350	ENSBTAG00000001890	RUBCN	rubicon autophagy regulator	YES
chr1	70492995	70493496	peak_386	418	.	210.042908	3.492805	-1	193	502	Distal Intergenic	1	70384588	70433147	48560	1	508354	NM_001101897	108407	ENSBTAG00000001890	RUBCN	rubicon autophagy regulator	YES
chr1	70500029	70500441	peak_387	893	.	368.851929	4.175785	-1	183	413	Distal Intergenic	1	70384588	70433147	48560	1	508354	NM_001101897	115441	ENSBTAG00000001890	RUBCN	rubicon autophagy regulator	NO
chr1	70599921	70600928	peak_388	988	.	995.899536	5.830297	-1	614	1008	3' UTR	1	70600188	70622951	22764	2	280710	NM_173885	22023	ENSBTAG00000021364	TNK2	tyrosine kinase non receptor 2	NO
chr1	70604902	70605142	peak_389	890	.	214.54071	3.487611	-1	77	241	Exon (NM_173885/280710, exon 11 of 15)	1	70600188	70622951	22764	2	280710	NM_173885	17809	ENSBTAG00000021364	TNK2	tyrosine kinase non receptor 2	NO
chr1	70615792	70616502	peak_390	1000	.	952.373413	5.682128	-1	532	711	Exon (NM_173885/280710, exon 4 of 15)	1	70600188	70622951	22764	2	280710	NM_173885	6449	ENSBTAG00000021364	TNK2	tyrosine kinase non receptor 2	YES
chr1	70616622	70616961	peak_391	825	.	280.608276	3.676311	-1	241	340	Intron (NM_173885/280710, intron 3 of 14)	1	70600188	70622951	22764	2	280710	NM_173885	5990	ENSBTAG00000021364	TNK2	tyrosine kinase non receptor 2	NO
chr1	70617538	70618162	peak_392	1000	.	1147.921875	6.283319	-1	211	625	Exon (NM_173885/280710, exon 3 of 15)	1	70600188	70622951	22764	2	280710	NM_173885	4789	ENSBTAG00000021364	TNK2	tyrosine kinase non receptor 2	NO
chr1	70620359	70621104	peak_393	923	.	688.40741	4.2914	-1	519	746	Promoter (1-2kb)	1	70600188	70622951	22764	2	280710	NM_173885	1847	ENSBTAG00000021364	TNK2	tyrosine kinase non receptor 2	NO
chr1	70621837	70623052	peak_394	1000	.	1318.097046	4.61009	-1	220	1216	Promoter (<=1kb)	1	70600188	70622951	22764	2	280710	NM_173885	0	ENSBTAG00000021364	TNK2	tyrosine kinase non receptor 2	NO
chr1	70624415	70625178	peak_395	1000	.	911.747253	5.299072	-1	343	764	Promoter (1-2kb)	1	70600188	70622951	22764	2	280710	NM_173885	-1464	ENSBTAG00000021364	TNK2	tyrosine kinase non receptor 2	NO
chr1	70640846	70641830	peak_396	1000	.	2953.121338	10.08293	-1	457	985	Distal Intergenic	1	70600188	70622951	22764	2	280710	NM_173885	-17895	ENSBTAG00000021364	TNK2	tyrosine kinase non receptor 2	NO
chr1	70645123	70645386	peak_397	772	.	203.746201	3.41198	-1	192	264	Distal Intergenic	1	70600188	70622951	22764	2	280710	NM_173885	-22172	ENSBTAG00000021364	TNK2	tyrosine kinase non receptor 2	NO
chr1	70679076	70679479	peak_398	1000	.	561.707214	4.865095	-1	315	404	Promoter (<=1kb)	1	70652654	70679923	27270	2	504698	NM_001206577	444	ENSBTAG00000032719	TFRC	transferrin receptor	NO
chr1	70679599	70680267	peak_399	1000	.	1842.528564	8.011144	-1	414	669	Promoter (<=1kb)	1	70652654	70679923	27270	2	504698	NM_001206577	0	ENSBTAG00000032719	TFRC	transferrin receptor	NO
chr1	70690812	70691111	peak_400	695	.	208.441925	3.340057	-1	131	300	Distal Intergenic	1	70652654	70679923	27270	2	504698	NM_001206577	-10889	ENSBTAG00000032719	TFRC	transferrin receptor	YES
chr1	70691985	70692371	peak_401	689	.	266.786102	3.554578	-1	113	387	Distal Intergenic	1	70652654	70679923	27270	2	504698	NM_001206577	-12062	ENSBTAG00000032719	TFRC	transferrin receptor	YES
chr1	70759342	70759707	peak_402	1000	.	844.797791	6.002865	-1	211	366	Distal Intergenic	1	70789424	70802153	12730	2	514466	NM_001075671	42446	ENSBTAG00000021515	ZDHHC19	zinc finger DHHC-type containing 19	YES
chr1	70877128	70877849	peak_403	1000	.	1035.00293	6.38331	-1	348	722	Promoter (<=1kb)	1	70824603	70877084	52482	2	100125779	NM_001105052	-44	ENSBTAG00000016979	PCYT1A	phosphate cytidylyltransferase 1, choline, alpha	NO
chr1	70908808	70909700	peak_404	1000	.	1518.179688	6.252774	-1	266	893	Promoter (<=1kb)	1	70881956	70909460	27505	2	504554	NM_001166555	0	ENSBTAG00000032684	TCTEX1D2	Tctex1 domain containing 2	NO
chr1	70986757	70987079	peak_405	747	.	241.307236	3.44733	-1	54	323	Promoter (<=1kb)	1	70935047	70987415	52369	2	539940	NM_001206764	336	ENSBTAG00000007577	UBXN7	UBX domain protein 7	NO
chr1	70987223	70987678	peak_406	1000	.	1148.235107	6.70494	-1	239	456	Promoter (<=1kb)	1	70935047	70987415	52369	2	539940	NM_001206764	0	ENSBTAG00000007577	UBXN7	UBX domain protein 7	NO
chr1	71043704	71044443	peak_407	1000	.	1618.984009	7.781266	-1	404	740	Promoter (<=1kb)	1	71020351	71044035	23685	2	613812	NM_001076289	0	ENSBTAG00000013317	RNF168	ring finger protein 168	NO
chr1	71051733	71052051	peak_408	1000	.	439.92749	4.637707	-1	160	319	Promoter (<=1kb)	1	71045451	71052606	7156	2	788754	NM_001099209	555	ENSBTAG00000013319	SMCO1	single-pass membrane protein with coiled-coil domains 1	YES
chr1	71052541	71052818	peak_409	1000	.	504.902527	4.985675	-1	147	278	Promoter (<=1kb)	1	71045451	71052606	7156	2	788754	NM_001099209	0	ENSBTAG00000013319	SMCO1	single-pass membrane protein with coiled-coil domains 1	YES
chr1	71100473	71101567	peak_410	1000	.	3689.161865	11.396388	-1	380	1095	Promoter (<=1kb)	1	71087877	71100728	12852	2	518441	NM_001075772	0	ENSBTAG00000014660	WDR53	WD repeat domain 53	NO
chr1	71155750	71156181	peak_411	481	.	207.712326	3.414649	-1	179	432	Promoter (<=1kb)	1	71155892	71182215	26324	1	510688	NM_001034391	0	ENSBTAG00000009614	NRROS	negative regulator of reactive oxygen species	NO
chr1	71228621	71229350	peak_412	1000	.	1681.384033	7.26964	-1	182	730	Promoter (<=1kb)	1	71223030	71228675	5646	2	613916	NM_001099129	0	ENSBTAG00000013192	CEP19	centrosomal protein 19	NO
chr1	71257337	71258168	peak_413	1000	.	3308.899902	10.51586	-1	193	832	Promoter (<=1kb)	1	71257814	71346317	88504	1	513673	NM_001206727	0	ENSBTAG00000047856	PAK2	p21 (RAC1) activated kinase 2	NO
chr1	71289451	71289646	peak_414	1000	.	797.845886	7.3891	-1	107	196	Intron (NM_001206727/513673, intron 1 of 14)	1	71257814	71346317	88504	1	513673	NM_001206727	31637	ENSBTAG00000047856	PAK2	p21 (RAC1) activated kinase 2	NO
chr1	71355277	71356421	peak_415	1000	.	2132.502686	9.252786	-1	495	1145	Distal Intergenic	1	71404766	71410588	5823	2	510872	NM_001034396	54167	ENSBTAG00000008873	NCBP2	nuclear cap binding protein subunit 2	NO
chr1	71397996	71398292	peak_416	717	.	212.816513	3.836808	-1	134	297	Distal Intergenic	1	71404766	71410588	5823	2	510872	NM_001034396	12296	ENSBTAG00000008873	NCBP2	nuclear cap binding protein subunit 2	YES
chr1	71410365	71411143	peak_417	1000	.	2394.129883	10.017515	-1	210	779	Promoter (<=1kb)	1	71404766	71410588	5823	2	510872	NM_001034396	0	ENSBTAG00000008873	NCBP2	nuclear cap binding protein subunit 2	NO
chr1	71419174	71419478	peak_418	1000	.	830.117371	6.689928	-1	113	305	Distal Intergenic	1	71404766	71410588	5823	2	510872	NM_001034396	-8586	ENSBTAG00000008873	NCBP2	nuclear cap binding protein subunit 2	YES
chr1	71440041	71440779	peak_419	1000	.	1603.936279	7.759485	-1	408	739	Distal Intergenic	1	71404766	71410588	5823	2	510872	NM_001034396	-29453	ENSBTAG00000008873	NCBP2	nuclear cap binding protein subunit 2	NO
chr1	71781347	71782374	peak_420	696	.	715.422607	4.992165	-1	543	1028	Distal Intergenic	1	71964666	72000537	35872	2	534090	NM_001034600	218163	ENSBTAG00000000448	BDH1	3-hydroxybutyrate dehydrogenase 1	NO
chr1	71833797	71834243	peak_421	450	.	201.357773	3.965372	-1	265	447	Distal Intergenic	1	71964666	72000537	35872	2	534090	NM_001034600	166294	ENSBTAG00000000448	BDH1	3-hydroxybutyrate dehydrogenase 1	YES
chr1	71841129	71841645	peak_422	771	.	398.613953	3.691454	-1	174	517	Distal Intergenic	1	71964666	72000537	35872	2	534090	NM_001034600	158892	ENSBTAG00000000448	BDH1	3-hydroxybutyrate dehydrogenase 1	YES
chr1	71849883	71850562	peak_423	404	.	274.512543	4.107383	-1	133	680	Distal Intergenic	1	71964666	72000537	35872	2	534090	NM_001034600	149975	ENSBTAG00000000448	BDH1	3-hydroxybutyrate dehydrogenase 1	NO
chr1	71928695	71929072	peak_424	1000	.	449.396881	4.378126	-1	191	378	Distal Intergenic	1	71964666	72000537	35872	2	534090	NM_001034600	71465	ENSBTAG00000000448	BDH1	3-hydroxybutyrate dehydrogenase 1	YES
chr1	71994733	71995531	peak_425	1000	.	1228.39856	6.620449	-1	494	799	Intron (NM_001034600/534090, intron 1 of 6)	1	71964666	72000537	35872	2	534090	NM_001034600	5006	ENSBTAG00000000448	BDH1	3-hydroxybutyrate dehydrogenase 1	YES
chr1	71998847	72000284	peak_426	1000	.	2666.457764	10.262225	-1	644	1438	Promoter (<=1kb)	1	71964666	72000537	35872	2	534090	NM_001034600	253	ENSBTAG00000000448	BDH1	3-hydroxybutyrate dehydrogenase 1	NO
chr1	72084648	72084973	peak_427	1000	.	610.307922	5.478539	-1	124	326	Distal Intergenic	1	72100127	72117996	17870	1	532726	NM_001035392	-15154	ENSBTAG00000006724	PPP1R2	protein phosphatase 1 regulatory inhibitor subunit 2	YES
chr1	72099888	72100515	peak_428	1000	.	1335.167236	5.99361	-1	271	628	Promoter (<=1kb)	1	72100127	72117996	17870	1	532726	NM_001035392	0	ENSBTAG00000006724	PPP1R2	protein phosphatase 1 regulatory inhibitor subunit 2	NO
chr1	72149560	72150748	peak_429	1000	.	4153.868652	12.356053	-1	520	1189	Promoter (<=1kb)	1	72150277	72264229	113953	1	506187	NM_001105337	0	ENSBTAG00000003378	ACAP2	ArfGAP with coiled-coil, ankyrin repeat and PH domains 2	NO
chr1	72325974	72327528	peak_430	1000	.	3785.611816	9.275679	-1	722	1555	Promoter (<=1kb)	1	72326778	72499172	172395	1	533703	NM_001075999	0	ENSBTAG00000014564	XXYLT1	xyloside xylosyltransferase 1	NO
chr1	72331302	72331603	peak_431	1000	.	315.367523	3.702272	-1	52	302	Intron (NM_001075999/533703, intron 1 of 3)	1	72326778	72499172	172395	1	533703	NM_001075999	4524	ENSBTAG00000014564	XXYLT1	xyloside xylosyltransferase 1	YES
chr1	72335310	72335715	peak_432	1000	.	820.860046	6.127979	-1	265	406	Intron (NM_001075999/533703, intron 1 of 3)	1	72326778	72499172	172395	1	533703	NM_001075999	8532	ENSBTAG00000014564	XXYLT1	xyloside xylosyltransferase 1	NO
chr1	72346515	72347092	peak_433	1000	.	1005.285583	5.820178	-1	250	578	Intron (NM_001075999/533703, intron 1 of 3)	1	72326778	72499172	172395	1	533703	NM_001075999	19737	ENSBTAG00000014564	XXYLT1	xyloside xylosyltransferase 1	YES
chr1	72350085	72350844	peak_434	1000	.	2831.518555	9.044991	-1	521	760	Intron (NM_001075999/533703, intron 1 of 3)	1	72326778	72499172	172395	1	533703	NM_001075999	23307	ENSBTAG00000014564	XXYLT1	xyloside xylosyltransferase 1	YES
chr1	72418850	72419165	peak_435	1000	.	488.462738	4.916814	-1	183	316	Intron (NM_001075999/533703, intron 2 of 3)	1	72326778	72499172	172395	1	533703	NM_001075999	92072	ENSBTAG00000014564	XXYLT1	xyloside xylosyltransferase 1	NO
chr1	72440274	72440792	peak_436	1000	.	1312.250366	7.890809	-1	325	519	Intron (NM_001075999/533703, intron 3 of 3)	1	72326778	72499172	172395	1	533703	NM_001075999	113496	ENSBTAG00000014564	XXYLT1	xyloside xylosyltransferase 1	YES
chr1	72604233	72604850	peak_437	1000	.	1306.703125	5.697599	-1	203	618	Distal Intergenic	1	72877436	72900012	22577	1	505082	NM_001045910	-272586	ENSBTAG00000008461	LSG1	large 60S subunit nuclear export GTPase 1	NO
chr1	72640430	72641350	peak_438	528	.	486.324066	3.632624	-1	731	921	Distal Intergenic	1	72877436	72900012	22577	1	505082	NM_001045910	-236086	ENSBTAG00000008461	LSG1	large 60S subunit nuclear export GTPase 1	YES
chr1	72666224	72666669	peak_439	755	.	336.859192	3.766381	-1	148	446	Distal Intergenic	1	72877436	72900012	22577	1	505082	NM_001045910	-210767	ENSBTAG00000008461	LSG1	large 60S subunit nuclear export GTPase 1	YES
chr1	72765223	72765585	peak_440	1000	.	848.619385	5.986171	-1	200	363	Distal Intergenic	1	72877436	72900012	22577	1	505082	NM_001045910	-111851	ENSBTAG00000008461	LSG1	large 60S subunit nuclear export GTPase 1	YES
chr1	72771355	72772127	peak_441	1000	.	2121.04248	6.908	-1	473	773	Distal Intergenic	1	72877436	72900012	22577	1	505082	NM_001045910	-105309	ENSBTAG00000008461	LSG1	large 60S subunit nuclear export GTPase 1	YES
chr1	72863485	72864048	peak_442	1000	.	1040.988159	7.097651	-1	318	564	Distal Intergenic	1	72877436	72900012	22577	1	505082	NM_001045910	-13388	ENSBTAG00000008461	LSG1	large 60S subunit nuclear export GTPase 1	NO
chr1	72867841	72868112	peak_443	1000	.	468.0112	5.220308	-1	79	272	Distal Intergenic	1	72877436	72900012	22577	1	505082	NM_001045910	-9324	ENSBTAG00000008461	LSG1	large 60S subunit nuclear export GTPase 1	NO
chr1	72876894	72877566	peak_444	1000	.	1458.37439	7.180107	-1	147	673	Promoter (<=1kb)	1	72877436	72900012	22577	1	505082	NM_001045910	0	ENSBTAG00000008461	LSG1	large 60S subunit nuclear export GTPase 1	NO
chr1	72904129	72904602	peak_445	1000	.	599.306152	4.745549	-1	134	474	Distal Intergenic	1	72908919	72952030	43112	1	614057	NM_001099131	-4317	ENSBTAG00000002394	TMEM44	transmembrane protein 44	NO
chr1	72908666	72909454	peak_446	472	.	372.436798	4.270461	-1	185	789	Promoter (<=1kb)	1	72908919	72952030	43112	1	614057	NM_001099131	0	ENSBTAG00000002394	TMEM44	transmembrane protein 44	NO
chr1	73047922	73048699	peak_447	1000	.	1643.859009	8.074027	-1	219	778	Distal Intergenic	1	73069867	73124597	54731	1	523889	NM_001192585	-21168	ENSBTAG00000013204	ATP13A3	ATPase 13A3	NO
chr1	73118712	73119132	peak_448	741	.	311.838013	3.935586	-1	234	421	Intron (NM_001192585/523889, intron 30 of 30)	1	73069867	73124597	54731	1	523889	NM_001192585	48845	ENSBTAG00000013204	ATP13A3	ATPase 13A3	YES
chr1	73133453	73133822	peak_449	1000	.	668.234009	5.615258	-1	178	370	Distal Intergenic	1	73178781	73188077	9297	1	614562	NM_001101232	-44959	ENSBTAG00000032656	CPN2	carboxypeptidase N subunit 2	NO
chr1	73189530	73189745	peak_450	950	.	205.300827	3.528626	-1	132	216	Distal Intergenic	1	73178781	73188077	9297	1	614562	NM_001101232	10749	ENSBTAG00000032656	CPN2	carboxypeptidase N subunit 2	YES
chr1	73202148	73202527	peak_451	1000	.	412.209442	4.232658	-1	189	380	Distal Intergenic	1	73178781	73188077	9297	1	614562	NM_001101232	23367	ENSBTAG00000032656	CPN2	carboxypeptidase N subunit 2	YES
chr1	73205845	73206412	peak_452	749	.	425.257202	4.291052	-1	204	568	Distal Intergenic	1	73178781	73188077	9297	1	614562	NM_001101232	27064	ENSBTAG00000032656	CPN2	carboxypeptidase N subunit 2	NO
chr1	73257019	73257904	peak_453	1000	.	2047.804932	7.519001	-1	445	886	Distal Intergenic	1	73178781	73188077	9297	1	614562	NM_001101232	78238	ENSBTAG00000032656	CPN2	carboxypeptidase N subunit 2	NO
chr1	73271777	73272099	peak_454	1000	.	520.198669	4.902095	-1	110	323	Distal Intergenic	1	73178781	73188077	9297	1	614562	NM_001101232	92996	ENSBTAG00000032656	CPN2	carboxypeptidase N subunit 2	YES
chr1	73359285	73360836	peak_455	1000	.	3937.028809	9.624591	-1	647	1552	Downstream (1-2kb)	1	73362774	73365254	2481	2	539547	NM_001034678	4418	ENSBTAG00000000569	HES1	hes family bHLH transcription factor 1	NO
chr1	73363120	73364601	peak_456	1000	.	2520.37085	6.265435	-1	382	1482	Promoter (<=1kb)	1	73362774	73365254	2481	2	539547	NM_001034678	653	ENSBTAG00000000569	HES1	hes family bHLH transcription factor 1	NO
chr1	73365146	73365553	peak_457	1000	.	1354.768555	7.536285	-1	276	408	Promoter (<=1kb)	1	73362774	73365254	2481	2	539547	NM_001034678	0	ENSBTAG00000000569	HES1	hes family bHLH transcription factor 1	NO
chr1	73366115	73367648	peak_458	1000	.	2592.504883	6.305521	-1	142	1534	Promoter (<=1kb)	1	73362774	73365254	2481	2	539547	NM_001034678	-861	ENSBTAG00000000569	HES1	hes family bHLH transcription factor 1	NO
chr1	73402684	73403001	peak_459	1000	.	506.199432	5.110852	-1	70	318	Distal Intergenic	1	73362774	73365254	2481	2	539547	NM_001034678	-37430	ENSBTAG00000000569	HES1	hes family bHLH transcription factor 1	NO
chr1	73429549	73429935	peak_460	1000	.	718.075928	5.798582	-1	242	387	Distal Intergenic	1	73362774	73365254	2481	2	539547	NM_001034678	-64295	ENSBTAG00000000569	HES1	hes family bHLH transcription factor 1	NO
chr1	73433705	73434078	peak_461	622	.	232.497055	3.594256	-1	109	374	Distal Intergenic	1	73362774	73365254	2481	2	539547	NM_001034678	-68451	ENSBTAG00000000569	HES1	hes family bHLH transcription factor 1	YES
chr1	73440005	73440212	peak_462	1000	.	229.383621	3.664654	-1	66	208	Distal Intergenic	1	73362774	73365254	2481	2	539547	NM_001034678	-74751	ENSBTAG00000000569	HES1	hes family bHLH transcription factor 1	YES
chr1	73477674	73477901	peak_463	1000	.	321.042938	4.284437	-1	120	228	Distal Intergenic	1	73362774	73365254	2481	2	539547	NM_001034678	-112420	ENSBTAG00000000569	HES1	hes family bHLH transcription factor 1	YES
chr1	73494031	73494443	peak_464	1000	.	547.943115	4.609752	-1	136	413	Distal Intergenic	1	73362774	73365254	2481	2	539547	NM_001034678	-128777	ENSBTAG00000000569	HES1	hes family bHLH transcription factor 1	YES
chr1	73495744	73496247	peak_465	1000	.	1625.237305	7.42398	-1	301	504	Distal Intergenic	1	73362774	73365254	2481	2	539547	NM_001034678	-130490	ENSBTAG00000000569	HES1	hes family bHLH transcription factor 1	YES
chr1	73498120	73499489	peak_466	1000	.	3361.06665	8.651121	-1	552	1370	Distal Intergenic	1	73362774	73365254	2481	2	539547	NM_001034678	-132866	ENSBTAG00000000569	HES1	hes family bHLH transcription factor 1	YES
chr1	73514823	73515163	peak_467	1000	.	487.223389	4.27513	-1	76	341	Distal Intergenic	1	73362774	73365254	2481	2	539547	NM_001034678	-149569	ENSBTAG00000000569	HES1	hes family bHLH transcription factor 1	YES
chr1	73520477	73520907	peak_468	1000	.	579.024353	4.416224	-1	322	431	Distal Intergenic	1	73362774	73365254	2481	2	539547	NM_001034678	-155223	ENSBTAG00000000569	HES1	hes family bHLH transcription factor 1	YES
chr1	73531681	73532159	peak_469	1000	.	860.326538	6.224412	-1	94	479	Distal Intergenic	1	73362774	73365254	2481	2	539547	NM_001034678	-166427	ENSBTAG00000000569	HES1	hes family bHLH transcription factor 1	YES
chr1	73555066	73555846	peak_470	1000	.	1670.815308	7.423035	-1	197	781	Distal Intergenic	1	73362774	73365254	2481	2	539547	NM_001034678	-189812	ENSBTAG00000000569	HES1	hes family bHLH transcription factor 1	NO
chr1	73569603	73570048	peak_471	1000	.	942.618408	6.340484	-1	207	446	Distal Intergenic	1	73362774	73365254	2481	2	539547	NM_001034678	-204349	ENSBTAG00000000569	HES1	hes family bHLH transcription factor 1	YES
chr1	73591349	73591716	peak_472	1000	.	457.70047	4.652404	-1	155	368	Distal Intergenic	1	73362774	73365254	2481	2	539547	NM_001034678	-226095	ENSBTAG00000000569	HES1	hes family bHLH transcription factor 1	YES
chr1	73626246	73627171	peak_473	1000	.	1300.074463	6.207452	-1	762	926	Distal Intergenic	1	73771857	73856364	84508	2	524142	NM_001192961	229193	ENSBTAG00000019514	OPA1	OPA1 mitochondrial dynamin like GTPase	NO
chr1	73653621	73654367	peak_474	567	.	423.363983	3.68184	-1	316	747	Distal Intergenic	1	73771857	73856364	84508	2	524142	NM_001192961	201997	ENSBTAG00000019514	OPA1	OPA1 mitochondrial dynamin like GTPase	YES
chr1	73706809	73706957	peak_475	1000	.	209.055237	4.089277	-1	90	149	Distal Intergenic	1	73771857	73856364	84508	2	524142	NM_001192961	149407	ENSBTAG00000019514	OPA1	OPA1 mitochondrial dynamin like GTPase	YES
chr1	73708722	73708946	peak_476	1000	.	378.5513	4.589783	-1	127	225	Distal Intergenic	1	73771857	73856364	84508	2	524142	NM_001192961	147418	ENSBTAG00000019514	OPA1	OPA1 mitochondrial dynamin like GTPase	NO
chr1	73856086	73856675	peak_477	1000	.	979.6427	6.061427	-1	423	590	Promoter (<=1kb)	1	73771857	73856364	84508	2	524142	NM_001192961	0	ENSBTAG00000019514	OPA1	OPA1 mitochondrial dynamin like GTPase	NO
chr1	74182188	74182743	peak_478	784	.	436.084564	4.173658	-1	480	556	Promoter (<=1kb)	1	74163666	74183415	19750	2	540539	NM_001314065	672	ENSBTAG00000035844	PLAAT1	phospholipase A and acyltransferase 1	YES
chr1	74183434	74183783	peak_479	1000	.	826.120972	5.494255	-1	227	350	Promoter (<=1kb)	1	74166862	74183415	16554	2	540539	NM_001076225	-19	ENSBTAG00000035844	PLAAT1	phospholipase A and acyltransferase 1	YES
chr1	74489589	74489843	peak_480	905	.	230.715744	3.845837	-1	176	255	Promoter (<=1kb)	1	74489024	74609955	120932	1	519376	NM_001205856	565	ENSBTAG00000005430	MB21D2	Mab-21 domain containing 2	NO
chr1	76005785	76006041	peak_481	830	.	213.211472	3.851991	-1	151	257	Promoter (<=1kb)	1	75926835	76005995	79161	2	529404	NM_001038147	0	ENSBTAG00000006945	CCDC50	coiled-coil domain containing 50	NO
chr1	76723228	76723878	peak_482	1000	.	1573.070801	7.769481	-1	259	651	Promoter (<=1kb)	1	76602679	76723345	120667	2	539334	NM_001076155	0	ENSBTAG00000013205	IL1RAP	interleukin 1 receptor accessory protein	NO
chr1	77403912	77404109	peak_483	1000	.	251.52388	4.247147	-1	122	198	Intron (NM_001191337/615335, intron 10 of 13)	1	77130195	77309576	179382	1	511799	NM_001100345	273717	ENSBTAG00000021025	P3H2	prolyl 3-hydroxylase 2	YES
chr1	77433305	77433562	peak_484	792	.	204.220413	3.269385	-1	87	258	Intron (NM_001191337/615335, intron 4 of 13)	1	77389337	77688590	299254	2	615335	NM_001191337	255028	ENSBTAG00000015460	TP63	tumor protein p63	YES
chr1	77456102	77456890	peak_485	1000	.	1295.683716	6.348696	-1	617	789	Intron (NM_001191337/615335, intron 4 of 13)	1	77389337	77688590	299254	2	615335	NM_001191337	231700	ENSBTAG00000015460	TP63	tumor protein p63	YES
chr1	77469839	77470129	peak_486	1000	.	330.895569	3.960625	-1	96	291	Intron (NM_001191337/615335, intron 4 of 13)	1	77389337	77688590	299254	2	615335	NM_001191337	218461	ENSBTAG00000015460	TP63	tumor protein p63	YES
chr1	77473636	77474231	peak_487	1000	.	1584.859985	7.794825	-1	279	596	Intron (NM_001191337/615335, intron 4 of 13)	1	77389337	77688590	299254	2	615335	NM_001191337	214359	ENSBTAG00000015460	TP63	tumor protein p63	YES
chr1	77671927	77672358	peak_488	854	.	369.099396	3.679213	-1	275	432	Intron (NM_001191337/615335, intron 1 of 13)	1	77389337	77688590	299254	2	615335	NM_001191337	16232	ENSBTAG00000015460	TP63	tumor protein p63	YES
chr1	77834238	77834671	peak_489	835	.	362.4151	4.479028	-1	170	434	Distal Intergenic	1	77389337	77688590	299254	2	615335	NM_001191337	-145648	ENSBTAG00000015460	TP63	tumor protein p63	YES
chr1	77854720	77855112	peak_490	1000	.	395.102539	3.779982	-1	291	393	Distal Intergenic	1	77389337	77688590	299254	2	615335	NM_001191337	-166130	ENSBTAG00000015460	TP63	tumor protein p63	YES
chr1	77868286	77868692	peak_491	648	.	263.888611	3.623986	-1	108	407	Distal Intergenic	1	77389337	77688590	299254	2	615335	NM_001191337	-179696	ENSBTAG00000015460	TP63	tumor protein p63	YES
chr1	77880043	77880531	peak_492	1000	.	699.075012	5.596811	-1	149	489	Distal Intergenic	1	77389337	77688590	299254	2	615335	NM_001191337	-191453	ENSBTAG00000015460	TP63	tumor protein p63	YES
chr1	77920950	77921263	peak_493	1000	.	742.63031	6.074136	-1	147	314	Distal Intergenic	1	77389337	77688590	299254	2	615335	NM_001191337	-232360	ENSBTAG00000015460	TP63	tumor protein p63	YES
chr1	77983507	77983949	peak_494	1000	.	977.967407	6.073734	-1	334	443	Distal Intergenic	1	78014932	78169293	154362	2	615508	NM_001193079	185344	ENSBTAG00000032538	TPRG1	tumor protein p63 regulated 1	YES
chr1	78201059	78201441	peak_495	1000	.	396.101013	4.323966	-1	128	383	Distal Intergenic	1	78014932	78169293	154362	2	615508	NM_001193079	-31766	ENSBTAG00000032538	TPRG1	tumor protein p63 regulated 1	NO
chr1	78253692	78254255	peak_496	1000	.	663.763123	4.773977	-1	253	564	Distal Intergenic	1	78014932	78169293	154362	2	615508	NM_001193079	-84399	ENSBTAG00000032538	TPRG1	tumor protein p63 regulated 1	YES
chr1	78370496	78371004	peak_497	496	.	252.636566	3.528934	-1	391	509	Distal Intergenic	1	78014932	78169293	154362	2	615508	NM_001193079	-201203	ENSBTAG00000032538	TPRG1	tumor protein p63 regulated 1	YES
chr1	78375798	78376017	peak_498	1000	.	270.477783	4.323966	-1	137	220	Distal Intergenic	1	78014932	78169293	154362	2	615508	NM_001193079	-206505	ENSBTAG00000032538	TPRG1	tumor protein p63 regulated 1	YES
chr1	78377360	78379335	peak_499	1000	.	4775.481445	9.799037	-1	1399	1976	Distal Intergenic	1	78014932	78169293	154362	2	615508	NM_001193079	-208067	ENSBTAG00000032538	TPRG1	tumor protein p63 regulated 1	NO
chr1	78441352	78442007	peak_500	885	.	580.879456	4.8432	-1	271	656	Distal Intergenic	1	78661458	78661543	86	2	100313370	NR_031148	219536	ENSBTAG00000036372	MIR28	microRNA mir-28	YES
chr1	78748378	78748708	peak_501	959	.	317.421021	3.592139	-1	128	331	Intron (NM_001192591/524132, intron 6 of 11)	1	78661458	78661543	86	2	100313370	NR_031148	-86835	ENSBTAG00000036372	MIR28	microRNA mir-28	YES
chr1	78806159	78806536	peak_502	1000	.	1091.96582	6.600355	-1	223	378	Intron (NM_001192591/524132, intron 6 of 11)	1	78661458	78661543	86	2	100313370	NR_031148	-144616	ENSBTAG00000036372	MIR28	microRNA mir-28	YES
chr1	78826501	78826916	peak_503	827	.	344.221497	3.814204	-1	135	416	Intron (NM_001192591/524132, intron 6 of 11)	1	78661458	78661543	86	2	100313370	NR_031148	-164958	ENSBTAG00000036372	MIR28	microRNA mir-28	YES
chr1	78876025	78876313	peak_504	958	.	276.996307	4.119977	-1	155	289	Intron (NM_001192591/524132, intron 5 of 11)	1	78661458	78661543	86	2	100313370	NR_031148	-214482	ENSBTAG00000036372	MIR28	microRNA mir-28	YES
chr1	78897127	78897452	peak_505	1000	.	378.094208	4.142293	-1	167	326	Intron (NM_001192591/524132, intron 4 of 11)	1	78661458	78661543	86	2	100313370	NR_031148	-235584	ENSBTAG00000036372	MIR28	microRNA mir-28	YES
chr1	78942574	78943185	peak_506	1000	.	1686.250244	7.900125	-1	402	612	Intron (NM_001192591/524132, intron 4 of 11)	1	78452386	79136219	683834	2	524132	NM_001192591	193034	ENSBTAG00000044001	LPP	LIM domain containing preferred translocation partner in lipoma	YES
chr1	78966196	78966405	peak_507	1000	.	336.131958	4.606392	-1	126	210	Intron (NM_001192591/524132, intron 3 of 11)	1	78452386	79136219	683834	2	524132	NM_001192591	169814	ENSBTAG00000044001	LPP	LIM domain containing preferred translocation partner in lipoma	YES
chr1	79001207	79002296	peak_508	1000	.	1916.50293	7.128712	-1	458	1090	Intron (NM_001192591/524132, intron 3 of 11)	1	78452386	79136219	683834	2	524132	NM_001192591	133923	ENSBTAG00000044001	LPP	LIM domain containing preferred translocation partner in lipoma	YES
chr1	79009637	79010047	peak_509	1000	.	756.73584	5.781655	-1	189	411	Intron (NM_001192591/524132, intron 3 of 11)	1	78452386	79136219	683834	2	524132	NM_001192591	126172	ENSBTAG00000044001	LPP	LIM domain containing preferred translocation partner in lipoma	YES
chr1	79060039	79060553	peak_510	1000	.	972.28125	6.658158	-1	158	515	Intron (NM_001192591/524132, intron 2 of 11)	1	78452386	79136219	683834	2	524132	NM_001192591	75666	ENSBTAG00000044001	LPP	LIM domain containing preferred translocation partner in lipoma	YES
chr1	79063893	79064192	peak_511	1000	.	343.092987	3.869691	-1	226	300	Intron (NM_001192591/524132, intron 2 of 11)	1	78452386	79136219	683834	2	524132	NM_001192591	72027	ENSBTAG00000044001	LPP	LIM domain containing preferred translocation partner in lipoma	YES
chr1	79074936	79075943	peak_512	1000	.	1797.39624	6.818703	-1	689	1008	Intron (NM_001192591/524132, intron 2 of 11)	1	78452386	79136219	683834	2	524132	NM_001192591	60276	ENSBTAG00000044001	LPP	LIM domain containing preferred translocation partner in lipoma	YES
chr1	79085817	79086979	peak_513	1000	.	2103.364014	7.136034	-1	435	1163	Intron (NM_001192591/524132, intron 2 of 11)	1	78452386	79136219	683834	2	524132	NM_001192591	49240	ENSBTAG00000044001	LPP	LIM domain containing preferred translocation partner in lipoma	YES
chr1	79091748	79092411	peak_514	1000	.	1186.570312	5.632982	-1	350	664	Intron (NM_001192591/524132, intron 2 of 11)	1	78452386	79136219	683834	2	524132	NM_001192591	43808	ENSBTAG00000044001	LPP	LIM domain containing preferred translocation partner in lipoma	YES
chr1	79111197	79111483	peak_515	935	.	268.47934	3.598196	-1	125	287	Intron (NM_001192591/524132, intron 2 of 11)	1	78452386	79136219	683834	2	524132	NM_001192591	24736	ENSBTAG00000044001	LPP	LIM domain containing preferred translocation partner in lipoma	YES
chr1	79111943	79112321	peak_516	680	.	257.769836	4.019536	-1	213	379	Intron (NM_001192591/524132, intron 2 of 11)	1	78452386	79136219	683834	2	524132	NM_001192591	23898	ENSBTAG00000044001	LPP	LIM domain containing preferred translocation partner in lipoma	YES
chr1	79145477	79145743	peak_517	1000	.	291.887878	4.172675	-1	90	267	Distal Intergenic	1	78452386	79136219	683834	2	524132	NM_001192591	-9258	ENSBTAG00000044001	LPP	LIM domain containing preferred translocation partner in lipoma	YES
chr1	79161166	79161668	peak_518	1000	.	1087.488159	5.431936	-1	214	503	Distal Intergenic	1	78452386	79136219	683834	2	524132	NM_001192591	-24947	ENSBTAG00000044001	LPP	LIM domain containing preferred translocation partner in lipoma	YES
chr1	79191833	79192161	peak_519	1000	.	384.360931	4.276799	-1	180	329	Distal Intergenic	1	78452386	79136219	683834	2	524132	NM_001192591	-55614	ENSBTAG00000044001	LPP	LIM domain containing preferred translocation partner in lipoma	YES
chr1	79193383	79194225	peak_520	760	.	640.733032	3.753995	-1	759	843	Distal Intergenic	1	78452386	79136219	683834	2	524132	NM_001192591	-57164	ENSBTAG00000044001	LPP	LIM domain containing preferred translocation partner in lipoma	NO
chr1	79231431	79231747	peak_521	639	.	202.701599	3.511266	-1	157	317	Distal Intergenic	1	78452386	79136219	683834	2	524132	NM_001192591	-95212	ENSBTAG00000044001	LPP	LIM domain containing preferred translocation partner in lipoma	YES
chr1	79242482	79242724	peak_522	1000	.	270.000977	4.018303	-1	157	243	Distal Intergenic	1	78452386	79136219	683834	2	524132	NM_001192591	-106263	ENSBTAG00000044001	LPP	LIM domain containing preferred translocation partner in lipoma	YES
chr1	79274886	79275311	peak_523	1000	.	740.149353	5.391952	-1	268	426	Distal Intergenic	1	78452386	79136219	683834	2	524132	NM_001192591	-138667	ENSBTAG00000044001	LPP	LIM domain containing preferred translocation partner in lipoma	YES
chr1	79291255	79292208	peak_524	1000	.	1442.307373	5.972186	-1	246	954	Distal Intergenic	1	78452386	79136219	683834	2	524132	NM_001192591	-155036	ENSBTAG00000044001	LPP	LIM domain containing preferred translocation partner in lipoma	NO
chr1	79298077	79298338	peak_525	1000	.	477.862305	4.705863	-1	118	262	Distal Intergenic	1	78452386	79136219	683834	2	524132	NM_001192591	-161858	ENSBTAG00000044001	LPP	LIM domain containing preferred translocation partner in lipoma	YES
chr1	79326184	79326881	peak_526	1000	.	1162.31958	6.09118	-1	380	698	Distal Intergenic	1	78452386	79136219	683834	2	524132	NM_001192591	-189965	ENSBTAG00000044001	LPP	LIM domain containing preferred translocation partner in lipoma	YES
chr1	79362725	79363387	peak_527	1000	.	1720.397217	6.171621	-1	243	663	Distal Intergenic	1	78452386	79136219	683834	2	524132	NM_001192591	-226506	ENSBTAG00000044001	LPP	LIM domain containing preferred translocation partner in lipoma	YES
chr1	79375892	79376344	peak_528	601	.	272.288147	3.499963	-1	139	453	Distal Intergenic	1	79596406	79611183	14778	1	539020	NM_001206450	-220062	ENSBTAG00000001511	BCL6	BCL6 transcription repressor	YES
chr1	79382119	79382419	peak_529	1000	.	517.901123	4.64639	-1	221	301	Distal Intergenic	1	79596406	79611183	14778	1	539020	NM_001206450	-213987	ENSBTAG00000001511	BCL6	BCL6 transcription repressor	YES
chr1	79382698	79383269	peak_530	1000	.	779.176758	5.594167	-1	410	572	Distal Intergenic	1	79596406	79611183	14778	1	539020	NM_001206450	-213137	ENSBTAG00000001511	BCL6	BCL6 transcription repressor	YES
chr1	79387650	79388191	peak_531	1000	.	1361.451416	7.105139	-1	204	542	Distal Intergenic	1	79596406	79611183	14778	1	539020	NM_001206450	-208215	ENSBTAG00000001511	BCL6	BCL6 transcription repressor	YES
chr1	79393548	79393868	peak_532	1000	.	412.360931	4.830725	-1	184	321	Distal Intergenic	1	79596406	79611183	14778	1	539020	NM_001206450	-202538	ENSBTAG00000001511	BCL6	BCL6 transcription repressor	NO
chr1	79426504	79426903	peak_533	774	.	309.504669	3.458083	-1	274	400	Distal Intergenic	1	79596406	79611183	14778	1	539020	NM_001206450	-169503	ENSBTAG00000001511	BCL6	BCL6 transcription repressor	YES
chr1	79448030	79448525	peak_534	1000	.	617.681274	4.533132	-1	272	496	Distal Intergenic	1	79596406	79611183	14778	1	539020	NM_001206450	-147881	ENSBTAG00000001511	BCL6	BCL6 transcription repressor	YES
chr1	79464610	79465375	peak_535	720	.	551.196045	3.814204	-1	574	766	Distal Intergenic	1	79596406	79611183	14778	1	539020	NM_001206450	-131031	ENSBTAG00000001511	BCL6	BCL6 transcription repressor	YES
chr1	79493624	79494005	peak_536	1000	.	842.149231	5.677002	-1	193	382	Distal Intergenic	1	79596406	79611183	14778	1	539020	NM_001206450	-102401	ENSBTAG00000001511	BCL6	BCL6 transcription repressor	YES
chr1	79582258	79582659	peak_537	1000	.	573.505188	5.268015	-1	243	402	Distal Intergenic	1	79596406	79611183	14778	1	539020	NM_001206450	-13747	ENSBTAG00000001511	BCL6	BCL6 transcription repressor	YES
chr1	79584458	79584710	peak_538	1000	.	592.605225	5.586508	-1	75	253	Distal Intergenic	1	79596406	79611183	14778	1	539020	NM_001206450	-11696	ENSBTAG00000001511	BCL6	BCL6 transcription repressor	NO
chr1	79586644	79587363	peak_539	1000	.	2216.88623	8.00816	-1	274	720	Distal Intergenic	1	79596406	79611183	14778	1	539020	NM_001206450	-9043	ENSBTAG00000001511	BCL6	BCL6 transcription repressor	NO
chr1	79590839	79591210	peak_540	1000	.	510.202301	4.799683	-1	122	372	Distal Intergenic	1	79596406	79611183	14778	1	539020	NM_001206450	-5196	ENSBTAG00000001511	BCL6	BCL6 transcription repressor	NO
chr1	79591364	79591929	peak_541	762	.	431.034149	4.271502	-1	298	566	Distal Intergenic	1	79596406	79611183	14778	1	539020	NM_001206450	-4477	ENSBTAG00000001511	BCL6	BCL6 transcription repressor	NO
chr1	79592387	79593181	peak_542	1000	.	1269.069214	5.505377	-1	176	795	Distal Intergenic	1	79596406	79611183	14778	1	539020	NM_001206450	-3225	ENSBTAG00000001511	BCL6	BCL6 transcription repressor	NO
chr1	79593306	79595134	peak_543	1000	.	2480.697021	6.537771	-1	573	1829	Promoter (1-2kb)	1	79596406	79611183	14778	1	539020	NM_001206450	-1272	ENSBTAG00000001511	BCL6	BCL6 transcription repressor	NO
chr1	79595406	79596661	peak_544	533	.	669.626709	3.922881	-1	1161	1256	Promoter (<=1kb)	1	79596406	79611183	14778	1	539020	NM_001206450	0	ENSBTAG00000001511	BCL6	BCL6 transcription repressor	YES
chr1	79612085	79612618	peak_545	1000	.	656.070862	4.463698	-1	318	534	Distal Intergenic	1	79596406	79611183	14778	1	539020	NM_001206450	15679	ENSBTAG00000001511	BCL6	BCL6 transcription repressor	YES
chr1	79959199	79959504	peak_546	1000	.	399.525726	4.507275	-1	172	306	Distal Intergenic	1	79911966	79916275	4310	2	532442	NM_001075961	-42924	ENSBTAG00000032265	RTP4	receptor transporter protein 4	YES
chr1	79984987	79985517	peak_547	1000	.	670.340454	4.154175	-1	149	531	Distal Intergenic	1	80006310	80058775	52466	1	522347	NM_001076968	-20793	ENSBTAG00000012467	MASP1	mannan binding lectin serine peptidase 1	YES
chr1	80006121	80006695	peak_548	823	.	473.460052	4.575097	-1	440	575	Promoter (<=1kb)	1	80006310	80058775	52466	1	522347	NM_001076968	0	ENSBTAG00000012467	MASP1	mannan binding lectin serine peptidase 1	YES
chr1	80023563	80023778	peak_549	951	.	205.519562	3.626019	-1	129	216	Intron (NM_001076968/522347, intron 2 of 10)	1	80006310	80058775	52466	1	522347	NM_001076968	17253	ENSBTAG00000012467	MASP1	mannan binding lectin serine peptidase 1	NO
chr1	80044707	80045198	peak_550	1000	.	1293.995728	8.059955	-1	287	492	Intron (NM_001076968/522347, intron 8 of 10)	1	80006310	80058775	52466	1	522347	NM_001076968	38397	ENSBTAG00000012467	MASP1	mannan binding lectin serine peptidase 1	YES
chr1	80064038	80064359	peak_551	1000	.	656.534485	5.570409	-1	105	322	Distal Intergenic	1	80082559	80085391	2833	2	510430	NM_001192256	21032	ENSBTAG00000012706	RTP1	receptor transporter protein 1	YES
chr1	80452288	80453113	peak_552	1000	.	1360.167603	7.477651	-1	572	826	Promoter (<=1kb)	1	80452924	80467446	14523	1	504637	NM_001045894	0	ENSBTAG00000014727	RFC4	replication factor C subunit 4	NO
chr1	80472934	80474452	peak_553	1000	.	2521.150635	7.408035	-1	1113	1519	Promoter (<=1kb)	1	80467443	80473754	6312	2	286819	NM_001034044	0	ENSBTAG00000014724	EIF4A2	eukaryotic translation initiation factor 4A2	NO
chr1	80661480	80662468	peak_554	1000	.	3777.058105	10.98723	-1	754	989	Promoter (<=1kb)	1	80643739	80661936	18198	2	506316	NM_001034268	0	ENSBTAG00000003151	DNAJB11	DnaJ heat shock protein family (Hsp40) member B11	NO
chr1	80665521	80666047	peak_555	1000	.	777.350647	5.705237	-1	186	527	Promoter (<=1kb)	1	80665763	80688911	23149	1	538314	NM_001083730	0	ENSBTAG00000003143	TBCCD1	TBCC domain containing 1	NO
chr1	80852386	80852703	peak_556	1000	.	727.959595	5.981037	-1	166	318	Distal Intergenic	1	80690735	80696502	5768	1	281724	NM_174292	161651	ENSBTAG00000003140	CRYGS	crystallin gamma S	YES
chr1	81028432	81028712	peak_557	981	.	275.731506	4.045372	-1	195	281	Distal Intergenic	1	81135305	81194599	59295	1	541166	NM_001192834	-106593	ENSBTAG00000014915	ETV5	ETS variant 5	YES
chr1	81134855	81135503	peak_558	1000	.	3565.756592	10.790207	-1	347	649	Promoter (<=1kb)	1	81135305	81194599	59295	1	541166	NM_001192834	0	ENSBTAG00000014915	ETV5	ETS variant 5	NO
chr1	81145771	81146089	peak_559	914	.	291.544952	3.913888	-1	150	319	Intron (NM_001192834/541166, intron 5 of 12)	1	81135305	81194599	59295	1	541166	NM_001192834	10466	ENSBTAG00000014915	ETV5	ETS variant 5	NO
chr1	81287776	81288944	peak_560	1000	.	2849.528564	7.670403	-1	447	1169	Promoter (<=1kb)	1	81288283	81307982	19700	1	615156	NM_001034776	0	ENSBTAG00000001697	TRA2B	transformer 2 beta homolog	NO
chr1	81401759	81402005	peak_561	1000	.	317.505676	4.243807	-1	153	247	Promoter (<=1kb)	1	81402116	81571987	169872	1	519028	NM_001192504	-111	ENSBTAG00000007666	IGF2BP2	insulin like growth factor 2 mRNA binding protein 2	NO
chr1	81620817	81621564	peak_562	1000	.	2051.0896	8.302818	-1	466	748	Promoter (<=1kb)	1	81586790	81621312	34523	2	539639	NM_001191360	0	ENSBTAG00000001749	SENP2	SUMO specific peptidase 2	NO
chr1	81696289	81696852	peak_563	928	.	523.563904	4.745795	-1	139	564	Promoter (<=1kb)	1	81696439	81705118	8680	1	505368	NM_001075200	0	ENSBTAG00000017115	TMEM41A	transmembrane protein 41A	NO
chr1	81707080	81707432	peak_564	1000	.	489.423187	4.907833	-1	95	353	Distal Intergenic	1	81696439	81705118	8680	1	505368	NM_001075200	10641	ENSBTAG00000017115	TMEM41A	transmembrane protein 41A	YES
chr1	81808757	81809059	peak_565	1000	.	899.107666	6.63385	-1	94	303	Intron (NM_001101853/505369, intron 1 of 13)	1	81711836	81836878	125043	2	505369	NM_001101853	27819	ENSBTAG00000017103	MAP3K13	mitogen-activated protein kinase kinase kinase 13	NO
chr1	81868112	81868536	peak_566	1000	.	762.81781	6.662494	-1	140	425	Distal Intergenic	1	81877868	81931209	53342	1	518852	NM_001075780	-9332	ENSBTAG00000019625	EHHADH	enoyl-CoA hydratase and 3-hydroxyacyl CoA dehydrogenase	NO
chr1	81877697	81878053	peak_567	1000	.	821.405884	6.343258	-1	134	357	Promoter (<=1kb)	1	81877868	81931209	53342	1	518852	NM_001075780	0	ENSBTAG00000019625	EHHADH	enoyl-CoA hydratase and 3-hydroxyacyl CoA dehydrogenase	NO
chr1	81983732	81984607	peak_568	1000	.	1479.69812	6.198037	-1	378	876	Promoter (<=1kb)	1	81984064	82104798	120735	1	615631	NM_001195030	0	ENSBTAG00000005212	C1H3orf70	chromosome 1 C3orf70 homolog	NO
chr1	82104705	82105278	peak_569	806	.	462.831635	4.243807	-1	284	574	3' UTR	1	81984064	82104798	120735	1	615631	NM_001195030	120641	ENSBTAG00000005212	C1H3orf70	chromosome 1 C3orf70 homolog	NO
chr1	82406500	82407045	peak_570	1000	.	847.134766	6.539717	-1	317	546	Distal Intergenic	1	82499645	82501239	1595	1	518728	NM_001102049	-92600	ENSBTAG00000019014	MAGEF1	MAGE family member F1	NO
chr1	82437188	82437551	peak_571	676	.	246.086121	3.540747	-1	102	364	Distal Intergenic	1	82499645	82501239	1595	1	518728	NM_001102049	-62094	ENSBTAG00000019014	MAGEF1	MAGE family member F1	NO
chr1	82499442	82499874	peak_572	876	.	379.411316	4.094998	-1	197	433	Promoter (<=1kb)	1	82499645	82501239	1595	1	518728	NM_001102049	0	ENSBTAG00000019014	MAGEF1	MAGE family member F1	NO
chr1	82631284	82632649	peak_573	1000	.	3794.475586	11.767569	-1	904	1366	Promoter (<=1kb)	1	82610937	82631511	20575	2	540907	NM_001192796	0	ENSBTAG00000005313	EPHB3	EPH receptor B3	NO
chr1	82812586	82813142	peak_574	459	.	255.586746	3.61856	-1	237	557	Distal Intergenic	1	82816779	82821550	4772	1	538672	NM_001166040	-3637	ENSBTAG00000000476	THPO	thrombopoietin	NO
chr1	82828149	82829721	peak_575	1000	.	2969.50415	6.893913	-1	369	1573	Promoter (<=1kb)	1	82825044	82829473	4430	2	505599	NM_001192065	0	ENSBTAG00000040199	POLR2H	RNA polymerase II subunit H	NO
chr1	82829861	82830512	peak_576	681	.	443.929932	4.326941	-1	363	652	Promoter (<=1kb)	1	82830348	82844403	14056	1	505569	NM_001102487	0	ENSBTAG00000012284	CLCN2	chloride voltage-gated channel 2	NO
chr1	82838821	82839197	peak_577	763	.	287.59259	3.531722	-1	125	377	Exon (NM_001102487/505569, exon 21 of 24)	1	82830348	82844403	14056	1	505569	NM_001102487	8473	ENSBTAG00000012284	CLCN2	chloride voltage-gated channel 2	NO
chr1	82851049	82852278	peak_578	1000	.	1979.779541	6.869062	-1	1014	1230	Promoter (<=1kb)	1	82845019	82851428	6410	2	538666	NM_001076118	0	ENSBTAG00000012273	FAM131A	family with sequence similarity 131 member A	NO
chr1	82852386	82854690	peak_579	1000	.	4130.495605	9.272019	-1	858	2305	Promoter (<=1kb)	1	82845019	82851428	6410	2	538666	NM_001076118	-958	ENSBTAG00000012273	FAM131A	family with sequence similarity 131 member A	NO
chr1	82867329	82868238	peak_580	1000	.	1426.320435	7.468793	-1	546	910	Distal Intergenic	1	82845019	82851428	6410	2	538666	NM_001076118	-15901	ENSBTAG00000012273	FAM131A	family with sequence similarity 131 member A	NO
chr1	82871547	82872987	peak_581	1000	.	3702.155762	9.773991	-1	1143	1441	Distal Intergenic	1	82878892	82888239	9348	2	539784	NM_001101197	15252	ENSBTAG00000005660	PSMD2	proteasome 26S subunit, non-ATPase 2	NO
chr1	82887658	82888731	peak_582	1000	.	2613.652344	9.658021	-1	633	1074	Promoter (<=1kb)	1	82878892	82888239	9348	2	539784	NM_001101197	0	ENSBTAG00000005660	PSMD2	proteasome 26S subunit, non-ATPase 2	NO
chr1	82926812	82927546	peak_583	1000	.	1516.473755	8.432626	-1	339	735	Promoter (<=1kb)	1	82894597	82927145	32549	2	281134	NM_174046	0	ENSBTAG00000005658	ECE2	endothelin converting enzyme 2	NO
chr1	82936863	82937629	peak_584	401	.	307.558075	3.515786	-1	517	767	Promoter (2-3kb)	1	82934066	82934151	86	2	100313093	NR_030816	-2712	ENSBTAG00000040245	MIR1224	microRNA mir-1224	NO
chr1	82967647	82968705	peak_585	1000	.	2827.445068	9.192893	-1	705	1059	Promoter (<=1kb)	1	82960351	82968194	7844	2	530975	NM_001083457	0	ENSBTAG00000006920	ABCF3	ATP binding cassette subfamily F member 3	NO
chr1	82977023	82977558	peak_586	825	.	442.130432	4.040624	-1	237	536	Promoter (1-2kb)	1	82970229	82979113	8885	2	517446	NM_001034523	1555	ENSBTAG00000020106	AP2M1	adaptor related protein complex 2 subunit mu 1	NO
chr1	82978626	82979616	peak_587	1000	.	4316.76709	12.655383	-1	727	991	Promoter (<=1kb)	1	82970229	82979113	8885	2	517446	NM_001034523	0	ENSBTAG00000020106	AP2M1	adaptor related protein complex 2 subunit mu 1	NO
chr1	82995341	82995754	peak_588	1000	.	453.019318	4.456161	-1	270	414	Distal Intergenic	1	82970229	82979113	8885	2	517446	NM_001034523	-16228	ENSBTAG00000020106	AP2M1	adaptor related protein complex 2 subunit mu 1	NO
chr1	82996585	82997230	peak_589	1000	.	1521.484253	7.818517	-1	287	646	Distal Intergenic	1	82970229	82979113	8885	2	517446	NM_001034523	-17472	ENSBTAG00000020106	AP2M1	adaptor related protein complex 2 subunit mu 1	NO
chr1	83012257	83012613	peak_590	1000	.	1253.452393	8.269679	-1	203	357	Distal Intergenic	1	82970229	82979113	8885	2	517446	NM_001034523	-33144	ENSBTAG00000020106	AP2M1	adaptor related protein complex 2 subunit mu 1	NO
chr1	83042933	83043119	peak_591	1000	.	210.011368	3.826072	-1	116	187	Distal Intergenic	1	83064169	83070990	6822	2	519394	NM_001192508	27871	ENSBTAG00000016624	HTR3C	5-hydroxytryptamine (serotonin) receptor 3C, ionotropic	NO
chr1	83122460	83123687	peak_592	1000	.	2467.745605	8.753852	-1	322	1228	Promoter (<=1kb)	1	83122936	83150834	27899	1	511769	NM_001077907	0	ENSBTAG00000017666	ABCC5	ATP binding cassette subfamily C member 5	NO
chr1	83124311	83125017	peak_593	1000	.	995.355835	6.704866	-1	465	707	Promoter (1-2kb)	1	83122936	83150834	27899	1	511769	NM_001077907	1375	ENSBTAG00000017666	ABCC5	ATP binding cassette subfamily C member 5	YES
chr1	83132144	83132609	peak_594	1000	.	1157.941406	6.881907	-1	306	466	Intron (NM_001077907/511769, intron 2 of 6)	1	83122936	83150834	27899	1	511769	NM_001077907	9208	ENSBTAG00000017666	ABCC5	ATP binding cassette subfamily C member 5	NO
chr1	83246700	83247188	peak_595	1000	.	1181.057129	7.944135	-1	203	489	Promoter (<=1kb)	1	83246957	83301294	54338	1	514191	NM_001015596	0	ENSBTAG00000014460	PARL	presenilin associated rhomboid like	NO
chr1	83304157	83304865	peak_596	1000	.	973.694824	6.030247	-1	280	709	Promoter (<=1kb)	1	83304567	83311796	7230	1	614904	NM_001076354	0	ENSBTAG00000014459	MAP6D1	MAP6 domain containing 1	NO
chr1	83330268	83330570	peak_597	953	.	288.617096	4.107549	-1	131	303	Intron (NM_001105367/514192, intron 21 of 30)	1	83304567	83311796	7230	1	614904	NM_001076354	25701	ENSBTAG00000014459	MAP6D1	MAP6 domain containing 1	YES
chr1	83416263	83416852	peak_598	1000	.	1757.823975	7.834918	-1	427	590	Promoter (<=1kb)	1	83313948	83416551	102604	2	514192	NM_001105367	0	ENSBTAG00000014451	YEATS2	YEATS domain containing 2	NO
chr1	83480581	83482495	peak_599	1000	.	7495.037109	12.820731	-1	631	1915	Promoter (<=1kb)	1	83449264	83481681	32418	2	533510	NM_001206196	0	ENSBTAG00000017450	KLHL24	kelch like family member 24	NO
chr1	83489661	83490274	peak_600	1000	.	1404.177856	7.546275	-1	418	614	Distal Intergenic	1	83449264	83481681	32418	2	533510	NM_001206196	-7980	ENSBTAG00000017450	KLHL24	kelch like family member 24	YES
chr1	83491517	83491857	peak_601	1000	.	673.101135	5.833667	-1	184	341	Distal Intergenic	1	83449264	83481681	32418	2	533510	NM_001206196	-9836	ENSBTAG00000017450	KLHL24	kelch like family member 24	YES
chr1	83493256	83493594	peak_602	1000	.	892.178345	7.212125	-1	130	339	Distal Intergenic	1	83449264	83481681	32418	2	533510	NM_001206196	-11575	ENSBTAG00000017450	KLHL24	kelch like family member 24	YES
chr1	83525723	83526077	peak_603	1000	.	460.120667	5.353176	-1	119	355	Distal Intergenic	1	83449264	83481681	32418	2	533510	NM_001206196	-44042	ENSBTAG00000017450	KLHL24	kelch like family member 24	YES
chr1	83527096	83527886	peak_604	1000	.	1097.392334	5.279727	-1	537	791	Distal Intergenic	1	83449264	83481681	32418	2	533510	NM_001206196	-45415	ENSBTAG00000017450	KLHL24	kelch like family member 24	NO
chr1	83561870	83562440	peak_605	1000	.	1285.491943	6.940352	-1	151	571	Distal Intergenic	1	83449264	83481681	32418	2	533510	NM_001206196	-80189	ENSBTAG00000017450	KLHL24	kelch like family member 24	NO
chr1	83563259	83563544	peak_606	870	.	248.712784	3.867605	-1	93	286	Distal Intergenic	1	83449264	83481681	32418	2	533510	NM_001206196	-81578	ENSBTAG00000017450	KLHL24	kelch like family member 24	YES
chr1	83597509	83598001	peak_607	1000	.	1527.452026	6.796507	-1	347	493	Distal Intergenic	1	83449264	83481681	32418	2	533510	NM_001206196	-115828	ENSBTAG00000017450	KLHL24	kelch like family member 24	NO
chr1	83624371	83624547	peak_608	1000	.	332.733124	4.546295	-1	79	177	Distal Intergenic	1	83449264	83481681	32418	2	533510	NM_001206196	-142690	ENSBTAG00000017450	KLHL24	kelch like family member 24	NO
chr1	83639097	83639465	peak_609	570	.	210.406799	3.766462	-1	225	369	Distal Intergenic	1	83449264	83481681	32418	2	533510	NM_001206196	-157416	ENSBTAG00000017450	KLHL24	kelch like family member 24	YES
chr1	83645356	83645619	peak_610	780	.	205.865829	3.757695	-1	135	264	Distal Intergenic	1	83449264	83481681	32418	2	533510	NM_001206196	-163675	ENSBTAG00000017450	KLHL24	kelch like family member 24	NO
chr1	83653378	83653663	peak_611	1000	.	304.424438	3.98064	-1	167	286	Distal Intergenic	1	83752079	83814502	62424	2	767899	NM_001076979	160839	ENSBTAG00000010397	B3GNT5	UDP-GlcNAc:betaGal beta-1,3-N-acetylglucosaminyltransferase 5	YES
chr1	83771858	83772245	peak_612	1000	.	708.752747	5.066373	-1	174	388	Intron (NM_001076979/767899, intron 1 of 2)	1	83752079	83814502	62424	2	767899	NM_001076979	42257	ENSBTAG00000010397	B3GNT5	UDP-GlcNAc:betaGal beta-1,3-N-acetylglucosaminyltransferase 5	YES
chr1	83796155	83796452	peak_613	850	.	253.404495	4.014815	-1	135	298	Intron (NM_001076979/767899, intron 1 of 2)	1	83752079	83814502	62424	2	767899	NM_001076979	18050	ENSBTAG00000010397	B3GNT5	UDP-GlcNAc:betaGal beta-1,3-N-acetylglucosaminyltransferase 5	YES
chr1	83826143	83826888	peak_614	1000	.	1235.263672	5.20767	-1	389	746	Distal Intergenic	1	83752079	83814502	62424	2	767899	NM_001076979	-11641	ENSBTAG00000010397	B3GNT5	UDP-GlcNAc:betaGal beta-1,3-N-acetylglucosaminyltransferase 5	NO
chr1	83960470	83961078	peak_615	1000	.	1249.31665	6.796768	-1	222	609	Promoter (<=1kb)	1	83960762	84019357	58596	1	513504	NM_001205758	0	ENSBTAG00000006548	MCCC1	methylcrotonoyl-CoA carboxylase 1	NO
chr1	84006268	84006534	peak_616	1000	.	330.838806	4.151017	-1	182	267	Intron (NM_001205758/513504, intron 14 of 18)	1	84042262	84074787	32526	1	539869	NM_001102233	-35728	ENSBTAG00000012797	DCUN1D1	defective in cullin neddylation 1 domain containing 1	YES
chr1	84020571	84020880	peak_617	989	.	306.712097	3.772597	-1	218	310	Distal Intergenic	1	84042262	84074787	32526	1	539869	NM_001102233	-21382	ENSBTAG00000012797	DCUN1D1	defective in cullin neddylation 1 domain containing 1	YES
chr1	84021934	84022519	peak_618	1000	.	1952.382935	9.656317	-1	274	586	Distal Intergenic	1	84042262	84074787	32526	1	539869	NM_001102233	-19743	ENSBTAG00000012797	DCUN1D1	defective in cullin neddylation 1 domain containing 1	YES
chr1	84022682	84023490	peak_619	1000	.	2919.320801	9.384209	-1	415	809	Distal Intergenic	1	84042262	84074787	32526	1	539869	NM_001102233	-18772	ENSBTAG00000012797	DCUN1D1	defective in cullin neddylation 1 domain containing 1	YES
chr1	84039580	84039783	peak_620	1000	.	215.480347	3.881488	-1	108	204	Promoter (2-3kb)	1	84042262	84074787	32526	1	539869	NM_001102233	-2479	ENSBTAG00000012797	DCUN1D1	defective in cullin neddylation 1 domain containing 1	YES
chr1	84046850	84048316	peak_621	1000	.	2669.488281	9.179654	-1	715	1467	Intron (NM_001102233/539869, intron 1 of 6)	1	84042262	84074787	32526	1	539869	NM_001102233	4588	ENSBTAG00000012797	DCUN1D1	defective in cullin neddylation 1 domain containing 1	NO
chr1	84056401	84056743	peak_622	727	.	249.329056	3.749955	-1	52	343	Intron (NM_001102233/539869, intron 1 of 6)	1	84042262	84074787	32526	1	539869	NM_001102233	14139	ENSBTAG00000012797	DCUN1D1	defective in cullin neddylation 1 domain containing 1	YES
chr1	84060607	84060914	peak_623	1000	.	449.302338	4.518662	-1	128	308	Exon (NM_001102233/539869, exon 3 of 7)	1	84042262	84074787	32526	1	539869	NM_001102233	18345	ENSBTAG00000012797	DCUN1D1	defective in cullin neddylation 1 domain containing 1	YES
chr1	84081823	84082262	peak_624	1000	.	460.82608	5.518121	-1	141	440	Distal Intergenic	1	84042262	84074787	32526	1	539869	NM_001102233	39561	ENSBTAG00000012797	DCUN1D1	defective in cullin neddylation 1 domain containing 1	YES
chr1	84226041	84226908	peak_625	1000	.	1454.924316	6.657968	-1	602	868	Distal Intergenic	1	84042262	84074787	32526	1	539869	NM_001102233	183779	ENSBTAG00000012797	DCUN1D1	defective in cullin neddylation 1 domain containing 1	NO
chr1	84384955	84385188	peak_626	1000	.	417.707458	5.000839	-1	161	234	Distal Intergenic	1	84042262	84074787	32526	1	539869	NM_001102233	342693	ENSBTAG00000012797	DCUN1D1	defective in cullin neddylation 1 domain containing 1	YES
chr1	86035149	86035722	peak_627	1000	.	1236.290283	7.317611	-1	188	574	Promoter (<=1kb)	1	86035467	86040736	5270	1	513918	NM_001034458	0	ENSBTAG00000023513	DNAJC19	DnaJ heat shock protein family (Hsp40) member C19	NO
chr1	86120895	86121440	peak_628	1000	.	1712.470337	7.796899	-1	290	546	Promoter (<=1kb)	1	86047791	86120959	73169	2	536793	NM_001038562	0	ENSBTAG00000016457	FXR1	FMR1 autosomal homolog 1	NO
chr1	86159751	86160096	peak_629	918	.	317.577728	4.090723	-1	179	346	Distal Intergenic	1	86047791	86120959	73169	2	536793	NM_001038562	-38792	ENSBTAG00000016457	FXR1	FMR1 autosomal homolog 1	YES
chr1	86189746	86190205	peak_630	603	.	277.319397	3.530762	-1	96	460	Distal Intergenic	1	86047791	86120959	73169	2	536793	NM_001038562	-68787	ENSBTAG00000016457	FXR1	FMR1 autosomal homolog 1	YES
chr1	86214042	86214287	peak_631	1000	.	484.164246	5.084868	-1	83	246	Distal Intergenic	1	86047791	86120959	73169	2	536793	NM_001038562	-93083	ENSBTAG00000016457	FXR1	FMR1 autosomal homolog 1	YES
chr1	86318323	86318835	peak_632	627	.	321.548065	3.968992	-1	363	513	Promoter (<=1kb)	1	86318896	86371093	52198	1	534432	NM_001206056	-61	ENSBTAG00000001969	CCDC39	coiled-coil domain containing 39	NO
chr1	86382262	86382884	peak_633	1000	.	927.555603	6.422029	-1	442	623	Promoter (<=1kb)	1	86372984	86382674	9691	2	512635	NM_001101960	0	ENSBTAG00000001968	TTC14	tetratricopeptide repeat domain 14	NO
chr1	87257605	87260975	peak_634	1000	.	9240.144531	8.851156	-1	206	3371	Intron (NM_001075943/531027, intron 7 of 13)	1	87101150	87382424	281275	1	531027	NM_001075943	156455	ENSBTAG00000013219	PEX5L	peroxisomal biogenesis factor 5 like	NO
chr1	87359925	87360273	peak_635	1000	.	519.0755	4.479793	-1	167	349	Intron (NM_001075943/531027, intron 13 of 13)	1	87355898	87482165	126268	2	100141289	NM_001191266	121892	ENSBTAG00000005946	USP13	ubiquitin specific peptidase 13	YES
chr1	87387278	87387611	peak_636	1000	.	1100.676636	7.560815	-1	147	334	Intron (NM_001191266/100141289, intron 16 of 20)	1	87355898	87482165	126268	2	100141289	NM_001191266	94554	ENSBTAG00000005946	USP13	ubiquitin specific peptidase 13	YES
chr1	87426758	87427212	peak_637	1000	.	961.920593	5.826064	-1	310	455	Intron (NM_001191266/100141289, intron 6 of 20)	1	87355898	87482165	126268	2	100141289	NM_001191266	54953	ENSBTAG00000005946	USP13	ubiquitin specific peptidase 13	YES
chr1	87474199	87474439	peak_638	1000	.	378.505188	4.765237	-1	125	241	Intron (NM_001191266/100141289, intron 1 of 20)	1	87355898	87482165	126268	2	100141289	NM_001191266	7726	ENSBTAG00000005946	USP13	ubiquitin specific peptidase 13	YES
chr1	87480860	87481184	peak_639	983	.	319.415405	3.684227	-1	66	325	Promoter (<=1kb)	1	87355898	87482165	126268	2	100141289	NM_001191266	981	ENSBTAG00000005946	USP13	ubiquitin specific peptidase 13	NO
chr1	87481711	87482442	peak_640	1000	.	1495.606934	6.88917	-1	516	732	Promoter (<=1kb)	1	87355898	87482165	126268	2	100141289	NM_001191266	0	ENSBTAG00000005946	USP13	ubiquitin specific peptidase 13	NO
chr1	87518403	87519151	peak_641	1000	.	1697.618896	7.835401	-1	248	749	Promoter (<=1kb)	1	87503554	87518661	15108	2	338061	NM_176656	0	ENSBTAG00000002463	NDUFB5	NADH:ubiquinone oxidoreductase subunit B5	NO
chr1	87567034	87568272	peak_642	1000	.	3715.006592	11.193175	-1	898	1239	Promoter (<=1kb)	1	87536381	87567798	31418	2	100125416	NM_001105035	0	ENSBTAG00000002460	ACTL6A	actin like 6A	NO
chr1	87648177	87648410	peak_643	1000	.	342.548309	4.291052	-1	149	234	Promoter (<=1kb)	1	87648347	87716735	68389	1	525962	NM_001099033	0	ENSBTAG00000002767	GNB4	G protein subunit beta 4	NO
chr1	87764270	87765026	peak_644	1000	.	1123.570435	6.704866	-1	596	757	Promoter (<=1kb)	1	87720811	87764841	44031	2	515180	NM_001206508	0	ENSBTAG00000010485	MFN1	mitofusin 1	NO
chr1	87792685	87793925	peak_645	1000	.	4081.780029	9.445866	-1	910	1241	Distal Intergenic	1	87780771	87786122	5352	2	523536	NM_001099023	-6563	ENSBTAG00000037393	ZNF639	zinc finger protein 639	NO
chr1	87963139	87964998	peak_646	1000	.	2322.544434	9.514456	-1	1074	1860	Distal Intergenic	1	88005950	88038012	32063	1	538512	NM_001076108	-40952	ENSBTAG00000012463	ZMAT3	zinc finger matrin-type 3	NO
chr1	88005720	88006263	peak_647	1000	.	1256.269531	6.909104	-1	246	544	Promoter (<=1kb)	1	88005950	88038012	32063	1	538512	NM_001076108	0	ENSBTAG00000012463	ZMAT3	zinc finger matrin-type 3	NO
chr1	88360762	88361362	peak_648	364	.	218.66098	3.394991	-1	402	601	Intron (NM_001080300/534568, intron 1 of 4)	1	88340911	88350182	9272	1	100125761	NM_001105044	19851	ENSBTAG00000035144	PLCXD1	phosphatidylinositol-specific phospholipase C, X domain containing 1	NO
chr1	88361543	88363046	peak_649	1000	.	4064.59668	10.53336	-1	965	1504	Intron (NM_001080300/534568, intron 1 of 4)	1	88340911	88350182	9272	1	100125761	NM_001105044	20632	ENSBTAG00000035144	PLCXD1	phosphatidylinositol-specific phospholipase C, X domain containing 1	NO
chr1	88375091	88375392	peak_650	1000	.	323.667236	4.890101	-1	160	302	Intron (NM_001080300/534568, intron 1 of 4)	1	88340911	88350182	9272	1	100125761	NM_001105044	34180	ENSBTAG00000035144	PLCXD1	phosphatidylinositol-specific phospholipase C, X domain containing 1	NO
chr1	88394610	88395572	peak_651	1000	.	1311.318359	5.941183	-1	338	963	Intron (NM_001080300/534568, intron 1 of 4)	1	88340911	88350182	9272	1	100125761	NM_001105044	53699	ENSBTAG00000035144	PLCXD1	phosphatidylinositol-specific phospholipase C, X domain containing 1	NO
chr1	88398198	88398600	peak_652	1000	.	749.537048	5.96958	-1	279	403	Intron (NM_001080300/534568, intron 1 of 4)	1	88340911	88350182	9272	1	100125761	NM_001105044	57287	ENSBTAG00000035144	PLCXD1	phosphatidylinositol-specific phospholipase C, X domain containing 1	NO
chr1	88407482	88408621	peak_653	1000	.	2546.75415	7.853593	-1	523	1140	Intron (NM_001080300/534568, intron 1 of 4)	1	88340911	88350182	9272	1	100125761	NM_001105044	66571	ENSBTAG00000035144	PLCXD1	phosphatidylinositol-specific phospholipase C, X domain containing 1	NO
chr1	88417091	88417580	peak_654	1000	.	792.566895	5.969368	-1	301	490	Intron (NM_001080300/534568, intron 1 of 4)	1	88340911	88350182	9272	1	100125761	NM_001105044	76180	ENSBTAG00000035144	PLCXD1	phosphatidylinositol-specific phospholipase C, X domain containing 1	YES
chr1	88425254	88425552	peak_655	1000	.	642.433289	5.438425	-1	150	299	Intron (NM_001080300/534568, intron 1 of 4)	1	88340911	88350182	9272	1	100125761	NM_001105044	84343	ENSBTAG00000035144	PLCXD1	phosphatidylinositol-specific phospholipase C, X domain containing 1	YES
chr1	88426615	88427205	peak_656	1000	.	724.848206	4.950112	-1	400	591	Intron (NM_001080300/534568, intron 1 of 4)	1	88340911	88350182	9272	1	100125761	NM_001105044	85704	ENSBTAG00000035144	PLCXD1	phosphatidylinositol-specific phospholipase C, X domain containing 1	YES
chr1	88881135	88881480	peak_657	825	.	285.508118	3.937446	-1	216	346	Distal Intergenic	1	88158302	88639351	481050	2	534568	NM_001080300	-241784	ENSBTAG00000011377	KCNMB2	potassium calcium-activated channel subfamily M regulatory beta subunit 2	YES
chr1	88895935	88896196	peak_658	858	.	224.69104	3.65375	-1	129	262	Distal Intergenic	1	88158302	88639351	481050	2	534568	NM_001080300	-256584	ENSBTAG00000011377	KCNMB2	potassium calcium-activated channel subfamily M regulatory beta subunit 2	YES
chr1	89548051	89548503	peak_659	1000	.	943.82959	6.982246	-1	212	453	Distal Intergenic	1	90118703	90204389	85687	1	614346	NM_001193029	-570200	ENSBTAG00000021910	TBL1XR1	transducin beta like 1 X-linked receptor 1	NO
chr1	89909618	89910291	peak_660	1000	.	1460.30542	7.928074	-1	231	674	Distal Intergenic	1	90118703	90204389	85687	1	614346	NM_001193029	-208412	ENSBTAG00000021910	TBL1XR1	transducin beta like 1 X-linked receptor 1	NO
chr1	89923105	89923733	peak_661	1000	.	1265.681274	5.960406	-1	317	629	Distal Intergenic	1	90118703	90204389	85687	1	614346	NM_001193029	-194970	ENSBTAG00000021910	TBL1XR1	transducin beta like 1 X-linked receptor 1	YES
chr1	89931579	89931796	peak_662	1000	.	352.319153	4.622357	-1	71	218	Distal Intergenic	1	90118703	90204389	85687	1	614346	NM_001193029	-186907	ENSBTAG00000021910	TBL1XR1	transducin beta like 1 X-linked receptor 1	YES
chr1	89931997	89932422	peak_663	1000	.	795.968689	5.70451	-1	262	426	Distal Intergenic	1	90118703	90204389	85687	1	614346	NM_001193029	-186281	ENSBTAG00000021910	TBL1XR1	transducin beta like 1 X-linked receptor 1	YES
chr1	90029384	90030173	peak_664	1000	.	1729.033691	7.984453	-1	519	790	Distal Intergenic	1	90118703	90204389	85687	1	614346	NM_001193029	-88530	ENSBTAG00000021910	TBL1XR1	transducin beta like 1 X-linked receptor 1	NO
chr1	90607347	90607646	peak_665	1000	.	368.960358	4.520537	-1	163	300	Distal Intergenic	1	90118703	90204389	85687	1	614346	NM_001193029	488644	ENSBTAG00000021910	TBL1XR1	transducin beta like 1 X-linked receptor 1	YES
chr1	92673927	92674413	peak_666	1000	.	1085.14624	6.115216	-1	162	487	Distal Intergenic	1	93146988	94099859	952872	2	530042	NM_001205973	1425446	ENSBTAG00000031891	NLGN1	neuroligin 1	YES
chr1	92691731	92692015	peak_667	825	.	235.207687	3.565004	-1	185	285	Distal Intergenic	1	93146988	94099859	952872	2	530042	NM_001205973	1407844	ENSBTAG00000031891	NLGN1	neuroligin 1	YES
chr1	92990865	92991552	peak_668	1000	.	1073.085205	5.154353	-1	493	688	Distal Intergenic	1	93146988	94099859	952872	2	530042	NM_001205973	1108307	ENSBTAG00000031891	NLGN1	neuroligin 1	NO
chr1	93296156	93296406	peak_669	1000	.	271.461761	3.878494	-1	77	251	Intron (NM_001205973/530042, intron 3 of 5)	1	93146988	94099859	952872	2	530042	NM_001205973	803453	ENSBTAG00000031891	NLGN1	neuroligin 1	YES
chr1	94769131	94769749	peak_670	1000	.	2636.854736	10.884154	-1	389	619	Promoter (<=1kb)	1	94709115	94769373	60259	2	504746	NM_001097573	0	ENSBTAG00000023814	ECT2	epithelial cell transforming 2	NO
chr1	94818659	94819140	peak_671	1000	.	599.994446	5.131911	-1	108	482	Promoter (<=1kb)	1	94818907	94882840	63934	1	534212	NM_001123034	0	ENSBTAG00000020073	NCEH1	neutral cholesterol ester hydrolase 1	NO
chr1	94819440	94819696	peak_672	1000	.	516.593079	5.037951	-1	157	257	Promoter (<=1kb)	1	94818907	94882840	63934	1	534212	NM_001123034	533	ENSBTAG00000020073	NCEH1	neutral cholesterol ester hydrolase 1	NO
chr1	95192398	95192714	peak_673	1000	.	680.756042	6.10006	-1	133	317	Intron (NM_001206211/615534, intron 10 of 24)	1	95029115	95032408	3294	1	514203	NM_001143736	163283	ENSBTAG00000010874	GHSR	growth hormone secretagogue receptor	YES
chr1	95196370	95196897	peak_674	1000	.	908.162292	6.05896	-1	194	528	Intron (NM_001206211/615534, intron 10 of 24)	1	95029115	95032408	3294	1	514203	NM_001143736	167255	ENSBTAG00000010874	GHSR	growth hormone secretagogue receptor	YES
chr1	95362709	95363388	peak_675	1000	.	1023.9599	6.139489	-1	221	680	Intron (NM_001206211/615534, intron 2 of 24)	1	95121236	95406498	285263	2	615534	NM_001206211	43110	ENSBTAG00000019376	FNDC3B	fibronectin type III domain containing 3B	NO
chr1	95392720	95393158	peak_676	1000	.	867.752502	5.941937	-1	262	439	Intron (NM_001206211/615534, intron 1 of 24)	1	95121236	95406498	285263	2	615534	NM_001206211	13340	ENSBTAG00000019376	FNDC3B	fibronectin type III domain containing 3B	NO
chr1	95478469	95480211	peak_677	1000	.	2639.509277	6.999218	-1	1523	1743	Distal Intergenic	1	95121236	95406498	285263	2	615534	NM_001206211	-71971	ENSBTAG00000019376	FNDC3B	fibronectin type III domain containing 3B	NO
chr1	95515320	95515679	peak_678	1000	.	1016.930054	6.433264	-1	159	360	Distal Intergenic	1	95121236	95406498	285263	2	615534	NM_001206211	-108822	ENSBTAG00000019376	FNDC3B	fibronectin type III domain containing 3B	NO
chr1	95656109	95656580	peak_679	672	.	317.318207	3.487553	-1	204	472	Distal Intergenic	1	95750197	95909097	158901	1	514554	NM_001102001	-93617	ENSBTAG00000017490	PLD1	phospholipase D1, phosphatidylcholine-specific	NO
chr1	95749984	95750170	peak_680	1000	.	238.985489	4.045372	-1	56	187	Promoter (<=1kb)	1	95750197	95909097	158901	1	514554	NM_001102001	-27	ENSBTAG00000017490	PLD1	phospholipase D1, phosphatidylcholine-specific	NO
chr1	95994991	95995413	peak_681	1000	.	628.630127	5.05236	-1	140	423	Distal Intergenic	1	95750197	95909097	158901	1	514554	NM_001102001	244794	ENSBTAG00000017490	PLD1	phospholipase D1, phosphatidylcholine-specific	YES
chr1	96021685	96022167	peak_682	694	.	334.978333	3.692533	-1	219	483	Distal Intergenic	1	95750197	95909097	158901	1	514554	NM_001102001	271488	ENSBTAG00000017490	PLD1	phospholipase D1, phosphatidylcholine-specific	NO
chr1	96025941	96026220	peak_683	1000	.	282.291809	4.205674	-1	125	280	Distal Intergenic	1	95750197	95909097	158901	1	514554	NM_001102001	275744	ENSBTAG00000017490	PLD1	phospholipase D1, phosphatidylcholine-specific	YES
chr1	96218471	96218696	peak_684	1000	.	236.043198	3.679213	-1	128	226	Distal Intergenic	1	96452924	96483058	30135	1	282357	NM_001103222	-234228	ENSBTAG00000005386	SLC2A2	solute carrier family 2 member 2	NO
chr1	96220223	96220708	peak_685	521	.	253.417023	3.528934	-1	362	486	Distal Intergenic	1	96452924	96483058	30135	1	282357	NM_001103222	-232216	ENSBTAG00000005386	SLC2A2	solute carrier family 2 member 2	YES
chr1	96332857	96333504	peak_686	1000	.	815.467834	5.600243	-1	465	648	Distal Intergenic	1	96452924	96483058	30135	1	282357	NM_001103222	-119420	ENSBTAG00000005386	SLC2A2	solute carrier family 2 member 2	YES
chr1	96344760	96345154	peak_687	577	.	227.88295	3.694852	-1	228	395	Distal Intergenic	1	96452924	96483058	30135	1	282357	NM_001103222	-107770	ENSBTAG00000005386	SLC2A2	solute carrier family 2 member 2	NO
chr1	96540770	96541485	peak_688	1000	.	792.615295	5.962047	-1	174	716	Promoter (<=1kb)	1	96541095	96557798	16704	1	506307	NM_001192089	0	ENSBTAG00000010550	EIF5A2	eukaryotic translation initiation factor 5A2	NO
chr1	96572127	96572529	peak_689	1000	.	1097.632568	7.396612	-1	196	403	Promoter (<=1kb)	1	96572445	96576821	4377	1	614872	NM_001098131	0	ENSBTAG00000007394	RPL22L1	ribosomal protein L22 like 1	NO
chr1	96591418	96591709	peak_690	1000	.	303.285645	4.090529	-1	224	292	Distal Intergenic	1	96572445	96576821	4377	1	614872	NM_001098131	18973	ENSBTAG00000007394	RPL22L1	ribosomal protein L22 like 1	NO
chr1	97057294	97059216	peak_691	1000	.	6629.798828	10.483203	-1	722	1923	Promoter (1-2kb)	1	97035501	97055587	20087	2	527910	NM_001205947	-1707	ENSBTAG00000004154	SKIL	SKI like proto-oncogene	NO
chr1	97162925	97163868	peak_692	1000	.	3644.23877	10.481808	-1	419	944	Promoter (<=1kb)	1	97094259	97163222	68964	2	528478	NM_001205955	0	ENSBTAG00000001403	PRKCI	protein kinase C iota	NO
chr1	97195987	97196939	peak_693	1000	.	1433.84375	6.046316	-1	179	953	Promoter (<=1kb)	1	97196214	97271658	75445	1	534916	NM_001192833	0	ENSBTAG00000013938	PHC3	polyhomeotic homolog 3	NO
chr1	97421160	97421828	peak_694	1000	.	1199.190796	6.189049	-1	527	669	Promoter (<=1kb)	1	97388346	97421921	33576	2	538938	NM_001205604	93	ENSBTAG00000039442	SEC62	SEC62 homolog, preprotein translocation factor	NO
chr1	97483940	97484268	peak_695	1000	.	799.25824	6.028005	-1	235	329	Distal Intergenic	1	97388346	97421921	33576	2	538938	NM_001205604	-62019	ENSBTAG00000039442	SEC62	SEC62 homolog, preprotein translocation factor	NO
chr1	97537394	97537817	peak_696	1000	.	558.705078	5.242873	-1	228	424	Distal Intergenic	1	97542149	97557519	15371	2	784301	NM_001191385	19702	ENSBTAG00000006415	LRRIQ4	leucine rich repeats and IQ motif containing 4	YES
chr1	97603738	97605052	peak_697	1000	.	3161.340088	9.690723	-1	511	1315	Promoter (<=1kb)	1	97587928	97604139	16212	2	539376	NM_001035424	0	ENSBTAG00000013142	MYNN	myoneurin	NO
chr1	97606020	97606546	peak_698	1000	.	673.156799	5.244421	-1	162	527	Promoter (1-2kb)	1	97607776	97609711	1936	1	509723	NM_001038673	-1230	ENSBTAG00000013141	ACTRT3	actin related protein T3	NO
chr1	97607174	97608009	peak_699	459	.	384.108429	3.569114	-1	648	836	Promoter (<=1kb)	1	97607776	97609711	1936	1	509723	NM_001038673	0	ENSBTAG00000013141	ACTRT3	actin related protein T3	NO
chr1	97612540	97613268	peak_700	1000	.	1191.214844	7.367405	-1	222	729	Promoter (<=1kb)	1	97612791	97613232	442	1	379035	NR_001576	0	ENSBTAG00000043157	TERC	telomerase RNA component	NO
chr1	99256386	99256890	peak_701	732	.	369.69281	3.583531	-1	340	505	Distal Intergenic	1	99362165	99445684	83520	1	538532	NM_001205553	-105275	ENSBTAG00000018727	GOLIM4	golgi integral membrane protein 4	YES
chr1	99360938	99362368	peak_702	1000	.	3374.567383	10.478459	-1	486	1431	Promoter (<=1kb)	1	99362165	99445684	83520	1	538532	NM_001205553	0	ENSBTAG00000018727	GOLIM4	golgi integral membrane protein 4	NO
chr1	99743416	99744720	peak_703	1000	.	4902.635254	12.099735	-1	783	1305	Promoter (<=1kb)	1	99660456	99743550	83095	2	509976	NM_001192238	0	ENSBTAG00000012708	SERPINI1	serpin family I member 1	NO
chr1	101814155	101814557	peak_704	1000	.	1056.393799	6.390206	-1	135	403	Distal Intergenic	1	101522754	101601155	78402	1	534616	NM_001076906	291401	ENSBTAG00000011139	BCHE	butyrylcholinesterase	YES
chr1	103646873	103647368	peak_705	1000	.	777.538208	4.626898	-1	140	496	Distal Intergenic	1	102272282	102388043	115762	1	504366	NM_001114189	1374591	ENSBTAG00000006975	SI	sucrase-isomaltase	NO
chr1	104529403	104529709	peak_706	723	.	221.917679	3.853969	-1	89	307	Distal Intergenic	1	105877308	105908063	30756	2	525044	NM_001192604	1378354	ENSBTAG00000018489	OTOL1	otolin 1	YES
chr1	104814035	104814347	peak_707	1000	.	579.916809	4.775379	-1	181	313	Distal Intergenic	1	105877308	105908063	30756	2	525044	NM_001192604	1093716	ENSBTAG00000018489	OTOL1	otolin 1	YES
chr1	105015149	105015395	peak_708	1000	.	404.46814	5.100605	-1	166	247	Distal Intergenic	1	105877308	105908063	30756	2	525044	NM_001192604	892668	ENSBTAG00000018489	OTOL1	otolin 1	YES
chr1	106054974	106055337	peak_709	905	.	329.333954	4.134136	-1	268	364	Intron (NM_001110774/780785, intron 2 of 2)	1	106028381	106057300	28920	1	780785	NM_001110774	26593	ENSBTAG00000049223	SPTSSB	serine palmitoyltransferase small subunit B	YES
chr1	106098820	106099036	peak_710	1000	.	258.596924	4.171689	-1	74	217	Distal Intergenic	1	106028381	106057300	28920	1	780785	NM_001110774	70439	ENSBTAG00000049223	SPTSSB	serine palmitoyltransferase small subunit B	YES
chr1	106186129	106186734	peak_711	843	.	510.888306	4.245312	-1	468	606	Promoter (<=1kb)	1	106150166	106186579	36414	2	509871	NM_001075420	0	ENSBTAG00000016228	NMD3	NMD3 ribosome export adaptor	NO
chr1	106346272	106346958	peak_712	1000	.	1084.201416	5.429978	-1	489	687	Promoter (<=1kb)	1	106346343	106378850	32508	1	767844	NM_001076963	0	NA	B3GALNT1	beta-1,3-N-acetylgalactosaminyltransferase 1	YES
chr1	106380423	106380812	peak_713	759	.	295.838806	3.583531	-1	174	390	Distal Intergenic	1	106346343	106378850	32508	1	767844	NM_001076963	34080	NA	B3GALNT1	beta-1,3-N-acetylgalactosaminyltransferase 1	YES
chr1	106587454	106588235	peak_714	1000	.	2228.55957	7.945899	-1	520	782	Intron (NM_001099118/541235, intron 1 of 3)	1	106404463	106727153	322691	2	541235	NM_001099118	138918	ENSBTAG00000001274	PPM1L	protein phosphatase, Mg2+/Mn2+ dependent 1L	YES
chr1	106628159	106628460	peak_715	723	.	218.270187	3.524607	-1	256	302	Intron (NM_001099118/541235, intron 1 of 3)	1	106404463	106727153	322691	2	541235	NM_001099118	98693	ENSBTAG00000001274	PPM1L	protein phosphatase, Mg2+/Mn2+ dependent 1L	YES
chr1	106632801	106633053	peak_716	1000	.	282.830688	4.187923	-1	176	253	Intron (NM_001099118/541235, intron 1 of 3)	1	106404463	106727153	322691	2	541235	NM_001099118	94100	ENSBTAG00000001274	PPM1L	protein phosphatase, Mg2+/Mn2+ dependent 1L	YES
chr1	106662453	106663055	peak_717	924	.	557.466858	5.115452	-1	158	603	Intron (NM_001099118/541235, intron 1 of 3)	1	106404463	106727153	322691	2	541235	NM_001099118	64098	ENSBTAG00000001274	PPM1L	protein phosphatase, Mg2+/Mn2+ dependent 1L	YES
chr1	106664481	106664855	peak_718	771	.	289.289398	4.499339	-1	227	375	Intron (NM_001099118/541235, intron 1 of 3)	1	106404463	106727153	322691	2	541235	NM_001099118	62298	ENSBTAG00000001274	PPM1L	protein phosphatase, Mg2+/Mn2+ dependent 1L	NO
chr1	106665505	106665753	peak_719	1000	.	498.955963	5.446781	-1	90	249	Intron (NM_001099118/541235, intron 1 of 3)	1	106404463	106727153	322691	2	541235	NM_001099118	61400	ENSBTAG00000001274	PPM1L	protein phosphatase, Mg2+/Mn2+ dependent 1L	NO
chr1	106666246	106666813	peak_720	712	.	404.688324	3.749269	-1	358	568	Intron (NM_001099118/541235, intron 1 of 3)	1	106404463	106727153	322691	2	541235	NM_001099118	60340	ENSBTAG00000001274	PPM1L	protein phosphatase, Mg2+/Mn2+ dependent 1L	NO
chr1	106670443	106671014	peak_721	677	.	387.233459	3.919935	-1	364	572	Intron (NM_001099118/541235, intron 1 of 3)	1	106404463	106727153	322691	2	541235	NM_001099118	56139	ENSBTAG00000001274	PPM1L	protein phosphatase, Mg2+/Mn2+ dependent 1L	NO
chr1	106725621	106726349	peak_722	836	.	609.537659	4.705155	-1	376	729	Promoter (<=1kb)	1	106404463	106727153	322691	2	541235	NM_001099118	804	ENSBTAG00000001274	PPM1L	protein phosphatase, Mg2+/Mn2+ dependent 1L	NO
chr1	106727083	106728293	peak_723	1000	.	3541.395508	10.127154	-1	816	1211	Promoter (<=1kb)	1	106404463	106727153	322691	2	541235	NM_001099118	0	ENSBTAG00000001274	PPM1L	protein phosphatase, Mg2+/Mn2+ dependent 1L	NO
chr1	106844293	106844560	peak_724	1000	.	457.566101	4.897814	-1	177	268	Distal Intergenic	1	106925312	106985402	60091	1	535090	NM_001159316	-80752	ENSBTAG00000017416	KPNA4	karyopherin subunit alpha 4	YES
chr1	106924169	106925871	peak_725	1000	.	4619.054199	10.241072	-1	700	1703	Promoter (<=1kb)	1	106925312	106985402	60091	1	535090	NM_001159316	0	ENSBTAG00000017416	KPNA4	karyopherin subunit alpha 4	NO
chr1	107028574	107029277	peak_726	1000	.	3110.952393	11.844269	-1	434	704	Promoter (<=1kb)	1	107030008	107042375	12368	1	540154	NM_001080310	-731	ENSBTAG00000008078	TRIM59	tripartite motif containing 59	NO
chr1	107078359	107079298	peak_727	1000	.	1522.178589	8.108083	-1	632	940	Promoter (<=1kb)	1	107045175	107078624	33450	2	353350	NM_001105326	0	ENSBTAG00000005862	SMC4	structural maintenance of chromosomes 4	NO
chr1	107369187	107369436	peak_728	1000	.	536.126953	5.52074	-1	132	250	Distal Intergenic	1	107433482	107440180	6699	2	281856	NM_174355	70744	ENSBTAG00000015150	IL12A	interleukin 12A	YES
chr1	107386312	107386872	peak_729	634	.	355.948975	4.552146	-1	233	561	Distal Intergenic	1	107433482	107440180	6699	2	281856	NM_174355	53308	ENSBTAG00000015150	IL12A	interleukin 12A	NO
chr1	107600533	107601011	peak_730	1000	.	753.239624	5.548113	-1	336	479	Promoter (1-2kb)	1	107552328	107602279	49952	2	535716	NM_001046412	1268	ENSBTAG00000014960	SCHIP1	schwannomin interacting protein 1	YES
chr1	107602217	107602731	peak_731	1000	.	899.001831	5.427751	-1	384	515	Promoter (<=1kb)	1	107552328	107602279	49952	2	535716	NM_001046412	0	ENSBTAG00000014960	SCHIP1	schwannomin interacting protein 1	NO
chr1	107625629	107625961	peak_732	1000	.	556.253052	4.656706	-1	131	333	Distal Intergenic	1	107552328	107602279	49952	2	535716	NM_001046412	-23350	ENSBTAG00000014960	SCHIP1	schwannomin interacting protein 1	NO
chr1	107697615	107699179	peak_733	1000	.	1680.623291	5.555079	-1	509	1565	Distal Intergenic	1	107552328	107602279	49952	2	535716	NM_001046412	-95336	ENSBTAG00000014960	SCHIP1	schwannomin interacting protein 1	NO
chr1	107699396	107700273	peak_734	761	.	667.763855	4.235111	-1	273	878	Distal Intergenic	1	107552328	107602279	49952	2	535716	NM_001046412	-97117	ENSBTAG00000014960	SCHIP1	schwannomin interacting protein 1	NO
chr1	108732438	108733040	peak_735	964	.	581.37616	4.839938	-1	108	603	Promoter (<=1kb)	1	108706092	108732477	26386	2	508337	NM_001075351	0	ENSBTAG00000009263	MFSD1	major facilitator superfamily domain containing 1	NO
chr1	108902775	108903360	peak_736	1000	.	1420.360229	7.883971	-1	427	586	Promoter (<=1kb)	1	108852511	108903175	50665	2	513309	NM_001206149	0	ENSBTAG00000027795	GFM1	G elongation factor mitochondrial 1	NO
chr1	108938241	108939192	peak_737	1000	.	1643.289062	8.059681	-1	592	952	Promoter (<=1kb)	1	108908352	108938800	30449	2	533379	NM_001038158	0	ENSBTAG00000004126	MLF1	myeloid leukemia factor 1	NO
chr1	108940242	108940580	peak_738	1000	.	622.708374	5.486879	-1	110	339	Promoter (1-2kb)	1	108908352	108938800	30449	2	533379	NM_001038158	-1442	ENSBTAG00000004126	MLF1	myeloid leukemia factor 1	YES
chr1	108952780	108953350	peak_739	835	.	477.059113	4.523421	-1	467	571	Distal Intergenic	1	108908352	108938800	30449	2	533379	NM_001038158	-13980	ENSBTAG00000004126	MLF1	myeloid leukemia factor 1	YES
chr1	109413313	109413877	peak_740	837	.	472.636047	4.209953	-1	440	565	Promoter (<=1kb)	1	108966570	109413780	447211	2	509437	NM_001075404	0	ENSBTAG00000031561	RSRC1	arginine and serine rich coiled-coil 1	NO
chr1	110162762	110163393	peak_741	1000	.	705.856689	5.785673	-1	149	632	Promoter (<=1kb)	1	110158197	110164262	6066	2	541148	NM_001076259	869	ENSBTAG00000009012	PTX3	pentraxin 3	NO
chr1	110437799	110438821	peak_742	1000	.	3583.334473	9.717816	-1	539	1023	Distal Intergenic	1	110447554	110461439	13886	1	514613	NM_001206311	-8733	ENSBTAG00000003851	CCNL1	cyclin L1	NO
chr1	110447765	110449358	peak_743	1000	.	3568.562988	9.481722	-1	844	1594	Promoter (<=1kb)	1	110447554	110461439	13886	1	514613	NM_001206311	211	ENSBTAG00000003851	CCNL1	cyclin L1	NO
chr1	110464632	110465045	peak_744	1000	.	425.192047	4.357034	-1	136	414	Distal Intergenic	1	110447554	110461439	13886	1	514613	NM_001206311	17078	ENSBTAG00000003851	CCNL1	cyclin L1	YES
chr1	110474549	110474912	peak_745	1000	.	395.288208	4.689478	-1	278	364	Distal Intergenic	1	110447554	110461439	13886	1	514613	NM_001206311	26995	ENSBTAG00000003851	CCNL1	cyclin L1	NO
chr1	110476752	110477207	peak_746	1000	.	519.642395	4.896521	-1	200	456	Distal Intergenic	1	110447554	110461439	13886	1	514613	NM_001206311	29198	ENSBTAG00000003851	CCNL1	cyclin L1	NO
chr1	110477718	110478279	peak_747	1000	.	680.544434	4.609866	-1	140	562	Distal Intergenic	1	110447554	110461439	13886	1	514613	NM_001206311	30164	ENSBTAG00000003851	CCNL1	cyclin L1	NO
chr1	110481491	110481882	peak_748	1000	.	728.065186	5.467803	-1	103	392	Distal Intergenic	1	110447554	110461439	13886	1	514613	NM_001206311	33937	ENSBTAG00000003851	CCNL1	cyclin L1	NO
chr1	110483678	110484155	peak_749	1000	.	566.277527	4.722058	-1	262	478	Distal Intergenic	1	110447554	110461439	13886	1	514613	NM_001206311	36124	ENSBTAG00000003851	CCNL1	cyclin L1	YES
chr1	110498754	110499055	peak_750	1000	.	497.304779	5.2195	-1	155	302	Distal Intergenic	1	110447554	110461439	13886	1	514613	NM_001206311	51200	ENSBTAG00000003851	CCNL1	cyclin L1	YES
chr1	110518243	110519484	peak_751	1000	.	2979.031494	9.134027	-1	472	1242	Distal Intergenic	1	110447554	110461439	13886	1	514613	NM_001206311	70689	ENSBTAG00000003851	CCNL1	cyclin L1	YES
chr1	110520008	110520808	peak_752	836	.	669.539612	4.697176	-1	615	801	Distal Intergenic	1	110447554	110461439	13886	1	514613	NM_001206311	72454	ENSBTAG00000003851	CCNL1	cyclin L1	YES
chr1	110526894	110527610	peak_753	1000	.	1140.155518	5.091539	-1	562	717	Distal Intergenic	1	110447554	110461439	13886	1	514613	NM_001206311	79340	ENSBTAG00000003851	CCNL1	cyclin L1	NO
chr1	110529561	110529802	peak_754	1000	.	482.54541	5.100601	-1	145	242	Distal Intergenic	1	110447554	110461439	13886	1	514613	NM_001206311	82007	ENSBTAG00000003851	CCNL1	cyclin L1	NO
chr1	110531226	110531427	peak_755	1000	.	321.525421	4.514257	-1	74	202	Distal Intergenic	1	110447554	110461439	13886	1	514613	NM_001206311	83672	ENSBTAG00000003851	CCNL1	cyclin L1	YES
chr1	110533204	110533881	peak_756	839	.	569.103638	4.39354	-1	367	678	Distal Intergenic	1	110447554	110461439	13886	1	514613	NM_001206311	85650	ENSBTAG00000003851	CCNL1	cyclin L1	NO
chr1	110534153	110534584	peak_757	1000	.	741.826782	6.770288	-1	283	432	Distal Intergenic	1	110447554	110461439	13886	1	514613	NM_001206311	86599	ENSBTAG00000003851	CCNL1	cyclin L1	NO
chr1	110779254	110780249	peak_758	1000	.	3348.234131	10.028728	-1	768	996	Distal Intergenic	1	110928200	110955891	27692	2	540975	NM_001206048	175642	ENSBTAG00000012120	TIPARP	TCDD inducible poly(ADP-ribose) polymerase	NO
chr1	110780367	110780631	peak_759	1000	.	399.99231	4.631756	-1	144	265	Distal Intergenic	1	110928200	110955891	27692	2	540975	NM_001206048	175260	ENSBTAG00000012120	TIPARP	TCDD inducible poly(ADP-ribose) polymerase	NO
chr1	110783633	110785398	peak_760	1000	.	4715.004883	9.150987	-1	333	1766	Distal Intergenic	1	110928200	110955891	27692	2	540975	NM_001206048	170493	ENSBTAG00000012120	TIPARP	TCDD inducible poly(ADP-ribose) polymerase	NO
chr1	110955197	110956511	peak_761	1000	.	2856.203125	8.01087	-1	795	1315	Promoter (<=1kb)	1	110928200	110955891	27692	2	540975	NM_001206048	0	ENSBTAG00000012120	TIPARP	TCDD inducible poly(ADP-ribose) polymerase	NO
chr1	111000834	111001761	peak_762	1000	.	2242.718018	6.041646	-1	173	928	Distal Intergenic	1	110928200	110955891	27692	2	540975	NM_001206048	-44943	ENSBTAG00000012120	TIPARP	TCDD inducible poly(ADP-ribose) polymerase	YES
chr1	111095365	111096341	peak_763	1000	.	1940.939575	9.215717	-1	330	977	Promoter (<=1kb)	1	111095801	111107056	11256	1	767980	NM_001077044	0	ENSBTAG00000018471	SSR3	signal sequence receptor subunit 3	NO
chr1	111107414	111107579	peak_764	1000	.	230.781326	4.351963	-1	94	166	Distal Intergenic	1	111095801	111107056	11256	1	767980	NM_001077044	11613	ENSBTAG00000018471	SSR3	signal sequence receptor subunit 3	YES
chr1	111176604	111177057	peak_765	1000	.	739.633728	4.932907	-1	208	454	Intron (NM_001025336/526133, intron 8 of 13)	1	111095801	111107056	11256	1	767980	NM_001077044	80803	ENSBTAG00000018471	SSR3	signal sequence receptor subunit 3	YES
chr1	111186161	111186664	peak_766	1000	.	664.03302	5.10268	-1	357	504	Intron (NM_001025336/526133, intron 7 of 13)	1	111095801	111107056	11256	1	767980	NM_001077044	90360	ENSBTAG00000018471	SSR3	signal sequence receptor subunit 3	YES
chr1	111193776	111194094	peak_767	1000	.	690.233826	5.425601	-1	108	319	Intron (NM_001025336/526133, intron 4 of 13)	1	111095801	111107056	11256	1	767980	NM_001077044	97975	ENSBTAG00000018471	SSR3	signal sequence receptor subunit 3	YES
chr1	111199297	111199549	peak_768	1000	.	494.346069	4.868466	-1	186	253	Intron (NM_001025336/526133, intron 3 of 13)	1	111095801	111107056	11256	1	767980	NM_001077044	103496	ENSBTAG00000018471	SSR3	signal sequence receptor subunit 3	YES
chr1	111229783	111230327	peak_769	1000	.	1556.976074	6.469285	-1	269	545	Intron (NM_001025336/526133, intron 2 of 13)	1	111095801	111107056	11256	1	767980	NM_001077044	133982	ENSBTAG00000018471	SSR3	signal sequence receptor subunit 3	NO
chr1	111247804	111248077	peak_770	1000	.	346.296387	4.281231	-1	84	274	Intron (NM_001025336/526133, intron 1 of 13)	1	111095801	111107056	11256	1	767980	NM_001077044	152003	ENSBTAG00000018471	SSR3	signal sequence receptor subunit 3	YES
chr1	111752445	111752761	peak_771	1000	.	979.299011	6.88826	-1	201	317	Intron (NM_001206436/511200, intron 7 of 15)	1	111732898	111804777	71880	2	511200	NM_001206436	52016	ENSBTAG00000013013	GMPS	guanine monophosphate synthase	YES
chr1	111797999	111798427	peak_772	1000	.	489.385376	4.770986	-1	295	429	Intron (NM_001206436/511200, intron 1 of 15)	1	111732898	111804777	71880	2	511200	NM_001206436	6350	ENSBTAG00000013013	GMPS	guanine monophosphate synthase	YES
chr1	111802666	111804295	peak_773	1000	.	5737.438965	12.760766	-1	1027	1630	Promoter (<=1kb)	1	111732898	111804777	71880	2	511200	NM_001206436	482	ENSBTAG00000013013	GMPS	guanine monophosphate synthase	NO
chr1	111807494	111807772	peak_774	959	.	267.623413	3.970363	-1	186	279	Promoter (2-3kb)	1	111732898	111804777	71880	2	511200	NM_001206436	-2717	ENSBTAG00000013013	GMPS	guanine monophosphate synthase	YES
chr1	111828779	111829562	peak_775	1000	.	2706.01416	9.593315	-1	307	784	Promoter (<=1kb)	1	111829274	111850037	20764	1	517797	NM_001075758	0	ENSBTAG00000014318	SLC33A1	solute carrier family 33 member 1	NO
chr1	111876203	111876469	peak_776	1000	.	303.643066	3.922881	-1	142	267	Distal Intergenic	1	111829274	111850037	20764	1	517797	NM_001075758	46929	ENSBTAG00000014318	SLC33A1	solute carrier family 33 member 1	NO
chr1	112315406	112315732	peak_777	1000	.	565.942749	5.133745	-1	178	327	Distal Intergenic	1	112478989	112595507	116519	2	536741	NM_001192884	279775	ENSBTAG00000002075	MME	membrane metalloendopeptidase	YES
chr1	112400497	112400836	peak_778	683	.	232.05484	3.705005	-1	254	340	Distal Intergenic	1	112478989	112595507	116519	2	536741	NM_001192884	194671	ENSBTAG00000002075	MME	membrane metalloendopeptidase	YES
chr1	112595343	112595823	peak_779	519	.	249.806366	3.779268	-1	423	481	Promoter (<=1kb)	1	112478989	112595507	116519	2	536741	NM_001192884	0	ENSBTAG00000002075	MME	membrane metalloendopeptidase	YES
chr1	113117162	113117553	peak_780	895	.	350.869263	3.588531	-1	242	392	Distal Intergenic	1	113326616	113371551	44936	1	509583	NM_001080251	-209063	ENSBTAG00000006142	DHX36	DEAH-box helicase 36	NO
chr1	113326409	113326817	peak_781	1000	.	969.345154	6.580739	-1	165	409	Promoter (<=1kb)	1	113326616	113371551	44936	1	509583	NM_001080251	0	ENSBTAG00000006142	DHX36	DEAH-box helicase 36	NO
chr1	113520142	113520605	peak_782	1000	.	630.830261	5.424279	-1	262	464	Promoter (<=1kb)	1	113382720	113519789	137070	2	531741	NM_001205989	-353	ENSBTAG00000013439	ARHGEF26	Rho guanine nucleotide exchange factor 26	NO
chr1	114557876	114560136	peak_783	1000	.	6085.231934	10.86062	-1	1322	2261	Promoter (<=1kb)	1	114554441	114558377	3937	2	784133	NM_001102531	0	ENSBTAG00000055257	RAP2B	RAP2B, member of RAS oncogene family	NO
chr1	114828877	114829176	peak_784	1000	.	358.723083	4.622181	-1	132	300	Distal Intergenic	1	114908447	114910097	1651	2	281963	NM_174410	80921	ENSBTAG00000001465	P2RY1	purinergic receptor P2Y1	YES
chr1	114841162	114841615	peak_785	661	.	300.053772	3.665071	-1	183	454	Distal Intergenic	1	114908447	114910097	1651	2	281963	NM_174410	68482	ENSBTAG00000001465	P2RY1	purinergic receptor P2Y1	YES
chr1	114899692	114900042	peak_786	1000	.	711.933777	5.424589	-1	151	351	Distal Intergenic	1	114908447	114910097	1651	2	281963	NM_174410	10055	ENSBTAG00000001465	P2RY1	purinergic receptor P2Y1	YES
chr1	114909633	114910894	peak_787	1000	.	2138.440918	6.551333	-1	786	1262	Promoter (<=1kb)	1	114908447	114910097	1651	2	281963	NM_174410	0	ENSBTAG00000001465	P2RY1	purinergic receptor P2Y1	NO
chr1	115342729	115342907	peak_788	1000	.	234.326187	3.960266	-1	91	179	Intron (NM_001099725/781653, intron 2 of 7)	1	115306074	115461588	155515	2	781653	NM_001099725	118681	ENSBTAG00000004564	MBNL1	muscleblind like splicing regulator 1	YES
chr1	115353433	115354642	peak_789	1000	.	2712.986816	6.877102	-1	781	1210	Intron (NM_001099725/781653, intron 1 of 7)	1	115306074	115461588	155515	2	781653	NM_001099725	106946	ENSBTAG00000004564	MBNL1	muscleblind like splicing regulator 1	YES
chr1	115355790	115356274	peak_790	1000	.	1480.795776	7.186983	-1	324	485	Intron (NM_001099725/781653, intron 1 of 7)	1	115306074	115461588	155515	2	781653	NM_001099725	105314	ENSBTAG00000004564	MBNL1	muscleblind like splicing regulator 1	NO
chr1	115356547	115357374	peak_791	1000	.	1424.135986	6.614892	-1	304	828	Intron (NM_001099725/781653, intron 1 of 7)	1	115306074	115461588	155515	2	781653	NM_001099725	104214	ENSBTAG00000004564	MBNL1	muscleblind like splicing regulator 1	NO
chr1	115364525	115364850	peak_792	894	.	291.28714	3.820354	-1	174	326	Intron (NM_001099725/781653, intron 1 of 7)	1	115306074	115461588	155515	2	781653	NM_001099725	96738	ENSBTAG00000004564	MBNL1	muscleblind like splicing regulator 1	YES
chr1	115377099	115378192	peak_793	1000	.	2130.919434	7.837757	-1	978	1094	Intron (NM_001099725/781653, intron 1 of 7)	1	115306074	115461588	155515	2	781653	NM_001099725	83396	ENSBTAG00000004564	MBNL1	muscleblind like splicing regulator 1	NO
chr1	115384958	115385490	peak_794	1000	.	919.546387	6.015797	-1	375	533	Intron (NM_001099725/781653, intron 1 of 7)	1	115306074	115461588	155515	2	781653	NM_001099725	76098	ENSBTAG00000004564	MBNL1	muscleblind like splicing regulator 1	NO
chr1	115458645	115459017	peak_795	1000	.	1349.684326	8.151344	-1	163	373	Promoter (2-3kb)	1	115306074	115461588	155515	2	781653	NM_001099725	2571	ENSBTAG00000004564	MBNL1	muscleblind like splicing regulator 1	NO
chr1	115462221	115463186	peak_796	1000	.	1354.917847	6.08289	-1	878	966	Promoter (<=1kb)	1	115306074	115461588	155515	2	781653	NM_001099725	-633	ENSBTAG00000004564	MBNL1	muscleblind like splicing regulator 1	NO
chr1	115481064	115481322	peak_797	1000	.	573.927979	5.520886	-1	167	259	Distal Intergenic	1	115306074	115461588	155515	2	781653	NM_001099725	-19476	ENSBTAG00000004564	MBNL1	muscleblind like splicing regulator 1	YES
chr1	115482690	115483266	peak_798	1000	.	1509.756592	6.979296	-1	260	577	Distal Intergenic	1	115306074	115461588	155515	2	781653	NM_001099725	-21102	ENSBTAG00000004564	MBNL1	muscleblind like splicing regulator 1	YES
chr1	115487245	115487674	peak_799	1000	.	845.766907	6.554686	-1	331	430	Distal Intergenic	1	115306074	115461588	155515	2	781653	NM_001099725	-25657	ENSBTAG00000004564	MBNL1	muscleblind like splicing regulator 1	YES
chr1	115494823	115497197	peak_800	1000	.	3897.186768	6.988568	-1	1071	2375	Distal Intergenic	1	115306074	115461588	155515	2	781653	NM_001099725	-33235	ENSBTAG00000004564	MBNL1	muscleblind like splicing regulator 1	NO
chr1	115498321	115498786	peak_801	1000	.	567.188416	4.85802	-1	265	466	Distal Intergenic	1	115306074	115461588	155515	2	781653	NM_001099725	-36733	ENSBTAG00000004564	MBNL1	muscleblind like splicing regulator 1	NO
chr1	116183944	116184182	peak_802	979	.	233.928757	3.950311	-1	96	239	Distal Intergenic	1	116033621	116050034	16414	2	519557	NM_001075791	-133910	ENSBTAG00000011569	AADAC	arylacetamide deacetylase (esterase)	YES
chr1	117015632	117016080	peak_803	768	.	344.624695	4.089655	-1	299	449	Promoter (<=1kb)	1	116654940	117015878	360939	2	538979	NM_001206505	0	ENSBTAG00000021703	MED12L	mediator complex subunit 12L	NO
chr1	117017093	117017576	peak_804	1000	.	494.284821	4.646084	-1	81	484	Promoter (1-2kb)	1	116654940	117015878	360939	2	538979	NM_001206505	-1215	ENSBTAG00000021703	MED12L	mediator complex subunit 12L	NO
chr1	117361159	117362831	peak_805	1000	.	4329.532227	9.595587	-1	782	1673	Promoter (<=1kb)	1	117361864	117380744	18881	1	785659	NM_001207054	0	ENSBTAG00000023445	SIAH2	siah E3 ubiquitin protein ligase 2	NO
chr1	117366517	117366882	peak_806	1000	.	442.588196	4.341631	-1	287	366	Intron (NM_001207054/785659, intron 1 of 1)	1	117361864	117380744	18881	1	785659	NM_001207054	4653	ENSBTAG00000023445	SIAH2	siah E3 ubiquitin protein ligase 2	YES
chr1	117392912	117393172	peak_807	1000	.	313.234283	4.05886	-1	100	261	Distal Intergenic	1	117361864	117380744	18881	1	785659	NM_001207054	31048	ENSBTAG00000023445	SIAH2	siah E3 ubiquitin protein ligase 2	YES
chr1	117536738	117537779	peak_808	1000	.	1998.03064	6.751821	-1	811	1042	Promoter (<=1kb)	1	117507280	117537602	30323	2	783831	NM_001103103	0	ENSBTAG00000031435	SELENOT	selenoprotein T	NO
chr1	117597715	117598963	peak_809	1000	.	4384.305664	11.589825	-1	468	1249	Promoter (<=1kb)	1	117556215	117597949	41735	2	614746	NM_001102283	0	ENSBTAG00000009106	EIF2A	eukaryotic translation initiation factor 2A	NO
chr1	117715815	117717225	peak_810	1000	.	2941.733154	6.494247	-1	126	1411	Promoter (1-2kb)	1	117672585	117718237	45653	2	541277	NM_001144101	1012	ENSBTAG00000018402	TSC22D2	TSC22 domain family member 2	NO
chr1	117717327	117718788	peak_811	1000	.	2822.555176	7.098358	-1	1005	1462	Promoter (<=1kb)	1	117672585	117718237	45653	2	541277	NM_001144101	0	ENSBTAG00000018402	TSC22D2	TSC22 domain family member 2	NO
chr1	117763931	117764350	peak_812	694	.	291.522552	3.73773	-1	290	420	Distal Intergenic	1	117672585	117718237	45653	2	541277	NM_001144101	-45694	ENSBTAG00000018402	TSC22D2	TSC22 domain family member 2	NO
chr1	117790425	117790666	peak_813	866	.	209.65889	3.696505	-1	119	242	Distal Intergenic	1	117672585	117718237	45653	2	541277	NM_001144101	-72188	ENSBTAG00000018402	TSC22D2	TSC22 domain family member 2	YES
chr1	117800575	117800794	peak_814	1000	.	400.769287	5.318407	-1	90	220	Distal Intergenic	1	117672585	117718237	45653	2	541277	NM_001144101	-82338	ENSBTAG00000018402	TSC22D2	TSC22 domain family member 2	YES
chr1	117903519	117903801	peak_815	996	.	281.923218	3.878206	-1	202	283	Distal Intergenic	1	117672585	117718237	45653	2	541277	NM_001144101	-185282	ENSBTAG00000018402	TSC22D2	TSC22 domain family member 2	NO
chr1	117912056	117912393	peak_816	996	.	336.652679	4.206711	-1	150	338	Distal Intergenic	1	117672585	117718237	45653	2	541277	NM_001144101	-193819	ENSBTAG00000018402	TSC22D2	TSC22 domain family member 2	YES
chr1	117935616	117935988	peak_817	718	.	267.914551	3.639803	-1	241	373	Distal Intergenic	1	117672585	117718237	45653	2	541277	NM_001144101	-217379	ENSBTAG00000018402	TSC22D2	TSC22 domain family member 2	YES
chr1	117938539	117938888	peak_818	857	.	300.006775	3.553696	-1	213	350	Distal Intergenic	1	117672585	117718237	45653	2	541277	NM_001144101	-220302	ENSBTAG00000018402	TSC22D2	TSC22 domain family member 2	NO
chr1	117947359	117947572	peak_819	1000	.	281.952301	4.394273	-1	88	214	Distal Intergenic	1	117672585	117718237	45653	2	541277	NM_001144101	-229122	ENSBTAG00000018402	TSC22D2	TSC22 domain family member 2	NO
chr1	117999273	117999569	peak_820	995	.	295.374695	3.749955	-1	106	297	Distal Intergenic	1	118213388	118220076	6689	1	539034	NM_001128197	-213819	ENSBTAG00000011150	PFN2	profilin 2	YES
chr1	118016947	118017219	peak_821	1000	.	579.255005	5.44819	-1	124	273	Distal Intergenic	1	118213388	118220076	6689	1	539034	NM_001128197	-196169	ENSBTAG00000011150	PFN2	profilin 2	YES
chr1	118128355	118129043	peak_822	1000	.	770.236023	4.456199	-1	359	689	Distal Intergenic	1	118213388	118220076	6689	1	539034	NM_001128197	-84345	ENSBTAG00000011150	PFN2	profilin 2	YES
chr1	118139827	118140510	peak_823	1000	.	1404.876953	5.761503	-1	479	684	Distal Intergenic	1	118213388	118220076	6689	1	539034	NM_001128197	-72878	ENSBTAG00000011150	PFN2	profilin 2	YES
chr1	118212682	118213824	peak_824	804	.	918.61438	4.738974	-1	595	1143	Promoter (<=1kb)	1	118213388	118220076	6689	1	539034	NM_001128197	0	ENSBTAG00000011150	PFN2	profilin 2	NO
chr1	118335645	118335988	peak_825	1000	.	544.660645	4.82826	-1	151	344	Intron (NM_001076142/539035, intron 1 of 9)	1	118223007	118350034	127028	2	539035	NM_001076142	14046	ENSBTAG00000011147	RNF13	ring finger protein 13	NO
chr1	118349707	118350811	peak_826	1000	.	4175.917969	12.213274	-1	474	1105	Promoter (<=1kb)	1	118223007	118350034	127028	2	539035	NM_001076142	0	ENSBTAG00000011147	RNF13	ring finger protein 13	NO
chr1	118495876	118496031	peak_827	1000	.	213.29129	4.271502	-1	86	156	Promoter (1-2kb)	1	118497123	118642804	145682	1	614786	NM_001193047	-1092	ENSBTAG00000007814	WWTR1	WW domain containing transcription regulator 1	NO
chr1	118496160	118496886	peak_828	1000	.	1068.650635	6.22721	-1	259	727	Promoter (<=1kb)	1	118497123	118642804	145682	1	614786	NM_001193047	-237	ENSBTAG00000007814	WWTR1	WW domain containing transcription regulator 1	NO
chr1	118497929	118498218	peak_829	879	.	254.835205	4.177144	-1	190	290	Promoter (<=1kb)	1	118497123	118642804	145682	1	614786	NM_001193047	806	ENSBTAG00000007814	WWTR1	WW domain containing transcription regulator 1	NO
chr1	118609800	118609972	peak_830	1000	.	262.340546	4.44319	-1	87	173	Intron (NM_001193047/614786, intron 2 of 5)	1	118663092	118690685	27594	2	507646	NM_001034306	80713	ENSBTAG00000001893	TM4SF4	transmembrane 4 L six family member 4	YES
chr1	118615137	118615691	peak_831	1000	.	575.841064	4.468187	-1	209	555	Exon (NM_001193047/614786, exon 3 of 6)	1	118663092	118690685	27594	2	507646	NM_001034306	74994	ENSBTAG00000001893	TM4SF4	transmembrane 4 L six family member 4	YES
chr1	118622840	118623052	peak_832	942	.	200.735886	3.897272	-1	129	213	Intron (NM_001193047/614786, intron 3 of 5)	1	118663092	118690685	27594	2	507646	NM_001034306	67633	ENSBTAG00000001893	TM4SF4	transmembrane 4 L six family member 4	YES
chr1	118626392	118626666	peak_833	882	.	242.680237	4.150691	-1	106	275	Intron (NM_001193047/614786, intron 3 of 5)	1	118663092	118690685	27594	2	507646	NM_001034306	64019	ENSBTAG00000001893	TM4SF4	transmembrane 4 L six family member 4	YES
chr1	118626945	118627208	peak_834	1000	.	336.928223	4.281231	-1	169	264	Intron (NM_001193047/614786, intron 3 of 5)	1	118663092	118690685	27594	2	507646	NM_001034306	63477	ENSBTAG00000001893	TM4SF4	transmembrane 4 L six family member 4	YES
chr1	118809238	118809531	peak_835	738	.	217.003952	3.593883	-1	158	294	Promoter (<=1kb)	1	118809503	118817969	8467	1	533038	NM_001075980	0	ENSBTAG00000015163	TM4SF1	transmembrane 4 L six family member 1	YES
chr1	119026751	119027305	peak_836	1000	.	912.486816	5.919255	-1	336	555	Intron (NM_001191177/783104, intron 6 of 16)	1	119005071	119045998	40928	2	783104	NM_001191177	18693	ENSBTAG00000002395	HPS3	HPS3 biogenesis of lysosomal organelles complex 2 subunit 1	YES
chr1	119045797	119046311	peak_837	999	.	514.667603	4.05886	-1	364	515	Promoter (<=1kb)	1	119005071	119045998	40928	2	783104	NM_001191177	0	ENSBTAG00000002395	HPS3	HPS3 biogenesis of lysosomal organelles complex 2 subunit 1	NO
chr1	119073945	119074597	peak_838	1000	.	1568.747437	8.507611	-1	255	653	Promoter (<=1kb)	1	119074242	119136022	61781	1	539633	NM_001192286	0	ENSBTAG00000019704	HLTF	helicase like transcription factor	NO
chr1	119158941	119159461	peak_839	1000	.	620.849792	4.92556	-1	181	521	Intron (NM_001045867/280812, intron 5 of 6)	1	119150401	119191206	40806	2	280812	NM_001045867	31745	ENSBTAG00000001721	GYG1	glycogenin 1	YES
chr1	119160517	119160907	peak_840	1000	.	489.463043	4.507966	-1	340	391	Intron (NM_001045867/280812, intron 5 of 6)	1	119150401	119191206	40806	2	280812	NM_001045867	30299	ENSBTAG00000001721	GYG1	glycogenin 1	YES
chr1	119162419	119163254	peak_841	1000	.	2563.111816	7.887095	-1	526	836	Intron (NM_001045867/280812, intron 5 of 6)	1	119150401	119191206	40806	2	280812	NM_001045867	27952	ENSBTAG00000001721	GYG1	glycogenin 1	YES
chr1	119164517	119164773	peak_842	1000	.	401.669495	4.567865	-1	121	257	Intron (NM_001045867/280812, intron 5 of 6)	1	119150401	119191206	40806	2	280812	NM_001045867	26433	ENSBTAG00000001721	GYG1	glycogenin 1	YES
chr1	119167992	119168333	peak_843	1000	.	858.098145	6.162331	-1	179	342	Intron (NM_001045867/280812, intron 5 of 6)	1	119150401	119191206	40806	2	280812	NM_001045867	22873	ENSBTAG00000001721	GYG1	glycogenin 1	YES
chr1	119169972	119170511	peak_844	1000	.	1001.06189	6.473933	-1	273	540	Intron (NM_001045867/280812, intron 5 of 6)	1	119150401	119191206	40806	2	280812	NM_001045867	20695	ENSBTAG00000001721	GYG1	glycogenin 1	YES
chr1	119176728	119176986	peak_845	1000	.	377.277649	4.269416	-1	82	259	Intron (NM_001045867/280812, intron 4 of 6)	1	119150401	119191206	40806	2	280812	NM_001045867	14220	ENSBTAG00000001721	GYG1	glycogenin 1	YES
chr1	119190088	119191052	peak_846	843	.	813.77594	4.2914	-1	706	965	Promoter (<=1kb)	1	119150401	119191206	40806	2	280812	NM_001045867	154	ENSBTAG00000001721	GYG1	glycogenin 1	NO
chr1	119191154	119191349	peak_847	1000	.	336.849396	4.738974	-1	61	196	Promoter (<=1kb)	1	119150401	119191206	40806	2	280812	NM_001045867	0	ENSBTAG00000001721	GYG1	glycogenin 1	NO
chr1	119204867	119205531	peak_848	1000	.	1355.483887	7.523901	-1	263	665	Distal Intergenic	1	119150401	119191206	40806	2	280812	NM_001045867	-13661	ENSBTAG00000001721	GYG1	glycogenin 1	YES
chr1	119361525	119361849	peak_849	1000	.	567.538513	5.187319	-1	185	325	Intron (NM_001105350/510039, intron 3 of 10)	1	119339509	119376509	37001	2	510039	NM_001105350	14660	ENSBTAG00000000456	CPB1	carboxypeptidase B1	YES
chr1	119899252	119899493	peak_850	842	.	203.745621	3.772927	-1	97	242	Distal Intergenic	1	119465679	119521250	55572	2	281607	NM_174233	-378002	ENSBTAG00000045633	AGTR1	angiotensin II receptor type 1	NO
chr1	120852903	120853171	peak_851	814	.	218.961136	3.607795	-1	80	269	Distal Intergenic	1	121852796	121878087	25292	1	521251	NM_001192535	-999625	ENSBTAG00000005522	PLSCR5	phospholipid scramblase family member 5	YES
chr1	120888748	120889082	peak_852	908	.	304.236206	4.153009	-1	56	335	Distal Intergenic	1	121852796	121878087	25292	1	521251	NM_001192535	-963714	ENSBTAG00000005522	PLSCR5	phospholipid scramblase family member 5	YES
chr1	120890445	120891315	peak_853	881	.	767.367126	5.037951	-1	662	871	Distal Intergenic	1	121852796	121878087	25292	1	521251	NM_001192535	-961481	ENSBTAG00000005522	PLSCR5	phospholipid scramblase family member 5	NO
chr1	120894728	120894951	peak_854	1000	.	348.905304	4.778359	-1	133	224	Distal Intergenic	1	121852796	121878087	25292	1	521251	NM_001192535	-957845	ENSBTAG00000005522	PLSCR5	phospholipid scramblase family member 5	YES
chr1	120899431	120900659	peak_855	552	.	678.057434	4.215312	-1	1147	1229	Distal Intergenic	1	121852796	121878087	25292	1	521251	NM_001192535	-952137	ENSBTAG00000005522	PLSCR5	phospholipid scramblase family member 5	YES
chr1	120901073	120901386	peak_856	1000	.	1130.098999	7.383758	-1	174	314	Distal Intergenic	1	121852796	121878087	25292	1	521251	NM_001192535	-951410	ENSBTAG00000005522	PLSCR5	phospholipid scramblase family member 5	NO
chr1	120912648	120913203	peak_857	1000	.	763.328308	5.728968	-1	337	556	Distal Intergenic	1	121852796	121878087	25292	1	521251	NM_001192535	-939593	ENSBTAG00000005522	PLSCR5	phospholipid scramblase family member 5	YES
chr1	120913865	120914340	peak_858	1000	.	738.802917	5.882518	-1	171	476	Distal Intergenic	1	121852796	121878087	25292	1	521251	NM_001192535	-938456	ENSBTAG00000005522	PLSCR5	phospholipid scramblase family member 5	YES
chr1	120916441	120916726	peak_859	799	.	228.640717	3.874011	-1	94	286	Distal Intergenic	1	121852796	121878087	25292	1	521251	NM_001192535	-936070	ENSBTAG00000005522	PLSCR5	phospholipid scramblase family member 5	NO
chr1	120917840	120918217	peak_860	1000	.	595.241638	5.970707	-1	119	378	Distal Intergenic	1	121852796	121878087	25292	1	521251	NM_001192535	-934579	ENSBTAG00000005522	PLSCR5	phospholipid scramblase family member 5	YES
chr1	121476761	121476937	peak_861	1000	.	299.783478	3.982275	-1	83	177	Distal Intergenic	1	121852796	121878087	25292	1	521251	NM_001192535	-375859	ENSBTAG00000005522	PLSCR5	phospholipid scramblase family member 5	NO
chr1	121615229	121615426	peak_862	1000	.	208.567978	3.793979	-1	99	198	Distal Intergenic	1	121852796	121878087	25292	1	521251	NM_001192535	-237370	ENSBTAG00000005522	PLSCR5	phospholipid scramblase family member 5	YES
chr1	121945950	121946500	peak_863	809	.	445.515076	4.463683	-1	255	551	Promoter (<=1kb)	1	121946372	121974118	27747	1	513193	NM_001034436	0	ENSBTAG00000022227	PLSCR2	phospholipid scramblase 1	NO
chr1	122257549	122257997	peak_864	659	.	295.68222	3.385566	-1	121	449	Promoter (<=1kb)	1	122257891	122300146	42256	1	539290	NM_001081732	0	ENSBTAG00000011986	PLSCR4	phospholipid scramblase 4	NO
chr1	122349655	122350320	peak_865	1000	.	700.955444	4.676432	-1	389	666	Promoter (<=1kb)	1	122349984	122471157	121174	1	533642	NM_001101149	0	ENSBTAG00000007331	PLOD2	procollagen-lysine,2-oxoglutarate 5-dioxygenase 2	NO
chr1	123947521	123947763	peak_866	1000	.	303.561157	3.935096	-1	120	243	Distal Intergenic	1	124866092	124888751	22660	2	509304	NM_001205651	940988	ENSBTAG00000007933	DIPK2A	divergent protein kinase domain 2A	YES
chr1	124451513	124451743	peak_867	953	.	220.050995	3.824543	-1	107	231	Distal Intergenic	1	124866092	124888751	22660	2	509304	NM_001205651	437008	ENSBTAG00000007933	DIPK2A	divergent protein kinase domain 2A	YES
chr1	124887034	124889234	peak_868	1000	.	4855.178223	8.81936	-1	1359	2201	Promoter (<=1kb)	1	124866092	124888751	22660	2	509304	NM_001205651	0	ENSBTAG00000007933	DIPK2A	divergent protein kinase domain 2A	NO
chr1	125121859	125122145	peak_869	1000	.	584.294067	5.384344	-1	113	287	Intron (NM_001076068/535743, intron 4 of 16)	1	125043185	125706585	663401	1	535743	NM_001076068	78674	ENSBTAG00000031178	SLC9A9	solute carrier family 9 member A9	YES
chr1	125279594	125279938	peak_870	1000	.	538.068848	4.495486	-1	159	345	Intron (NM_001076068/535743, intron 6 of 16)	1	125043185	125706585	663401	1	535743	NM_001076068	236409	ENSBTAG00000031178	SLC9A9	solute carrier family 9 member A9	YES
chr1	125286439	125286796	peak_871	758	.	271.19162	3.815991	-1	195	358	Intron (NM_001076068/535743, intron 6 of 16)	1	125043185	125706585	663401	1	535743	NM_001076068	243254	ENSBTAG00000031178	SLC9A9	solute carrier family 9 member A9	NO
chr1	125521082	125521650	peak_872	792	.	450.514526	4.381956	-1	447	569	Intron (NM_001076068/535743, intron 12 of 16)	1	125870583	125874332	3750	2	615978	NM_001113769	352682	ENSBTAG00000011584	CHST2	carbohydrate sulfotransferase 2	YES
chr1	125523746	125524032	peak_873	1000	.	431.282379	4.309377	-1	207	287	Intron (NM_001076068/535743, intron 12 of 16)	1	125870583	125874332	3750	2	615978	NM_001113769	350300	ENSBTAG00000011584	CHST2	carbohydrate sulfotransferase 2	YES
chr1	125875214	125875644	peak_874	1000	.	1114.771729	7.138837	-1	199	431	Promoter (<=1kb)	1	125870583	125874332	3750	2	615978	NM_001113769	-882	ENSBTAG00000011584	CHST2	carbohydrate sulfotransferase 2	NO
chr1	125898085	125898535	peak_875	444	.	200.291794	3.412579	-1	288	451	Distal Intergenic	1	125870583	125874332	3750	2	615978	NM_001113769	-23753	ENSBTAG00000011584	CHST2	carbohydrate sulfotransferase 2	YES
chr1	125985970	125986996	peak_876	1000	.	1842.260376	7.88425	-1	667	1027	Distal Intergenic	1	126040067	126042146	2080	1	522374	NM_001077951	-53071	ENSBTAG00000011116	PAQR9	progestin and adipoQ receptor family member 9	NO
chr1	126319928	126321169	peak_877	1000	.	1886.914795	7.656628	-1	1034	1242	Promoter (<=1kb)	1	126259535	126320424	60890	2	282100	NM_174476	0	ENSBTAG00000002232	TRPC1	transient receptor potential cation channel subfamily C member 1	NO
chr1	126471120	126471777	peak_878	1000	.	1515.754028	7.29175	-1	320	658	Distal Intergenic	1	126325238	126418834	93597	2	616560	NM_001103299	-52286	ENSBTAG00000023429	PLS1	plastin 1	NO
chr1	126593044	126593868	peak_879	1000	.	2453.418701	8.049953	-1	191	825	Promoter (<=1kb)	1	126593243	126700958	107716	1	540834	NM_001206035	0	ENSBTAG00000011524	XRN1	5'-3' exoribonuclease 1	NO
chr1	126735818	126736463	peak_880	1000	.	2021.795288	8.44837	-1	181	646	Promoter (<=1kb)	1	126736159	126814524	78366	1	616031	NM_001035473	0	ENSBTAG00000018138	GK5	glycerol kinase 5	NO
chr1	126827170	126828073	peak_881	1000	.	2720.532959	9.861104	-1	289	904	Distal Intergenic	1	126736159	126814524	78366	1	616031	NM_001035473	91011	ENSBTAG00000018138	GK5	glycerol kinase 5	NO
chr1	126829006	126829357	peak_882	1000	.	741.914307	5.61135	-1	255	352	Distal Intergenic	1	126736159	126814524	78366	1	616031	NM_001035473	92847	ENSBTAG00000018138	GK5	glycerol kinase 5	YES
chr1	127058692	127059021	peak_883	1000	.	763.338989	5.609949	-1	170	330	Intron (NM_001035393/532844, intron 4 of 6)	1	127050091	127086255	36165	2	532844	NM_001035393	27234	ENSBTAG00000014140	ATP1B3	ATPase Na+/K+ transporting subunit beta 3	YES
chr1	127085396	127086528	peak_884	1000	.	2764.161621	9.868207	-1	893	1133	Promoter (<=1kb)	1	127050091	127086255	36165	2	532844	NM_001035393	0	ENSBTAG00000014140	ATP1B3	ATPase Na+/K+ transporting subunit beta 3	NO
chr1	127221658	127222593	peak_885	1000	.	2168.339111	8.913217	-1	559	936	Promoter (<=1kb)	1	127214845	127222120	7276	2	515595	NM_001075720	0	ENSBTAG00000002185	RNF7	ring finger protein 7	NO
chr1	127468215	127468596	peak_886	603	.	230.413712	3.669933	-1	119	382	Promoter (<=1kb)	1	127345511	127469070	123560	2	533491	NM_001193020	474	ENSBTAG00000015413	RASA2	RAS p21 protein activator 2	NO
chr1	127469002	127469324	peak_887	1000	.	827.24939	6.375241	-1	99	323	Promoter (<=1kb)	1	127345511	127469070	123560	2	533491	NM_001193020	0	ENSBTAG00000015413	RASA2	RAS p21 protein activator 2	NO
chr1	127536828	127537033	peak_888	1000	.	447.714508	5.306012	-1	120	206	Distal Intergenic	1	127345511	127469070	123560	2	533491	NM_001193020	-67758	ENSBTAG00000015413	RASA2	RAS p21 protein activator 2	NO
chr1	127546129	127546470	peak_889	1000	.	546.177002	5.139086	-1	225	342	Distal Intergenic	1	127345511	127469070	123560	2	533491	NM_001193020	-77059	ENSBTAG00000015413	RASA2	RAS p21 protein activator 2	NO
chr1	127564290	127564617	peak_890	1000	.	460.017914	4.950011	-1	231	328	Distal Intergenic	1	127345511	127469070	123560	2	533491	NM_001193020	-95220	ENSBTAG00000015413	RASA2	RAS p21 protein activator 2	NO
chr1	127575558	127576785	peak_891	799	.	981.338684	4.537535	-1	859	1228	Distal Intergenic	1	127345511	127469070	123560	2	533491	NM_001193020	-106488	ENSBTAG00000015413	RASA2	RAS p21 protein activator 2	NO
chr1	127605360	127605560	peak_892	1000	.	232.167252	3.911907	-1	144	201	Distal Intergenic	1	127345511	127469070	123560	2	533491	NM_001193020	-136290	ENSBTAG00000015413	RASA2	RAS p21 protein activator 2	YES
chr1	127609610	127610220	peak_893	1000	.	1044.246704	6.864539	-1	127	611	Distal Intergenic	1	127345511	127469070	123560	2	533491	NM_001193020	-140540	ENSBTAG00000015413	RASA2	RAS p21 protein activator 2	NO
chr1	127679598	127680520	peak_894	1000	.	2643.085693	9.071259	-1	385	923	Distal Intergenic	1	127345511	127469070	123560	2	533491	NM_001193020	-210528	ENSBTAG00000015413	RASA2	RAS p21 protein activator 2	NO
chr1	127772770	127773870	peak_895	1000	.	1514.359985	7.473845	-1	804	1101	Distal Intergenic	1	127831477	127902068	70592	2	512922	NM_001192337	128198	ENSBTAG00000009115	SPSB4	splA/ryanodine receptor domain and SOCS box containing 4	NO
chr1	127791784	127792092	peak_896	1000	.	681.321106	6.084234	-1	129	309	Distal Intergenic	1	127831477	127902068	70592	2	512922	NM_001192337	109976	ENSBTAG00000009115	SPSB4	splA/ryanodine receptor domain and SOCS box containing 4	NO
chr1	127832287	127833080	peak_897	1000	.	1293.155762	6.207698	-1	476	794	3' UTR	1	127831477	127902068	70592	2	512922	NM_001192337	68988	ENSBTAG00000009115	SPSB4	splA/ryanodine receptor domain and SOCS box containing 4	NO
chr1	127843973	127844231	peak_898	1000	.	319.309967	4.053849	-1	184	259	Intron (NM_001192337/512922, intron 1 of 1)	1	127831477	127902068	70592	2	512922	NM_001192337	57837	ENSBTAG00000009115	SPSB4	splA/ryanodine receptor domain and SOCS box containing 4	YES
chr1	127860905	127861293	peak_899	1000	.	397.108826	4.720543	-1	303	389	Intron (NM_001192337/512922, intron 1 of 1)	1	127831477	127902068	70592	2	512922	NM_001192337	40775	ENSBTAG00000009115	SPSB4	splA/ryanodine receptor domain and SOCS box containing 4	NO
chr1	127872354	127872909	peak_900	940	.	522.728882	3.824316	-1	234	556	Intron (NM_001192337/512922, intron 1 of 1)	1	127831477	127902068	70592	2	512922	NM_001192337	29159	ENSBTAG00000009115	SPSB4	splA/ryanodine receptor domain and SOCS box containing 4	NO
chr1	127884436	127884763	peak_901	862	.	282.760834	3.651217	-1	246	328	Intron (NM_001192337/512922, intron 1 of 1)	1	127831477	127902068	70592	2	512922	NM_001192337	17305	ENSBTAG00000009115	SPSB4	splA/ryanodine receptor domain and SOCS box containing 4	YES
chr1	127917666	127918438	peak_902	1000	.	1777.935425	8.603541	-1	534	773	Distal Intergenic	1	127831477	127902068	70592	2	512922	NM_001192337	-15598	ENSBTAG00000009115	SPSB4	splA/ryanodine receptor domain and SOCS box containing 4	NO
chr1	128041704	128042967	peak_903	1000	.	2864.0354	7.949326	-1	976	1264	Promoter (<=1kb)	1	128010259	128042610	32352	2	510392	NM_001192254	0	ENSBTAG00000015310	SLC25A36	solute carrier family 25 member 36	NO
chr1	128057593	128057946	peak_904	1000	.	538.206482	5.201375	-1	175	354	Distal Intergenic	1	128010259	128042610	32352	2	510392	NM_001192254	-14983	ENSBTAG00000015310	SLC25A36	solute carrier family 25 member 36	YES
chr1	128075404	128075681	peak_905	1000	.	430.968079	4.683465	-1	177	278	Distal Intergenic	1	128010259	128042610	32352	2	510392	NM_001192254	-32794	ENSBTAG00000015310	SLC25A36	solute carrier family 25 member 36	YES
chr1	128404354	128404741	peak_906	1000	.	452.61676	4.174508	-1	225	388	Intron (NM_001206757/530999, intron 10 of 16)	1	128010259	128042610	32352	2	510392	NM_001192254	-361744	ENSBTAG00000015310	SLC25A36	solute carrier family 25 member 36	NO
chr1	128498992	128499306	peak_907	1000	.	451.428131	4.618024	-1	206	315	Intron (NM_001206757/530999, intron 6 of 16)	1	128010259	128042610	32352	2	510392	NM_001192254	-456382	ENSBTAG00000015310	SLC25A36	solute carrier family 25 member 36	YES
chr1	128527207	128527532	peak_908	1000	.	536.323547	4.98803	-1	128	326	Intron (NM_001206757/530999, intron 5 of 16)	1	128010259	128042610	32352	2	510392	NM_001192254	-484597	ENSBTAG00000015310	SLC25A36	solute carrier family 25 member 36	YES
chr1	128559610	128560022	peak_909	1000	.	706.839294	4.851486	-1	155	413	Exon (NM_001206757/530999, exon 4 of 17)	1	128010259	128042610	32352	2	510392	NM_001192254	-517000	ENSBTAG00000015310	SLC25A36	solute carrier family 25 member 36	YES
chr1	128570798	128571137	peak_910	1000	.	506.375092	4.815049	-1	151	340	Intron (NM_001206757/530999, intron 2 of 16)	1	128010259	128042610	32352	2	510392	NM_001192254	-528188	ENSBTAG00000015310	SLC25A36	solute carrier family 25 member 36	YES
chr1	129107869	129108593	peak_911	1000	.	814.784241	4.965539	-1	239	725	Promoter (<=1kb)	1	128385395	129107871	722477	2	530999	NM_001206757	0	ENSBTAG00000008714	CLSTN2	calsyntenin 2	NO
chr1	129402029	129402248	peak_912	1000	.	281.932983	4.169574	-1	123	220	Distal Intergenic	1	129556754	129583703	26950	1	537379	NM_001025343	-154506	NA	RBP1	retinol binding protein 1	YES
chr1	129414155	129414851	peak_913	1000	.	1066.718384	6.541349	-1	143	697	Distal Intergenic	1	129556754	129583703	26950	1	537379	NM_001025343	-141903	NA	RBP1	retinol binding protein 1	NO
chr1	129418945	129419308	peak_914	1000	.	736.045654	6.035713	-1	142	364	Distal Intergenic	1	129556754	129583703	26950	1	537379	NM_001025343	-137446	NA	RBP1	retinol binding protein 1	YES
chr1	129460696	129461058	peak_915	1000	.	632.661377	5.220308	-1	243	363	Distal Intergenic	1	129556754	129583703	26950	1	537379	NM_001025343	-95696	NA	RBP1	retinol binding protein 1	YES
chr1	129707132	129707786	peak_916	1000	.	1087.662109	7.78194	-1	321	655	Promoter (<=1kb)	1	129707549	129740550	33002	1	281706	NM_174281	0	ENSBTAG00000014843	COPB2	coatomer protein complex subunit beta 2	NO
chr1	129729205	129729352	peak_917	1000	.	230.125824	4.142831	-1	104	148	Intron (NM_174281/281706, intron 12 of 21)	1	129707549	129740550	33002	1	281706	NM_174281	21656	ENSBTAG00000014843	COPB2	coatomer protein complex subunit beta 2	YES
chr1	129754444	129754639	peak_918	1000	.	225.711929	3.815991	-1	116	196	Promoter (<=1kb)	1	129741106	129754516	13411	2	532044	NM_001046319	0	ENSBTAG00000047608	MRPS22	mitochondrial ribosomal protein S22	NO
chr1	130219554	130220298	peak_919	798	.	594.336121	4.740792	-1	149	745	Distal Intergenic	1	130185388	130186521	1134	1	281770	NM_001031750	34166	ENSBTAG00000031277	FOXL2	forkhead box L2	NO
chr1	130292889	130293798	peak_920	1000	.	2270.408203	8.596717	-1	149	910	Promoter (<=1kb)	1	130293150	130471302	178153	1	517948	NM_001206047	0	ENSBTAG00000006909	PIK3CB	phosphatidylinositol-4,5-bisphosphate 3-kinase catalytic subunit beta	NO
chr1	130518330	130519060	peak_921	1000	.	2430.658203	10.691469	-1	388	731	Distal Intergenic	1	130488923	130505304	16382	2	616795	NM_001079626	-13026	ENSBTAG00000023426	FAIM	Fas apoptotic inhibitory molecule	NO
chr1	130663933	130664479	peak_922	1000	.	1155.900146	8.133888	-1	371	547	Distal Intergenic	1	130707101	130773010	65910	2	540803	NM_001098118	108531	ENSBTAG00000001497	MRAS	muscle RAS oncogene homolog	NO
chr1	130728371	130728672	peak_923	1000	.	368.701813	3.83301	-1	68	302	Intron (NM_001098118/540803, intron 2 of 5)	1	130707101	130773010	65910	2	540803	NM_001098118	44338	ENSBTAG00000001497	MRAS	muscle RAS oncogene homolog	NO
chr1	130772441	130773885	peak_924	1000	.	4440.965332	10.726419	-1	880	1445	Promoter (<=1kb)	1	130707101	130773010	65910	2	540803	NM_001098118	0	ENSBTAG00000001497	MRAS	muscle RAS oncogene homolog	NO
chr1	130776476	130776760	peak_925	789	.	224.727905	3.827996	-1	186	285	Distal Intergenic	1	130707101	130773010	65910	2	540803	NM_001098118	-3466	ENSBTAG00000001497	MRAS	muscle RAS oncogene homolog	YES
chr1	130821132	130821708	peak_926	877	.	506.266602	4.395712	-1	356	577	Downstream (2-3kb)	1	130793239	130816719	23481	1	513348	NM_001075615	27893	ENSBTAG00000012850	NME9	NME/NM23 family member 9	YES
chr1	130930330	130931198	peak_927	1000	.	1526.725098	6.576232	-1	674	869	Promoter (<=1kb)	1	130823724	130930780	107057	2	539591	NM_001046458	0	ENSBTAG00000019952	ARMC8	armadillo repeat containing 8	NO
chr1	130942936	130943416	peak_928	819	.	393.878448	4.07486	-1	142	481	Promoter (<=1kb)	1	130943139	130954773	11635	1	530188	NM_001080290	0	ENSBTAG00000019949	DBR1	debranching RNA lariats 1	NO
chr1	132292344	132293601	peak_929	1000	.	3599.553467	11.901756	-1	731	1258	Promoter (<=1kb)	1	132216623	132292949	76327	2	536154	NM_001076072	0	ENSBTAG00000018427	NCK1	NCK adaptor protein 1	NO
chr1	132418683	132420197	peak_930	1000	.	4170.646973	10.454558	-1	522	1515	Distal Intergenic	1	132298306	132334597	36292	2	511543	NM_001075524	-84086	ENSBTAG00000003833	SLC35G2	solute carrier family 35 member G2	NO
chr1	132608582	132608785	peak_931	1000	.	287.824951	4.568641	-1	89	204	Distal Intergenic	1	132298306	132334597	36292	2	511543	NM_001075524	-273985	ENSBTAG00000003833	SLC35G2	solute carrier family 35 member G2	YES
chr1	133023868	133024559	peak_932	1000	.	2162.589111	8.604526	-1	204	692	Promoter (<=1kb)	1	132929061	133024300	95240	2	515902	NM_001038548	0	ENSBTAG00000015221	PCCB	propionyl-CoA carboxylase subunit beta	NO
chr1	133082384	133084237	peak_933	1000	.	6968.320801	9.407674	-1	664	1854	Distal Intergenic	1	132929061	133024300	95240	2	515902	NM_001038548	-58084	ENSBTAG00000015221	PCCB	propionyl-CoA carboxylase subunit beta	NO
chr1	133265756	133266126	peak_934	1000	.	788.323425	6.411451	-1	177	371	Distal Intergenic	1	132929061	133024300	95240	2	515902	NM_001038548	-241456	ENSBTAG00000015221	PCCB	propionyl-CoA carboxylase subunit beta	YES
chr1	133341875	133342130	peak_935	1000	.	277.008881	4.090816	-1	125	256	Distal Intergenic	1	132929061	133024300	95240	2	515902	NM_001038548	-317575	ENSBTAG00000015221	PCCB	propionyl-CoA carboxylase subunit beta	YES
chr1	133349068	133350437	peak_936	1000	.	3325.398193	7.67604	-1	980	1370	Distal Intergenic	1	132929061	133024300	95240	2	515902	NM_001038548	-324768	ENSBTAG00000015221	PCCB	propionyl-CoA carboxylase subunit beta	NO
chr1	133359773	133360151	peak_937	1000	.	815.069763	6.271106	-1	220	379	Distal Intergenic	1	132929061	133024300	95240	2	515902	NM_001038548	-335473	ENSBTAG00000015221	PCCB	propionyl-CoA carboxylase subunit beta	YES
chr1	133362115	133362534	peak_938	1000	.	541.215698	4.789639	-1	265	420	Distal Intergenic	1	132929061	133024300	95240	2	515902	NM_001038548	-337815	ENSBTAG00000015221	PCCB	propionyl-CoA carboxylase subunit beta	YES
chr1	133428213	133428525	peak_939	1000	.	628.927368	5.824152	-1	137	313	Distal Intergenic	1	132929061	133024300	95240	2	515902	NM_001038548	-403913	ENSBTAG00000015221	PCCB	propionyl-CoA carboxylase subunit beta	YES
chr1	133433912	133434136	peak_940	1000	.	233.93428	3.947846	-1	54	225	Distal Intergenic	1	132929061	133024300	95240	2	515902	NM_001038548	-409612	ENSBTAG00000015221	PCCB	propionyl-CoA carboxylase subunit beta	YES
chr1	134124319	134124848	peak_941	1000	.	2238.604492	8.792504	-1	144	530	Intron (NM_001192829/534731, intron 12 of 15)	1	134087021	134553122	466102	2	534731	NM_001192829	428274	ENSBTAG00000015377	EPHB1	EPH receptor B1	YES
chr1	134142695	134143080	peak_942	684	.	263.941895	3.922881	-1	64	386	Intron (NM_001192829/534731, intron 11 of 15)	1	134087021	134553122	466102	2	534731	NM_001192829	410042	ENSBTAG00000015377	EPHB1	EPH receptor B1	YES
chr1	134552983	134553367	peak_943	1000	.	412.957275	4.134004	-1	297	385	Promoter (<=1kb)	1	134087021	134553122	466102	2	534731	NM_001192829	0	ENSBTAG00000015377	EPHB1	EPH receptor B1	NO
chr1	134598372	134598717	peak_944	791	.	273.724213	3.776375	-1	163	346	Distal Intergenic	1	134087021	134553122	466102	2	534731	NM_001192829	-45250	ENSBTAG00000015377	EPHB1	EPH receptor B1	YES
chr1	134600177	134600396	peak_945	1000	.	280.223633	4.231293	-1	82	220	Distal Intergenic	1	134087021	134553122	466102	2	534731	NM_001192829	-47055	ENSBTAG00000015377	EPHB1	EPH receptor B1	NO
chr1	134600548	134600916	peak_946	580	.	214.024963	3.919935	-1	99	369	Distal Intergenic	1	134087021	134553122	466102	2	534731	NM_001192829	-47426	ENSBTAG00000015377	EPHB1	EPH receptor B1	NO
chr1	134618547	134618867	peak_947	1000	.	345.719818	3.940318	-1	227	321	Distal Intergenic	1	134087021	134553122	466102	2	534731	NM_001192829	-65425	ENSBTAG00000015377	EPHB1	EPH receptor B1	YES
chr1	134661799	134662177	peak_948	992	.	375.796051	3.974349	-1	161	379	Distal Intergenic	1	134087021	134553122	466102	2	534731	NM_001192829	-108677	ENSBTAG00000015377	EPHB1	EPH receptor B1	YES
chr1	134666497	134667064	peak_949	398	.	225.804077	3.294923	-1	92	568	Distal Intergenic	1	134087021	134553122	466102	2	534731	NM_001192829	-113375	ENSBTAG00000015377	EPHB1	EPH receptor B1	YES
chr1	134671601	134671835	peak_950	1000	.	397.367828	4.753211	-1	131	235	Distal Intergenic	1	134087021	134553122	466102	2	534731	NM_001192829	-118479	ENSBTAG00000015377	EPHB1	EPH receptor B1	YES
chr1	134675555	134676034	peak_951	1000	.	547.86438	5.038159	-1	327	480	Distal Intergenic	1	134087021	134553122	466102	2	534731	NM_001192829	-122433	ENSBTAG00000015377	EPHB1	EPH receptor B1	YES
chr1	134687854	134688397	peak_952	1000	.	1491.850098	8.158566	-1	231	544	Distal Intergenic	1	134087021	134553122	466102	2	534731	NM_001192829	-134732	ENSBTAG00000015377	EPHB1	EPH receptor B1	NO
chr1	134688646	134689822	peak_953	1000	.	1252.664673	6.581905	-1	811	1177	Distal Intergenic	1	134087021	134553122	466102	2	534731	NM_001192829	-135524	ENSBTAG00000015377	EPHB1	EPH receptor B1	YES
chr1	134698609	134699042	peak_954	1000	.	1014.501465	7.046777	-1	178	434	Distal Intergenic	1	134839356	134845005	5650	1	614347	NM_001113229	-140314	ENSBTAG00000014461	ANAPC13	anaphase promoting complex subunit 13	NO
chr1	134699259	134700009	peak_955	660	.	495.9888	3.767328	-1	626	751	Distal Intergenic	1	134839356	134845005	5650	1	614347	NM_001113229	-139347	ENSBTAG00000014461	ANAPC13	anaphase promoting complex subunit 13	NO
chr1	134705121	134705979	peak_956	1000	.	2040.331543	7.87444	-1	208	859	Distal Intergenic	1	134839356	134845005	5650	1	614347	NM_001113229	-133377	ENSBTAG00000014461	ANAPC13	anaphase promoting complex subunit 13	YES
chr1	134707536	134707866	peak_957	668	.	221.214783	3.489213	-1	235	331	Distal Intergenic	1	134839356	134845005	5650	1	614347	NM_001113229	-131490	ENSBTAG00000014461	ANAPC13	anaphase promoting complex subunit 13	YES
chr1	134709970	134710288	peak_958	1000	.	445.62735	4.584407	-1	135	319	Distal Intergenic	1	134839356	134845005	5650	1	614347	NM_001113229	-129068	ENSBTAG00000014461	ANAPC13	anaphase promoting complex subunit 13	YES
chr1	134838456	134839497	peak_959	1000	.	3747.42041	9.034955	-1	665	1042	Promoter (<=1kb)	1	134839356	134845005	5650	1	614347	NM_001113229	0	ENSBTAG00000014461	ANAPC13	anaphase promoting complex subunit 13	NO
chr1	134947564	134948353	peak_960	1000	.	1834.443848	8.12359	-1	415	790	Distal Intergenic	1	134839356	134845010	5655	1	614347	NM_001113234	108208	ENSBTAG00000014461	ANAPC13	anaphase promoting complex subunit 13	NO
chr1	134954653	134955155	peak_961	775	.	389.822021	4.159188	-1	351	503	Distal Intergenic	1	134839356	134845010	5655	1	614347	NM_001113234	115297	ENSBTAG00000014461	ANAPC13	anaphase promoting complex subunit 13	NO
chr1	134957337	134958018	peak_962	1000	.	1064.482056	7.108703	-1	436	682	Distal Intergenic	1	134839356	134845010	5655	1	614347	NM_001113234	117981	ENSBTAG00000014461	ANAPC13	anaphase promoting complex subunit 13	NO
chr1	134973912	134974163	peak_963	1000	.	252.122757	3.877472	-1	125	252	Distal Intergenic	1	134839356	134845010	5655	1	614347	NM_001113234	134556	ENSBTAG00000014461	ANAPC13	anaphase promoting complex subunit 13	YES
chr1	135008722	135009138	peak_964	1000	.	749.755249	5.50271	-1	243	417	Distal Intergenic	1	134839356	134845010	5655	1	614347	NM_001113234	169366	ENSBTAG00000014461	ANAPC13	anaphase promoting complex subunit 13	NO
chr1	135015225	135015514	peak_965	976	.	282.898865	3.684227	-1	97	290	Distal Intergenic	1	134839356	134845010	5655	1	614347	NM_001113234	175869	ENSBTAG00000014461	ANAPC13	anaphase promoting complex subunit 13	NO
chr1	135082256	135083229	peak_966	724	.	705.115784	4.879354	-1	258	974	Distal Intergenic	1	134839356	134845010	5655	1	614347	NM_001113234	242900	ENSBTAG00000014461	ANAPC13	anaphase promoting complex subunit 13	NO
chr1	135572275	135573031	peak_967	1000	.	2160.387939	10.014719	-1	362	757	Distal Intergenic	1	135579069	135618070	39002	2	280705	NM_177484	45039	ENSBTAG00000007273	TF	transferrin	NO
chr1	135753246	135753882	peak_968	1000	.	1318.884155	7.317847	-1	204	637	Promoter (<=1kb)	1	135753573	135824255	70683	1	540574	NM_001206766	0	ENSBTAG00000000526	TOPBP1	DNA topoisomerase II binding protein 1	NO
chr1	135880778	135882319	peak_969	1000	.	5230.260742	11.328438	-1	1218	1542	Promoter (<=1kb)	1	135867529	135881717	14189	2	504871	NM_001192040	0	ENSBTAG00000035556	CDV3	CDV3 homolog	NO
chr1	135984110	135984546	peak_970	1000	.	694.916992	5.75016	-1	227	437	Intron (NM_174248/281645, intron 1 of 6)	1	135950797	136027624	76828	2	281645	NM_174248	43078	ENSBTAG00000017659	BFSP2	beaded filament structural protein 2	NO
chr1	136418722	136419185	peak_971	1000	.	1110.303223	7.249516	-1	292	464	Promoter (<=1kb)	1	136031264	136418911	387648	2	511034	NM_001101939	0	ENSBTAG00000018508	TMEM108	transmembrane protein 108	NO
chr1	136814386	136815364	peak_972	1000	.	2582.103516	7.358276	-1	379	979	Promoter (<=1kb)	1	136814837	136869560	54724	1	507522	NM_001192152	0	ENSBTAG00000005769	NPHP3	nephrocystin 3	NO
chr1	136905425	136906308	peak_973	1000	.	1457.271729	5.547982	-1	582	884	Promoter (<=1kb)	1	136872751	136905496	32746	2	509292	NM_001101067	0	ENSBTAG00000004495	UBA5	ubiquitin like modifier activating enzyme 5	NO
chr1	137215125	137215723	peak_974	1000	.	2216.161621	9.883425	-1	401	599	Promoter (<=1kb)	1	137051554	137215251	163698	2	504472	NM_001113745	0	ENSBTAG00000002966	DNAJC13	DnaJ heat shock protein family (Hsp40) member C13	NO
chr1	138549839	138550805	peak_975	1000	.	2192.459961	9.709537	-1	650	967	Promoter (<=1kb)	1	138548858	138550395	1538	2	512320	NM_001075560	0	ENSBTAG00000018749	NUDT16	nudix hydrolase 16	NO
chr1	138837924	138838631	peak_976	1000	.	1849.758545	8.387315	-1	366	708	Distal Intergenic	1	138871975	139025558	153584	2	327663	NM_175785	186927	ENSBTAG00000011626	ATP2C1	ATPase secretory pathway Ca2+ transporting 1	NO
chr1	138996330	138997368	peak_977	1000	.	1409.220947	5.751213	-1	569	1039	Intron (NM_175785/327663, intron 1 of 26)	1	138871975	139025558	153584	2	327663	NM_175785	28190	ENSBTAG00000011626	ATP2C1	ATPase secretory pathway Ca2+ transporting 1	NO
chr1	139025620	139026010	peak_978	1000	.	840.167236	6.346963	-1	140	391	Promoter (<=1kb)	1	138871975	139025558	153584	2	327663	NM_175785	-62	ENSBTAG00000011626	ATP2C1	ATPase secretory pathway Ca2+ transporting 1	NO
chr1	139026565	139027276	peak_979	1000	.	1520.80249	6.97084	-1	242	712	Promoter (1-2kb)	1	138871975	139025558	153584	2	327663	NM_175785	-1007	ENSBTAG00000011626	ATP2C1	ATPase secretory pathway Ca2+ transporting 1	NO
chr1	139237889	139238826	peak_980	1000	.	1372.784302	5.939551	-1	395	938	Promoter (<=1kb)	1	139225713	139238322	12610	2	614817	NM_001076347	0	ENSBTAG00000013600	PSMG1	proteasome assembly chaperone 1	NO
chr1	139285738	139286026	peak_981	1000	.	330.089935	4.161186	-1	212	289	Intron (NM_001103174/540661, intron 25 of 41)	1	139225713	139238322	12610	2	614817	NM_001076347	-47416	ENSBTAG00000013600	PSMG1	proteasome assembly chaperone 1	YES
chr1	139361285	139361548	peak_982	1000	.	612.48999	5.559354	-1	96	264	Promoter (<=1kb)	1	139238832	139362519	123688	2	540661	NM_001103174	971	ENSBTAG00000013602	BRWD1	bromodomain and WD repeat domain containing 1	NO
chr1	139362038	139362850	peak_983	876	.	712.491028	4.675344	-1	458	813	Promoter (<=1kb)	1	139238832	139362519	123688	2	540661	NM_001103174	0	ENSBTAG00000013602	BRWD1	bromodomain and WD repeat domain containing 1	NO
chr1	139411882	139413319	peak_984	1000	.	3425.973145	9.917892	-1	844	1438	Promoter (<=1kb)	1	139406041	139412414	6374	2	614915	NM_001034772	0	ENSBTAG00000018768	HMGN1	high mobility group nucleosome binding domain 1	NO
chr1	139432053	139432906	peak_985	1000	.	1821.379395	7.322959	-1	471	854	Promoter (<=1kb)	1	139422502	139432163	9662	2	534913	NM_001083726	0	ENSBTAG00000023106	LOC534913	mariner-like transposase	NO
chr1	139442924	139443325	peak_986	1000	.	635.492432	5.991362	-1	181	402	Promoter (<=1kb)	1	139443100	139458044	14945	1	509739	NM_001034359	0	ENSBTAG00000013629	GET1	guided entry of tail-anchored proteins factor 1	NO
chr1	139449182	139449462	peak_987	847	.	238.046371	3.819702	-1	184	281	Intron (NM_001034359/509739, intron 1 of 4)	1	139443100	139458044	14945	1	509739	NM_001034359	6082	ENSBTAG00000013629	GET1	guided entry of tail-anchored proteins factor 1	NO
chr1	139510559	139510918	peak_988	843	.	303.656464	3.668508	-1	170	360	Promoter (1-2kb)	1	139470703	139512432	41730	2	781766	NM_001195068	1514	ENSBTAG00000030993	LCA5L	lebercilin LCA5 like	NO
chr1	139512101	139512927	peak_989	1000	.	2444.661865	8.724398	-1	409	827	Promoter (<=1kb)	1	139470703	139512432	41730	2	781766	NM_001195068	0	ENSBTAG00000030993	LCA5L	lebercilin LCA5 like	NO
chr1	139528463	139529129	peak_990	1000	.	2778.735107	10.57624	-1	216	667	Promoter (<=1kb)	1	139528818	139600033	71216	1	617797	NM_001243326	0	ENSBTAG00000007068	SH3BGR	SH3 domain binding glutamate rich protein	NO
chr1	139529752	139530009	peak_991	1000	.	425.510284	4.457544	-1	192	258	Promoter (<=1kb)	1	139528818	139600033	71216	1	617797	NM_001243326	934	ENSBTAG00000007068	SH3BGR	SH3 domain binding glutamate rich protein	YES
chr1	139533927	139534201	peak_992	1000	.	400.079865	4.602261	-1	76	275	Intron (NM_001243326/617797, intron 1 of 7)	1	139528818	139600033	71216	1	617797	NM_001243326	5109	ENSBTAG00000007068	SH3BGR	SH3 domain binding glutamate rich protein	YES
chr1	139543460	139543772	peak_993	1000	.	598.492249	5.746956	-1	89	313	Intron (NM_001243326/617797, intron 2 of 7)	1	139528818	139600033	71216	1	617797	NM_001243326	14642	ENSBTAG00000007068	SH3BGR	SH3 domain binding glutamate rich protein	YES
chr1	139584201	139584411	peak_994	1000	.	228.528732	4.180605	-1	92	211	Intron (NM_001243326/617797, intron 5 of 7)	1	139528818	139600033	71216	1	617797	NM_001243326	55383	ENSBTAG00000007068	SH3BGR	SH3 domain binding glutamate rich protein	YES
chr1	140876548	140877224	peak_995	1000	.	769.203674	4.969826	-1	204	677	Distal Intergenic	1	141381597	141487145	105549	1	534774	NM_001206062	-504373	ENSBTAG00000000394	BACE2	beta-secretase 2	NO
chr1	141381098	141381602	peak_996	1000	.	517.985657	4.283281	-1	312	505	Promoter (<=1kb)	1	141381597	141487145	105549	1	534774	NM_001206062	0	ENSBTAG00000000394	BACE2	beta-secretase 2	NO
chr1	141597299	141597623	peak_997	1000	.	625.773071	5.774946	-1	112	325	Distal Intergenic	1	141621179	141656965	35787	1	280873	NM_173941	-23556	ENSBTAG00000008471	MX2	MX dynamin like GTPase 2	YES
chr1	141667959	141668416	peak_998	850	.	389.467377	4.457544	-1	137	458	Distal Intergenic	1	141674289	141706499	32211	1	280872	NM_173940	-5873	ENSBTAG00000030913	MX1	MX dynamin like GTPase 1	NO
chr1	141889593	141890149	peak_999	612	.	340.644196	3.719078	-1	339	557	Distal Intergenic	1	141713169	141747814	34646	2	511037	NM_001081585	-141779	ENSBTAG00000009132	TMPRSS2	transmembrane serine protease 2	YES
chr1	142131819	142132991	peak_1000	1000	.	1824.335327	7.241927	-1	749	1173	Distal Intergenic	1	142142974	142204636	61663	2	529537	NM_001192676	71645	ENSBTAG00000021259	C2CD2	C2 calcium dependent domain containing 2	NO
chr1	142204217	142205344	peak_1001	1000	.	2047.813843	7.814718	-1	789	1128	Promoter (<=1kb)	1	142142974	142204636	61663	2	529537	NM_001192676	0	ENSBTAG00000021259	C2CD2	C2 calcium dependent domain containing 2	NO
chr1	142252628	142254165	peak_1002	1000	.	3358.685059	8.866276	-1	683	1538	Promoter (<=1kb)	1	142235364	142253629	18266	2	510136	NM_001083659	0	ENSBTAG00000030836	ZBTB21	zinc finger and BTB domain containing 21	NO
chr1	142488177	142488703	peak_1003	1000	.	581.807251	4.586141	-1	352	527	Promoter (<=1kb)	1	142488705	142551750	63046	1	510745	NM_001205528	-2	ENSBTAG00000021272	ABCG1	ATP binding cassette subfamily G member 1	NO
chr1	142494610	142494870	peak_1004	1000	.	302.598175	4.100428	-1	126	261	Intron (NM_001205528/510745, intron 1 of 14)	1	142488705	142551750	63046	1	510745	NM_001205528	5905	ENSBTAG00000021272	ABCG1	ATP binding cassette subfamily G member 1	YES
chr1	142503885	142504381	peak_1005	1000	.	1027.462524	5.424911	-1	236	497	Intron (NM_001205528/510745, intron 2 of 14)	1	142488705	142551750	63046	1	510745	NM_001205528	15180	ENSBTAG00000021272	ABCG1	ATP binding cassette subfamily G member 1	NO
chr1	142930145	142930803	peak_1006	759	.	500.055634	3.81924	-1	315	659	Distal Intergenic	1	142759181	142772362	13182	2	514556	NM_001038105	-157783	ENSBTAG00000021284	RSPH1	radial spoke head 1 homolog	NO
chr1	142991012	142991290	peak_1007	768	.	214.315979	3.563344	-1	104	279	Distal Intergenic	1	143086932	143107025	20094	2	508051	NM_001100320	115735	ENSBTAG00000021490	WDR4	WD repeat domain 4	YES
chr1	143106487	143107391	peak_1008	881	.	797.315002	6.137429	-1	553	905	Promoter (<=1kb)	1	143086932	143107025	20094	2	508051	NM_001100320	0	ENSBTAG00000021490	WDR4	WD repeat domain 4	NO
chr1	143120006	143120905	peak_1009	1000	.	2080.685547	8.260179	-1	356	900	Promoter (<=1kb)	1	143120422	143131757	11336	1	327717	NM_175830	0	ENSBTAG00000021491	NDUFV3	NADH:ubiquinone oxidoreductase subunit V3	NO
chr1	143141079	143141338	peak_1010	1000	.	290.272858	4.063079	-1	132	260	Distal Intergenic	1	143160275	143202288	42014	1	533382	NM_001046350	-18937	ENSBTAG00000014153	PKNOX1	PBX/knotted 1 homeobox 1	NO
chr1	143153157	143153418	peak_1011	1000	.	347.640869	4.557446	-1	148	262	Distal Intergenic	1	143160275	143202288	42014	1	533382	NM_001046350	-6857	ENSBTAG00000014153	PKNOX1	PBX/knotted 1 homeobox 1	YES
chr1	143153612	143154165	peak_1012	1000	.	1017.018433	4.985675	-1	247	554	Distal Intergenic	1	143160275	143202288	42014	1	533382	NM_001046350	-6110	ENSBTAG00000014153	PKNOX1	PBX/knotted 1 homeobox 1	NO
chr1	143159284	143161460	peak_1013	1000	.	8606.995117	13.534617	-1	1030	2177	Promoter (<=1kb)	1	143160275	143202288	42014	1	533382	NM_001046350	0	ENSBTAG00000014153	PKNOX1	PBX/knotted 1 homeobox 1	NO
chr1	143162670	143163088	peak_1014	892	.	373.682739	3.992844	-1	225	419	Promoter (2-3kb)	1	143160275	143202288	42014	1	533382	NM_001046350	2395	ENSBTAG00000014153	PKNOX1	PBX/knotted 1 homeobox 1	NO
chr1	143179541	143179997	peak_1015	816	.	372.857422	4.636765	-1	152	457	Intron (NM_001046350/533382, intron 1 of 11)	1	143160275	143202288	42014	1	533382	NM_001046350	19266	ENSBTAG00000014153	PKNOX1	PBX/knotted 1 homeobox 1	NO
chr1	143187406	143187781	peak_1016	1000	.	428.651794	4.827709	-1	181	376	Intron (NM_001046350/533382, intron 5 of 11)	1	143160275	143202288	42014	1	533382	NM_001046350	27131	ENSBTAG00000014153	PKNOX1	PBX/knotted 1 homeobox 1	YES
chr1	143242086	143242589	peak_1017	1000	.	686.678833	5.556121	-1	310	504	Promoter (<=1kb)	1	143219507	143242399	22893	2	514525	NM_001102000	0	ENSBTAG00000000160	CBS	cystathionine beta-synthase	NO
chr1	143268340	143268581	peak_1018	1000	.	466.933319	4.935879	-1	91	242	Intron (NM_001080268/512680, intron 2 of 7)	1	143261989	143274941	12953	2	512680	NM_001080268	6360	ENSBTAG00000011645	U2AF1	U2 small nuclear RNA auxiliary factor 1	YES
chr1	143274555	143275761	peak_1019	1000	.	2411.213623	9.148201	-1	494	1207	Promoter (<=1kb)	1	143261989	143274941	12953	2	512680	NM_001080268	0	ENSBTAG00000011645	U2AF1	U2 small nuclear RNA auxiliary factor 1	NO
chr1	143364049	143364380	peak_1020	1000	.	356.989471	4.307873	-1	195	332	Distal Intergenic	1	143317096	143319923	2828	1	281718	NM_174289	46953	ENSBTAG00000003134	CRYAA	crystallin alpha A	YES
chr1	143389359	143390842	peak_1021	1000	.	2880.991699	5.960406	-1	1218	1484	Distal Intergenic	1	143317096	143319923	2828	1	281718	NM_174289	72263	ENSBTAG00000003134	CRYAA	crystallin alpha A	NO
chr1	143402683	143403181	peak_1022	630	.	314.35437	3.518669	-1	174	499	Distal Intergenic	1	143317096	143319923	2828	1	281718	NM_174289	85587	ENSBTAG00000003134	CRYAA	crystallin alpha A	NO
chr1	143442909	143444546	peak_1023	1000	.	1788.885376	6.254635	-1	1017	1638	Distal Intergenic	1	143317096	143319923	2828	1	281718	NM_174289	125813	ENSBTAG00000003134	CRYAA	crystallin alpha A	NO
chr1	143451216	143451488	peak_1024	801	.	218.538437	3.634352	-1	152	273	Distal Intergenic	1	143317096	143319923	2828	1	281718	NM_174289	134120	ENSBTAG00000003134	CRYAA	crystallin alpha A	YES
chr1	143453302	143454374	peak_1025	1000	.	1271.996216	6.237768	-1	801	1073	Distal Intergenic	1	143317096	143319923	2828	1	281718	NM_174289	136206	ENSBTAG00000003134	CRYAA	crystallin alpha A	NO
chr1	143495173	143495540	peak_1026	769	.	283.050873	3.69147	-1	192	368	Distal Intergenic	1	143317096	143319923	2828	1	281718	NM_174289	178077	ENSBTAG00000003134	CRYAA	crystallin alpha A	NO
chr1	143512894	143513194	peak_1027	676	.	203.394913	3.308443	-1	221	301	Distal Intergenic	1	143317096	143319923	2828	1	281718	NM_174289	195798	ENSBTAG00000003134	CRYAA	crystallin alpha A	YES
chr1	143514508	143517303	peak_1028	1000	.	4166.808105	9.221164	-1	567	2796	Distal Intergenic	1	143317096	143319923	2828	1	281718	NM_174289	197412	ENSBTAG00000003134	CRYAA	crystallin alpha A	YES
chr1	143518362	143518983	peak_1029	534	.	332.00531	3.077172	-1	68	622	Distal Intergenic	1	143317096	143319923	2828	1	281718	NM_174289	201266	ENSBTAG00000003134	CRYAA	crystallin alpha A	YES
chr1	143521360	143521988	peak_1030	1000	.	1249.050293	5.740561	-1	302	629	Distal Intergenic	1	143317096	143319923	2828	1	281718	NM_174289	204264	ENSBTAG00000003134	CRYAA	crystallin alpha A	NO
chr1	143523398	143525079	peak_1031	1000	.	4240.268066	9.427489	-1	881	1682	Distal Intergenic	1	143641658	143729038	87381	2	617142	NM_001035493	203959	ENSBTAG00000017407	HSF2BP	heat shock transcription factor 2 binding protein	NO
chr1	143525453	143526203	peak_1032	756	.	568.013428	4.064847	-1	575	751	Distal Intergenic	1	143641658	143729038	87381	2	617142	NM_001035493	202835	ENSBTAG00000017407	HSF2BP	heat shock transcription factor 2 binding protein	NO
chr1	143539395	143540024	peak_1033	445	.	280.33313	3.394991	-1	474	630	Distal Intergenic	1	143641658	143729038	87381	2	617142	NM_001035493	189014	ENSBTAG00000017407	HSF2BP	heat shock transcription factor 2 binding protein	NO
chr1	143552960	143553410	peak_1034	1000	.	479.732391	4.137594	-1	137	451	Distal Intergenic	1	143641658	143729038	87381	2	617142	NM_001035493	175628	ENSBTAG00000017407	HSF2BP	heat shock transcription factor 2 binding protein	YES
chr1	143563430	143563691	peak_1035	998	.	261.582977	3.885777	-1	74	262	Distal Intergenic	1	143641658	143729038	87381	2	617142	NM_001035493	165347	ENSBTAG00000017407	HSF2BP	heat shock transcription factor 2 binding protein	YES
chr1	143580334	143581132	peak_1036	644	.	514.250793	4.170509	-1	241	799	Distal Intergenic	1	143641658	143729038	87381	2	617142	NM_001035493	147906	ENSBTAG00000017407	HSF2BP	heat shock transcription factor 2 binding protein	YES
chr1	143616043	143616694	peak_1037	1000	.	719.176941	5.042634	-1	410	652	Distal Intergenic	1	143641658	143729038	87381	2	617142	NM_001035493	112344	ENSBTAG00000017407	HSF2BP	heat shock transcription factor 2 binding protein	NO
chr1	143617108	143618122	peak_1038	1000	.	1387.07373	6.568603	-1	598	1015	Distal Intergenic	1	143641658	143729038	87381	2	617142	NM_001035493	110916	ENSBTAG00000017407	HSF2BP	heat shock transcription factor 2 binding protein	NO
chr1	143623567	143624930	peak_1039	1000	.	3853.108643	9.003318	-1	432	1364	Distal Intergenic	1	143641658	143729038	87381	2	617142	NM_001035493	104108	ENSBTAG00000017407	HSF2BP	heat shock transcription factor 2 binding protein	NO
chr1	143626250	143626779	peak_1040	1000	.	608.956543	4.625319	-1	431	530	Distal Intergenic	1	143641658	143729038	87381	2	617142	NM_001035493	102259	ENSBTAG00000017407	HSF2BP	heat shock transcription factor 2 binding protein	YES
chr1	143626957	143628281	peak_1041	1000	.	3205.452148	8.938467	-1	654	1325	Distal Intergenic	1	143641658	143729038	87381	2	617142	NM_001035493	100757	ENSBTAG00000017407	HSF2BP	heat shock transcription factor 2 binding protein	NO
chr1	143692938	143693476	peak_1042	1000	.	1133.28479	6.941289	-1	276	539	Intron (NM_001035493/617142, intron 6 of 8)	1	143641658	143729038	87381	2	617142	NM_001035493	35562	ENSBTAG00000017407	HSF2BP	heat shock transcription factor 2 binding protein	YES
chr1	143708042	143708543	peak_1043	1000	.	513.973877	5.144614	-1	235	502	Intron (NM_001035493/617142, intron 4 of 8)	1	143641658	143729038	87381	2	617142	NM_001035493	20495	ENSBTAG00000017407	HSF2BP	heat shock transcription factor 2 binding protein	YES
chr1	143710337	143710816	peak_1044	1000	.	1083.103394	6.784373	-1	229	480	Intron (NM_001035493/617142, intron 3 of 8)	1	143641658	143729038	87381	2	617142	NM_001035493	18222	ENSBTAG00000017407	HSF2BP	heat shock transcription factor 2 binding protein	NO
chr1	143728567	143729299	peak_1045	948	.	695.165466	5.221546	-1	533	733	Promoter (<=1kb)	1	143641658	143729038	87381	2	617142	NM_001035493	0	ENSBTAG00000017407	HSF2BP	heat shock transcription factor 2 binding protein	NO
chr1	143781571	143783410	peak_1046	1000	.	2202.969482	7.531625	-1	812	1840	Promoter (<=1kb)	1	143782398	143808363	25966	1	514168	NM_001075651	0	ENSBTAG00000018186	PDXK	pyridoxal kinase	NO
chr1	143790078	143790495	peak_1047	1000	.	677.391357	5.349882	-1	197	418	Intron (NM_001075651/514168, intron 1 of 10)	1	143782398	143808363	25966	1	514168	NM_001075651	7680	ENSBTAG00000018186	PDXK	pyridoxal kinase	NO
chr1	143791353	143792024	peak_1048	781	.	524.91803	4.271502	-1	227	672	Intron (NM_001075651/514168, intron 1 of 10)	1	143782398	143808363	25966	1	514168	NM_001075651	8955	ENSBTAG00000018186	PDXK	pyridoxal kinase	NO
chr1	143792185	143792560	peak_1049	835	.	313.806732	3.944268	-1	209	376	Intron (NM_001075651/514168, intron 1 of 10)	1	143782398	143808363	25966	1	514168	NM_001075651	9787	ENSBTAG00000018186	PDXK	pyridoxal kinase	NO
chr1	143795298	143795833	peak_1050	467	.	250.308258	3.035583	-1	92	536	Intron (NM_001075651/514168, intron 1 of 10)	1	143782398	143808363	25966	1	514168	NM_001075651	12900	ENSBTAG00000018186	PDXK	pyridoxal kinase	YES
chr1	143796934	143797512	peak_1051	1000	.	767.753479	4.963026	-1	262	579	Intron (NM_001075651/514168, intron 2 of 10)	1	143782398	143808363	25966	1	514168	NM_001075651	14536	ENSBTAG00000018186	PDXK	pyridoxal kinase	NO
chr1	143803546	143804244	peak_1052	309	.	216.004181	3.335359	-1	167	699	Intron (NM_001075651/514168, intron 7 of 10)	1	143819486	143823722	4237	2	514170	NM_001100362	19478	ENSBTAG00000018189	CSTB	cystatin B (stefin B)	YES
chr1	143805632	143806005	peak_1053	1000	.	767.414062	5.721529	-1	84	374	Intron (NM_001075651/514168, intron 8 of 10)	1	143819486	143823722	4237	2	514170	NM_001100362	17717	ENSBTAG00000018189	CSTB	cystatin B (stefin B)	YES
chr1	143850309	143851029	peak_1054	1000	.	749.904297	4.761806	-1	348	721	Promoter (<=1kb)	1	143846935	143850386	3452	2	512805	NM_001037461	0	ENSBTAG00000000524	CSTB	cystatin B (stefin B)	NO
chr1	143860368	143860771	peak_1055	624	.	252.092056	4.175288	-1	236	404	Promoter (<=1kb)	1	143860610	143874770	14161	1	512925	NM_001075589	0	ENSBTAG00000003981	RRP1	ribosomal RNA processing 1	NO
chr1	143984720	143985391	peak_1056	1000	.	1305.475952	6.138852	-1	278	672	Distal Intergenic	1	143996689	144025711	29023	1	506607	NM_001038046	-11298	ENSBTAG00000020456	AGPAT3	1-acylglycerol-3-phosphate O-acyltransferase 3	NO
chr1	143985519	143986228	peak_1057	1000	.	841.76062	4.875571	-1	510	710	Distal Intergenic	1	143996689	144025711	29023	1	506607	NM_001038046	-10461	ENSBTAG00000020456	AGPAT3	1-acylglycerol-3-phosphate O-acyltransferase 3	NO
chr1	143986873	143987272	peak_1058	700	.	279.919556	3.755346	-1	169	400	Distal Intergenic	1	143996689	144025711	29023	1	506607	NM_001038046	-9417	ENSBTAG00000020456	AGPAT3	1-acylglycerol-3-phosphate O-acyltransferase 3	NO
chr1	143989514	143990131	peak_1059	344	.	212.321655	3.453304	-1	259	618	Distal Intergenic	1	143996689	144025711	29023	1	506607	NM_001038046	-6558	ENSBTAG00000020456	AGPAT3	1-acylglycerol-3-phosphate O-acyltransferase 3	YES
chr1	144057829	144058661	peak_1060	1000	.	1304.663574	5.945411	-1	341	833	Promoter (<=1kb)	1	144058286	144132831	74546	1	521387	NM_001205885	0	ENSBTAG00000007100	TRAPPC10	trafficking protein particle complex 10	NO
chr1	144133849	144134185	peak_1061	1000	.	477.67984	4.466638	-1	129	337	Distal Intergenic	1	144149299	144158061	8763	1	514335	NM_001034463	-15114	ENSBTAG00000007106	GATD3A	glutamine amidotransferase like class 1 domain containing 3A	NO
chr1	144149173	144149555	peak_1062	1000	.	486.781494	5.408001	-1	172	383	Promoter (<=1kb)	1	144149299	144158061	8763	1	514335	NM_001034463	0	ENSBTAG00000007106	GATD3A	glutamine amidotransferase like class 1 domain containing 3A	NO
chr1	144159613	144159914	peak_1063	709	.	214.258698	3.636084	-1	138	302	Distal Intergenic	1	144149299	144158061	8763	1	514335	NM_001034463	10314	ENSBTAG00000007106	GATD3A	glutamine amidotransferase like class 1 domain containing 3A	NO
chr1	144171293	144171596	peak_1064	1000	.	422.258453	4.326941	-1	98	304	Distal Intergenic	1	144149299	144158061	8763	1	514335	NM_001034463	21994	ENSBTAG00000007106	GATD3A	glutamine amidotransferase like class 1 domain containing 3A	NO
chr1	144234475	144235400	peak_1065	1000	.	1346.752197	7.046682	-1	385	926	Distal Intergenic	1	144308777	144335971	27195	1	508683	NM_001080244	-73377	ENSBTAG00000010658	PFKL	phosphofructokinase, liver type	NO
chr1	144308450	144308851	peak_1066	1000	.	911.703003	7.207057	-1	304	402	Promoter (<=1kb)	1	144308777	144335971	27195	1	508683	NM_001080244	0	ENSBTAG00000010658	PFKL	phosphofructokinase, liver type	NO
chr1	144308965	144309566	peak_1067	533	.	321.077484	3.953602	-1	194	602	Promoter (<=1kb)	1	144308777	144335971	27195	1	508683	NM_001080244	188	ENSBTAG00000010658	PFKL	phosphofructokinase, liver type	NO
chr1	144351689	144352569	peak_1068	1000	.	2127.672119	9.601693	-1	510	881	Promoter (<=1kb)	1	144340637	144352077	11441	2	518967	NM_001075781	0	ENSBTAG00000019589	CFAP410	cilia and flagella associated protein 410	NO
chr1	144424037	144424551	peak_1069	1000	.	1247.970459	6.912868	-1	277	515	Promoter (<=1kb)	1	144424403	144426738	2336	1	506054	NM_001098884	0	ENSBTAG00000017882	LRRC3	leucine rich repeat containing 3	NO
chr1	144430792	144431675	peak_1070	408	.	360.998993	3.554052	-1	187	884	Distal Intergenic	1	144424403	144426738	2336	1	506054	NM_001098884	6389	ENSBTAG00000017882	LRRC3	leucine rich repeat containing 3	NO
chr1	144672063	144672514	peak_1071	1000	.	944.654419	6.578224	-1	173	452	Intron (NM_001076328/614471, intron 3 of 5)	1	144658019	144684327	26309	2	614471	NM_001076328	11813	ENSBTAG00000048090	UBE2G2	ubiquitin conjugating enzyme E2 G2	NO
chr1	144674717	144675031	peak_1072	1000	.	865.943237	6.230101	-1	128	315	Intron (NM_001076328/614471, intron 3 of 5)	1	144658019	144684327	26309	2	614471	NM_001076328	9296	ENSBTAG00000048090	UBE2G2	ubiquitin conjugating enzyme E2 G2	YES
chr1	144683935	144684531	peak_1073	1000	.	1093.877686	6.540812	-1	423	597	Promoter (<=1kb)	1	144658019	144684327	26309	2	614471	NM_001076328	0	ENSBTAG00000048090	UBE2G2	ubiquitin conjugating enzyme E2 G2	NO
chr1	144695710	144696354	peak_1074	1000	.	1652.562378	7.814827	-1	548	645	Promoter (<=1kb)	1	144687135	144696665	9531	2	617236	NM_001076449	311	ENSBTAG00000017321	SUMO3	small ubiquitin like modifier 3	NO
chr1	144696507	144697252	peak_1075	923	.	688.595459	4.487931	-1	342	746	Promoter (<=1kb)	1	144687135	144696665	9531	2	617236	NM_001076449	0	ENSBTAG00000017321	SUMO3	small ubiquitin like modifier 3	NO
chr1	144711196	144712716	peak_1076	1000	.	2534.900635	7.977841	-1	752	1521	Downstream (<1kb)	1	144687135	144696665	9531	2	617236	NM_001076449	-14531	ENSBTAG00000017321	SUMO3	small ubiquitin like modifier 3	NO
chr1	144729816	144731034	peak_1077	1000	.	2051.53125	8.153875	-1	828	1219	Promoter (<=1kb)	1	144713170	144730575	17406	2	617245	NM_001046594	0	ENSBTAG00000021771	PTTG1IP	PTTG1 interacting protein	NO
chr1	144757560	144758091	peak_1078	744	.	395.947754	4.208361	-1	188	532	Downstream (1-2kb)	1	144713170	144730575	17406	2	617245	NM_001046594	-26985	ENSBTAG00000021771	PTTG1IP	PTTG1 interacting protein	NO
chr1	144809353	144809964	peak_1079	616	.	377.079681	4.019693	-1	116	612	Promoter (<=1kb)	1	144809574	144833724	24151	1	512069	NM_001046108	0	ENSBTAG00000017010	FAM207A	family with sequence similarity 207 member A	NO
chr1	144817532	144818260	peak_1080	724	.	527.574768	4.692421	-1	357	729	Intron (NM_001046108/512069, intron 2 of 5)	1	144809574	144833724	24151	1	512069	NM_001046108	7958	ENSBTAG00000017010	FAM207A	family with sequence similarity 207 member A	NO
chr1	144827022	144827276	peak_1081	1000	.	451.239807	4.760136	-1	191	255	Intron (NM_001046108/512069, intron 3 of 5)	1	144809574	144833724	24151	1	512069	NM_001046108	17448	ENSBTAG00000017010	FAM207A	family with sequence similarity 207 member A	YES
chr1	144829675	144830156	peak_1082	736	.	354.699677	4.089277	-1	350	482	Intron (NM_001046108/512069, intron 4 of 5)	1	144809574	144833724	24151	1	512069	NM_001046108	20101	ENSBTAG00000017010	FAM207A	family with sequence similarity 207 member A	YES
chr1	144838227	144838654	peak_1083	467	.	200.045639	3.433389	-1	209	428	Distal Intergenic	1	144809574	144833724	24151	1	512069	NM_001046108	28653	ENSBTAG00000017010	FAM207A	family with sequence similarity 207 member A	YES
chr1	144839827	144840064	peak_1084	1000	.	302.845032	4.075323	-1	128	238	Distal Intergenic	1	144809574	144833724	24151	1	512069	NM_001046108	30253	ENSBTAG00000017010	FAM207A	family with sequence similarity 207 member A	YES
chr1	144862623	144863114	peak_1085	1000	.	704.886536	5.470592	-1	316	492	Distal Intergenic	1	144809574	144833724	24151	1	512069	NM_001046108	53049	ENSBTAG00000017010	FAM207A	family with sequence similarity 207 member A	YES
chr1	144883071	144883492	peak_1086	1000	.	503.190918	5.016346	-1	236	422	Distal Intergenic	1	144809574	144833724	24151	1	512069	NM_001046108	73497	ENSBTAG00000017010	FAM207A	family with sequence similarity 207 member A	YES
chr1	144886108	144886997	peak_1087	553	.	491.837036	3.887998	-1	60	890	Distal Intergenic	1	144809574	144833724	24151	1	512069	NM_001046108	76534	ENSBTAG00000017010	FAM207A	family with sequence similarity 207 member A	YES
chr1	144890053	144891519	peak_1088	1000	.	1697.544678	5.326538	-1	522	1467	Distal Intergenic	1	144809574	144833724	24151	1	512069	NM_001046108	80479	ENSBTAG00000017010	FAM207A	family with sequence similarity 207 member A	YES
chr1	144900178	144900501	peak_1089	1000	.	351.36261	4.009162	-1	235	324	Distal Intergenic	1	144809574	144833724	24151	1	512069	NM_001046108	90604	ENSBTAG00000017010	FAM207A	family with sequence similarity 207 member A	YES
chr1	144935907	144936482	peak_1090	481	.	277.340149	3.553696	-1	348	576	Distal Intergenic	1	144809574	144833724	24151	1	512069	NM_001046108	126333	ENSBTAG00000017010	FAM207A	family with sequence similarity 207 member A	YES
chr1	144937190	144938741	peak_1091	1000	.	3047.294922	8.127192	-1	600	1552	Distal Intergenic	1	144809574	144833724	24151	1	512069	NM_001046108	127616	ENSBTAG00000017010	FAM207A	family with sequence similarity 207 member A	NO
chr1	144942556	144942940	peak_1092	1000	.	797.457214	5.412392	-1	130	385	Distal Intergenic	1	144809574	144833724	24151	1	512069	NM_001046108	132982	ENSBTAG00000017010	FAM207A	family with sequence similarity 207 member A	YES
chr1	144943201	144943770	peak_1093	1000	.	1015.012329	6.750279	-1	470	570	Distal Intergenic	1	144809574	144833724	24151	1	512069	NM_001046108	133627	ENSBTAG00000017010	FAM207A	family with sequence similarity 207 member A	YES
chr1	144947852	144948320	peak_1094	1000	.	472.255005	4.525222	-1	305	469	Distal Intergenic	1	144809574	144833724	24151	1	512069	NM_001046108	138278	ENSBTAG00000017010	FAM207A	family with sequence similarity 207 member A	YES
chr1	144948572	144949273	peak_1095	410	.	287.874298	3.274781	-1	513	702	Distal Intergenic	1	144809574	144833724	24151	1	512069	NM_001046108	138998	ENSBTAG00000017010	FAM207A	family with sequence similarity 207 member A	YES
chr1	144954080	144954987	peak_1096	580	.	526.223083	4.087597	-1	306	908	Distal Intergenic	1	144809574	144833724	24151	1	512069	NM_001046108	144506	ENSBTAG00000017010	FAM207A	family with sequence similarity 207 member A	YES
chr1	144958739	144959012	peak_1097	983	.	269.439606	3.84618	-1	119	274	Distal Intergenic	1	145090265	145103021	12757	2	404083	NM_205782	144009	ENSBTAG00000007818	POFUT2	protein O-fucosyltransferase 2	YES
chr1	144962551	144962791	peak_1098	1000	.	287.579346	4.069714	-1	69	241	Distal Intergenic	1	145090265	145103021	12757	2	404083	NM_205782	140230	ENSBTAG00000007818	POFUT2	protein O-fucosyltransferase 2	YES
chr1	144967042	144967832	peak_1099	480	.	379.644165	3.851991	-1	395	791	Distal Intergenic	1	145090265	145103021	12757	2	404083	NM_205782	135189	ENSBTAG00000007818	POFUT2	protein O-fucosyltransferase 2	YES
chr1	144969006	144969279	peak_1100	1000	.	623.755493	5.44573	-1	97	274	Distal Intergenic	1	145090265	145103021	12757	2	404083	NM_205782	133742	ENSBTAG00000007818	POFUT2	protein O-fucosyltransferase 2	YES
chr1	144970350	144971106	peak_1101	784	.	593.270996	4.547013	-1	273	757	Distal Intergenic	1	145090265	145103021	12757	2	404083	NM_205782	131915	ENSBTAG00000007818	POFUT2	protein O-fucosyltransferase 2	YES
chr1	144976271	144976487	peak_1102	961	.	208.579453	3.626998	-1	128	217	Distal Intergenic	1	145090265	145103021	12757	2	404083	NM_205782	126534	ENSBTAG00000007818	POFUT2	protein O-fucosyltransferase 2	YES
chr1	144977541	144978184	peak_1103	1000	.	1032.779175	5.943231	-1	146	644	Distal Intergenic	1	145090265	145103021	12757	2	404083	NM_205782	124837	ENSBTAG00000007818	POFUT2	protein O-fucosyltransferase 2	YES
chr1	144980053	144980442	peak_1104	586	.	228.355652	3.183199	-1	320	390	Distal Intergenic	1	145090265	145103021	12757	2	404083	NM_205782	122579	ENSBTAG00000007818	POFUT2	protein O-fucosyltransferase 2	YES
chr1	144980663	144981858	peak_1105	1000	.	4376.435059	10.22321	-1	791	1196	Distal Intergenic	1	145090265	145103021	12757	2	404083	NM_205782	121163	ENSBTAG00000007818	POFUT2	protein O-fucosyltransferase 2	YES
chr1	144982170	144982515	peak_1106	1000	.	350.888092	4.086696	-1	188	346	Distal Intergenic	1	145090265	145103021	12757	2	404083	NM_205782	120506	ENSBTAG00000007818	POFUT2	protein O-fucosyltransferase 2	YES
chr1	144983766	144984248	peak_1107	1000	.	681.546936	5.919872	-1	264	483	Distal Intergenic	1	145090265	145103021	12757	2	404083	NM_205782	118773	ENSBTAG00000007818	POFUT2	protein O-fucosyltransferase 2	NO
chr1	144985575	144986055	peak_1108	560	.	269.499603	3.852109	-1	69	481	Distal Intergenic	1	145090265	145103021	12757	2	404083	NM_205782	116966	ENSBTAG00000007818	POFUT2	protein O-fucosyltransferase 2	YES
chr1	144986259	144987745	peak_1109	1000	.	2169.401855	6.718061	-1	806	1487	Distal Intergenic	1	145090265	145103021	12757	2	404083	NM_205782	115276	ENSBTAG00000007818	POFUT2	protein O-fucosyltransferase 2	YES
chr1	144991117	144991477	peak_1110	1000	.	462.845093	4.266044	-1	264	361	Distal Intergenic	1	145090265	145103021	12757	2	404083	NM_205782	111544	ENSBTAG00000007818	POFUT2	protein O-fucosyltransferase 2	NO
chr1	144994972	144995370	peak_1111	1000	.	621.278625	4.890867	-1	78	399	Distal Intergenic	1	145090265	145103021	12757	2	404083	NM_205782	107651	ENSBTAG00000007818	POFUT2	protein O-fucosyltransferase 2	YES
chr1	145080510	145080781	peak_1112	1000	.	277.567993	3.742329	-1	88	272	Distal Intergenic	1	145090265	145103021	12757	2	404083	NM_205782	22240	ENSBTAG00000007818	POFUT2	protein O-fucosyltransferase 2	YES
chr1	145102291	145104160	peak_1113	1000	.	3039.973633	8.899977	-1	765	1870	Promoter (<=1kb)	1	145090265	145103021	12757	2	404083	NM_205782	0	ENSBTAG00000007818	POFUT2	protein O-fucosyltransferase 2	NO
chr1	145105202	145105569	peak_1114	1000	.	570.647766	5.353176	-1	152	368	Promoter (2-3kb)	1	145090265	145103021	12757	2	404083	NM_205782	-2181	ENSBTAG00000007818	POFUT2	protein O-fucosyltransferase 2	NO
chr1	145128739	145129793	peak_1115	1000	.	2162.604248	8.22506	-1	297	1055	Distal Intergenic	1	145090265	145103021	12757	2	404083	NM_205782	-25718	ENSBTAG00000007818	POFUT2	protein O-fucosyltransferase 2	YES
chr1	145218316	145219099	peak_1116	1000	.	995.854675	4.571475	-1	649	784	Distal Intergenic	1	145244296	145296600	52305	1	508076	NM_001083388	-25197	ENSBTAG00000023907	COL18A1	collagen type XVIII alpha 1 chain	YES
chr1	145224656	145225286	peak_1117	1000	.	1000.234558	6.778357	-1	485	631	Distal Intergenic	1	145244296	145296600	52305	1	508076	NM_001083388	-19010	ENSBTAG00000023907	COL18A1	collagen type XVIII alpha 1 chain	NO
chr1	145325178	145325471	peak_1118	1000	.	478.377502	5.174378	-1	202	294	Promoter (<=1kb)	1	145299696	145325287	25592	2	617307	NM_001076453	0	ENSBTAG00000024162	SLC19A1	solute carrier family 19 member 1	NO
chr1	145395247	145396028	peak_1119	1000	.	3011.081055	9.988168	-1	538	782	Promoter (<=1kb)	1	145395888	145625230	229343	1	613725	NM_001076284	0	ENSBTAG00000030775	PCBP3	poly(rC) binding protein 3	NO
chr1	145802232	145802769	peak_1120	856	.	460.618011	3.903375	-1	420	538	Distal Intergenic	1	145807169	145835963	28795	1	282194	NM_001075126	-4400	ENSBTAG00000019269	COL6A2	collagen type VI alpha 2 chain	YES
chr1	145919293	145920049	peak_1121	1000	.	2029.203979	9.098896	-1	363	757	Promoter (<=1kb)	1	145891104	145919039	27936	2	615906	NM_001046564	-254	ENSBTAG00000018936	LSS	lanosterol synthase	NO
chr1	145972850	145973706	peak_1122	1000	.	2488.220215	8.381686	-1	380	857	Promoter (<=1kb)	1	145973299	145977561	4263	1	768063	NM_001077120	0	ENSBTAG00000003161	YBEY	ybeY metalloendoribonuclease	NO
chr1	146001435	146002585	peak_1123	1000	.	4139.506348	10.174073	-1	324	1151	Distal Intergenic	1	145973299	145977561	4263	1	768063	NM_001077120	28136	ENSBTAG00000003161	YBEY	ybeY metalloendoribonuclease	NO
chr1	146014898	146015291	peak_1124	1000	.	754.170471	5.935292	-1	195	394	Distal Intergenic	1	145973299	145977561	4263	1	768063	NM_001077120	41599	ENSBTAG00000003161	YBEY	ybeY metalloendoribonuclease	YES
chr1	146034507	146035026	peak_1125	907	.	471.574646	4.673401	-1	362	520	Distal Intergenic	1	145973299	145977561	4263	1	768063	NM_001077120	61208	ENSBTAG00000003161	YBEY	ybeY metalloendoribonuclease	YES
chr1	146063015	146063279	peak_1126	1000	.	346.735596	3.873075	-1	96	265	Distal Intergenic	1	146117677	146121612	3936	2	100847825	NR_045647	58333	NA	LOC100847825	uncharacterized LOC100847825	YES
chr1	146121422	146122221	peak_1127	1000	.	2505.791992	9.097964	-1	263	800	Promoter (<=1kb)	1	146117677	146121612	3936	2	100847825	NR_045647	0	NA	LOC100847825	uncharacterized LOC100847825	NO
chr1	146279682	146280220	peak_1128	1000	.	849.421448	5.742991	-1	306	539	Promoter (<=1kb)	1	146272658	146280008	7351	2	525716	NM_001034555	0	ENSBTAG00000004777	S100B	S100 calcium binding protein B	NO
chr1	146319886	146320919	peak_1129	1000	.	2191.422607	6.931427	-1	631	1034	Promoter (<=1kb)	1	146319945	146320018	74	2	100313117	NR_030837	0	ENSBTAG00000044930	MIR2289	microRNA mir-2289	NO
chr1	146527919	146528253	peak_1130	1000	.	1022.94342	7.523782	-1	167	335	Promoter (<=1kb)	1	146528127	146556177	28051	1	540328	NM_001076211	0	ENSBTAG00000007039	FBXO25	F-box protein 25	NO
chr1	146608054	146608544	peak_1131	672	.	329.858826	4.240366	-1	164	491	Distal Intergenic	1	146528127	146556177	28051	1	540328	NM_001076211	79927	ENSBTAG00000007039	FBXO25	F-box protein 25	NO
chr1	146761222	146761719	peak_1132	1000	.	686.251526	4.90471	-1	206	498	Distal Intergenic	1	146528127	146556177	28051	1	540328	NM_001076211	233095	ENSBTAG00000007039	FBXO25	F-box protein 25	YES
chr1	146980294	146980580	peak_1133	749	.	215.021011	3.540733	-1	157	287	Intron (NM_001256578/529631, intron 8 of 8)	1	147203769	147203840	72	2	100313277	NR_030838	223260	ENSBTAG00000044270	MIR2285A	microRNA mir-2285a	YES
chr1	147008976	147009350	peak_1134	1000	.	578.586365	5.265782	-1	278	375	Intron (NM_001256578/529631, intron 7 of 8)	1	147203769	147203840	72	2	100313277	NR_030838	194490	ENSBTAG00000044270	MIR2285A	microRNA mir-2285a	YES
chr1	147029374	147029756	peak_1135	1000	.	617.297546	5.69194	-1	227	383	Intron (NM_001256578/529631, intron 6 of 8)	1	147203769	147203840	72	2	100313277	NR_030838	174084	ENSBTAG00000044270	MIR2285A	microRNA mir-2285a	YES
chr1	147049038	147049401	peak_1136	558	.	203.279907	3.766106	-1	203	364	Intron (NM_001256578/529631, intron 5 of 8)	1	147203769	147203840	72	2	100313277	NR_030838	154439	ENSBTAG00000044270	MIR2285A	microRNA mir-2285a	NO
chr1	147071480	147072340	peak_1137	1000	.	1848.877686	7.378167	-1	300	861	Intron (NM_001256578/529631, intron 3 of 8)	1	147203769	147203840	72	2	100313277	NR_030838	131500	ENSBTAG00000044270	MIR2285A	microRNA mir-2285a	NO
chr1	147072624	147073193	peak_1138	536	.	305.382904	4.06393	-1	446	570	Intron (NM_001256578/529631, intron 3 of 8)	1	147203769	147203840	72	2	100313277	NR_030838	130647	ENSBTAG00000044270	MIR2285A	microRNA mir-2285a	NO
chr1	147396684	147397107	peak_1139	1000	.	598.687805	4.486199	-1	222	424	Distal Intergenic	1	146975505	147244723	269219	2	529631	NM_001256578	-151961	ENSBTAG00000004742	RUNX1	RUNX family transcription factor 1	NO
chr1	147423245	147423602	peak_1140	1000	.	475.508118	4.415785	-1	272	358	Distal Intergenic	1	146975505	147244723	269219	2	529631	NM_001256578	-178522	ENSBTAG00000004742	RUNX1	RUNX family transcription factor 1	YES
chr1	147448663	147448899	peak_1141	1000	.	247.70491	4.137594	-1	97	237	Distal Intergenic	1	146975505	147244723	269219	2	529631	NM_001256578	-203940	ENSBTAG00000004742	RUNX1	RUNX family transcription factor 1	YES
chr1	147487672	147488167	peak_1142	1000	.	794.484863	5.753173	-1	305	496	Distal Intergenic	1	146975505	147244723	269219	2	529631	NM_001256578	-242949	ENSBTAG00000004742	RUNX1	RUNX family transcription factor 1	YES
chr1	147513246	147513825	peak_1143	707	.	410.331329	4.115683	-1	292	580	Distal Intergenic	1	146975505	147244723	269219	2	529631	NM_001256578	-268523	ENSBTAG00000004742	RUNX1	RUNX family transcription factor 1	YES
chr1	148340362	148340902	peak_1144	825	.	446.445648	3.777043	-1	169	541	Promoter (<=1kb)	1	148318451	148340888	22438	2	540440	NM_001205824	0	ENSBTAG00000018682	SETD4	SET domain containing 4	NO
chr1	148346709	148347045	peak_1145	1000	.	354.362061	4.590483	-1	134	337	Promoter (<=1kb)	1	148346840	148353635	6796	1	515946	NM_001034513	0	ENSBTAG00000023384	CBR1	carbonyl reductase 1	NO
chr1	148431981	148432241	peak_1146	1000	.	307.460724	3.862251	-1	163	261	Distal Intergenic	1	148440916	148450703	9788	1	516036	NM_001075734	-8675	ENSBTAG00000018688	CBR3	carbonyl reductase 3	YES
chr1	148440687	148441136	peak_1147	640	.	287.920471	3.506246	-1	126	450	Promoter (<=1kb)	1	148440916	148450703	9788	1	516036	NM_001075734	0	ENSBTAG00000018688	CBR3	carbonyl reductase 3	NO
chr1	148441761	148441976	peak_1148	956	.	206.51857	3.748532	-1	87	216	Promoter (<=1kb)	1	148440916	148450703	9788	1	516036	NM_001075734	845	ENSBTAG00000018688	CBR3	carbonyl reductase 3	NO
chr1	148453611	148454182	peak_1149	1000	.	898.259827	6.210306	-1	385	572	Distal Intergenic	1	148440916	148450703	9788	1	516036	NM_001075734	12695	ENSBTAG00000018688	CBR3	carbonyl reductase 3	YES
chr1	148459607	148460635	peak_1150	1000	.	2446.592529	8.714911	-1	424	1029	Distal Intergenic	1	148440916	148450703	9788	1	516036	NM_001075734	18691	ENSBTAG00000018688	CBR3	carbonyl reductase 3	NO
chr1	148486951	148487546	peak_1151	1000	.	875.204651	5.670105	-1	345	596	Distal Intergenic	1	148440916	148450703	9788	1	516036	NM_001075734	46035	ENSBTAG00000018688	CBR3	carbonyl reductase 3	YES
chr1	148519710	148520080	peak_1152	1000	.	990.514954	6.587978	-1	201	371	Distal Intergenic	1	148440916	148450703	9788	1	516036	NM_001075734	78794	ENSBTAG00000018688	CBR3	carbonyl reductase 3	NO
chr1	148591216	148591794	peak_1153	1000	.	840.666626	5.353069	-1	430	579	Distal Intergenic	1	148658317	148683915	25599	1	511654	NM_001098014	-66523	ENSBTAG00000011880	CHAF1B	chromatin assembly factor 1 subunit B	NO
chr1	148604560	148605696	peak_1154	1000	.	2774.66333	9.215213	-1	339	1137	Distal Intergenic	1	148658317	148683915	25599	1	511654	NM_001098014	-52621	ENSBTAG00000011880	CHAF1B	chromatin assembly factor 1 subunit B	NO
chr1	148657395	148657744	peak_1155	1000	.	677.234497	6.105887	-1	108	350	Promoter (<=1kb)	1	148658317	148683915	25599	1	511654	NM_001098014	-573	ENSBTAG00000011880	CHAF1B	chromatin assembly factor 1 subunit B	NO
chr1	148960245	148960949	peak_1156	1000	.	1848.956177	7.101543	-1	240	705	Distal Intergenic	1	148658317	148683915	25599	1	511654	NM_001098014	301928	ENSBTAG00000011880	CHAF1B	chromatin assembly factor 1 subunit B	YES
chr1	148963348	148963846	peak_1157	1000	.	725.771912	5.139098	-1	220	499	Distal Intergenic	1	148658317	148683915	25599	1	511654	NM_001098014	305031	ENSBTAG00000011880	CHAF1B	chromatin assembly factor 1 subunit B	YES
chr1	148972757	148973266	peak_1158	760	.	387.832947	4.403386	-1	135	510	Distal Intergenic	1	148658317	148683915	25599	1	511654	NM_001098014	314440	ENSBTAG00000011880	CHAF1B	chromatin assembly factor 1 subunit B	NO
chr1	149085697	149085908	peak_1159	1000	.	360.897339	4.947228	-1	95	212	Distal Intergenic	1	149305062	149317771	12710	2	767951	NM_001077022	231863	ENSBTAG00000055107	PIGP	phosphatidylinositol glycan anchor biosynthesis class P	YES
chr1	149101318	149101640	peak_1160	1000	.	669.37561	5.578154	-1	174	323	Distal Intergenic	1	149305062	149317771	12710	2	767951	NM_001077022	216131	ENSBTAG00000055107	PIGP	phosphatidylinositol glycan anchor biosynthesis class P	YES
chr1	149101774	149102094	peak_1161	1000	.	591.913635	5.038649	-1	153	321	Distal Intergenic	1	149305062	149317771	12710	2	767951	NM_001077022	215677	ENSBTAG00000055107	PIGP	phosphatidylinositol glycan anchor biosynthesis class P	YES
chr1	149136429	149136693	peak_1162	1000	.	283.561157	3.878494	-1	122	265	Distal Intergenic	1	149305062	149317771	12710	2	767951	NM_001077022	181078	ENSBTAG00000055107	PIGP	phosphatidylinositol glycan anchor biosynthesis class P	YES
chr1	149177029	149177442	peak_1163	1000	.	900.920776	5.475062	-1	179	414	Distal Intergenic	1	149305062	149317771	12710	2	767951	NM_001077022	140329	ENSBTAG00000055107	PIGP	phosphatidylinositol glycan anchor biosynthesis class P	NO
chr1	149221141	149222157	peak_1164	1000	.	1147.171143	5.438116	-1	376	1017	Distal Intergenic	1	149305062	149317771	12710	2	767951	NM_001077022	95614	ENSBTAG00000055107	PIGP	phosphatidylinositol glycan anchor biosynthesis class P	NO
chr1	149231791	149232046	peak_1165	1000	.	266.179626	3.641907	-1	176	256	Distal Intergenic	1	149305062	149317771	12710	2	767951	NM_001077022	85725	ENSBTAG00000055107	PIGP	phosphatidylinositol glycan anchor biosynthesis class P	NO
chr1	149237117	149237316	peak_1166	1000	.	201.802902	3.721884	-1	68	200	Distal Intergenic	1	149305062	149317771	12710	2	767951	NM_001077022	80455	ENSBTAG00000055107	PIGP	phosphatidylinositol glycan anchor biosynthesis class P	NO
chr1	149241170	149241965	peak_1167	1000	.	1780.168457	6.73974	-1	616	796	Distal Intergenic	1	149305062	149317771	12710	2	767951	NM_001077022	75806	ENSBTAG00000055107	PIGP	phosphatidylinositol glycan anchor biosynthesis class P	NO
chr1	149296655	149297651	peak_1168	1000	.	2343.425781	8.715535	-1	543	997	Distal Intergenic	1	149305062	149317771	12710	2	767951	NM_001077022	20120	ENSBTAG00000055107	PIGP	phosphatidylinositol glycan anchor biosynthesis class P	NO
chr1	149317592	149318425	peak_1169	1000	.	2369.134521	7.364178	-1	204	834	Promoter (<=1kb)	1	149305062	149317771	12710	2	767951	NM_001077022	0	ENSBTAG00000055107	PIGP	phosphatidylinositol glycan anchor biosynthesis class P	NO
chr1	149436204	149436594	peak_1170	1000	.	1139.122559	6.825634	-1	187	391	3' UTR	1	149461710	149495892	34183	2	507647	NM_001040510	59298	ENSBTAG00000004791	VPS26C	VPS26 endosomal protein sorting factor C	YES
chr1	149495549	149496786	peak_1171	1000	.	5433.106445	11.642135	-1	547	1238	Promoter (<=1kb)	1	149461710	149495892	34183	2	507647	NM_001040510	0	ENSBTAG00000004791	VPS26C	VPS26 endosomal protein sorting factor C	NO
chr1	149537622	149538185	peak_1172	1000	.	847.112671	5.159986	-1	117	564	Distal Intergenic	1	149461710	149495892	34183	2	507647	NM_001040510	-41730	ENSBTAG00000004791	VPS26C	VPS26 endosomal protein sorting factor C	YES
chr1	149559051	149559421	peak_1173	607	.	225.135162	3.580461	-1	202	371	Distal Intergenic	1	149617410	149711585	94176	1	532989	NM_001206014	-57989	ENSBTAG00000001771	DYRK1A	dual specificity tyrosine phosphorylation regulated kinase 1A	YES
chr1	149566190	149567439	peak_1174	1000	.	2709.2146	7.631951	-1	553	1250	Distal Intergenic	1	149617410	149711585	94176	1	532989	NM_001206014	-49971	ENSBTAG00000001771	DYRK1A	dual specificity tyrosine phosphorylation regulated kinase 1A	NO
chr1	149567686	149568703	peak_1175	687	.	699.7547	4.278625	-1	742	1018	Distal Intergenic	1	149617410	149711585	94176	1	532989	NM_001206014	-48707	ENSBTAG00000001771	DYRK1A	dual specificity tyrosine phosphorylation regulated kinase 1A	NO
chr1	149633797	149634102	peak_1176	1000	.	842.148865	6.465337	-1	177	306	Intron (NM_001206014/532989, intron 1 of 10)	1	149617410	149711585	94176	1	532989	NM_001206014	16387	ENSBTAG00000001771	DYRK1A	dual specificity tyrosine phosphorylation regulated kinase 1A	NO
chr1	149655424	149655962	peak_1177	1000	.	591.525085	5.374729	-1	361	539	Intron (NM_001206014/532989, intron 1 of 10)	1	149617410	149711585	94176	1	532989	NM_001206014	38014	ENSBTAG00000001771	DYRK1A	dual specificity tyrosine phosphorylation regulated kinase 1A	YES
chr1	149743994	149744305	peak_1178	781	.	243.525711	3.872051	-1	91	312	Distal Intergenic	1	149617410	149711585	94176	1	532989	NM_001206014	126584	ENSBTAG00000001771	DYRK1A	dual specificity tyrosine phosphorylation regulated kinase 1A	YES
chr1	149748961	149750089	peak_1179	1000	.	5109.77832	12.217907	-1	653	1129	Distal Intergenic	1	149617410	149711585	94176	1	532989	NM_001206014	131551	ENSBTAG00000001771	DYRK1A	dual specificity tyrosine phosphorylation regulated kinase 1A	NO
chr1	149902662	149903296	peak_1180	418	.	265.682373	3.565004	-1	117	635	Distal Intergenic	1	149617410	149711585	94176	1	532989	NM_001206014	285252	ENSBTAG00000001771	DYRK1A	dual specificity tyrosine phosphorylation regulated kinase 1A	YES
chr1	150712328	150712749	peak_1181	1000	.	436.730957	3.808877	-1	286	422	Intron (NM_001102183/535231, intron 3 of 8)	1	150668910	150803673	134764	2	535231	NM_001102183	90924	ENSBTAG00000011001	ERG	ETS transcription factor ERG	YES
chr1	150804735	150805170	peak_1182	770	.	335.619141	4.423141	-1	339	436	Promoter (1-2kb)	1	150668910	150803673	134764	2	535231	NM_001102183	-1062	ENSBTAG00000011001	ERG	ETS transcription factor ERG	YES
chr1	151160875	151162524	peak_1183	1000	.	1840.230957	6.485909	-1	755	1650	Promoter (<=1kb)	1	151162151	151181633	19483	1	281148	NM_001080214	0	ENSBTAG00000009214	ETS2	ETS proto-oncogene 2, transcription factor	NO
chr1	151164100	151164701	peak_1184	716	.	431.136047	3.629109	-1	485	602	Promoter (1-2kb)	1	151162151	151181633	19483	1	281148	NM_001080214	1949	ENSBTAG00000009214	ETS2	ETS proto-oncogene 2, transcription factor	YES
chr1	151169458	151169870	peak_1185	560	.	231.207413	3.519432	-1	362	413	Intron (NM_001080214/281148, intron 2 of 9)	1	151162151	151181633	19483	1	281148	NM_001080214	7307	ENSBTAG00000009214	ETS2	ETS proto-oncogene 2, transcription factor	YES
chr1	151171218	151171549	peak_1186	930	.	308.609772	3.602111	-1	114	332	Exon (NM_001080214/281148, exon 4 of 10)	1	151162151	151181633	19483	1	281148	NM_001080214	9067	ENSBTAG00000009214	ETS2	ETS proto-oncogene 2, transcription factor	YES
chr1	151214996	151215776	peak_1187	1000	.	1180.177002	6.187326	-1	163	781	Distal Intergenic	1	151162151	151181633	19483	1	281148	NM_001080214	52845	ENSBTAG00000009214	ETS2	ETS proto-oncogene 2, transcription factor	YES
chr1	151224756	151226040	peak_1188	1000	.	3543.810547	9.615405	-1	709	1285	Distal Intergenic	1	151162151	151181633	19483	1	281148	NM_001080214	62605	ENSBTAG00000009214	ETS2	ETS proto-oncogene 2, transcription factor	NO
chr1	151227984	151228376	peak_1189	923	.	362.710449	4.466228	-1	81	393	Distal Intergenic	1	151162151	151181633	19483	1	281148	NM_001080214	65833	ENSBTAG00000009214	ETS2	ETS proto-oncogene 2, transcription factor	YES
chr1	151230802	151232088	peak_1190	1000	.	3979.750488	9.994879	-1	893	1287	Distal Intergenic	1	151162151	151181633	19483	1	281148	NM_001080214	68651	ENSBTAG00000009214	ETS2	ETS proto-oncogene 2, transcription factor	NO
chr1	151239796	151240116	peak_1191	789	.	253.137421	3.899109	-1	170	321	Distal Intergenic	1	151162151	151181633	19483	1	281148	NM_001080214	77645	ENSBTAG00000009214	ETS2	ETS proto-oncogene 2, transcription factor	YES
chr1	151274100	151275139	peak_1192	1000	.	3224.734619	7.5525	-1	229	1040	Distal Intergenic	1	151162151	151181633	19483	1	281148	NM_001080214	111949	ENSBTAG00000009214	ETS2	ETS proto-oncogene 2, transcription factor	YES
chr1	151275616	151276026	peak_1193	1000	.	644.4422	4.885478	-1	274	411	Distal Intergenic	1	151162151	151181633	19483	1	281148	NM_001080214	113465	ENSBTAG00000009214	ETS2	ETS proto-oncogene 2, transcription factor	YES
chr1	151460156	151460449	peak_1194	1000	.	312.357788	4.443808	-1	169	294	Distal Intergenic	1	151476132	151562593	86462	1	507414	NM_001100314	-15683	ENSBTAG00000020787	PIK3R4	phosphoinositide-3-kinase regulatory subunit 4	NO
chr1	151475863	151476634	peak_1195	1000	.	1011.107483	6.183683	-1	234	772	Promoter (<=1kb)	1	151476132	151562593	86462	1	507414	NM_001100314	0	ENSBTAG00000020787	PIK3R4	phosphoinositide-3-kinase regulatory subunit 4	NO
chr1	151813732	151814045	peak_1196	1000	.	377.31485	4.318249	-1	214	314	Distal Intergenic	1	151476132	151562593	86462	1	507414	NM_001100314	337600	ENSBTAG00000020787	PIK3R4	phosphoinositide-3-kinase regulatory subunit 4	YES
chr1	152231765	152233058	peak_1197	1000	.	5607.734863	13.31882	-1	504	1294	Promoter (<=1kb)	1	152232655	152284373	51719	1	618048	NM_001193181	0	ENSBTAG00000006479	CAPN7	calpain 7	NO
chr1	152235294	152235778	peak_1198	1000	.	857.78595	5.514052	-1	289	485	Promoter (2-3kb)	1	152232655	152284373	51719	1	618048	NM_001193181	2639	ENSBTAG00000006479	CAPN7	calpain 7	YES
chr1	152319574	152320524	peak_1199	1000	.	1356.632935	5.555128	-1	514	951	Intron (NM_001206288/618056, intron 3 of 8)	1	152285110	152366452	81343	2	618056	NM_001206288	45928	ENSBTAG00000023377	SH3BP5	SH3 domain binding protein 5	YES
chr1	152320839	152321280	peak_1200	1000	.	768.870544	6.112407	-1	248	442	Intron (NM_001206288/618056, intron 3 of 8)	1	152285110	152366452	81343	2	618056	NM_001206288	45172	ENSBTAG00000023377	SH3BP5	SH3 domain binding protein 5	YES
chr1	152330630	152331193	peak_1201	1000	.	1490.138306	7.383534	-1	120	564	Intron (NM_001206288/618056, intron 3 of 8)	1	152285110	152366452	81343	2	618056	NM_001206288	35259	ENSBTAG00000023377	SH3BP5	SH3 domain binding protein 5	NO
chr1	152333796	152334602	peak_1202	1000	.	1307.560547	7.263133	-1	423	807	Intron (NM_001206288/618056, intron 3 of 8)	1	152285110	152366452	81343	2	618056	NM_001206288	31850	ENSBTAG00000023377	SH3BP5	SH3 domain binding protein 5	NO
chr1	152337199	152337554	peak_1203	1000	.	373.884399	4.127154	-1	206	356	Intron (NM_001206288/618056, intron 2 of 8)	1	152285110	152366452	81343	2	618056	NM_001206288	28898	ENSBTAG00000023377	SH3BP5	SH3 domain binding protein 5	NO
chr1	152339902	152340354	peak_1204	1000	.	669.391663	5.358626	-1	212	453	Intron (NM_001206288/618056, intron 2 of 8)	1	152285110	152366452	81343	2	618056	NM_001206288	26098	ENSBTAG00000023377	SH3BP5	SH3 domain binding protein 5	NO
chr1	152341014	152341862	peak_1205	1000	.	1553.859741	5.869814	-1	498	849	Intron (NM_001206288/618056, intron 2 of 8)	1	152285110	152366452	81343	2	618056	NM_001206288	24590	ENSBTAG00000023377	SH3BP5	SH3 domain binding protein 5	NO
chr1	152343881	152344217	peak_1206	650	.	219.047333	3.36914	-1	91	337	Intron (NM_001206288/618056, intron 2 of 8)	1	152285110	152366452	81343	2	618056	NM_001206288	22235	ENSBTAG00000023377	SH3BP5	SH3 domain binding protein 5	NO
chr1	152364263	152364631	peak_1207	1000	.	621.171448	4.783885	-1	172	369	Promoter (1-2kb)	1	152285110	152366452	81343	2	618056	NM_001206288	1821	ENSBTAG00000023377	SH3BP5	SH3 domain binding protein 5	YES
chr1	152365851	152366998	peak_1208	1000	.	1395.740234	5.846595	-1	752	1148	Promoter (<=1kb)	1	152285110	152366452	81343	2	618056	NM_001206288	0	ENSBTAG00000023377	SH3BP5	SH3 domain binding protein 5	NO
chr1	152380347	152380725	peak_1209	1000	.	440.93634	4.279145	-1	260	379	Distal Intergenic	1	152285110	152366452	81343	2	618056	NM_001206288	-13895	ENSBTAG00000023377	SH3BP5	SH3 domain binding protein 5	YES
chr1	152450179	152451566	peak_1210	1000	.	1927.446899	7.940863	-1	717	1388	Promoter (<=1kb)	1	152450841	152463273	12433	1	507577	NM_001192153	0	ENSBTAG00000019202	EAF1	ELL associated factor 1	NO
chr1	152627745	152627937	peak_1211	1000	.	257.499573	4.065939	-1	117	193	Intron (NM_001098949/512676, intron 8 of 16)	1	152638136	152679239	41104	1	537669	NM_001102206	-10199	ENSBTAG00000019129	BTD	biotinidase	YES
chr1	152637744	152639081	peak_1212	1000	.	3809.020996	9.253119	-1	831	1338	Promoter (<=1kb)	1	152638136	152679239	41104	1	537669	NM_001102206	0	ENSBTAG00000019129	BTD	biotinidase	NO
chr1	152665726	152666332	peak_1213	969	.	588.059021	5.341924	-1	146	607	Intron (NM_001102206/537669, intron 2 of 3)	1	152599802	152638556	38755	2	512676	NM_001098949	-27170	ENSBTAG00000003718	HACL1	2-hydroxyacyl-CoA lyase 1	YES
chr1	152677583	152679086	peak_1214	1000	.	3605.077393	9.660708	-1	378	1504	3' UTR	1	152599802	152638556	38755	2	512676	NM_001098949	-39027	ENSBTAG00000003718	HACL1	2-hydroxyacyl-CoA lyase 1	YES
chr1	152679250	152679898	peak_1215	1000	.	1869.088257	7.74616	-1	442	649	Distal Intergenic	1	152599802	152638556	38755	2	512676	NM_001098949	-40694	ENSBTAG00000003718	HACL1	2-hydroxyacyl-CoA lyase 1	YES
chr1	152680183	152680807	peak_1216	1000	.	1105.450073	5.447442	-1	494	625	Distal Intergenic	1	152599802	152638556	38755	2	512676	NM_001098949	-41627	ENSBTAG00000003718	HACL1	2-hydroxyacyl-CoA lyase 1	NO
chr1	152680964	152681257	peak_1217	884	.	259.85788	3.94272	-1	59	294	Distal Intergenic	1	152599802	152638556	38755	2	512676	NM_001098949	-42408	ENSBTAG00000003718	HACL1	2-hydroxyacyl-CoA lyase 1	NO
chr1	152696931	152698249	peak_1218	1000	.	3429.954346	7.365164	-1	641	1319	Downstream (<1kb)	1	152599802	152638556	38755	2	512676	NM_001098949	-58375	ENSBTAG00000003718	HACL1	2-hydroxyacyl-CoA lyase 1	NO
chr1	152698544	152699421	peak_1219	1000	.	2953.334961	8.175427	-1	427	878	3' UTR	1	152599802	152638556	38755	2	512676	NM_001098949	-59988	ENSBTAG00000003718	HACL1	2-hydroxyacyl-CoA lyase 1	YES
chr1	152769485	152769904	peak_1220	1000	.	563.88147	4.66194	-1	256	420	Intron (NM_001205960/529062, intron 3 of 27)	1	152698435	152833098	134664	2	529062	NM_001205960	63194	ENSBTAG00000024815	ANKRD28	ankyrin repeat domain 28	NO
chr1	152827526	152827766	peak_1221	1000	.	437.449219	5.204885	-1	113	241	Intron (NM_001205960/529062, intron 1 of 27)	1	152698435	152833098	134664	2	529062	NM_001205960	5332	ENSBTAG00000024815	ANKRD28	ankyrin repeat domain 28	NO
chr1	152916166	152917055	peak_1222	1000	.	1229.671509	7.700243	-1	360	890	Distal Intergenic	1	152962179	152962240	62	1	114483601	NR_162256	-45124	ENSBTAG00000048450	MIR2285AO-2	microRNA mir-2285ao-2	NO
chr1	152961512	152961963	peak_1223	1000	.	1103.7146	6.131389	-1	170	452	Promoter (<=1kb)	1	152962179	152962240	62	1	114483601	NR_162256	-216	ENSBTAG00000048450	MIR2285AO-2	microRNA mir-2285ao-2	YES
chr1	152964602	152965647	peak_1224	1000	.	1454.702271	6.958812	-1	425	1046	Promoter (2-3kb)	1	152962179	152962240	62	1	114483601	NR_162256	2423	ENSBTAG00000048450	MIR2285AO-2	microRNA mir-2285ao-2	NO
chr1	152985317	152985688	peak_1225	1000	.	840.328186	6.271903	-1	226	372	Distal Intergenic	1	152962179	152962240	62	1	114483601	NR_162256	23138	ENSBTAG00000048450	MIR2285AO-2	microRNA mir-2285ao-2	YES
chr1	152986884	152987128	peak_1226	1000	.	265.632507	4.01262	-1	149	245	Distal Intergenic	1	152962179	152962240	62	1	114483601	NR_162256	24705	ENSBTAG00000048450	MIR2285AO-2	microRNA mir-2285ao-2	NO
chr1	153010490	153010931	peak_1227	1000	.	743.761841	5.1137	-1	298	442	Distal Intergenic	1	152962179	152962240	62	1	114483601	NR_162256	48311	ENSBTAG00000048450	MIR2285AO-2	microRNA mir-2285ao-2	YES
chr1	153266184	153267131	peak_1228	1000	.	2555.641602	10.442197	-1	451	948	Promoter (<=1kb)	1	153260334	153266510	6177	2	511579	NM_001113299	0	ENSBTAG00000003916	DPH3	diphthamide biosynthesis 3	NO
chr1	153400094	153400862	peak_1229	817	.	627.923462	4.547856	-1	598	769	Distal Intergenic	1	153274504	153318616	44113	1	510462	NM_001035090	125590	ENSBTAG00000004891	OXNAD1	oxidoreductase NAD binding domain containing 1	NO
chr1	153524815	153525245	peak_1230	1000	.	566.456421	4.701143	-1	340	431	Distal Intergenic	1	153640072	153663068	22997	2	530116	NM_001081725	137823	ENSBTAG00000000502	DAZL	deleted in azoospermia like	YES
chr1	153559806	153560123	peak_1231	1000	.	502.190247	4.626412	-1	177	318	Distal Intergenic	1	153640072	153663068	22997	2	530116	NM_001081725	102945	ENSBTAG00000000502	DAZL	deleted in azoospermia like	NO
chr1	153688648	153688985	peak_1232	1000	.	580.044739	5.105031	-1	194	338	Distal Intergenic	1	153640072	153663068	22997	2	530116	NM_001081725	-25580	ENSBTAG00000000502	DAZL	deleted in azoospermia like	YES
chr1	153828133	153828354	peak_1233	1000	.	258.829865	4.107383	-1	123	222	Distal Intergenic	1	153882096	154095595	213500	1	510408	NM_001192255	-53742	ENSBTAG00000009942	PLCL2	phospholipase C like 2	YES
chr1	153832581	153833360	peak_1234	713	.	556.529846	4.292678	-1	123	780	Distal Intergenic	1	153882096	154095595	213500	1	510408	NM_001192255	-48736	ENSBTAG00000009942	PLCL2	phospholipase C like 2	NO
chr1	153878312	153878722	peak_1235	1000	.	991.481873	7.095163	-1	305	411	Distal Intergenic	1	153882096	154095595	213500	1	510408	NM_001192255	-3374	ENSBTAG00000009942	PLCL2	phospholipase C like 2	YES
chr1	153879243	153879700	peak_1236	1000	.	1221.293701	6.795691	-1	137	458	Promoter (2-3kb)	1	153882096	154095595	213500	1	510408	NM_001192255	-2396	ENSBTAG00000009942	PLCL2	phospholipase C like 2	YES
chr1	153880590	153881119	peak_1237	431	.	228.238007	3.081187	-1	479	530	Promoter (<=1kb)	1	153882096	154095595	213500	1	510408	NM_001192255	-977	ENSBTAG00000009942	PLCL2	phospholipase C like 2	YES
chr1	153881470	153882265	peak_1238	903	.	719.130493	5.291721	-1	370	796	Promoter (<=1kb)	1	153882096	154095595	213500	1	510408	NM_001192255	0	ENSBTAG00000009942	PLCL2	phospholipase C like 2	NO
chr1	153892982	153893579	peak_1239	1000	.	1514.346191	8.058257	-1	290	598	Intron (NM_001192255/510408, intron 1 of 5)	1	153882096	154095595	213500	1	510408	NM_001192255	10886	ENSBTAG00000009942	PLCL2	phospholipase C like 2	YES
chr1	153907936	153908345	peak_1240	1000	.	757.213745	4.98532	-1	179	410	Intron (NM_001192255/510408, intron 1 of 5)	1	153882096	154095595	213500	1	510408	NM_001192255	25840	ENSBTAG00000009942	PLCL2	phospholipase C like 2	YES
chr1	153918854	153919664	peak_1241	621	.	503.881378	3.970227	-1	424	811	Intron (NM_001192255/510408, intron 1 of 5)	1	153882096	154095595	213500	1	510408	NM_001192255	36758	ENSBTAG00000009942	PLCL2	phospholipase C like 2	YES
chr1	153949809	153950083	peak_1242	1000	.	334.300018	4.159377	-1	142	275	Intron (NM_001192255/510408, intron 1 of 5)	1	153882096	154095595	213500	1	510408	NM_001192255	67713	ENSBTAG00000009942	PLCL2	phospholipase C like 2	YES
chr1	153951229	153952075	peak_1243	1000	.	1110.388794	6.524308	-1	345	847	Intron (NM_001192255/510408, intron 1 of 5)	1	153882096	154095595	213500	1	510408	NM_001192255	69133	ENSBTAG00000009942	PLCL2	phospholipase C like 2	YES
chr1	154038869	154039516	peak_1244	1000	.	953.054626	5.426298	-1	540	648	Intron (NM_001192255/510408, intron 3 of 5)	1	153882096	154095595	213500	1	510408	NM_001192255	156773	ENSBTAG00000009942	PLCL2	phospholipase C like 2	YES
chr1	154045276	154045846	peak_1245	1000	.	831.016174	6.140227	-1	140	571	Intron (NM_001192255/510408, intron 4 of 5)	1	153882096	154095595	213500	1	510408	NM_001192255	163180	ENSBTAG00000009942	PLCL2	phospholipase C like 2	YES
chr1	154091238	154091684	peak_1246	1000	.	849.406555	5.688001	-1	172	447	Intron (NM_001192255/510408, intron 5 of 5)	1	153882096	154095595	213500	1	510408	NM_001192255	209142	ENSBTAG00000009942	PLCL2	phospholipase C like 2	YES
chr1	154111494	154111986	peak_1247	1000	.	724.795105	4.563533	-1	375	493	Intron (NM_001205489/614554, intron 19 of 21)	1	153882096	154095595	213500	1	510408	NM_001192255	229398	ENSBTAG00000009942	PLCL2	phospholipase C like 2	YES
chr1	154163686	154164182	peak_1248	823	.	409.177948	4.280464	-1	299	497	Intron (NM_001205489/614554, intron 17 of 21)	1	153882096	154095595	213500	1	510408	NM_001192255	281590	ENSBTAG00000009942	PLCL2	phospholipase C like 2	YES
chr1	154164618	154165039	peak_1249	1000	.	1140.25769	6.597799	-1	235	422	Intron (NM_001205489/614554, intron 17 of 21)	1	153882096	154095595	213500	1	510408	NM_001192255	282522	ENSBTAG00000009942	PLCL2	phospholipase C like 2	YES
chr1	154478101	154478506	peak_1250	869	.	352.70108	4.238011	-1	321	406	Intron (NM_001205489/614554, intron 1 of 21)	1	154096128	154616588	520461	2	614554	NM_001205489	138082	ENSBTAG00000030581	TBC1D5	TBC1 domain family member 5	NO
chr1	154686635	154687605	peak_1251	1000	.	1198.748169	4.875571	-1	526	971	Distal Intergenic	1	154096128	154616588	520461	2	614554	NM_001205489	-70047	ENSBTAG00000030581	TBC1D5	TBC1 domain family member 5	NO
chr1	155043201	155043441	peak_1252	1000	.	260.392517	4.149586	-1	122	241	Distal Intergenic	1	154096128	154616588	520461	2	614554	NM_001205489	-426613	ENSBTAG00000030581	TBC1D5	TBC1 domain family member 5	YES
chr1	155091770	155091951	peak_1253	1000	.	220.35672	4.008134	-1	75	182	Distal Intergenic	1	155431342	155525165	93824	2	516952	NM_001102040	433214	ENSBTAG00000021158	SATB1	SATB homeobox 1	YES
chr1	155184515	155184991	peak_1254	1000	.	1245.763306	7.056927	-1	300	477	Distal Intergenic	1	155431342	155525165	93824	2	516952	NM_001102040	340174	ENSBTAG00000021158	SATB1	SATB homeobox 1	YES
chr1	155505979	155506310	peak_1255	1000	.	771.796021	5.875701	-1	106	332	Intron (NM_001102040/516952, intron 2 of 10)	1	155431342	155525165	93824	2	516952	NM_001102040	18855	ENSBTAG00000021158	SATB1	SATB homeobox 1	YES
chr1	155931311	155931698	peak_1256	1000	.	530.205017	4.902081	-1	209	388	Distal Intergenic	1	155431342	155525165	93824	2	516952	NM_001102040	-406146	ENSBTAG00000021158	SATB1	SATB homeobox 1	YES
chr1	157132535	157133316	peak_1257	1000	.	1242.039429	6.397092	-1	444	782	Intron (NM_001206608/530549, intron 10 of 12)	1	157125037	157190483	65447	2	530549	NM_001206608	57167	ENSBTAG00000013806	EFHB	EF-hand domain family member B	NO
chr1	157139231	157139703	peak_1258	816	.	386.054871	3.809678	-1	264	473	Intron (NM_001206608/530549, intron 9 of 12)	1	157125037	157190483	65447	2	530549	NM_001206608	50780	ENSBTAG00000013806	EFHB	EF-hand domain family member B	NO
chr1	157197229	157197854	peak_1259	1000	.	626.026184	4.338486	-1	590	626	Distal Intergenic	1	157201933	157232078	30146	1	539764	NM_001076186	-4079	ENSBTAG00000046385	RAB5A	RAB5A, member RAS oncogene family	NO
chr1	157198052	157199543	peak_1260	1000	.	3784.599609	10.381184	-1	445	1492	Promoter (2-3kb)	1	157201933	157232078	30146	1	539764	NM_001076186	-2390	ENSBTAG00000046385	RAB5A	RAB5A, member RAS oncogene family	NO
chr1	157277036	157277454	peak_1261	1000	.	824.415527	5.97136	-1	282	419	Distal Intergenic	1	157201933	157232078	30146	1	539764	NM_001076186	75103	ENSBTAG00000046385	RAB5A	RAB5A, member RAS oncogene family	NO
chr1	157353148	157354445	peak_1262	1000	.	1983.274658	6.361569	-1	627	1298	Distal Intergenic	1	157392690	157410804	18115	2	614056	NM_001081617	56359	ENSBTAG00000000752	SGO1	shugoshin 1	NO
chr1	157410628	157411478	peak_1263	1000	.	2555.543945	9.501929	-1	408	851	Promoter (<=1kb)	1	157392690	157410804	18115	2	614056	NM_001081617	0	ENSBTAG00000000752	SGO1	shugoshin 1	NO
chr1	157454827	157455312	peak_1264	1000	.	508.764008	4.662633	-1	169	486	Distal Intergenic	1	157392690	157410804	18115	2	614056	NM_001081617	-44023	ENSBTAG00000000752	SGO1	shugoshin 1	NO
chr1	157504461	157505532	peak_1265	1000	.	2649.364014	9.364125	-1	759	1072	Promoter (<=1kb)	1	157491932	157505082	13151	2	511959	NM_001101948	0	ENSBTAG00000049158	ZNF596	zinc finger protein 596	NO
chr1	157540611	157541059	peak_1266	1000	.	905.27533	5.344964	-1	321	449	Distal Intergenic	1	157545780	157559387	13608	2	100190914	NM_001319897	18328	ENSBTAG00000004538	PRDM9	PR domain containing 9	NO
chr1	157541525	157541917	peak_1267	1000	.	563.167297	4.83202	-1	297	393	Distal Intergenic	1	157545780	157559387	13608	2	100190914	NM_001319897	17470	ENSBTAG00000004538	PRDM9	PR domain containing 9	NO
chr1	158228503	158229162	peak_1268	1000	.	1565.451294	7.12715	-1	265	660	Distal Intergenic	1	158238278	158293060	54783	2	531602	NM_001075954	63898	ENSBTAG00000002896	KPNA6	karyopherin subunit alpha 6	NO
chr1	158267517	158267803	peak_1269	1000	.	300.28714	4.558481	-1	188	287	Intron (NM_001075954/531602, intron 1 of 13)	1	158238278	158293060	54783	2	531602	NM_001075954	25257	ENSBTAG00000002896	KPNA6	karyopherin subunit alpha 6	YES
chr1	158271630	158272002	peak_1270	1000	.	551.445618	4.702863	-1	181	373	Intron (NM_001075954/531602, intron 1 of 13)	1	158238278	158293060	54783	2	531602	NM_001075954	21058	ENSBTAG00000002896	KPNA6	karyopherin subunit alpha 6	YES
chr1	158292611	158293319	peak_1271	1000	.	1003.196533	5.789343	-1	498	709	Promoter (<=1kb)	1	158238278	158293060	54783	2	531602	NM_001075954	0	ENSBTAG00000002896	KPNA6	karyopherin subunit alpha 6	NO
chr1	158315086	158316640	peak_1272	1000	.	2565.724609	7.907853	-1	975	1555	Promoter (<=1kb)	1	158296606	158315972	19367	2	514263	NM_001075658	0	ENSBTAG00000016954	TMEM39B	transmembrane protein 39B	NO
chr1	158324329	158324817	peak_1273	1000	.	690.080933	5.047264	-1	162	489	Distal Intergenic	1	158296606	158315972	19367	2	514263	NM_001075658	-8357	ENSBTAG00000016954	TMEM39B	transmembrane protein 39B	NO
chr1	158359031	158360609	peak_1274	1000	.	3646.705078	9.831208	-1	858	1579	Promoter (<=1kb)	1	158336214	158359816	23603	2	538775	NM_001046442	0	ENSBTAG00000012497	KHDRBS1	KH RNA binding domain containing, signal transduction associated 1	NO
chr2	106	1712	peak_1275	1000	.	4925.926758	8.296079	-1	1121	1607	Distal Intergenic	2	315119	382535	67417	1	538526	NM_001191136	-313407	ENSBTAG00000010051	LGSN	lengsin, lens protein with glutamine synthetase domain	NO
chr2	7397	7546	peak_1276	1000	.	445.870514	5.674467	-1	57	150	Distal Intergenic	2	315119	382535	67417	1	538526	NM_001191136	-307573	ENSBTAG00000010051	LGSN	lengsin, lens protein with glutamine synthetase domain	NO
chr2	13327	13911	peak_1277	464	.	271.280457	3.508358	-1	357	585	Distal Intergenic	2	315119	382535	67417	1	538526	NM_001191136	-301208	ENSBTAG00000010051	LGSN	lengsin, lens protein with glutamine synthetase domain	NO
chr2	21344	21623	peak_1278	916	.	256.472931	4.133574	-1	189	280	Distal Intergenic	2	315119	382535	67417	1	538526	NM_001191136	-293496	ENSBTAG00000010051	LGSN	lengsin, lens protein with glutamine synthetase domain	YES
chr2	25641	26016	peak_1279	848	.	318.713013	3.729934	-1	108	376	Distal Intergenic	2	315119	382535	67417	1	538526	NM_001191136	-289103	ENSBTAG00000010051	LGSN	lengsin, lens protein with glutamine synthetase domain	NO
chr2	26133	26462	peak_1280	1000	.	778.833008	5.482815	-1	114	330	Distal Intergenic	2	315119	382535	67417	1	538526	NM_001191136	-288657	ENSBTAG00000010051	LGSN	lengsin, lens protein with glutamine synthetase domain	NO
chr2	26976	27337	peak_1281	1000	.	376.737061	4.590134	-1	143	362	Distal Intergenic	2	315119	382535	67417	1	538526	NM_001191136	-287782	ENSBTAG00000010051	LGSN	lengsin, lens protein with glutamine synthetase domain	NO
chr2	28095	28281	peak_1282	1000	.	261.972961	4.574122	-1	61	187	Distal Intergenic	2	315119	382535	67417	1	538526	NM_001191136	-286838	ENSBTAG00000010051	LGSN	lengsin, lens protein with glutamine synthetase domain	NO
chr2	34011	34245	peak_1283	1000	.	292.451019	4.977838	-1	173	235	Distal Intergenic	2	315119	382535	67417	1	538526	NM_001191136	-280874	ENSBTAG00000010051	LGSN	lengsin, lens protein with glutamine synthetase domain	NO
chr2	37152	37348	peak_1284	1000	.	478.565338	6.108865	-1	76	197	Distal Intergenic	2	315119	382535	67417	1	538526	NM_001191136	-277771	ENSBTAG00000010051	LGSN	lengsin, lens protein with glutamine synthetase domain	NO
chr2	37725	37996	peak_1285	1000	.	715.93103	6.544477	-1	145	272	Distal Intergenic	2	315119	382535	67417	1	538526	NM_001191136	-277123	ENSBTAG00000010051	LGSN	lengsin, lens protein with glutamine synthetase domain	NO
chr2	39658	40107	peak_1286	713	.	320.685303	4.823353	-1	339	450	Distal Intergenic	2	315119	382535	67417	1	538526	NM_001191136	-275012	ENSBTAG00000010051	LGSN	lengsin, lens protein with glutamine synthetase domain	NO
chr2	44808	45171	peak_1287	1000	.	1198.53064	8.26957	-1	232	364	Distal Intergenic	2	315119	382535	67417	1	538526	NM_001191136	-269948	ENSBTAG00000010051	LGSN	lengsin, lens protein with glutamine synthetase domain	NO
chr2	45686	46536	peak_1288	1000	.	1202.187256	4.998998	-1	124	851	Distal Intergenic	2	315119	382535	67417	1	538526	NM_001191136	-268583	ENSBTAG00000010051	LGSN	lengsin, lens protein with glutamine synthetase domain	NO
chr2	46666	46907	peak_1289	1000	.	258.350952	3.790963	-1	75	242	Distal Intergenic	2	315119	382535	67417	1	538526	NM_001191136	-268212	ENSBTAG00000010051	LGSN	lengsin, lens protein with glutamine synthetase domain	NO
chr2	48666	48969	peak_1290	1000	.	426.190033	4.188474	-1	73	304	Distal Intergenic	2	315119	382535	67417	1	538526	NM_001191136	-266150	ENSBTAG00000010051	LGSN	lengsin, lens protein with glutamine synthetase domain	NO
chr2	49654	49884	peak_1291	1000	.	363.035156	4.461483	-1	88	231	Distal Intergenic	2	315119	382535	67417	1	538526	NM_001191136	-265235	ENSBTAG00000010051	LGSN	lengsin, lens protein with glutamine synthetase domain	NO
chr2	50280	50628	peak_1292	602	.	209.984314	4.158729	-1	165	349	Distal Intergenic	2	315119	382535	67417	1	538526	NM_001191136	-264491	ENSBTAG00000010051	LGSN	lengsin, lens protein with glutamine synthetase domain	YES
chr2	59017	59366	peak_1293	944	.	330.340149	3.750194	-1	186	350	Distal Intergenic	2	315119	382535	67417	1	538526	NM_001191136	-255753	ENSBTAG00000010051	LGSN	lengsin, lens protein with glutamine synthetase domain	NO
chr2	63793	63996	peak_1294	1000	.	273.077362	4.412263	-1	143	204	Distal Intergenic	2	315119	382535	67417	1	538526	NM_001191136	-251123	ENSBTAG00000010051	LGSN	lengsin, lens protein with glutamine synthetase domain	NO
chr2	71299	71511	peak_1295	1000	.	357.949341	5.052748	-1	133	213	Distal Intergenic	2	315119	382535	67417	1	538526	NM_001191136	-243608	ENSBTAG00000010051	LGSN	lengsin, lens protein with glutamine synthetase domain	NO
chr2	72278	72477	peak_1296	1000	.	479.317688	5.699968	-1	109	200	Distal Intergenic	2	315119	382535	67417	1	538526	NM_001191136	-242642	ENSBTAG00000010051	LGSN	lengsin, lens protein with glutamine synthetase domain	NO
chr2	74981	75373	peak_1297	524	.	205.825623	3.807848	-1	322	393	Distal Intergenic	2	315119	382535	67417	1	538526	NM_001191136	-239746	ENSBTAG00000010051	LGSN	lengsin, lens protein with glutamine synthetase domain	NO
chr2	76838	77113	peak_1298	1000	.	356.131134	4.44645	-1	71	276	Distal Intergenic	2	315119	382535	67417	1	538526	NM_001191136	-238006	ENSBTAG00000010051	LGSN	lengsin, lens protein with glutamine synthetase domain	NO
chr2	77614	78296	peak_1299	670	.	457.562714	4.128548	-1	334	683	Distal Intergenic	2	315119	382535	67417	1	538526	NM_001191136	-236823	ENSBTAG00000010051	LGSN	lengsin, lens protein with glutamine synthetase domain	NO
chr2	87195	87358	peak_1300	1000	.	407.588715	5.145083	-1	93	164	Distal Intergenic	2	315119	382535	67417	1	538526	NM_001191136	-227761	ENSBTAG00000010051	LGSN	lengsin, lens protein with glutamine synthetase domain	NO
chr2	87537	87788	peak_1301	1000	.	300.803802	4.152447	-1	101	252	Distal Intergenic	2	315119	382535	67417	1	538526	NM_001191136	-227331	ENSBTAG00000010051	LGSN	lengsin, lens protein with glutamine synthetase domain	NO
chr2	88934	89078	peak_1302	1000	.	536.959656	6.216337	-1	108	145	Distal Intergenic	2	315119	382535	67417	1	538526	NM_001191136	-226041	ENSBTAG00000010051	LGSN	lengsin, lens protein with glutamine synthetase domain	NO
chr2	89644	89973	peak_1303	957	.	315.895966	3.594086	-1	315	330	Distal Intergenic	2	315119	382535	67417	1	538526	NM_001191136	-225146	ENSBTAG00000010051	LGSN	lengsin, lens protein with glutamine synthetase domain	NO
chr2	93075	93208	peak_1304	1000	.	224.499161	4.063173	-1	27	134	Distal Intergenic	2	315119	382535	67417	1	538526	NM_001191136	-221911	ENSBTAG00000010051	LGSN	lengsin, lens protein with glutamine synthetase domain	NO
chr2	152392	152532	peak_1305	1000	.	253.504608	4.333585	-1	49	141	Distal Intergenic	2	315119	382535	67417	1	538526	NM_001191136	-162587	ENSBTAG00000010051	LGSN	lengsin, lens protein with glutamine synthetase domain	NO
chr2	169972	170113	peak_1306	1000	.	295.03183	4.584724	-1	51	142	Distal Intergenic	2	315119	382535	67417	1	538526	NM_001191136	-145006	ENSBTAG00000010051	LGSN	lengsin, lens protein with glutamine synthetase domain	NO
chr2	180762	181031	peak_1307	1000	.	472.280762	5.541057	-1	37	270	Distal Intergenic	2	315119	382535	67417	1	538526	NM_001191136	-134088	ENSBTAG00000010051	LGSN	lengsin, lens protein with glutamine synthetase domain	NO
chr2	181514	181665	peak_1308	1000	.	418.614075	5.574584	-1	69	152	Distal Intergenic	2	315119	382535	67417	1	538526	NM_001191136	-133454	ENSBTAG00000010051	LGSN	lengsin, lens protein with glutamine synthetase domain	NO
chr2	182409	182692	peak_1309	1000	.	438.902069	5.162314	-1	160	284	Distal Intergenic	2	315119	382535	67417	1	538526	NM_001191136	-132427	ENSBTAG00000010051	LGSN	lengsin, lens protein with glutamine synthetase domain	NO
chr2	185954	186208	peak_1310	1000	.	286.480713	4.106057	-1	51	255	Distal Intergenic	2	315119	382535	67417	1	538526	NM_001191136	-128911	ENSBTAG00000010051	LGSN	lengsin, lens protein with glutamine synthetase domain	NO
chr2	204738	204874	peak_1311	1000	.	393.150909	5.267073	-1	56	137	Distal Intergenic	2	315119	382535	67417	1	538526	NM_001191136	-110245	ENSBTAG00000010051	LGSN	lengsin, lens protein with glutamine synthetase domain	NO
chr2	205165	205273	peak_1312	1000	.	220.770142	4.404124	-1	26	109	Distal Intergenic	2	315119	382535	67417	1	538526	NM_001191136	-109846	ENSBTAG00000010051	LGSN	lengsin, lens protein with glutamine synthetase domain	NO
chr2	207808	207949	peak_1313	1000	.	267.610413	4.279665	-1	49	142	Distal Intergenic	2	315119	382535	67417	1	538526	NM_001191136	-107170	ENSBTAG00000010051	LGSN	lengsin, lens protein with glutamine synthetase domain	NO
chr2	210532	210889	peak_1314	1000	.	671.000488	5.228695	-1	213	358	Distal Intergenic	2	315119	382535	67417	1	538526	NM_001191136	-104230	ENSBTAG00000010051	LGSN	lengsin, lens protein with glutamine synthetase domain	NO
chr2	212801	212958	peak_1315	1000	.	283.457581	5.438545	-1	65	158	Distal Intergenic	2	315119	382535	67417	1	538526	NM_001191136	-102161	ENSBTAG00000010051	LGSN	lengsin, lens protein with glutamine synthetase domain	NO
chr2	222577	224196	peak_1316	856	.	1387.03833	4.510052	-1	189	1620	Distal Intergenic	2	315119	382535	67417	1	538526	NM_001191136	-90923	ENSBTAG00000010051	LGSN	lengsin, lens protein with glutamine synthetase domain	NO
chr2	226656	226798	peak_1317	1000	.	251.598358	4.1315	-1	106	143	Distal Intergenic	2	315119	382535	67417	1	538526	NM_001191136	-88321	ENSBTAG00000010051	LGSN	lengsin, lens protein with glutamine synthetase domain	YES
chr2	234835	235209	peak_1318	1000	.	583.560913	5.034284	-1	331	375	Distal Intergenic	2	315119	382535	67417	1	538526	NM_001191136	-79910	ENSBTAG00000010051	LGSN	lengsin, lens protein with glutamine synthetase domain	NO
chr2	236932	237105	peak_1319	1000	.	261.334595	4.653402	-1	115	174	Distal Intergenic	2	315119	382535	67417	1	538526	NM_001191136	-78014	ENSBTAG00000010051	LGSN	lengsin, lens protein with glutamine synthetase domain	NO
chr2	249286	249427	peak_1320	1000	.	239.919601	4.15348	-1	50	142	Distal Intergenic	2	315119	382535	67417	1	538526	NM_001191136	-65692	ENSBTAG00000010051	LGSN	lengsin, lens protein with glutamine synthetase domain	NO
chr2	250215	250371	peak_1321	1000	.	470.005066	5.847064	-1	70	157	Distal Intergenic	2	315119	382535	67417	1	538526	NM_001191136	-64748	ENSBTAG00000010051	LGSN	lengsin, lens protein with glutamine synthetase domain	NO
chr2	835754	836023	peak_1322	1000	.	302.35022	4.023921	-1	195	270	Exon (NM_001206081/535440, exon 36 of 92)	2	719767	951758	231992	2	535440	NM_001206081	115735	ENSBTAG00000013916	HERC2	HECT and RLD domain containing E3 ubiquitin protein ligase 2	YES
chr2	952665	953376	peak_1323	1000	.	2760.39917	10.015626	-1	381	712	Promoter (<=1kb)	2	719767	951758	231992	2	535440	NM_001206081	-907	ENSBTAG00000013916	HERC2	HECT and RLD domain containing E3 ubiquitin protein ligase 2	NO
chr2	989351	990037	peak_1324	1000	.	1095.206787	6.232016	-1	184	687	Distal Intergenic	2	719767	951758	231992	2	535440	NM_001206081	-37593	ENSBTAG00000013916	HERC2	HECT and RLD domain containing E3 ubiquitin protein ligase 2	NO
chr2	1044090	1044923	peak_1325	1000	.	2187.473633	7.395405	-1	342	834	Promoter (<=1kb)	2	1044598	1064845	20248	1	507430	NM_001034298	0	ENSBTAG00000016895	NIPA2	NIPA magnesium transporter 2	NO
chr2	1174964	1175915	peak_1326	1000	.	975.127441	5.213194	-1	378	952	Promoter (<=1kb)	2	1066691	1175326	108636	2	100141021	NM_001205515	0	ENSBTAG00000016894	CYFIP1	cytoplasmic FMR1 interacting protein 1	NO
chr2	1283027	1283704	peak_1327	709	.	480.427429	4.744462	-1	441	678	Promoter (<=1kb)	2	1232971	1283473	50503	2	512912	NM_001102495	0	ENSBTAG00000014714	TUBGCP5	tubulin gamma complex associated protein 5	NO
chr2	1312778	1313205	peak_1328	601	.	257.422638	4.392208	-1	219	428	Downstream (<1kb)	2	1314158	1318235	4078	2	513406	NM_001034444	5030	ENSBTAG00000015841	CCDC115	coiled-coil domain containing 115	NO
chr2	1313325	1313939	peak_1329	1000	.	1951.157715	8.367682	-1	286	615	Downstream (<1kb)	2	1314158	1318235	4078	2	513406	NM_001034444	4296	ENSBTAG00000015841	CCDC115	coiled-coil domain containing 115	NO
chr2	1317887	1319267	peak_1330	1000	.	3507.027832	10.341008	-1	938	1381	Promoter (<=1kb)	2	1314158	1318235	4078	2	513406	NM_001034444	0	ENSBTAG00000015841	CCDC115	coiled-coil domain containing 115	NO
chr2	1331170	1331485	peak_1331	1000	.	535.42749	4.917432	-1	132	316	Promoter (2-3kb)	2	1333974	1353200	19227	1	617215	NM_001078069	-2489	ENSBTAG00000011658	PTPN18	protein tyrosine phosphatase non-receptor type 18	NO
chr2	1333549	1334551	peak_1332	1000	.	2092.601807	9.520629	-1	362	1003	Promoter (<=1kb)	2	1333974	1353200	19227	1	617215	NM_001078069	0	ENSBTAG00000011658	PTPN18	protein tyrosine phosphatase non-receptor type 18	NO
chr2	1850892	1851190	peak_1333	822	.	245.712524	3.888897	-1	96	299	Distal Intergenic	2	1865380	1906516	41137	2	505853	NM_001109790	55326	ENSBTAG00000034978	FAM168B	family with sequence similarity 168 member B	NO
chr2	1906008	1907095	peak_1334	1000	.	2582.413086	8.28781	-1	505	1088	Promoter (<=1kb)	2	1865380	1906516	41137	2	505853	NM_001109790	0	ENSBTAG00000034978	FAM168B	family with sequence similarity 168 member B	NO
chr2	1920249	1920823	peak_1335	1000	.	780.058716	6.077659	-1	337	575	Promoter (<=1kb)	2	1920611	1969797	49187	1	783000	NM_001083529	0	ENSBTAG00000000941	PLEKHB2	pleckstrin homology domain containing B2	NO
chr2	2088144	2088283	peak_1336	1000	.	309.302429	4.520256	-1	49	140	Distal Intergenic	2	1920611	1969797	49187	1	783000	NM_001083529	167533	ENSBTAG00000000941	PLEKHB2	pleckstrin homology domain containing B2	NO
chr2	2096408	2096538	peak_1337	1000	.	234.596268	4.087524	-1	64	131	Distal Intergenic	2	1920611	1969797	49187	1	783000	NM_001083529	175797	ENSBTAG00000000941	PLEKHB2	pleckstrin homology domain containing B2	NO
chr2	2096682	2096817	peak_1338	1000	.	380.833282	5.170996	-1	125	136	Distal Intergenic	2	1920611	1969797	49187	1	783000	NM_001083529	176071	ENSBTAG00000000941	PLEKHB2	pleckstrin homology domain containing B2	NO
chr2	3390600	3390749	peak_1339	1000	.	729.518005	7.263641	-1	115	150	Distal Intergenic	2	4187388	4224646	37259	1	518563	NM_001192491	-796639	ENSBTAG00000050824	HS6ST1	heparan sulfate 6-O-sulfotransferase 1	NO
chr2	3739610	3740264	peak_1340	684	.	448.156403	4.115138	-1	340	655	Distal Intergenic	2	4187388	4224646	37259	1	518563	NM_001192491	-447124	ENSBTAG00000050824	HS6ST1	heparan sulfate 6-O-sulfotransferase 1	YES
chr2	4183139	4183387	peak_1341	1000	.	700.238159	6.170992	-1	154	249	Distal Intergenic	2	4187388	4224646	37259	1	518563	NM_001192491	-4001	ENSBTAG00000050824	HS6ST1	heparan sulfate 6-O-sulfotransferase 1	NO
chr2	4186023	4186244	peak_1342	1000	.	228.431808	4.069585	-1	122	222	Promoter (1-2kb)	2	4187388	4224646	37259	1	518563	NM_001192491	-1144	ENSBTAG00000050824	HS6ST1	heparan sulfate 6-O-sulfotransferase 1	NO
chr2	4186899	4187961	peak_1343	1000	.	1395.072144	6.224527	-1	219	1063	Promoter (<=1kb)	2	4187388	4224646	37259	1	518563	NM_001192491	0	ENSBTAG00000050824	HS6ST1	heparan sulfate 6-O-sulfotransferase 1	NO
chr2	4408193	4408716	peak_1344	1000	.	1453.364136	7.73777	-1	288	524	Distal Intergenic	2	4602763	4621039	18277	1	539958	NM_001205735	-194047	ENSBTAG00000008089	AMMECR1L	AMMECR1 like	NO
chr2	4452426	4454161	peak_1345	1000	.	5569.562012	10.827163	-1	580	1736	Distal Intergenic	2	4602763	4621039	18277	1	539958	NM_001205735	-148602	ENSBTAG00000008089	AMMECR1L	AMMECR1 like	NO
chr2	4492339	4492537	peak_1346	1000	.	365.431976	4.563533	-1	106	199	Distal Intergenic	2	4602763	4621039	18277	1	539958	NM_001205735	-110226	ENSBTAG00000008089	AMMECR1L	AMMECR1 like	YES
chr2	4600300	4601852	peak_1347	1000	.	4616.612305	11.5116	-1	727	1553	Promoter (<=1kb)	2	4602763	4621039	18277	1	539958	NM_001205735	-911	ENSBTAG00000008089	AMMECR1L	AMMECR1 like	NO
chr2	4623112	4623722	peak_1348	1000	.	1255.895874	7.800903	-1	273	611	Promoter (<=1kb)	2	4623450	4635167	11718	1	617422	NM_001076458	0	ENSBTAG00000053244	POLR2D	RNA polymerase II subunit D	NO
chr2	4676784	4677299	peak_1349	1000	.	1469.9375	8.398352	-1	202	516	Promoter (<=1kb)	2	4676998	4785534	108537	1	541270	NM_001206078	0	ENSBTAG00000005987	WDR33	WD repeat domain 33	NO
chr2	4790209	4791561	peak_1350	1000	.	3826.812256	8.5941	-1	395	1353	Distal Intergenic	2	4847934	4886378	38445	1	515401	NM_001130751	-56373	ENSBTAG00000006262	LIMS2	LIM zinc finger domain containing 2	NO
chr2	4798697	4798899	peak_1351	1000	.	881.62439	8.091847	-1	124	203	Distal Intergenic	2	4847934	4886378	38445	1	515401	NM_001130751	-49035	ENSBTAG00000006262	LIMS2	LIM zinc finger domain containing 2	NO
chr2	4842001	4842418	peak_1352	1000	.	828.127808	5.957898	-1	214	418	Distal Intergenic	2	4847934	4886378	38445	1	515401	NM_001130751	-5516	ENSBTAG00000006262	LIMS2	LIM zinc finger domain containing 2	YES
chr2	4847769	4848343	peak_1353	398	.	228.795029	3.480015	-1	490	575	Promoter (<=1kb)	2	4847934	4886378	38445	1	515401	NM_001130751	0	ENSBTAG00000006262	LIMS2	LIM zinc finger domain containing 2	NO
chr2	4866561	4866930	peak_1354	814	.	301.201935	4.192436	-1	110	370	Intron (NM_001130751/515401, intron 1 of 9)	2	4872951	4878988	6038	2	782442	NM_001082470	12058	ENSBTAG00000006261	GPR17	G protein-coupled receptor 17	NO
chr2	5011825	5012921	peak_1355	1000	.	2519.984619	7.08682	-1	400	1097	Distal Intergenic	2	5102056	5112583	10528	2	281428	NM_001166512	99662	ENSBTAG00000003950	PROC	protein C, inactivator of coagulation factors Va and VIIIa	NO
chr2	5127868	5128657	peak_1356	1000	.	3626.109863	9.150764	-1	228	790	Distal Intergenic	2	5102056	5112583	10528	2	281428	NM_001166512	-15285	ENSBTAG00000003950	PROC	protein C, inactivator of coagulation factors Va and VIIIa	NO
chr2	5138389	5140073	peak_1357	1000	.	3471.026855	7.859217	-1	1003	1685	Distal Intergenic	2	5102056	5112583	10528	2	281428	NM_001166512	-25806	ENSBTAG00000003950	PROC	protein C, inactivator of coagulation factors Va and VIIIa	NO
chr2	5149825	5151375	peak_1358	1000	.	2869.547119	9.05918	-1	564	1551	Distal Intergenic	2	5102056	5112583	10528	2	281428	NM_001166512	-37242	ENSBTAG00000003950	PROC	protein C, inactivator of coagulation factors Va and VIIIa	NO
chr2	5248610	5248991	peak_1359	1000	.	483.54718	5.174378	-1	129	382	Promoter (<=1kb)	2	5248748	5279068	30321	1	507984	NM_001045988	0	ENSBTAG00000020777	ERCC3	ERCC excision repair 3, TFIIH core complex helicase subunit	NO
chr2	5371182	5371719	peak_1360	1000	.	1912.03894	8.66515	-1	327	538	Distal Intergenic	2	5418347	5475052	56706	1	614576	NM_001046541	-46628	ENSBTAG00000019177	BIN1	bridging integrator 1	NO
chr2	5372581	5373090	peak_1361	1000	.	1521.800049	7.714672	-1	358	510	Distal Intergenic	2	5418347	5475052	56706	1	614576	NM_001046541	-45257	ENSBTAG00000019177	BIN1	bridging integrator 1	NO
chr2	5417533	5420749	peak_1362	1000	.	3226.519531	5.248625	-1	786	3217	Promoter (<=1kb)	2	5418347	5475052	56706	1	614576	NM_001046541	0	ENSBTAG00000019177	BIN1	bridging integrator 1	NO
chr2	5421297	5422554	peak_1363	1000	.	2271.641113	8.43337	-1	243	1258	Promoter (2-3kb)	2	5418347	5475052	56706	1	614576	NM_001046541	2950	ENSBTAG00000019177	BIN1	bridging integrator 1	NO
chr2	5422830	5423378	peak_1364	936	.	513.754639	4.460479	-1	221	549	Intron (NM_001046541/614576, intron 1 of 13)	2	5418347	5475052	56706	1	614576	NM_001046541	4483	ENSBTAG00000019177	BIN1	bridging integrator 1	NO
chr2	5424004	5424820	peak_1365	1000	.	961.93689	5.379596	-1	726	817	Intron (NM_001046541/614576, intron 1 of 13)	2	5418347	5475052	56706	1	614576	NM_001046541	5657	ENSBTAG00000019177	BIN1	bridging integrator 1	NO
chr2	5427693	5428612	peak_1366	1000	.	1338.846436	6.548583	-1	682	920	Intron (NM_001046541/614576, intron 1 of 13)	2	5418347	5475052	56706	1	614576	NM_001046541	9346	ENSBTAG00000019177	BIN1	bridging integrator 1	NO
chr2	5430429	5431303	peak_1367	1000	.	1461.284912	7.881095	-1	377	875	Intron (NM_001046541/614576, intron 1 of 13)	2	5418347	5475052	56706	1	614576	NM_001046541	12082	ENSBTAG00000019177	BIN1	bridging integrator 1	NO
chr2	5432163	5433990	peak_1368	880	.	1607.735229	5.381856	-1	581	1828	Intron (NM_001046541/614576, intron 1 of 13)	2	5418347	5475052	56706	1	614576	NM_001046541	13816	ENSBTAG00000019177	BIN1	bridging integrator 1	NO
chr2	5437535	5438251	peak_1369	316	.	226.426865	2.97564	-1	528	717	Intron (NM_001046541/614576, intron 1 of 13)	2	5418347	5475052	56706	1	614576	NM_001046541	19188	ENSBTAG00000019177	BIN1	bridging integrator 1	NO
chr2	5441980	5442434	peak_1370	616	.	280.197876	3.196724	-1	101	455	Intron (NM_001046541/614576, intron 1 of 13)	2	5466022	5466097	76	1	100313332	NR_031073	-23588	ENSBTAG00000045010	MIR2350	microRNA mir-2350	NO
chr2	5443874	5444523	peak_1371	675	.	438.459351	3.532618	-1	214	650	Intron (NM_001046541/614576, intron 1 of 13)	2	5466022	5466097	76	1	100313332	NR_031073	-21499	ENSBTAG00000045010	MIR2350	microRNA mir-2350	NO
chr2	5446852	5448015	peak_1372	1000	.	1318.105225	6.050059	-1	398	1164	Exon (NM_001046541/614576, exon 2 of 14)	2	5466022	5466097	76	1	100313332	NR_031073	-18007	ENSBTAG00000045010	MIR2350	microRNA mir-2350	NO
chr2	5448746	5452367	peak_1373	916	.	3317.679688	8.849774	-1	1022	3622	Intron (NM_001046541/614576, intron 2 of 13)	2	5466022	5466097	76	1	100313332	NR_031073	-13655	ENSBTAG00000045010	MIR2350	microRNA mir-2350	NO
chr2	5454887	5456830	peak_1374	1000	.	2103.707764	6.04943	-1	1131	1944	Exon (NM_001046541/614576, exon 6 of 14)	2	5466022	5466097	76	1	100313332	NR_031073	-9192	ENSBTAG00000045010	MIR2350	microRNA mir-2350	NO
chr2	5457162	5457808	peak_1375	396	.	256.144684	3.271568	-1	305	647	Intron (NM_001046541/614576, intron 6 of 13)	2	5466022	5466097	76	1	100313332	NR_031073	-8214	ENSBTAG00000045010	MIR2350	microRNA mir-2350	NO
chr2	5459203	5460046	peak_1376	1000	.	905.679688	4.274921	-1	101	844	Intron (NM_001046541/614576, intron 6 of 13)	2	5466022	5466097	76	1	100313332	NR_031073	-5976	ENSBTAG00000045010	MIR2350	microRNA mir-2350	NO
chr2	5460195	5460912	peak_1377	430	.	308.851349	3.29811	-1	263	718	Exon (NM_001046541/614576, exon 7 of 14)	2	5466022	5466097	76	1	100313332	NR_031073	-5110	ENSBTAG00000045010	MIR2350	microRNA mir-2350	NO
chr2	5469387	5470763	peak_1378	525	.	722.980408	3.590668	-1	859	1377	Intron (NM_001046541/614576, intron 10 of 13)	2	5466022	5466097	76	1	100313332	NR_031073	3365	ENSBTAG00000045010	MIR2350	microRNA mir-2350	NO
chr2	5470896	5472318	peak_1379	960	.	1365.507446	5.524604	-1	143	1423	Exon (NM_001046541/614576, exon 11 of 14)	2	5466022	5466097	76	1	100313332	NR_031073	4874	ENSBTAG00000045010	MIR2350	microRNA mir-2350	NO
chr2	5608584	5608934	peak_1380	1000	.	932.110229	6.500037	-1	130	351	Distal Intergenic	2	5634456	5671123	36668	2	516781	NM_001102039	62189	ENSBTAG00000000266	NAB1	NGFI-A binding protein 1	NO
chr2	5683135	5684182	peak_1381	1000	.	2808.311279	6.699613	-1	872	1048	Distal Intergenic	2	5634456	5671123	36668	2	516781	NM_001102039	-12012	ENSBTAG00000000266	NAB1	NGFI-A binding protein 1	NO
chr2	5786228	5786915	peak_1382	1000	.	1969.135132	6.925118	-1	498	688	Distal Intergenic	2	5634456	5671123	36668	2	516781	NM_001102039	-115105	ENSBTAG00000000266	NAB1	NGFI-A binding protein 1	NO
chr2	5960915	5961489	peak_1383	997	.	573.491699	4.686916	-1	324	575	Promoter (<=1kb)	2	5934750	5961378	26629	2	281869	NM_174364	0	ENSBTAG00000007584	INPP1	inositol polyphosphate-1-phosphatase	NO
chr2	5980394	5980563	peak_1384	1000	.	308.094086	4.78533	-1	54	170	Distal Intergenic	2	5934750	5961378	26629	2	281869	NM_174364	-19016	ENSBTAG00000007584	INPP1	inositol polyphosphate-1-phosphatase	NO
chr2	5980665	5981211	peak_1385	1000	.	2101.217041	9.766547	-1	127	547	Distal Intergenic	2	5934750	5961378	26629	2	281869	NM_174364	-19287	ENSBTAG00000007584	INPP1	inositol polyphosphate-1-phosphatase	NO
chr2	6137158	6137537	peak_1386	1000	.	609.94397	5.028359	-1	134	380	Intron (NM_001076991/767914, intron 1 of 1)	2	6100684	6178350	77667	2	767914	NM_001076991	40813	ENSBTAG00000026994	C2H2orf88	chromosome 2 C2orf88 homolog	NO
chr2	6219718	6219989	peak_1387	1000	.	335.983276	4.055516	-1	126	272	Distal Intergenic	2	6100684	6178350	77667	2	767914	NM_001076991	-41368	ENSBTAG00000026994	C2H2orf88	chromosome 2 C2orf88 homolog	YES
chr2	6251551	6252113	peak_1388	1000	.	758.249268	4.86306	-1	277	563	Distal Intergenic	2	6278864	6285491	6628	1	281187	NM_001001525	-26751	ENSBTAG00000011808	MSTN	myostatin	YES
chr2	6506176	6506436	peak_1389	828	.	216.23822	4.29239	-1	145	261	Intron (NM_001077981/529491, intron 5 of 12)	2	6460095	6572000	111906	2	529491	NM_001077981	65564	ENSBTAG00000018795	PMS1	PMS1 homolog 1, mismatch repair system component	NO
chr2	6569521	6569762	peak_1390	1000	.	444.49115	4.637707	-1	130	242	Promoter (2-3kb)	2	6460095	6572000	111906	2	529491	NM_001077981	2238	ENSBTAG00000018795	PMS1	PMS1 homolog 1, mismatch repair system component	YES
chr2	6571536	6572696	peak_1391	1000	.	3518.962402	10.950636	-1	616	1161	Promoter (<=1kb)	2	6460095	6572000	111906	2	529491	NM_001077981	0	ENSBTAG00000018795	PMS1	PMS1 homolog 1, mismatch repair system component	NO
chr2	6592312	6593069	peak_1392	1000	.	1916.726074	8.073057	-1	297	758	Promoter (<=1kb)	2	6592659	6603565	10907	1	514738	NM_001205798	0	ENSBTAG00000012557	OSGEPL1	O-sialoglycoprotein endopeptidase like 1	NO
chr2	6676185	6676773	peak_1393	1000	.	2014.957642	9.325914	-1	396	589	Promoter (<=1kb)	2	6665580	6676432	10853	2	539672	NM_001034680	0	ENSBTAG00000000492	ASNSD1	asparagine synthetase domain containing 1	NO
chr2	6777115	6777492	peak_1394	1000	.	1079.798462	6.880203	-1	281	378	Promoter (<=1kb)	2	6776416	6800154	23739	1	527023	NM_001077970	699	ENSBTAG00000010498	SLC40A1	solute carrier family 40 member 1	NO
chr2	6863423	6863763	peak_1395	1000	.	355.300018	4.956052	-1	99	341	Distal Intergenic	2	6776416	6800154	23739	1	527023	NM_001077970	87007	ENSBTAG00000010498	SLC40A1	solute carrier family 40 member 1	YES
chr2	6975692	6976367	peak_1396	1000	.	1384.639893	8.310621	-1	253	676	Promoter (<=1kb)	2	6935088	6975924	40837	2	521240	NM_001102062	0	ENSBTAG00000003002	WDR75	WD repeat domain 75	NO
chr2	7058390	7058694	peak_1397	841	.	256.572632	3.607342	-1	99	305	Distal Intergenic	2	6935088	6975924	40837	2	521240	NM_001102062	-82466	ENSBTAG00000003002	WDR75	WD repeat domain 75	YES
chr2	8064194	8064932	peak_1398	472	.	348.518158	4.415785	-1	362	739	Promoter (<=1kb)	2	7886777	8065304	178528	2	615926	NM_001079509	372	NA	GULP1	GULP PTB domain containing engulfment adaptor 1	NO
chr2	9727702	9727974	peak_1399	1000	.	473.696747	5.336365	-1	100	273	Intron (NM_174367/281875, intron 2 of 29)	2	9644483	9749235	104753	2	281875	NM_174367	21261	ENSBTAG00000019929	ITGAV	integrin subunit alpha V	YES
chr2	9749012	9749899	peak_1400	1000	.	3391.700195	10.139023	-1	562	888	Promoter (<=1kb)	2	9644483	9749235	104753	2	281875	NM_174367	0	ENSBTAG00000019929	ITGAV	integrin subunit alpha V	NO
chr2	9770905	9771246	peak_1401	940	.	321.423431	4.04052	-1	150	342	Distal Intergenic	2	9644483	9749235	104753	2	281875	NM_174367	-21670	ENSBTAG00000019929	ITGAV	integrin subunit alpha V	YES
chr2	9859141	9859725	peak_1402	1000	.	1932.461914	9.256595	-1	359	585	Promoter (<=1kb)	2	9838363	9859389	21027	2	535102	NM_001046394	0	ENSBTAG00000021762	ZC3H15	zinc finger CCCH-type containing 15	NO
chr2	11919474	11919958	peak_1403	677	.	328.437775	4.189053	-1	409	485	Distal Intergenic	2	13426064	13458076	32013	2	511248	NM_001098940	1538118	ENSBTAG00000009777	NUP35	nucleoporin 35	NO
chr2	13457653	13458394	peak_1404	1000	.	978.183167	6.571622	-1	485	742	Promoter (<=1kb)	2	13426064	13458076	32013	2	511248	NM_001098940	0	ENSBTAG00000009777	NUP35	nucleoporin 35	NO
chr2	13490387	13490905	peak_1405	449	.	233.136993	3.272354	-1	201	519	Promoter (<=1kb)	2	13474285	13490743	16459	2	505754	NM_001098878	0	ENSBTAG00000020961	DUSP19	dual specificity phosphatase 19	NO
chr2	13530397	13531788	peak_1406	1000	.	2408.062744	9.08374	-1	517	1392	Distal Intergenic	2	13474285	13490743	16459	2	505754	NM_001098878	-39654	ENSBTAG00000020961	DUSP19	dual specificity phosphatase 19	NO
chr2	13651677	13652205	peak_1407	1000	.	1342.784668	6.620637	-1	262	529	Distal Intergenic	2	13693338	13730072	36735	1	281170	NM_174059	-41133	ENSBTAG00000010977	FRZB	frizzled related protein	YES
chr2	13665355	13665594	peak_1408	1000	.	361.852448	4.656175	-1	111	240	Distal Intergenic	2	13693338	13730072	36735	1	281170	NM_174059	-27744	ENSBTAG00000010977	FRZB	frizzled related protein	YES
chr2	13695788	13696060	peak_1409	763	.	208.287964	3.525554	-1	210	273	Promoter (2-3kb)	2	13693338	13730072	36735	1	281170	NM_174059	2450	ENSBTAG00000010977	FRZB	frizzled related protein	YES
chr2	13841799	13842663	peak_1410	1000	.	1903.875	6.749032	-1	293	865	Promoter (<=1kb)	2	13794136	13842064	47929	2	613403	NM_001099121	0	ENSBTAG00000008390	DNAJC10	DnaJ heat shock protein family (Hsp40) member C10	NO
chr2	14080473	14080630	peak_1411	1000	.	566.307922	6.277881	-1	123	158	Distal Intergenic	2	14143930	14453673	309744	1	281969	NM_174414	-63300	ENSBTAG00000012100	PDE1A	phosphodiesterase 1A	NO
chr2	14673413	14673742	peak_1412	1000	.	759.80188	6.557605	-1	135	330	Intron (NM_001192097/538826, intron 9 of 16)	2	14654230	14690957	36728	2	538826	NM_001192097	17215	ENSBTAG00000000937	ITPRID2	ITPR interacting domain containing 2	NO
chr2	14690219	14691411	peak_1413	1000	.	2081.656494	5.895447	-1	1018	1193	Promoter (<=1kb)	2	14654230	14690957	36728	2	538826	NM_001192097	0	ENSBTAG00000000937	ITPRID2	ITPR interacting domain containing 2	NO
chr2	15731117	15732231	peak_1414	949	.	1058.674072	4.680667	-1	405	1115	Promoter (<=1kb)	2	15639652	15731419	91768	2	534349	NM_001079783	0	ENSBTAG00000043956	UBE2E3	ubiquitin conjugating enzyme E2 E3	NO
chr2	16202481	16202744	peak_1415	983	.	259.482971	3.684195	-1	191	264	Distal Intergenic	2	15639652	15731419	91768	2	534349	NM_001079783	-471062	ENSBTAG00000043956	UBE2E3	ubiquitin conjugating enzyme E2 E3	YES
chr2	16338970	16339187	peak_1416	1000	.	359.655182	4.453571	-1	130	218	Distal Intergenic	2	15639652	15731419	91768	2	534349	NM_001079783	-607551	ENSBTAG00000043956	UBE2E3	ubiquitin conjugating enzyme E2 E3	YES
chr2	16712970	16713509	peak_1417	758	.	409.070251	4.049401	-1	418	540	Distal Intergenic	2	17076705	17442241	365537	1	613328	NM_001083502	-363196	ENSBTAG00000003120	ZNF385B	zinc finger protein 385B	NO
chr2	16774810	16775277	peak_1418	1000	.	1149.47876	6.613505	-1	234	468	Distal Intergenic	2	17076705	17442241	365537	1	613328	NM_001083502	-301428	ENSBTAG00000003120	ZNF385B	zinc finger protein 385B	YES
chr2	16813475	16814318	peak_1419	1000	.	1387.807861	6.820793	-1	133	844	Distal Intergenic	2	17076705	17442241	365537	1	613328	NM_001083502	-262387	ENSBTAG00000003120	ZNF385B	zinc finger protein 385B	NO
chr2	16925030	16925687	peak_1420	1000	.	2495.969482	9.287862	-1	339	658	Distal Intergenic	2	17076705	17442241	365537	1	613328	NM_001083502	-151018	ENSBTAG00000003120	ZNF385B	zinc finger protein 385B	YES
chr2	16926833	16927142	peak_1421	1000	.	651.904724	5.681767	-1	137	310	Distal Intergenic	2	17076705	17442241	365537	1	613328	NM_001083502	-149563	ENSBTAG00000003120	ZNF385B	zinc finger protein 385B	YES
chr2	16932414	16932837	peak_1422	1000	.	715.840637	5.093755	-1	119	424	Distal Intergenic	2	17076705	17442241	365537	1	613328	NM_001083502	-143868	ENSBTAG00000003120	ZNF385B	zinc finger protein 385B	YES
chr2	17191528	17191758	peak_1423	1000	.	268.724731	3.738336	-1	68	231	Intron (NM_001083502/613328, intron 1 of 7)	2	17076705	17442241	365537	1	613328	NM_001083502	114823	ENSBTAG00000003120	ZNF385B	zinc finger protein 385B	YES
chr2	17309924	17310219	peak_1424	1000	.	580.09021	4.803174	-1	138	296	Intron (NM_001083502/613328, intron 1 of 7)	2	17076705	17442241	365537	1	613328	NM_001083502	233219	ENSBTAG00000003120	ZNF385B	zinc finger protein 385B	YES
chr2	17311422	17311677	peak_1425	1000	.	296.22644	4.216735	-1	66	256	Intron (NM_001083502/613328, intron 1 of 7)	2	17076705	17442241	365537	1	613328	NM_001083502	234717	ENSBTAG00000003120	ZNF385B	zinc finger protein 385B	YES
chr2	17320489	17320788	peak_1426	1000	.	588.106445	4.899107	-1	171	300	Intron (NM_001083502/613328, intron 1 of 7)	2	17076705	17442241	365537	1	613328	NM_001083502	243784	ENSBTAG00000003120	ZNF385B	zinc finger protein 385B	YES
chr2	17343278	17343600	peak_1427	1000	.	550.717224	5.404303	-1	157	323	Intron (NM_001083502/613328, intron 2 of 7)	2	17076705	17442241	365537	1	613328	NM_001083502	266573	ENSBTAG00000003120	ZNF385B	zinc finger protein 385B	YES
chr2	17486065	17486399	peak_1428	890	.	298.130859	3.776375	-1	264	335	Distal Intergenic	2	17618997	17764631	145635	1	789054	NM_001191250	-132598	ENSBTAG00000001861	SESTD1	SEC14 and spectrin domain containing 1	YES
chr2	17618727	17619274	peak_1429	397	.	217.569275	3.299054	-1	291	548	Promoter (<=1kb)	2	17618997	17764631	145635	1	789054	NM_001191250	0	ENSBTAG00000001861	SESTD1	SEC14 and spectrin domain containing 1	NO
chr2	17625946	17626235	peak_1430	1000	.	398.386963	4.361734	-1	174	290	Intron (NM_001191250/789054, intron 1 of 17)	2	17618997	17764631	145635	1	789054	NM_001191250	6949	ENSBTAG00000001861	SESTD1	SEC14 and spectrin domain containing 1	YES
chr2	17798961	17799272	peak_1431	1000	.	380.95401	4.448755	-1	150	312	Promoter (<=1kb)	2	17799296	18020632	221337	1	530799	NM_001242308	-24	ENSBTAG00000027875	CCDC141	coiled-coil domain containing 141	YES
chr2	17934535	17934760	peak_1432	1000	.	366.332245	4.678712	-1	89	226	Intron (NM_001242308/530799, intron 7 of 23)	2	17799296	18020632	221337	1	530799	NM_001242308	135239	ENSBTAG00000027875	CCDC141	coiled-coil domain containing 141	YES
chr2	17935655	17935881	peak_1433	1000	.	322.066803	4.249144	-1	95	227	Intron (NM_001242308/530799, intron 7 of 23)	2	17799296	18020632	221337	1	530799	NM_001242308	136359	ENSBTAG00000027875	CCDC141	coiled-coil domain containing 141	YES
chr2	17967109	17967433	peak_1434	637	.	207.111893	3.212101	-1	253	325	Exon (NM_001242308/530799, exon 12 of 24)	2	17799296	18020632	221337	1	530799	NM_001242308	167813	ENSBTAG00000027875	CCDC141	coiled-coil domain containing 141	YES
chr2	17981456	17981818	peak_1435	1000	.	437.420105	4.618024	-1	239	363	Intron (NM_001242308/530799, intron 17 of 23)	2	17799296	18020632	221337	1	530799	NM_001242308	182160	ENSBTAG00000027875	CCDC141	coiled-coil domain containing 141	YES
chr2	17982763	17983179	peak_1436	987	.	411.776031	4.194813	-1	323	417	Intron (NM_001242308/530799, intron 17 of 23)	2	17799296	18020632	221337	1	530799	NM_001242308	183467	ENSBTAG00000027875	CCDC141	coiled-coil domain containing 141	YES
chr2	17983310	17983751	peak_1437	1000	.	1763.638916	8.460644	-1	211	442	Intron (NM_001242308/530799, intron 17 of 23)	2	17799296	18020632	221337	1	530799	NM_001242308	184014	ENSBTAG00000027875	CCDC141	coiled-coil domain containing 141	YES
chr2	17989286	17989645	peak_1438	1000	.	612.347168	5.547467	-1	147	360	Intron (NM_001242308/530799, intron 17 of 23)	2	17799296	18020632	221337	1	530799	NM_001242308	189990	ENSBTAG00000027875	CCDC141	coiled-coil domain containing 141	YES
chr2	18015395	18015880	peak_1439	1000	.	638.320374	4.979117	-1	164	486	Exon (NM_001242308/530799, exon 23 of 24)	2	17799296	18020632	221337	1	530799	NM_001242308	216099	ENSBTAG00000027875	CCDC141	coiled-coil domain containing 141	YES
chr2	18016180	18016577	peak_1440	1000	.	804.62207	6.461813	-1	215	398	Exon (NM_001242308/530799, exon 23 of 24)	2	17799296	18020632	221337	1	530799	NM_001242308	216884	ENSBTAG00000027875	CCDC141	coiled-coil domain containing 141	YES
chr2	18058897	18060014	peak_1441	248	.	277.659668	3.282331	-1	130	1118	Distal Intergenic	2	17799296	18020632	221337	1	530799	NM_001242308	259601	ENSBTAG00000027875	CCDC141	coiled-coil domain containing 141	YES
chr2	18060335	18061586	peak_1442	1000	.	2698.71167	8.446337	-1	850	1252	Distal Intergenic	2	17799296	18020632	221337	1	530799	NM_001242308	261039	ENSBTAG00000027875	CCDC141	coiled-coil domain containing 141	YES
chr2	18061694	18062070	peak_1443	1000	.	1512.319092	8.102961	-1	153	377	Distal Intergenic	2	17799296	18020632	221337	1	530799	NM_001242308	262398	ENSBTAG00000027875	CCDC141	coiled-coil domain containing 141	YES
chr2	18063341	18064278	peak_1444	1000	.	1488.117065	6.50421	-1	741	938	Distal Intergenic	2	17799296	18020632	221337	1	530799	NM_001242308	264045	ENSBTAG00000027875	CCDC141	coiled-coil domain containing 141	YES
chr2	18065095	18065532	peak_1445	816	.	357.359161	4.168039	-1	241	438	Distal Intergenic	2	17799296	18020632	221337	1	530799	NM_001242308	265799	ENSBTAG00000027875	CCDC141	coiled-coil domain containing 141	YES
chr2	18065743	18066516	peak_1446	1000	.	786.677551	4.720543	-1	456	774	Distal Intergenic	2	17799296	18020632	221337	1	530799	NM_001242308	266447	ENSBTAG00000027875	CCDC141	coiled-coil domain containing 141	YES
chr2	18067363	18068002	peak_1447	1000	.	1110.279175	5.300861	-1	295	640	Distal Intergenic	2	17799296	18020632	221337	1	530799	NM_001242308	268067	ENSBTAG00000027875	CCDC141	coiled-coil domain containing 141	YES
chr2	18068276	18068758	peak_1448	452	.	218.223175	3.308892	-1	362	483	Distal Intergenic	2	17799296	18020632	221337	1	530799	NM_001242308	268980	ENSBTAG00000027875	CCDC141	coiled-coil domain containing 141	YES
chr2	18071785	18074260	peak_1449	1000	.	2737.215088	4.706439	-1	1304	2476	Distal Intergenic	2	17799296	18020632	221337	1	530799	NM_001242308	272489	ENSBTAG00000027875	CCDC141	coiled-coil domain containing 141	YES
chr2	18074698	18075608	peak_1450	987	.	898.756226	4.275432	-1	720	911	Distal Intergenic	2	17799296	18020632	221337	1	530799	NM_001242308	275402	ENSBTAG00000027875	CCDC141	coiled-coil domain containing 141	YES
chr2	18076317	18076744	peak_1451	682	.	291.979492	3.41198	-1	291	428	Distal Intergenic	2	17799296	18020632	221337	1	530799	NM_001242308	277021	ENSBTAG00000027875	CCDC141	coiled-coil domain containing 141	YES
chr2	18077090	18077684	peak_1452	830	.	494.112823	4.169553	-1	347	595	Distal Intergenic	2	17799296	18020632	221337	1	530799	NM_001242308	277794	ENSBTAG00000027875	CCDC141	coiled-coil domain containing 141	YES
chr2	18079983	18080543	peak_1453	442	.	248.134399	3.143121	-1	257	561	Distal Intergenic	2	17799296	18020632	221337	1	530799	NM_001242308	280687	ENSBTAG00000027875	CCDC141	coiled-coil domain containing 141	YES
chr2	18082269	18083236	peak_1454	580	.	561.499573	4.127564	-1	748	968	Distal Intergenic	2	17799296	18020632	221337	1	530799	NM_001242308	282973	ENSBTAG00000027875	CCDC141	coiled-coil domain containing 141	YES
chr2	18083443	18083825	peak_1455	606	.	231.914581	3.636328	-1	86	383	Distal Intergenic	2	17799296	18020632	221337	1	530799	NM_001242308	284147	ENSBTAG00000027875	CCDC141	coiled-coil domain containing 141	YES
chr2	18083971	18084281	peak_1456	833	.	258.967163	3.507898	-1	58	311	Distal Intergenic	2	17799296	18020632	221337	1	530799	NM_001242308	284675	ENSBTAG00000027875	CCDC141	coiled-coil domain containing 141	YES
chr2	18084655	18085231	peak_1457	611	.	352.524872	3.887563	-1	396	577	Distal Intergenic	2	17799296	18020632	221337	1	530799	NM_001242308	285359	ENSBTAG00000027875	CCDC141	coiled-coil domain containing 141	YES
chr2	18085384	18086736	peak_1458	504	.	681.975403	3.611766	-1	429	1353	Distal Intergenic	2	17799296	18020632	221337	1	530799	NM_001242308	286088	ENSBTAG00000027875	CCDC141	coiled-coil domain containing 141	YES
chr2	18087953	18088577	peak_1459	466	.	291.556641	3.537381	-1	507	625	Distal Intergenic	2	17799296	18020632	221337	1	530799	NM_001242308	288657	ENSBTAG00000027875	CCDC141	coiled-coil domain containing 141	YES
chr2	18090760	18091095	peak_1460	1000	.	350.109619	4.642935	-1	109	336	Distal Intergenic	2	17799296	18020632	221337	1	530799	NM_001242308	291464	ENSBTAG00000027875	CCDC141	coiled-coil domain containing 141	YES
chr2	18092066	18093739	peak_1461	837	.	1400.658447	4.400888	-1	529	1674	Distal Intergenic	2	17799296	18020632	221337	1	530799	NM_001242308	292770	ENSBTAG00000027875	CCDC141	coiled-coil domain containing 141	YES
chr2	18096119	18096714	peak_1462	360	.	214.372177	3.119853	-1	265	596	Distal Intergenic	2	17799296	18020632	221337	1	530799	NM_001242308	296823	ENSBTAG00000027875	CCDC141	coiled-coil domain containing 141	YES
chr2	18100533	18100985	peak_1463	565	.	255.745941	3.35968	-1	246	453	Distal Intergenic	2	17799296	18020632	221337	1	530799	NM_001242308	301237	ENSBTAG00000027875	CCDC141	coiled-coil domain containing 141	YES
chr2	18101428	18102231	peak_1464	593	.	476.710785	3.753995	-1	696	804	Distal Intergenic	2	17799296	18020632	221337	1	530799	NM_001242308	302132	ENSBTAG00000027875	CCDC141	coiled-coil domain containing 141	YES
chr2	18102624	18103078	peak_1465	545	.	247.787827	3.601159	-1	214	455	Distal Intergenic	2	17799296	18020632	221337	1	530799	NM_001242308	303328	ENSBTAG00000027875	CCDC141	coiled-coil domain containing 141	YES
chr2	18103777	18104420	peak_1466	786	.	505.923584	4.201011	-1	528	644	Distal Intergenic	2	17799296	18020632	221337	1	530799	NM_001242308	304481	ENSBTAG00000027875	CCDC141	coiled-coil domain containing 141	YES
chr2	18104965	18105679	peak_1467	580	.	414.604034	3.766506	-1	132	715	Distal Intergenic	2	17799296	18020632	221337	1	530799	NM_001242308	305669	ENSBTAG00000027875	CCDC141	coiled-coil domain containing 141	YES
chr2	18107701	18109343	peak_1468	1000	.	2375.438965	5.559354	-1	1075	1643	Distal Intergenic	2	18388296	18415343	27048	2	509423	NM_001101913	306000	ENSBTAG00000001098	PLEKHA3	pleckstrin homology domain containing A3	NO
chr2	18111727	18113652	peak_1469	719	.	1384.015503	4.478833	-1	1640	1926	Distal Intergenic	2	18388296	18415343	27048	2	509423	NM_001101913	301691	ENSBTAG00000001098	PLEKHA3	pleckstrin homology domain containing A3	YES
chr2	18113755	18114261	peak_1470	694	.	351.893951	4.07701	-1	303	507	Distal Intergenic	2	18388296	18415343	27048	2	509423	NM_001101913	301082	ENSBTAG00000001098	PLEKHA3	pleckstrin homology domain containing A3	YES
chr2	18115913	18116218	peak_1471	876	.	267.963989	4.138386	-1	89	306	Distal Intergenic	2	18388296	18415343	27048	2	509423	NM_001101913	299125	ENSBTAG00000001098	PLEKHA3	pleckstrin homology domain containing A3	YES
chr2	18117794	18124760	peak_1472	1000	.	7691.858398	5.593635	-1	4054	6967	Distal Intergenic	2	18388296	18415343	27048	2	509423	NM_001101913	290583	ENSBTAG00000001098	PLEKHA3	pleckstrin homology domain containing A3	YES
chr2	18125845	18126264	peak_1473	650	.	272.805115	3.766875	-1	66	420	Distal Intergenic	2	18388296	18415343	27048	2	509423	NM_001101913	289079	ENSBTAG00000001098	PLEKHA3	pleckstrin homology domain containing A3	YES
chr2	18128225	18130326	peak_1474	1000	.	2481.660889	4.908377	-1	304	2102	Distal Intergenic	2	18388296	18415343	27048	2	509423	NM_001101913	285017	ENSBTAG00000001098	PLEKHA3	pleckstrin homology domain containing A3	YES
chr2	18131470	18131994	peak_1475	1000	.	632.226807	4.109443	-1	451	525	Distal Intergenic	2	18388296	18415343	27048	2	509423	NM_001101913	283349	ENSBTAG00000001098	PLEKHA3	pleckstrin homology domain containing A3	YES
chr2	18134628	18135332	peak_1476	402	.	283.589447	3.090501	-1	83	705	Distal Intergenic	2	18388296	18415343	27048	2	509423	NM_001101913	280011	ENSBTAG00000001098	PLEKHA3	pleckstrin homology domain containing A3	YES
chr2	18136600	18137313	peak_1477	910	.	649.800171	4.262077	-1	335	714	Distal Intergenic	2	18388296	18415343	27048	2	509423	NM_001101913	278030	ENSBTAG00000001098	PLEKHA3	pleckstrin homology domain containing A3	YES
chr2	18137426	18140892	peak_1478	652	.	2260.144775	4.088429	-1	608	3467	Distal Intergenic	2	18388296	18415343	27048	2	509423	NM_001101913	274451	ENSBTAG00000001098	PLEKHA3	pleckstrin homology domain containing A3	NO
chr2	18145284	18145922	peak_1479	368	.	235.075195	3.11519	-1	596	639	Distal Intergenic	2	18388296	18415343	27048	2	509423	NM_001101913	269421	ENSBTAG00000001098	PLEKHA3	pleckstrin homology domain containing A3	YES
chr2	18149377	18150081	peak_1480	446	.	314.718842	3.513619	-1	333	705	Distal Intergenic	2	18388296	18415343	27048	2	509423	NM_001101913	265262	ENSBTAG00000001098	PLEKHA3	pleckstrin homology domain containing A3	YES
chr2	18150676	18151744	peak_1481	392	.	418.779724	3.727383	-1	166	1069	Distal Intergenic	2	18388296	18415343	27048	2	509423	NM_001101913	263599	ENSBTAG00000001098	PLEKHA3	pleckstrin homology domain containing A3	YES
chr2	18151919	18152737	peak_1482	458	.	374.745605	4.104391	-1	219	819	Distal Intergenic	2	18388296	18415343	27048	2	509423	NM_001101913	262606	ENSBTAG00000001098	PLEKHA3	pleckstrin homology domain containing A3	YES
chr2	18154068	18155037	peak_1483	674	.	653.88623	3.891805	-1	834	970	Distal Intergenic	2	18388296	18415343	27048	2	509423	NM_001101913	260306	ENSBTAG00000001098	PLEKHA3	pleckstrin homology domain containing A3	YES
chr2	18155551	18156470	peak_1484	342	.	315.000031	2.872051	-1	867	920	Distal Intergenic	2	18388296	18415343	27048	2	509423	NM_001101913	258873	ENSBTAG00000001098	PLEKHA3	pleckstrin homology domain containing A3	YES
chr2	18158690	18159194	peak_1485	626	.	316.318665	3.887563	-1	394	505	Distal Intergenic	2	18388296	18415343	27048	2	509423	NM_001101913	256149	ENSBTAG00000001098	PLEKHA3	pleckstrin homology domain containing A3	YES
chr2	18171287	18171581	peak_1486	1000	.	301.615967	3.877472	-1	119	295	Distal Intergenic	2	18388296	18415343	27048	2	509423	NM_001101913	243762	ENSBTAG00000001098	PLEKHA3	pleckstrin homology domain containing A3	YES
chr2	18181112	18181725	peak_1487	335	.	205.441986	3.324824	-1	341	614	Distal Intergenic	2	18388296	18415343	27048	2	509423	NM_001101913	233618	ENSBTAG00000001098	PLEKHA3	pleckstrin homology domain containing A3	YES
chr2	18182473	18182736	peak_1488	968	.	255.615463	3.544808	-1	180	264	Distal Intergenic	2	18388296	18415343	27048	2	509423	NM_001101913	232607	ENSBTAG00000001098	PLEKHA3	pleckstrin homology domain containing A3	YES
chr2	18184357	18185100	peak_1489	630	.	468.486969	4.00432	-1	124	744	Distal Intergenic	2	18388296	18415343	27048	2	509423	NM_001101913	230243	ENSBTAG00000001098	PLEKHA3	pleckstrin homology domain containing A3	YES
chr2	18186153	18186701	peak_1490	1000	.	736.418335	5.650688	-1	202	549	Distal Intergenic	2	18388296	18415343	27048	2	509423	NM_001101913	228642	ENSBTAG00000001098	PLEKHA3	pleckstrin homology domain containing A3	YES
chr2	18187626	18188054	peak_1491	654	.	280.667145	4.235593	-1	306	429	Distal Intergenic	2	18388296	18415343	27048	2	509423	NM_001101913	227289	ENSBTAG00000001098	PLEKHA3	pleckstrin homology domain containing A3	YES
chr2	18188661	18189579	peak_1492	249	.	228.760895	3.162081	-1	416	919	Distal Intergenic	2	18388296	18415343	27048	2	509423	NM_001101913	225764	ENSBTAG00000001098	PLEKHA3	pleckstrin homology domain containing A3	YES
chr2	18189797	18190332	peak_1493	411	.	220.179657	3.500944	-1	161	536	Distal Intergenic	2	18388296	18415343	27048	2	509423	NM_001101913	225011	ENSBTAG00000001098	PLEKHA3	pleckstrin homology domain containing A3	YES
chr2	18190931	18191377	peak_1494	650	.	290.544098	3.637326	-1	328	447	Distal Intergenic	2	18388296	18415343	27048	2	509423	NM_001101913	223966	ENSBTAG00000001098	PLEKHA3	pleckstrin homology domain containing A3	YES
chr2	18193922	18194350	peak_1495	733	.	314.627441	4.378614	-1	195	429	Distal Intergenic	2	18388296	18415343	27048	2	509423	NM_001101913	220993	ENSBTAG00000001098	PLEKHA3	pleckstrin homology domain containing A3	YES
chr2	18195140	18195731	peak_1496	555	.	328.563202	3.885311	-1	513	592	Distal Intergenic	2	18388296	18415343	27048	2	509423	NM_001101913	219612	ENSBTAG00000001098	PLEKHA3	pleckstrin homology domain containing A3	YES
chr2	18198626	18199205	peak_1497	639	.	370.591187	3.601159	-1	358	580	Distal Intergenic	2	18388296	18415343	27048	2	509423	NM_001101913	216138	ENSBTAG00000001098	PLEKHA3	pleckstrin homology domain containing A3	YES
chr2	18203318	18203872	peak_1498	457	.	253.840393	4.023921	-1	458	555	Distal Intergenic	2	18388296	18415343	27048	2	509423	NM_001101913	211471	ENSBTAG00000001098	PLEKHA3	pleckstrin homology domain containing A3	YES
chr2	18204518	18205802	peak_1499	411	.	527.796326	3.182469	-1	1035	1285	Distal Intergenic	2	18388296	18415343	27048	2	509423	NM_001101913	209541	ENSBTAG00000001098	PLEKHA3	pleckstrin homology domain containing A3	YES
chr2	18205919	18206781	peak_1500	360	.	310.546448	4.037927	-1	222	863	Distal Intergenic	2	18388296	18415343	27048	2	509423	NM_001101913	208562	ENSBTAG00000001098	PLEKHA3	pleckstrin homology domain containing A3	YES
chr2	18206963	18207907	peak_1501	356	.	336.054535	3.18199	-1	145	945	Distal Intergenic	2	18388296	18415343	27048	2	509423	NM_001101913	207436	ENSBTAG00000001098	PLEKHA3	pleckstrin homology domain containing A3	YES
chr2	18210757	18211037	peak_1502	1000	.	374.587341	4.405829	-1	194	281	Distal Intergenic	2	18388296	18415343	27048	2	509423	NM_001101913	204306	ENSBTAG00000001098	PLEKHA3	pleckstrin homology domain containing A3	YES
chr2	18214445	18215629	peak_1503	390	.	462.534363	3.634251	-1	99	1185	Distal Intergenic	2	18388296	18415343	27048	2	509423	NM_001101913	199714	ENSBTAG00000001098	PLEKHA3	pleckstrin homology domain containing A3	YES
chr2	18225006	18225618	peak_1504	821	.	503.491119	3.62116	-1	72	613	Distal Intergenic	2	18388296	18415343	27048	2	509423	NM_001101913	189725	ENSBTAG00000001098	PLEKHA3	pleckstrin homology domain containing A3	YES
chr2	18228323	18228890	peak_1505	680	.	386.044495	3.578349	-1	150	568	Distal Intergenic	2	18388296	18415343	27048	2	509423	NM_001101913	186453	ENSBTAG00000001098	PLEKHA3	pleckstrin homology domain containing A3	YES
chr2	18231306	18231819	peak_1506	964	.	495.642517	4.560985	-1	178	514	Distal Intergenic	2	18388296	18415343	27048	2	509423	NM_001101913	183524	ENSBTAG00000001098	PLEKHA3	pleckstrin homology domain containing A3	YES
chr2	18232428	18233548	peak_1507	844	.	946.680176	4.902268	-1	193	1121	Distal Intergenic	2	18388296	18415343	27048	2	509423	NM_001101913	181795	ENSBTAG00000001098	PLEKHA3	pleckstrin homology domain containing A3	NO
chr2	18237661	18238204	peak_1508	649	.	353.108124	3.800706	-1	205	544	Distal Intergenic	2	18388296	18415343	27048	2	509423	NM_001101913	177139	ENSBTAG00000001098	PLEKHA3	pleckstrin homology domain containing A3	YES
chr2	18238716	18239034	peak_1509	690	.	220.132965	3.681767	-1	262	319	Distal Intergenic	2	18388296	18415343	27048	2	509423	NM_001101913	176309	ENSBTAG00000001098	PLEKHA3	pleckstrin homology domain containing A3	YES
chr2	18242283	18242931	peak_1510	444	.	288.164795	3.487385	-1	453	649	Distal Intergenic	2	18388296	18415343	27048	2	509423	NM_001101913	172412	ENSBTAG00000001098	PLEKHA3	pleckstrin homology domain containing A3	YES
chr2	18250359	18250579	peak_1511	984	.	217.465714	3.946292	-1	141	221	Distal Intergenic	2	18388296	18415343	27048	2	509423	NM_001101913	164764	ENSBTAG00000001098	PLEKHA3	pleckstrin homology domain containing A3	YES
chr2	18255238	18255859	peak_1512	397	.	246.720413	3.371559	-1	143	622	Distal Intergenic	2	18388296	18415343	27048	2	509423	NM_001101913	159484	ENSBTAG00000001098	PLEKHA3	pleckstrin homology domain containing A3	YES
chr2	18257360	18257695	peak_1513	611	.	205.462997	4.080589	-1	108	336	Distal Intergenic	2	18388296	18415343	27048	2	509423	NM_001101913	157648	ENSBTAG00000001098	PLEKHA3	pleckstrin homology domain containing A3	YES
chr2	18265417	18266169	peak_1514	1000	.	990.068665	5.279638	-1	619	753	Distal Intergenic	2	18388296	18415343	27048	2	509423	NM_001101913	149174	ENSBTAG00000001098	PLEKHA3	pleckstrin homology domain containing A3	YES
chr2	18271846	18272213	peak_1515	755	.	277.912781	3.71866	-1	283	368	Distal Intergenic	2	18388296	18415343	27048	2	509423	NM_001101913	143130	ENSBTAG00000001098	PLEKHA3	pleckstrin homology domain containing A3	YES
chr2	18272568	18273347	peak_1516	893	.	696.760254	3.825913	-1	516	780	Distal Intergenic	2	18388296	18415343	27048	2	509423	NM_001101913	141996	ENSBTAG00000001098	PLEKHA3	pleckstrin homology domain containing A3	YES
chr2	18273877	18274600	peak_1517	368	.	266.357605	3.211116	-1	209	724	Distal Intergenic	2	18388296	18415343	27048	2	509423	NM_001101913	140743	ENSBTAG00000001098	PLEKHA3	pleckstrin homology domain containing A3	YES
chr2	18275197	18276442	peak_1518	442	.	550.318726	3.433389	-1	241	1246	Distal Intergenic	2	18388296	18415343	27048	2	509423	NM_001101913	138901	ENSBTAG00000001098	PLEKHA3	pleckstrin homology domain containing A3	YES
chr2	18276618	18276849	peak_1519	1000	.	277.880157	3.819403	-1	55	232	Distal Intergenic	2	18388296	18415343	27048	2	509423	NM_001101913	138494	ENSBTAG00000001098	PLEKHA3	pleckstrin homology domain containing A3	YES
chr2	18277267	18278238	peak_1520	252	.	245.08873	3.363976	-1	469	972	Distal Intergenic	2	18388296	18415343	27048	2	509423	NM_001101913	137105	ENSBTAG00000001098	PLEKHA3	pleckstrin homology domain containing A3	YES
chr2	18280275	18281173	peak_1521	449	.	403.871582	3.591132	-1	652	899	Distal Intergenic	2	18388296	18415343	27048	2	509423	NM_001101913	134170	ENSBTAG00000001098	PLEKHA3	pleckstrin homology domain containing A3	YES
chr2	18284924	18285334	peak_1522	671	.	275.604248	3.708801	-1	84	411	Distal Intergenic	2	18388296	18415343	27048	2	509423	NM_001101913	130009	ENSBTAG00000001098	PLEKHA3	pleckstrin homology domain containing A3	YES
chr2	18286007	18286246	peak_1523	848	.	203.497925	3.723248	-1	145	240	Distal Intergenic	2	18388296	18415343	27048	2	509423	NM_001101913	129097	ENSBTAG00000001098	PLEKHA3	pleckstrin homology domain containing A3	YES
chr2	18286375	18288359	peak_1524	912	.	1809.660889	5.016168	-1	611	1985	Distal Intergenic	2	18388296	18415343	27048	2	509423	NM_001101913	126984	ENSBTAG00000001098	PLEKHA3	pleckstrin homology domain containing A3	YES
chr2	18288893	18289853	peak_1525	722	.	694.05835	4.016457	-1	497	961	Distal Intergenic	2	18388296	18415343	27048	2	509423	NM_001101913	125490	ENSBTAG00000001098	PLEKHA3	pleckstrin homology domain containing A3	YES
chr2	18290021	18292472	peak_1526	1000	.	2570.111084	6.028919	-1	1331	2452	Distal Intergenic	2	18388296	18415343	27048	2	509423	NM_001101913	122871	ENSBTAG00000001098	PLEKHA3	pleckstrin homology domain containing A3	YES
chr2	18293196	18297361	peak_1527	990	.	4125.061035	4.767629	-1	1461	4166	Distal Intergenic	2	18388296	18415343	27048	2	509423	NM_001101913	117982	ENSBTAG00000001098	PLEKHA3	pleckstrin homology domain containing A3	YES
chr2	18297463	18300114	peak_1528	797	.	2114.677979	4.944603	-1	201	2652	Distal Intergenic	2	18388296	18415343	27048	2	509423	NM_001101913	115229	ENSBTAG00000001098	PLEKHA3	pleckstrin homology domain containing A3	YES
chr2	18301034	18301731	peak_1529	592	.	413.512207	3.709737	-1	92	698	Distal Intergenic	2	18388296	18415343	27048	2	509423	NM_001101913	113612	ENSBTAG00000001098	PLEKHA3	pleckstrin homology domain containing A3	YES
chr2	18301936	18303438	peak_1530	679	.	1020.888062	4.277827	-1	1008	1503	Distal Intergenic	2	18388296	18415343	27048	2	509423	NM_001101913	111905	ENSBTAG00000001098	PLEKHA3	pleckstrin homology domain containing A3	YES
chr2	18303979	18304364	peak_1531	582	.	224.616486	3.36586	-1	199	386	Distal Intergenic	2	18388296	18415343	27048	2	509423	NM_001101913	110979	ENSBTAG00000001098	PLEKHA3	pleckstrin homology domain containing A3	YES
chr2	18304516	18304990	peak_1532	692	.	328.533783	3.906768	-1	260	475	Distal Intergenic	2	18388296	18415343	27048	2	509423	NM_001101913	110353	ENSBTAG00000001098	PLEKHA3	pleckstrin homology domain containing A3	YES
chr2	18306287	18306847	peak_1533	592	.	331.887695	4.044662	-1	339	561	Distal Intergenic	2	18388296	18415343	27048	2	509423	NM_001101913	108496	ENSBTAG00000001098	PLEKHA3	pleckstrin homology domain containing A3	YES
chr2	18308561	18309787	peak_1534	546	.	669.9823	4.083255	-1	633	1227	Distal Intergenic	2	18388296	18415343	27048	2	509423	NM_001101913	105556	ENSBTAG00000001098	PLEKHA3	pleckstrin homology domain containing A3	YES
chr2	18309918	18310925	peak_1535	547	.	551.404785	3.805082	-1	697	1008	Distal Intergenic	2	18388296	18415343	27048	2	509423	NM_001101913	104418	ENSBTAG00000001098	PLEKHA3	pleckstrin homology domain containing A3	YES
chr2	18312583	18313107	peak_1536	432	.	226.816101	3.362458	-1	281	525	Distal Intergenic	2	18388296	18415343	27048	2	509423	NM_001101913	102236	ENSBTAG00000001098	PLEKHA3	pleckstrin homology domain containing A3	YES
chr2	18313235	18314020	peak_1537	918	.	721.193604	4.268313	-1	269	786	Distal Intergenic	2	18388296	18415343	27048	2	509423	NM_001101913	101323	ENSBTAG00000001098	PLEKHA3	pleckstrin homology domain containing A3	YES
chr2	18314132	18315265	peak_1538	602	.	682.467224	4.1593	-1	294	1134	Distal Intergenic	2	18388296	18415343	27048	2	509423	NM_001101913	100078	ENSBTAG00000001098	PLEKHA3	pleckstrin homology domain containing A3	YES
chr2	18315721	18316810	peak_1539	382	.	415.999603	3.676829	-1	727	1090	Distal Intergenic	2	18388296	18415343	27048	2	509423	NM_001101913	98533	ENSBTAG00000001098	PLEKHA3	pleckstrin homology domain containing A3	YES
chr2	18317041	18317404	peak_1540	840	.	305.760376	4.252619	-1	192	364	Distal Intergenic	2	18388296	18415343	27048	2	509423	NM_001101913	97939	ENSBTAG00000001098	PLEKHA3	pleckstrin homology domain containing A3	YES
chr2	18318216	18319200	peak_1541	658	.	648.039246	3.831273	-1	458	985	Distal Intergenic	2	18388296	18415343	27048	2	509423	NM_001101913	96143	ENSBTAG00000001098	PLEKHA3	pleckstrin homology domain containing A3	YES
chr2	18319565	18320089	peak_1542	389	.	204.086044	2.972241	-1	120	525	Distal Intergenic	2	18388296	18415343	27048	2	509423	NM_001101913	95254	ENSBTAG00000001098	PLEKHA3	pleckstrin homology domain containing A3	YES
chr2	18322644	18323122	peak_1543	648	.	310.473572	3.583531	-1	35	479	Distal Intergenic	2	18388296	18415343	27048	2	509423	NM_001101913	92221	ENSBTAG00000001098	PLEKHA3	pleckstrin homology domain containing A3	YES
chr2	18323241	18323617	peak_1544	606	.	228.396942	3.527917	-1	124	377	Distal Intergenic	2	18388296	18415343	27048	2	509423	NM_001101913	91726	ENSBTAG00000001098	PLEKHA3	pleckstrin homology domain containing A3	YES
chr2	18324069	18325021	peak_1545	415	.	395.02121	3.681767	-1	865	953	Distal Intergenic	2	18388296	18415343	27048	2	509423	NM_001101913	90322	ENSBTAG00000001098	PLEKHA3	pleckstrin homology domain containing A3	YES
chr2	18326255	18328519	peak_1546	817	.	1850.276367	5.507573	-1	1690	2265	Distal Intergenic	2	18388296	18415343	27048	2	509423	NM_001101913	86824	ENSBTAG00000001098	PLEKHA3	pleckstrin homology domain containing A3	YES
chr2	18328636	18331163	peak_1547	1000	.	3293.817383	5.180456	-1	1000	2528	Distal Intergenic	2	18388296	18415343	27048	2	509423	NM_001101913	84180	ENSBTAG00000001098	PLEKHA3	pleckstrin homology domain containing A3	YES
chr2	18331289	18331734	peak_1548	678	.	302.465942	3.924923	-1	319	446	Distal Intergenic	2	18388296	18415343	27048	2	509423	NM_001101913	83609	ENSBTAG00000001098	PLEKHA3	pleckstrin homology domain containing A3	YES
chr2	18333682	18334305	peak_1549	519	.	323.571777	3.903522	-1	282	624	Distal Intergenic	2	18388296	18415343	27048	2	509423	NM_001101913	81038	ENSBTAG00000001098	PLEKHA3	pleckstrin homology domain containing A3	YES
chr2	18334418	18334660	peak_1550	1000	.	270.966644	4.381541	-1	157	243	Distal Intergenic	2	18388296	18415343	27048	2	509423	NM_001101913	80683	ENSBTAG00000001098	PLEKHA3	pleckstrin homology domain containing A3	YES
chr2	18334811	18336575	peak_1551	1000	.	2025.094849	4.584285	-1	265	1765	Distal Intergenic	2	18388296	18415343	27048	2	509423	NM_001101913	78768	ENSBTAG00000001098	PLEKHA3	pleckstrin homology domain containing A3	YES
chr2	18337070	18343004	peak_1552	1000	.	11971.28418	7.280765	-1	2148	5935	Distal Intergenic	2	18388296	18415343	27048	2	509423	NM_001101913	72339	ENSBTAG00000001098	PLEKHA3	pleckstrin homology domain containing A3	YES
chr2	18414659	18415685	peak_1553	1000	.	1764.796753	7.918374	-1	830	1027	Promoter (<=1kb)	2	18388296	18415343	27048	2	509423	NM_001101913	0	ENSBTAG00000001098	PLEKHA3	pleckstrin homology domain containing A3	NO
chr2	18418025	18418298	peak_1554	1000	.	380.741272	4.869763	-1	168	274	Promoter (<=1kb)	2	18418695	18426412	7718	1	509422	NM_001100330	-397	ENSBTAG00000001097	FKBP7	FKBP prolyl isomerase 7	NO
chr2	18418489	18418738	peak_1555	1000	.	341.518127	4.631756	-1	112	250	Promoter (<=1kb)	2	18418695	18426412	7718	1	509422	NM_001100330	0	ENSBTAG00000001097	FKBP7	FKBP prolyl isomerase 7	NO
chr2	18437304	18438585	peak_1556	1000	.	3114.812744	9.117818	-1	533	1282	Promoter (<=1kb)	2	18437895	18454685	16791	1	282875	NM_001045870	0	ENSBTAG00000001096	PRKRA	protein activator of interferon induced protein kinase EIF2AK2	NO
chr2	18640241	18640540	peak_1557	1000	.	387.846588	4.925465	-1	134	300	Distal Intergenic	2	18762123	18779304	17182	2	535331	NM_001130753	138764	ENSBTAG00000006168	RBM45	RNA binding motif protein 45	NO
chr2	18642550	18642875	peak_1558	1000	.	354.436859	4.192868	-1	214	326	Distal Intergenic	2	18762123	18779304	17182	2	535331	NM_001130753	136429	ENSBTAG00000006168	RBM45	RNA binding motif protein 45	YES
chr2	18695978	18697362	peak_1559	1000	.	1692.219971	7.117852	-1	867	1385	Distal Intergenic	2	18762123	18779304	17182	2	535331	NM_001130753	81942	ENSBTAG00000006168	RBM45	RNA binding motif protein 45	NO
chr2	18778986	18779657	peak_1560	535	.	359.791077	3.719806	-1	425	672	Promoter (<=1kb)	2	18762123	18779304	17182	2	535331	NM_001130753	0	ENSBTAG00000006168	RBM45	RNA binding motif protein 45	NO
chr2	18869672	18869941	peak_1561	900	.	242.942184	3.944268	-1	127	270	Intron (NM_001205422/524446, intron 1 of 19)	2	18826605	19250049	423445	1	524446	NM_001205422	43067	ENSBTAG00000016396	PDE11A	phosphodiesterase 11A	YES
chr2	19127331	19127740	peak_1562	1000	.	1247.033081	7.732556	-1	196	410	Intron (NM_001205422/524446, intron 10 of 19)	2	19259234	19262166	2933	1	510160	NM_001081716	-131494	ENSBTAG00000027694	TTC30A	tetratricopeptide repeat domain 30A	NO
chr2	19259060	19259740	peak_1563	1000	.	740.592529	5.307721	-1	94	681	Promoter (<=1kb)	2	19259234	19262166	2933	1	510160	NM_001081716	0	ENSBTAG00000027694	TTC30A	tetratricopeptide repeat domain 30A	NO
chr2	19325268	19325858	peak_1564	1000	.	1227.359497	7.655571	-1	160	591	Promoter (<=1kb)	2	19325706	19328346	2641	1	538713	NM_001099091	0	ENSBTAG00000027696	TTC30B	tetratricopeptide repeat domain 30B	NO
chr2	19467944	19468736	peak_1565	1000	.	1273.810059	6.853569	-1	380	793	Promoter (<=1kb)	2	19341271	19468233	126963	2	613679	NM_001206719	0	ENSBTAG00000009897	AGPS	alkylglycerone phosphate synthase	NO
chr2	19592595	19592891	peak_1566	998	.	296.329315	4.118845	-1	94	297	Distal Intergenic	2	19617075	19649649	32575	1	497024	NM_001011678	-24184	ENSBTAG00000019255	NFE2L2	nuclear factor, erythroid 2 like 2	YES
chr2	19595539	19596002	peak_1567	1000	.	1989.401001	8.688694	-1	174	464	Distal Intergenic	2	19617075	19649649	32575	1	497024	NM_001011678	-21073	ENSBTAG00000019255	NFE2L2	nuclear factor, erythroid 2 like 2	YES
chr2	19616267	19618354	peak_1568	1000	.	5632.105957	7.971662	-1	1346	2088	Promoter (<=1kb)	2	19617075	19649649	32575	1	497024	NM_001011678	0	ENSBTAG00000019255	NFE2L2	nuclear factor, erythroid 2 like 2	NO
chr2	19626664	19626902	peak_1569	951	.	227.39975	3.669933	-1	48	239	Intron (NM_001011678/497024, intron 1 of 4)	2	19617075	19649649	32575	1	497024	NM_001011678	9589	ENSBTAG00000019255	NFE2L2	nuclear factor, erythroid 2 like 2	YES
chr2	19662729	19664389	peak_1570	1000	.	5539.143555	11.905247	-1	1061	1661	Promoter (<=1kb)	2	19658400	19663618	5219	2	782669	NM_001205429	0	ENSBTAG00000021580	HNRNPA3	heterogeneous nuclear ribonucleoprotein A3	NO
chr2	19901475	19901621	peak_1571	1000	.	235.322037	4.340677	-1	114	147	Distal Intergenic	2	19663583	19663655	73	2	104796067	NR_129538	-237820	ENSBTAG00000045536	MIR4444	microRNA mir-4444	NO
chr2	20343864	20344168	peak_1572	1000	.	355.168091	3.824479	-1	98	305	Distal Intergenic	2	20568466	20643955	75490	2	615424	NM_001101240	299787	ENSBTAG00000006693	MTX2	metaxin 2	YES
chr2	20358195	20358351	peak_1573	1000	.	209.227905	4.163293	-1	98	157	Distal Intergenic	2	20568466	20643955	75490	2	615424	NM_001101240	285604	ENSBTAG00000006693	MTX2	metaxin 2	YES
chr2	20385103	20385379	peak_1574	1000	.	432.888062	4.849802	-1	136	277	Distal Intergenic	2	20568466	20643955	75490	2	615424	NM_001101240	258576	ENSBTAG00000006693	MTX2	metaxin 2	YES
chr2	20643886	20644180	peak_1575	1000	.	589.167175	5.371274	-1	97	295	Promoter (<=1kb)	2	20568466	20643955	75490	2	615424	NM_001101240	0	ENSBTAG00000006693	MTX2	metaxin 2	NO
chr2	20726044	20726727	peak_1576	1000	.	879.783997	6.336882	-1	436	684	Distal Intergenic	2	20759992	20762165	2174	2	513306	NM_001101087	35438	ENSBTAG00000039581	HOXD4	homeobox D4	NO
chr2	20738018	20738717	peak_1577	915	.	640.320251	4.698445	-1	485	700	Distal Intergenic	2	20759992	20762165	2174	2	513306	NM_001101087	23448	ENSBTAG00000039581	HOXD4	homeobox D4	NO
chr2	20738858	20739371	peak_1578	1000	.	1354.098511	6.37307	-1	83	514	Distal Intergenic	2	20759992	20762165	2174	2	513306	NM_001101087	22794	ENSBTAG00000039581	HOXD4	homeobox D4	NO
chr2	20772413	20772955	peak_1579	1000	.	935.672974	5.690812	-1	292	543	Distal Intergenic	2	20762743	20762841	99	2	791051	NR_030976	-9572	ENSBTAG00000029927	MIR10B	microRNA mir-10b	NO
chr2	20776027	20776689	peak_1580	829	.	549.471069	4.734361	-1	565	663	Distal Intergenic	2	20762743	20762841	99	2	791051	NR_030976	-13186	ENSBTAG00000029927	MIR10B	microRNA mir-10b	YES
chr2	20782557	20784354	peak_1581	1000	.	3494.443848	7.5505	-1	572	1798	Distal Intergenic	2	20793703	20796809	3107	2	540251	NM_001099105	12455	ENSBTAG00000016030	HOXD10	homeobox D10	YES
chr2	20790252	20791791	peak_1582	1000	.	1738.352905	6.29734	-1	474	1540	Downstream (1-2kb)	2	20793703	20796809	3107	2	540251	NM_001099105	5018	ENSBTAG00000016030	HOXD10	homeobox D10	YES
chr2	20796823	20797302	peak_1583	906	.	434.941315	4.06166	-1	160	480	Promoter (<=1kb)	2	20793703	20796809	3107	2	540251	NM_001099105	-14	ENSBTAG00000016030	HOXD10	homeobox D10	YES
chr2	20906090	20906347	peak_1584	968	.	249.850693	3.62116	-1	160	258	Promoter (<=1kb)	2	20906685	20996361	89677	1	533298	NM_001075989	-338	ENSBTAG00000018061	LNPK	lunapark, ER junction formation factor	NO
chr2	20906462	20907695	peak_1585	1000	.	2415.341064	9.330736	-1	240	1234	Promoter (<=1kb)	2	20906685	20996361	89677	1	533298	NM_001075989	0	ENSBTAG00000018061	LNPK	lunapark, ER junction formation factor	NO
chr2	20919563	20919919	peak_1586	1000	.	430.885803	4.846454	-1	142	357	Intron (NM_001075989/533298, intron 4 of 12)	2	20906685	20996361	89677	1	533298	NM_001075989	12878	ENSBTAG00000018061	LNPK	lunapark, ER junction formation factor	YES
chr2	20931765	20932086	peak_1587	807	.	259.789276	3.851753	-1	201	322	Intron (NM_001075989/533298, intron 4 of 12)	2	20906685	20996361	89677	1	533298	NM_001075989	25080	ENSBTAG00000018061	LNPK	lunapark, ER junction formation factor	YES
chr2	21028885	21029644	peak_1588	1000	.	998.178467	5.549119	-1	424	760	Distal Intergenic	2	20906685	20996361	89677	1	533298	NM_001075989	122200	ENSBTAG00000018061	LNPK	lunapark, ER junction formation factor	YES
chr2	21057121	21057523	peak_1589	653	.	263.120636	3.556103	-1	147	403	Distal Intergenic	2	20906685	20996361	89677	1	533298	NM_001075989	150436	ENSBTAG00000018061	LNPK	lunapark, ER junction formation factor	YES
chr2	21687969	21688972	peak_1590	1000	.	1709.952271	6.734268	-1	217	1004	Promoter (<=1kb)	2	21688206	21691321	3116	1	540176	NM_001034692	0	ENSBTAG00000002944	ATP5MC3	ATP synthase membrane subunit c locus 3	NO
chr2	21711327	21712549	peak_1591	1000	.	3704.37085	10.728535	-1	451	1223	Promoter (<=1kb)	2	21711950	21793326	81377	1	509827	NM_001081584	0	ENSBTAG00000002295	ATF2	activating transcription factor 2	NO
chr2	21859091	21859344	peak_1592	1000	.	434.121948	5.111224	-1	136	254	Intron (NM_001113247/508266, intron 2 of 13)	2	21843101	22045349	202249	1	508266	NM_001113247	15990	ENSBTAG00000008028	CHN1	chimerin 1	NO
chr2	21960277	21960988	peak_1593	1000	.	1745.619751	7.711184	-1	502	712	Intron (NM_001113247/508266, intron 6 of 13)	2	21997089	22045350	48262	1	508266	NM_001075349	-36101	ENSBTAG00000008028	CHN1	chimerin 1	YES
chr2	22084093	22084422	peak_1594	1000	.	682.977844	5.588973	-1	145	330	Promoter (<=1kb)	2	22084351	22103945	19595	1	338070	NM_176664	0	ENSBTAG00000018253	CHRNA1	cholinergic receptor nicotinic alpha 1 subunit	YES
chr2	22189492	22189845	peak_1595	774	.	273.833923	3.842469	-1	53	354	Distal Intergenic	2	22218032	22259091	41060	1	540304	NM_001076923	-28187	ENSBTAG00000001585	WIPF1	WAS/WASL interacting protein family member 1	NO
chr2	22319300	22320066	peak_1596	1000	.	1198.848022	6.770288	-1	341	767	Distal Intergenic	2	22365325	22397277	31953	2	511983	NM_001075547	77211	ENSBTAG00000012966	SCRN3	secernin 3	NO
chr2	22527691	22528770	peak_1597	1000	.	2520.573486	8.371578	-1	280	1080	Promoter (<=1kb)	2	22528224	22693133	164910	1	509966	NM_001046045	0	ENSBTAG00000006970	OLA1	Obg like ATPase 1	NO
chr2	22561274	22561595	peak_1598	1000	.	728.558899	6.396967	-1	157	322	Intron (NM_001046045/509966, intron 4 of 10)	2	22528224	22693133	164910	1	509966	NM_001046045	33050	ENSBTAG00000006970	OLA1	Obg like ATPase 1	YES
chr2	22710133	22710426	peak_1599	1000	.	493.259491	4.983887	-1	128	294	Distal Intergenic	2	22528224	22693133	164910	1	509966	NM_001046045	181909	ENSBTAG00000006970	OLA1	Obg like ATPase 1	YES
chr2	22767208	22767492	peak_1600	892	.	254.140015	3.903522	-1	115	285	Distal Intergenic	2	22528224	22693133	164910	1	509966	NM_001046045	238984	ENSBTAG00000006970	OLA1	Obg like ATPase 1	NO
chr2	22796677	22797514	peak_1601	1000	.	2156.048584	9.110839	-1	507	838	Distal Intergenic	2	22528224	22693133	164910	1	509966	NM_001046045	268453	ENSBTAG00000006970	OLA1	Obg like ATPase 1	NO
chr2	22797713	22797959	peak_1602	1000	.	274.568451	4.262007	-1	131	247	Distal Intergenic	2	22528224	22693133	164910	1	509966	NM_001046045	269489	ENSBTAG00000006970	OLA1	Obg like ATPase 1	NO
chr2	22798067	22799237	peak_1603	1000	.	2571.996826	8.300027	-1	615	1171	Distal Intergenic	2	22528224	22693133	164910	1	509966	NM_001046045	269843	ENSBTAG00000006970	OLA1	Obg like ATPase 1	NO
chr2	23353518	23353765	peak_1604	1000	.	520.976074	5.900908	-1	138	248	Promoter (<=1kb)	2	23340521	23353696	13176	2	614893	NM_001037488	0	ENSBTAG00000003458	CDCA7	cell division cycle associated 7	NO
chr2	23460127	23460664	peak_1605	1000	.	1068.646851	7.424637	-1	228	538	Intron (NM_001205493/519251, intron 10 of 19)	2	23405777	23558475	152699	2	519251	NM_001205493	97811	ENSBTAG00000001083	MAP3K20	mitogen-activated protein kinase kinase kinase 20	NO
chr2	23487823	23488214	peak_1606	942	.	369.31781	4.525222	-1	97	392	Intron (NM_001205493/519251, intron 4 of 19)	2	23405777	23558475	152699	2	519251	NM_001205493	70261	ENSBTAG00000001083	MAP3K20	mitogen-activated protein kinase kinase kinase 20	YES
chr2	23500267	23500472	peak_1607	1000	.	227.748825	3.833866	-1	135	206	Intron (NM_001205493/519251, intron 2 of 19)	2	23405777	23558475	152699	2	519251	NM_001205493	58003	ENSBTAG00000001083	MAP3K20	mitogen-activated protein kinase kinase kinase 20	YES
chr2	23543328	23543817	peak_1608	1000	.	1578.735107	7.009377	-1	194	490	Intron (NM_001205493/519251, intron 2 of 19)	2	23405777	23558475	152699	2	519251	NM_001205493	14658	ENSBTAG00000001083	MAP3K20	mitogen-activated protein kinase kinase kinase 20	YES
chr2	23557158	23557402	peak_1609	826	.	202.284256	4.056584	-1	80	245	Promoter (1-2kb)	2	23405777	23558475	152699	2	519251	NM_001205493	1073	ENSBTAG00000001083	MAP3K20	mitogen-activated protein kinase kinase kinase 20	NO
chr2	23557578	23557994	peak_1610	1000	.	1346.297852	7.28059	-1	134	417	Promoter (<=1kb)	2	23405777	23558475	152699	2	519251	NM_001205493	481	ENSBTAG00000001083	MAP3K20	mitogen-activated protein kinase kinase kinase 20	NO
chr2	23558283	23558730	peak_1611	605	.	271.096741	3.73773	-1	139	448	Promoter (<=1kb)	2	23405777	23558475	152699	2	519251	NM_001205493	0	ENSBTAG00000001083	MAP3K20	mitogen-activated protein kinase kinase kinase 20	YES
chr2	23570483	23571655	peak_1612	1000	.	2321.877686	7.659431	-1	835	1173	Distal Intergenic	2	23405777	23558475	152699	2	519251	NM_001205493	-12008	ENSBTAG00000001083	MAP3K20	mitogen-activated protein kinase kinase kinase 20	NO
chr2	23611081	23611356	peak_1613	1000	.	308.628815	4.144366	-1	186	276	Intron (NM_001192902/537312, intron 30 of 30)	2	23405777	23558475	152699	2	519251	NM_001205493	-52606	ENSBTAG00000001083	MAP3K20	mitogen-activated protein kinase kinase kinase 20	YES
chr2	23611483	23611728	peak_1614	1000	.	375.701782	4.466228	-1	170	246	Intron (NM_001192902/537312, intron 30 of 30)	2	23405777	23558475	152699	2	519251	NM_001205493	-53008	ENSBTAG00000001083	MAP3K20	mitogen-activated protein kinase kinase kinase 20	YES
chr2	23628582	23628866	peak_1615	1000	.	392.129333	4.502021	-1	200	285	Intron (NM_001192902/537312, intron 26 of 30)	2	23405777	23558475	152699	2	519251	NM_001205493	-70107	ENSBTAG00000001083	MAP3K20	mitogen-activated protein kinase kinase kinase 20	YES
chr2	23629016	23629476	peak_1616	691	.	318.500305	4.108279	-1	299	461	Intron (NM_001192902/537312, intron 26 of 30)	2	23405777	23558475	152699	2	519251	NM_001205493	-70541	ENSBTAG00000001083	MAP3K20	mitogen-activated protein kinase kinase kinase 20	YES
chr2	23632090	23632285	peak_1617	1000	.	262.657196	4.265783	-1	93	196	Intron (NM_001192902/537312, intron 25 of 30)	2	23405777	23558475	152699	2	519251	NM_001205493	-73615	ENSBTAG00000001083	MAP3K20	mitogen-activated protein kinase kinase kinase 20	NO
chr2	23831898	23832330	peak_1618	654	.	283.274414	3.378918	-1	99	433	Intron (NM_001192902/537312, intron 4 of 30)	2	23607682	23937801	330120	2	537312	NM_001192902	105471	ENSBTAG00000020984	RAPGEF4	Rap guanine nucleotide exchange factor 4	YES
chr2	23956464	23957028	peak_1619	1000	.	1137.393188	6.816055	-1	371	565	Distal Intergenic	2	23607682	23937801	330120	2	537312	NM_001192902	-18663	ENSBTAG00000020984	RAPGEF4	Rap guanine nucleotide exchange factor 4	YES
chr2	23960780	23961213	peak_1620	1000	.	641.151917	4.363547	-1	343	434	Distal Intergenic	2	23607682	23937801	330120	2	537312	NM_001192902	-22979	ENSBTAG00000020984	RAPGEF4	Rap guanine nucleotide exchange factor 4	YES
chr2	23962211	23962602	peak_1621	1000	.	395.770508	4.57483	-1	222	392	Distal Intergenic	2	23607682	23937801	330120	2	537312	NM_001192902	-24410	ENSBTAG00000020984	RAPGEF4	Rap guanine nucleotide exchange factor 4	YES
chr2	24068555	24069528	peak_1622	1000	.	2427.164062	9.311123	-1	432	974	Promoter (<=1kb)	2	24026650	24068840	42191	2	528655	NM_001205957	0	ENSBTAG00000016836	PDK1	pyruvate dehydrogenase kinase 1	NO
chr2	24178705	24179485	peak_1623	937	.	731.885254	5.265302	-1	592	781	Promoter (<=1kb)	2	24092953	24179151	86199	2	535043	NM_001109981	0	ENSBTAG00000017266	ITGA6	integrin subunit alpha 6	NO
chr2	24352213	24352451	peak_1624	1000	.	313.637909	4.135427	-1	139	239	Distal Intergenic	2	24448625	24450898	2274	1	528490	NM_001192662	-96174	ENSBTAG00000005741	DLX2	distal-less homeobox 2	YES
chr2	24447311	24447483	peak_1625	1000	.	202.363739	3.470154	-1	65	173	Promoter (1-2kb)	2	24448625	24450898	2274	1	528490	NM_001192662	-1142	ENSBTAG00000005741	DLX2	distal-less homeobox 2	NO
chr2	24466233	24466487	peak_1626	1000	.	564.725952	5.56944	-1	115	255	Promoter (<=1kb)	2	24462481	24466230	3750	2	521806	NM_001099017	-3	ENSBTAG00000015217	DLX1	distal-less homeobox 1	NO
chr2	24547689	24548202	peak_1627	1000	.	902.341248	6.317646	-1	372	514	Promoter (<=1kb)	2	24470960	24547911	76952	2	533042	NM_001046342	0	ENSBTAG00000019075	METAP1D	methionyl aminopeptidase type 1D, mitochondrial	NO
chr2	24604617	24604971	peak_1628	1000	.	1303.470581	8.128592	-1	143	355	Promoter (<=1kb)	2	24564105	24604675	40571	2	509329	NM_001034347	0	ENSBTAG00000010118	HAT1	histone acetyltransferase 1	NO
chr2	24637085	24637795	peak_1629	1000	.	2209.188477	9.318877	-1	226	711	Promoter (<=1kb)	2	24637412	24736032	98621	1	539494	NM_001101194	0	ENSBTAG00000016762	SLC25A12	solute carrier family 25 member 12	NO
chr2	24669600	24669814	peak_1630	1000	.	248.646179	3.893335	-1	92	215	Intron (NM_001101194/539494, intron 3 of 17)	2	24637412	24736032	98621	1	539494	NM_001101194	32188	ENSBTAG00000016762	SLC25A12	solute carrier family 25 member 12	YES
chr2	24818858	24819767	peak_1631	1000	.	2513.766357	8.799909	-1	714	910	Promoter (<=1kb)	2	24765631	24819496	53866	2	526329	NM_001075883	0	ENSBTAG00000002646	DYNC1I2	dynein cytoplasmic 1 intermediate chain 2	NO
chr2	24945617	24945836	peak_1632	1000	.	223.104691	3.821695	-1	134	220	Promoter (<=1kb)	2	24913822	24945703	31882	2	534257	NM_001206049	0	ENSBTAG00000007898	CYBRD1	cytochrome b reductase 1	NO
chr2	25028273	25029639	peak_1633	1000	.	3197.792969	8.83034	-1	991	1367	Promoter (<=1kb)	2	25003233	25028982	25750	2	614170	NM_001191489	0	ENSBTAG00000007683	DCAF17	DDB1 and CUL4 associated factor 17	NO
chr2	25089870	25090328	peak_1634	1000	.	993.170288	6.484264	-1	201	459	Intron (NM_001075288/506947, intron 3 of 9)	2	25029356	25113419	84064	1	506947	NM_001075288	60514	ENSBTAG00000016430	METTL8	methyltransferase like 8	YES
chr2	25101801	25102085	peak_1635	1000	.	321.694366	4.224734	-1	183	285	Intron (NM_001075288/506947, intron 5 of 9)	2	25029356	25113419	84064	1	506947	NM_001075288	72445	ENSBTAG00000016430	METTL8	methyltransferase like 8	YES
chr2	25270575	25271223	peak_1636	1000	.	951.619019	5.37984	-1	222	649	Distal Intergenic	2	25029356	25113419	84064	1	506947	NM_001075288	241219	ENSBTAG00000016430	METTL8	methyltransferase like 8	NO
chr2	25271335	25272118	peak_1637	364	.	285.375854	3.202385	-1	680	784	Distal Intergenic	2	25029356	25113419	84064	1	506947	NM_001075288	241979	ENSBTAG00000016430	METTL8	methyltransferase like 8	NO
chr2	25556244	25557092	peak_1638	1000	.	3303.106445	10.67186	-1	585	849	Promoter (<=1kb)	2	25523850	25556740	32891	2	513771	NM_001038535	0	ENSBTAG00000013218	GORASP2	golgi reassembly stacking protein 2	NO
chr2	25992734	25993168	peak_1639	1000	.	471.017212	4.809951	-1	273	435	Distal Intergenic	2	25661936	25676952	15017	2	615113	NM_001102286	-315782	ENSBTAG00000051169	ERICH2	glutamate rich 2	YES
chr2	26063033	26063596	peak_1640	1000	.	1999.529053	8.966942	-1	181	564	Distal Intergenic	2	26401530	26401599	70	1	114482623	NR_162380	-337934	ENSBTAG00000048695	MIR12020	microRNA mir-12020	YES
chr2	26448443	26448975	peak_1641	639	.	340.845795	4.234874	-1	464	533	Distal Intergenic	2	26401530	26401599	70	1	114482623	NR_162380	46913	ENSBTAG00000048695	MIR12020	microRNA mir-12020	YES
chr2	26465172	26465367	peak_1642	1000	.	253.318695	4.501976	-1	74	196	Distal Intergenic	2	26401530	26401599	70	1	114482623	NR_162380	63642	ENSBTAG00000048695	MIR12020	microRNA mir-12020	YES
chr2	26494910	26495275	peak_1643	708	.	259.224854	3.525554	-1	97	366	Distal Intergenic	2	26534973	26545292	10320	1	614427	NM_001099135	-39698	ENSBTAG00000026008	METTL5	methyltransferase like 5	YES
chr2	26516044	26516556	peak_1644	1000	.	920.926514	5.93321	-1	408	513	Distal Intergenic	2	26534973	26545292	10320	1	614427	NM_001099135	-18417	ENSBTAG00000026008	METTL5	methyltransferase like 5	NO
chr2	26516845	26517802	peak_1645	1000	.	1552.676514	6.87145	-1	798	958	Distal Intergenic	2	26534973	26545292	10320	1	614427	NM_001099135	-17171	ENSBTAG00000026008	METTL5	methyltransferase like 5	NO
chr2	26534789	26535259	peak_1646	1000	.	671.300293	4.93442	-1	187	471	Promoter (<=1kb)	2	26534973	26545292	10320	1	614427	NM_001099135	0	ENSBTAG00000026008	METTL5	methyltransferase like 5	NO
chr2	26553872	26554416	peak_1647	1000	.	1222.377441	6.784575	-1	414	545	Promoter (1-2kb)	2	26544087	26552074	7988	2	338071	NM_176665	-1798	ENSBTAG00000008716	SSB	small RNA binding exonuclease protection factor La	NO
chr2	26558580	26559028	peak_1648	1000	.	734.321045	6.077463	-1	351	449	Distal Intergenic	2	26544087	26552074	7988	2	338071	NM_176665	-6506	ENSBTAG00000008716	SSB	small RNA binding exonuclease protection factor La	YES
chr2	26586328	26586745	peak_1649	955	.	399.116852	4.622886	-1	289	418	Intron (NM_001205507/100140861, intron 2 of 3)	2	26570154	26589955	19802	2	100140861	NM_001205507	3210	ENSBTAG00000001093	KLHL23	kelch like family member 23	YES
chr2	26589331	26590055	peak_1650	854	.	619.163086	4.775556	-1	189	725	Promoter (<=1kb)	2	26570154	26589955	19802	2	100140861	NM_001205507	0	ENSBTAG00000001093	KLHL23	kelch like family member 23	NO
chr2	26618385	26619140	peak_1651	1000	.	2860.405029	10.993829	-1	356	756	Promoter (<=1kb)	2	26613241	26618722	5482	2	507308	NM_001045965	0	ENSBTAG00000001092	PHOSPHO2	phosphatase, orphan 2	NO
chr2	26688754	26689645	peak_1652	1000	.	1239.050293	5.374812	-1	762	892	Promoter (<=1kb)	2	26648091	26689515	41425	2	783720	NM_001109807	0	ENSBTAG00000027789	PPIG	peptidylprolyl isomerase G	NO
chr2	26693806	26694552	peak_1653	1000	.	1753.764771	7.073533	-1	172	747	Promoter (<=1kb)	2	26694291	26730288	35998	1	515744	NM_001102031	0	ENSBTAG00000010743	FASTKD1	FAST kinase domains 1	NO
chr2	26750826	26751381	peak_1654	1000	.	1191.824341	7.651252	-1	119	556	Promoter (<=1kb)	2	26734651	26750934	16284	2	505794	NM_001083377	0	ENSBTAG00000010741	KLHL41	kelch like family member 41	YES
chr2	26767328	26767539	peak_1655	1000	.	271.494904	4.318421	-1	83	212	Intron (NM_001101132/528191, intron 5 of 11)	2	26753546	26774543	20998	2	528191	NM_001101132	7004	ENSBTAG00000010736	BBS5	Bardet-Biedl syndrome 5	YES
chr2	26773950	26774789	peak_1656	1000	.	845.292847	5.848205	-1	578	840	Promoter (<=1kb)	2	26753546	26774543	20998	2	528191	NM_001101132	0	ENSBTAG00000010736	BBS5	Bardet-Biedl syndrome 5	NO
chr2	26783807	26784122	peak_1657	1000	.	1042.998535	7.45338	-1	203	316	Distal Intergenic	2	26753546	26774543	20998	2	528191	NM_001101132	-9264	ENSBTAG00000010736	BBS5	Bardet-Biedl syndrome 5	YES
chr2	27045368	27045871	peak_1658	1000	.	567.102417	5.104913	-1	188	504	Distal Intergenic	2	27068207	27092072	23866	2	282851	NM_174733	46201	ENSBTAG00000004557	DHRS9	dehydrogenase/reductase 9	NO
chr2	27248330	27248822	peak_1659	1000	.	978.637451	7.041919	-1	195	493	Promoter (<=1kb)	2	27248581	27260966	12386	1	505011	NM_001034230	0	ENSBTAG00000010048	SPC25	SPC25 component of NDC80 kinetochore complex	NO
chr2	27712059	27712722	peak_1660	1000	.	1829.24353	8.232213	-1	367	664	Promoter (<=1kb)	2	27359659	27712214	352556	2	616901	NM_001193132	0	ENSBTAG00000044179	CERS6	ceramide synthase 6	NO
chr2	27869900	27870406	peak_1661	539	.	273.243347	3.880149	-1	185	507	Promoter (<=1kb)	2	27870193	27963306	93114	1	522103	NM_001075826	0	NA	STK39	serine/threonine kinase 39	NO
chr2	28034115	28034368	peak_1662	1000	.	283.088989	4.015776	-1	113	254	Distal Intergenic	2	27870193	27963306	93114	1	522103	NM_001075826	163922	NA	STK39	serine/threonine kinase 39	YES
chr2	28059395	28059735	peak_1663	1000	.	973.269714	6.432269	-1	207	341	Distal Intergenic	2	27870193	27963306	93114	1	522103	NM_001075826	189202	NA	STK39	serine/threonine kinase 39	YES
chr2	28121962	28122560	peak_1664	1000	.	1356.205444	6.222924	-1	282	599	Distal Intergenic	2	27870193	27963306	93114	1	522103	NM_001075826	251769	NA	STK39	serine/threonine kinase 39	NO
chr2	28937770	28938182	peak_1665	1000	.	684.960205	5.937984	-1	175	413	Distal Intergenic	2	29049864	29049946	83	1	102467001	NR_107829	-111682	ENSBTAG00000051197	MIR2285W	microRNA mir-2285w	NO
chr2	28985070	28985921	peak_1666	712	.	606.71051	3.836976	-1	479	852	Distal Intergenic	2	29049864	29049946	83	1	102467001	NR_107829	-63943	ENSBTAG00000051197	MIR2285W	microRNA mir-2285w	YES
chr2	29035554	29036372	peak_1667	1000	.	1462.658325	7.248799	-1	297	819	Distal Intergenic	2	29049864	29049946	83	1	102467001	NR_107829	-13492	ENSBTAG00000051197	MIR2285W	microRNA mir-2285w	YES
chr2	29055803	29056185	peak_1668	1000	.	998.337219	6.502972	-1	194	383	Distal Intergenic	2	29049864	29049946	83	1	102467001	NR_107829	5939	ENSBTAG00000051197	MIR2285W	microRNA mir-2285w	YES
chr2	29063777	29063998	peak_1669	1000	.	379.096222	4.955736	-1	89	222	Distal Intergenic	2	29049864	29049946	83	1	102467001	NR_107829	13913	ENSBTAG00000051197	MIR2285W	microRNA mir-2285w	YES
chr2	29067148	29067658	peak_1670	1000	.	1084.884277	6.8999	-1	279	511	Distal Intergenic	2	29049864	29049946	83	1	102467001	NR_107829	17284	ENSBTAG00000051197	MIR2285W	microRNA mir-2285w	YES
chr2	29924005	29924843	peak_1671	1000	.	928.455322	5.221546	-1	486	839	Distal Intergenic	2	29996676	30088167	91492	1	533065	NM_001110787	-71833	ENSBTAG00000002425	SCN9A	sodium voltage-gated channel alpha subunit 9	NO
chr2	30336130	30336929	peak_1672	1000	.	1479.051025	7.469034	-1	390	800	Promoter (<=1kb)	2	30336656	30434726	98071	1	527412	NM_001102108	0	ENSBTAG00000016512	TTC21B	tetratricopeptide repeat domain 21B	NO
chr2	30704300	30704568	peak_1673	1000	.	272.984375	3.970606	-1	190	269	Intron (NM_001076244/540832, intron 1 of 3)	2	30620092	30712395	92304	2	540832	NM_001076244	7827	ENSBTAG00000039091	CSRNP3	cysteine and serine rich nuclear protein 3	YES
chr2	31429694	31431231	peak_1674	677	.	1041.701172	5.257262	-1	708	1538	Promoter (<=1kb)	2	31430122	31430181	60	2	114483334	NR_162259	0	ENSBTAG00000049050	MIR11978	microRNA mir-11978	NO
chr2	32625253	32625941	peak_1675	1000	.	1131.653198	6.080858	-1	213	689	Distal Intergenic	2	31681727	31810646	128920	1	497029	NM_001011681	943526	ENSBTAG00000019291	GRB14	growth factor receptor bound protein 14	NO
chr2	33020446	33020712	peak_1676	849	.	226.642822	3.406827	-1	145	267	Distal Intergenic	2	34192288	34271389	79102	1	508882	NM_001098001	-1171576	ENSBTAG00000008140	FAP	fibroblast activation protein alpha	NO
chr2	33210488	33210780	peak_1677	1000	.	334.698151	3.892336	-1	111	293	Distal Intergenic	2	34192288	34271389	79102	1	508882	NM_001098001	-981508	ENSBTAG00000008140	FAP	fibroblast activation protein alpha	YES
chr2	34087511	34087826	peak_1678	1000	.	1177.549927	8.399499	-1	154	316	Distal Intergenic	2	34192288	34271389	79102	1	508882	NM_001098001	-104462	ENSBTAG00000008140	FAP	fibroblast activation protein alpha	NO
chr2	34111193	34111591	peak_1679	1000	.	488.629059	4.53254	-1	138	399	Distal Intergenic	2	34192288	34271389	79102	1	508882	NM_001098001	-80697	ENSBTAG00000008140	FAP	fibroblast activation protein alpha	NO
chr2	34960324	34960737	peak_1680	670	.	277.219208	3.684123	-1	335	414	Exon (NM_001192049/505142, exon 6 of 6)	2	34960314	34968013	7700	2	505142	NM_001192049	7276	ENSBTAG00000021692	TBR1	T-box brain transcription factor 1	NO
chr2	35082225	35083142	peak_1681	1000	.	1972.095337	7.342083	-1	588	918	Promoter (<=1kb)	2	34972736	35082656	109921	2	535683	NM_001076067	0	ENSBTAG00000021691	PSMD14	proteasome 26S subunit, non-ATPase 14	NO
chr2	35206487	35206828	peak_1682	810	.	276.857971	3.985699	-1	250	342	Intron (NM_001192264/539513, intron 1 of 7)	2	35143374	35239417	96044	2	539513	NM_001192264	32589	ENSBTAG00000006654	TANK	TRAF family member associated NFKB activator	NO
chr2	35219953	35220436	peak_1683	1000	.	563.867371	4.543235	-1	318	484	Intron (NM_001192264/539513, intron 1 of 7)	2	35143374	35239417	96044	2	539513	NM_001192264	18981	ENSBTAG00000006654	TANK	TRAF family member associated NFKB activator	NO
chr2	35220539	35221345	peak_1684	1000	.	1260.621704	6.354558	-1	494	807	Intron (NM_001192264/539513, intron 1 of 7)	2	35143374	35239417	96044	2	539513	NM_001192264	18072	ENSBTAG00000006654	TANK	TRAF family member associated NFKB activator	NO
chr2	35252901	35253225	peak_1685	847	.	275.321594	3.86221	-1	178	325	Distal Intergenic	2	35143374	35239417	96044	2	539513	NM_001192264	-13484	ENSBTAG00000006654	TANK	TRAF family member associated NFKB activator	NO
chr2	35255246	35255615	peak_1686	958	.	354.582733	4.099887	-1	168	370	Distal Intergenic	2	35143374	35239417	96044	2	539513	NM_001192264	-15829	ENSBTAG00000006654	TANK	TRAF family member associated NFKB activator	NO
chr2	35854854	35855864	peak_1687	1000	.	1541.954102	7.076804	-1	824	1011	Promoter (<=1kb)	2	35855198	36074543	219346	1	526135	NM_001035361	0	ENSBTAG00000005180	RBMS1	RNA binding motif single stranded interacting protein 1	NO
chr2	35939574	35940213	peak_1688	1000	.	1423.629761	6.32768	-1	250	640	Intron (NM_001035361/526135, intron 1 of 13)	2	35855198	36074543	219346	1	526135	NM_001035361	84376	ENSBTAG00000005180	RBMS1	RNA binding motif single stranded interacting protein 1	NO
chr2	35942558	35943530	peak_1689	1000	.	1414.168457	5.46761	-1	790	973	Intron (NM_001035361/526135, intron 1 of 13)	2	35855198	36074543	219346	1	526135	NM_001035361	87360	ENSBTAG00000005180	RBMS1	RNA binding motif single stranded interacting protein 1	NO
chr2	35978420	35978697	peak_1690	1000	.	475.498535	4.869763	-1	186	278	Intron (NM_001035361/526135, intron 1 of 13)	2	35855198	36074543	219346	1	526135	NM_001035361	123222	ENSBTAG00000005180	RBMS1	RNA binding motif single stranded interacting protein 1	YES
chr2	35980477	35980778	peak_1691	1000	.	544.018677	4.670298	-1	187	302	Intron (NM_001035361/526135, intron 2 of 13)	2	35855198	36074543	219346	1	526135	NM_001035361	125279	ENSBTAG00000005180	RBMS1	RNA binding motif single stranded interacting protein 1	YES
chr2	36008354	36008551	peak_1692	1000	.	210.923798	3.730305	-1	90	198	Intron (NM_001035361/526135, intron 2 of 13)	2	36153984	36246577	92594	1	282644	NM_174698	-145433	ENSBTAG00000009080	ITGB6	integrin subunit beta 6	YES
chr2	36070816	36071167	peak_1693	1000	.	1145.81958	7.741676	-1	113	352	Exon (NM_001035361/526135, exon 11 of 14)	2	36153984	36246577	92594	1	282644	NM_174698	-82817	ENSBTAG00000009080	ITGB6	integrin subunit beta 6	YES
chr2	36078660	36079151	peak_1694	753	.	370.628052	4.09685	-1	254	492	Distal Intergenic	2	36153984	36246577	92594	1	282644	NM_174698	-74833	ENSBTAG00000009080	ITGB6	integrin subunit beta 6	NO
chr2	36097026	36097520	peak_1695	1000	.	1090.62207	6.054861	-1	385	495	Distal Intergenic	2	36153984	36246577	92594	1	282644	NM_174698	-56464	ENSBTAG00000009080	ITGB6	integrin subunit beta 6	YES
chr2	36099309	36099957	peak_1696	1000	.	1442.677368	7.666386	-1	249	649	Distal Intergenic	2	36153984	36246577	92594	1	282644	NM_174698	-54027	ENSBTAG00000009080	ITGB6	integrin subunit beta 6	YES
chr2	36109201	36109869	peak_1697	1000	.	1641.726685	6.629949	-1	451	669	Distal Intergenic	2	36153984	36246577	92594	1	282644	NM_174698	-44115	ENSBTAG00000009080	ITGB6	integrin subunit beta 6	YES
chr2	36113542	36113922	peak_1698	1000	.	423.815887	4.685812	-1	278	381	Distal Intergenic	2	36153984	36246577	92594	1	282644	NM_174698	-40062	ENSBTAG00000009080	ITGB6	integrin subunit beta 6	YES
chr2	36125850	36126130	peak_1699	1000	.	499.738861	5.105031	-1	130	281	Distal Intergenic	2	36153984	36246577	92594	1	282644	NM_174698	-27854	ENSBTAG00000009080	ITGB6	integrin subunit beta 6	YES
chr2	36242684	36242983	peak_1700	1000	.	434.061981	4.629111	-1	111	300	Intron (NM_174698/282644, intron 15 of 15)	2	36271761	36405254	133494	1	317777	NM_175051	-28778	ENSBTAG00000032515	PLA2R1	phospholipase A2 receptor 1	NO
chr2	36269941	36270146	peak_1701	1000	.	249.043457	3.902566	-1	102	206	Promoter (1-2kb)	2	36271761	36405254	133494	1	317777	NM_175051	-1615	ENSBTAG00000032515	PLA2R1	phospholipase A2 receptor 1	YES
chr2	36553501	36553688	peak_1702	1000	.	260.646606	4.493095	-1	102	188	Promoter (<=1kb)	2	36553599	36579202	25604	1	100126272	NM_001110191	0	ENSBTAG00000038195	CD302	CD302 molecule	NO
chr2	36618266	36618541	peak_1703	777	.	214.358612	3.740343	-1	216	276	Intron (NM_001100317/507865, intron 1 of 9)	2	36579471	36627161	47691	2	507865	NM_001100317	8620	ENSBTAG00000008755	MARCHF7	membrane associated ring-CH-type finger 7	YES
chr2	36620860	36621089	peak_1704	1000	.	286.233826	4.197865	-1	146	230	Intron (NM_001100317/507865, intron 1 of 9)	2	36579471	36627161	47691	2	507865	NM_001100317	6072	ENSBTAG00000008755	MARCHF7	membrane associated ring-CH-type finger 7	YES
chr2	36626604	36627814	peak_1705	1000	.	2905.082764	9.978308	-1	710	1211	Promoter (<=1kb)	2	36579471	36627161	47691	2	507865	NM_001100317	0	ENSBTAG00000008755	MARCHF7	membrane associated ring-CH-type finger 7	NO
chr2	36741974	36742207	peak_1706	1000	.	294.701904	3.952865	-1	72	234	Intron (NM_001205418/535498, intron 1 of 36)	2	36715426	37045806	330381	1	535498	NM_001205418	26548	ENSBTAG00000020654	BAZ2B	bromodomain adjacent to zinc finger domain 2B	NO
chr2	37049845	37050147	peak_1707	1000	.	489.090454	4.966088	-1	99	303	Distal Intergenic	2	36715426	37045806	330381	1	535498	NM_001205418	334419	ENSBTAG00000020654	BAZ2B	bromodomain adjacent to zinc finger domain 2B	YES
chr2	37062343	37062783	peak_1708	633	.	278.959229	3.857322	-1	167	441	Distal Intergenic	2	36715426	37045806	330381	1	535498	NM_001205418	346917	ENSBTAG00000020654	BAZ2B	bromodomain adjacent to zinc finger domain 2B	NO
chr2	37265446	37265977	peak_1709	917	.	488.034576	5.000213	-1	395	532	Distal Intergenic	2	37488283	37515028	26746	2	574085	NM_001025346	249051	ENSBTAG00000032481	DAPL1	death associated protein like 1	NO
chr2	37384815	37385673	peak_1710	1000	.	1958.949707	9.101507	-1	616	859	Distal Intergenic	2	37488283	37515028	26746	2	574085	NM_001025346	129355	ENSBTAG00000032481	DAPL1	death associated protein like 1	NO
chr2	37655127	37655402	peak_1711	1000	.	279.823608	3.611766	-1	44	276	Intron (NM_001191491/281406, intron 16 of 20)	2	37488283	37515028	26746	2	574085	NM_001025346	-140099	ENSBTAG00000032481	DAPL1	death associated protein like 1	YES
chr2	37901182	37901473	peak_1712	725	.	211.793457	3.905989	-1	234	292	Distal Intergenic	2	37644365	37830790	186426	2	281406	NM_001191491	-70392	ENSBTAG00000013773	PKP4	plakophilin 4	NO
chr2	37902096	37902396	peak_1713	1000	.	309.679596	3.957131	-1	83	301	Distal Intergenic	2	37644365	37830790	186426	2	281406	NM_001191491	-71306	ENSBTAG00000013773	PKP4	plakophilin 4	NO
chr2	37902499	37902921	peak_1714	1000	.	1638.516846	8.230989	-1	253	423	Distal Intergenic	2	37644365	37830790	186426	2	281406	NM_001191491	-71709	ENSBTAG00000013773	PKP4	plakophilin 4	NO
chr2	38466013	38467025	peak_1715	1000	.	3588.262695	10.186295	-1	491	1013	Distal Intergenic	2	38524283	38597895	73613	1	338068	NM_176663	-57258	ENSBTAG00000011909	ACVR1	activin A receptor type 1	NO
chr2	38502054	38502355	peak_1716	1000	.	515.138794	4.767104	-1	146	302	Distal Intergenic	2	38524283	38597895	73613	1	338068	NM_176663	-21928	ENSBTAG00000011909	ACVR1	activin A receptor type 1	NO
chr2	38505745	38505956	peak_1717	1000	.	321.442963	4.060975	-1	137	212	Distal Intergenic	2	38524283	38597895	73613	1	338068	NM_176663	-18327	ENSBTAG00000011909	ACVR1	activin A receptor type 1	NO
chr2	38533209	38533382	peak_1718	1000	.	245.139694	3.96422	-1	85	174	Intron (NM_176663/338068, intron 1 of 9)	2	38524283	38597895	73613	1	338068	NM_176663	8926	ENSBTAG00000011909	ACVR1	activin A receptor type 1	YES
chr2	38554493	38555354	peak_1719	1000	.	2984.023682	8.689548	-1	184	862	Intron (NM_176663/338068, intron 2 of 9)	2	38524283	38597895	73613	1	338068	NM_176663	30210	ENSBTAG00000011909	ACVR1	activin A receptor type 1	NO
chr2	38561571	38561812	peak_1720	1000	.	399.739441	4.826287	-1	96	242	Intron (NM_176663/338068, intron 2 of 9)	2	38524283	38597895	73613	1	338068	NM_176663	37288	ENSBTAG00000011909	ACVR1	activin A receptor type 1	YES
chr2	38561915	38562166	peak_1721	1000	.	339.037872	4.501976	-1	89	252	Intron (NM_176663/338068, intron 2 of 9)	2	38524283	38597895	73613	1	338068	NM_176663	37632	ENSBTAG00000011909	ACVR1	activin A receptor type 1	NO
chr2	39699505	39699833	peak_1722	1000	.	442.421234	5.350791	-1	172	329	Intron (NM_001100296/504948, intron 6 of 16)	2	39654736	39802074	147339	2	504948	NM_001100296	102241	ENSBTAG00000009770	GPD2	glycerol-3-phosphate dehydrogenase 2	YES
chr2	39752771	39753021	peak_1723	1000	.	380.82431	4.826398	-1	93	251	Intron (NM_001100296/504948, intron 2 of 16)	2	39654736	39802074	147339	2	504948	NM_001100296	49053	ENSBTAG00000009770	GPD2	glycerol-3-phosphate dehydrogenase 2	YES
chr2	39765168	39765455	peak_1724	1000	.	387.648163	4.50637	-1	189	288	Intron (NM_001100296/504948, intron 2 of 16)	2	39654736	39802074	147339	2	504948	NM_001100296	36619	ENSBTAG00000009770	GPD2	glycerol-3-phosphate dehydrogenase 2	YES
chr2	39800930	39801184	peak_1725	886	.	225.917435	3.884211	-1	181	255	Promoter (<=1kb)	2	39654736	39802074	147339	2	504948	NM_001100296	890	ENSBTAG00000009770	GPD2	glycerol-3-phosphate dehydrogenase 2	NO
chr2	39801316	39801628	peak_1726	659	.	206.238174	3.665071	-1	241	313	Promoter (<=1kb)	2	39654736	39802074	147339	2	504948	NM_001100296	446	ENSBTAG00000009770	GPD2	glycerol-3-phosphate dehydrogenase 2	NO
chr2	39801975	39802797	peak_1727	1000	.	2285.370605	8.272593	-1	199	823	Promoter (<=1kb)	2	39654736	39802074	147339	2	504948	NM_001100296	0	ENSBTAG00000009770	GPD2	glycerol-3-phosphate dehydrogenase 2	NO
chr2	39809519	39809744	peak_1728	1000	.	250.043533	3.966867	-1	141	226	Distal Intergenic	2	39654736	39802074	147339	2	504948	NM_001100296	-7445	ENSBTAG00000009770	GPD2	glycerol-3-phosphate dehydrogenase 2	YES
chr2	39839707	39840317	peak_1729	1000	.	1861.799072	9.457985	-1	367	611	Distal Intergenic	2	39654736	39802074	147339	2	504948	NM_001100296	-37633	ENSBTAG00000009770	GPD2	glycerol-3-phosphate dehydrogenase 2	NO
chr2	39887365	39889326	peak_1730	1000	.	4190.484375	10.287376	-1	787	1962	Promoter (<=1kb)	2	39888279	39905579	17301	1	540245	NM_001076208	0	ENSBTAG00000003650	NR4A2	nuclear receptor subfamily 4 group A member 2	NO
chr2	39895703	39896989	peak_1731	1000	.	2941.973145	8.955107	-1	258	1287	Intron (NM_001076208/540245, intron 1 of 7)	2	39888279	39905579	17301	1	540245	NM_001076208	7424	ENSBTAG00000003650	NR4A2	nuclear receptor subfamily 4 group A member 2	NO
chr2	39897351	39898220	peak_1732	1000	.	1980.724121	8.967965	-1	566	870	Intron (NM_001076208/540245, intron 1 of 7)	2	39888279	39905579	17301	1	540245	NM_001076208	9072	ENSBTAG00000003650	NR4A2	nuclear receptor subfamily 4 group A member 2	NO
chr2	43457549	43458225	peak_1733	1000	.	1121.160522	6.858757	-1	407	677	Intron (NM_001034281/507137, intron 2 of 3)	2	43427948	43469178	41231	2	507137	NM_001034281	10953	ENSBTAG00000001435	ARL6IP6	ADP ribosylation factor like GTPase 6 interacting protein 6	YES
chr2	43468932	43470736	peak_1734	1000	.	5148.348145	11.903816	-1	1294	1805	Promoter (<=1kb)	2	43427948	43469178	41231	2	507137	NM_001034281	0	ENSBTAG00000001435	ARL6IP6	ADP ribosylation factor like GTPase 6 interacting protein 6	NO
chr2	43545331	43545746	peak_1735	1000	.	733.888855	5.581348	-1	189	416	Intron (NM_001206821/788312, intron 22 of 25)	2	43427948	43469178	41231	2	507137	NM_001034281	-76153	ENSBTAG00000001435	ARL6IP6	ADP ribosylation factor like GTPase 6 interacting protein 6	YES
chr2	43766841	43767156	peak_1736	1000	.	389.112091	4.630358	-1	90	316	Intron (NM_001206821/788312, intron 1 of 25)	2	43534082	43866431	332350	2	788312	NM_001206821	99275	ENSBTAG00000026851	FMNL2	formin like 2	NO
chr2	43865953	43866856	peak_1737	979	.	885.137085	4.992165	-1	745	904	Promoter (<=1kb)	2	43534082	43866431	332350	2	788312	NM_001206821	0	ENSBTAG00000026851	FMNL2	formin like 2	NO
chr2	44006027	44007279	peak_1738	1000	.	1856.410889	7.714607	-1	396	1253	Promoter (<=1kb)	2	44006701	44053725	47025	1	538505	NM_001076106	0	ENSBTAG00000001887	STAM2	signal transducing adaptor molecule 2	NO
chr2	44051763	44052002	peak_1739	1000	.	282.816254	4.080922	-1	88	240	Intron (NM_001076106/538505, intron 13 of 13)	2	44073031	44344826	271796	1	282161	NM_001192104	-21029	ENSBTAG00000002297	CACNB4	calcium voltage-gated channel auxiliary subunit beta 4	YES
chr2	44227329	44227856	peak_1740	524	.	276.661621	3.953602	-1	453	528	Intron (NM_001192104/282161, intron 2 of 13)	2	44355896	44378833	22938	1	519694	NM_001046245	-128040	ENSBTAG00000002293	ARL5A	ADP ribosylation factor like GTPase 5A	NO
chr2	44228104	44228444	peak_1741	914	.	311.767242	4.28188	-1	73	341	Intron (NM_001192104/282161, intron 2 of 13)	2	44355896	44378833	22938	1	519694	NM_001046245	-127452	ENSBTAG00000002293	ARL5A	ADP ribosylation factor like GTPase 5A	NO
chr2	44354779	44356218	peak_1742	1000	.	2313.557129	7.606798	-1	1060	1440	Promoter (<=1kb)	2	44355896	44378833	22938	1	519694	NM_001046245	0	ENSBTAG00000002293	ARL5A	ADP ribosylation factor like GTPase 5A	NO
chr2	44373595	44373814	peak_1743	1000	.	265.656403	4.13692	-1	96	220	Intron (NM_001046245/519694, intron 4 of 5)	2	44355896	44378833	22938	1	519694	NM_001046245	17699	ENSBTAG00000002293	ARL5A	ADP ribosylation factor like GTPase 5A	YES
chr2	44393163	44393395	peak_1744	1000	.	333.364227	4.762029	-1	90	233	Distal Intergenic	2	44355896	44378833	22938	1	519694	NM_001046245	37267	ENSBTAG00000002293	ARL5A	ADP ribosylation factor like GTPase 5A	YES
chr2	44403436	44403830	peak_1745	1000	.	783.839539	5.689736	-1	156	395	Distal Intergenic	2	44355896	44378833	22938	1	519694	NM_001046245	47540	ENSBTAG00000002293	ARL5A	ADP ribosylation factor like GTPase 5A	YES
chr2	44412942	44413333	peak_1746	1000	.	761.332153	5.709249	-1	142	392	Distal Intergenic	2	44355896	44378833	22938	1	519694	NM_001046245	57046	ENSBTAG00000002293	ARL5A	ADP ribosylation factor like GTPase 5A	YES
chr2	44417803	44418196	peak_1747	1000	.	522.115784	5.685065	-1	146	394	Distal Intergenic	2	44355896	44378833	22938	1	519694	NM_001046245	61907	ENSBTAG00000002293	ARL5A	ADP ribosylation factor like GTPase 5A	YES
chr2	44432690	44433940	peak_1748	1000	.	1618.539307	5.648911	-1	962	1251	Distal Intergenic	2	44355896	44378833	22938	1	519694	NM_001046245	76794	ENSBTAG00000002293	ARL5A	ADP ribosylation factor like GTPase 5A	YES
chr2	44436794	44437170	peak_1749	1000	.	988.688354	6.713205	-1	113	377	Distal Intergenic	2	44355896	44378833	22938	1	519694	NM_001046245	80898	ENSBTAG00000002293	ARL5A	ADP ribosylation factor like GTPase 5A	YES
chr2	44441468	44441862	peak_1750	1000	.	668.424255	5.512426	-1	264	395	Distal Intergenic	2	44355896	44378833	22938	1	519694	NM_001046245	85572	ENSBTAG00000002293	ARL5A	ADP ribosylation factor like GTPase 5A	YES
chr2	44446342	44447089	peak_1751	1000	.	1022.353027	5.646204	-1	650	748	Distal Intergenic	2	44355896	44378833	22938	1	519694	NM_001046245	90446	ENSBTAG00000002293	ARL5A	ADP ribosylation factor like GTPase 5A	YES
chr2	44448529	44449287	peak_1752	324	.	245.690598	3.472846	-1	379	759	Distal Intergenic	2	44355896	44378833	22938	1	519694	NM_001046245	92633	ENSBTAG00000002293	ARL5A	ADP ribosylation factor like GTPase 5A	YES
chr2	44449520	44450244	peak_1753	1000	.	813.815857	5.654683	-1	522	725	Distal Intergenic	2	44355896	44378833	22938	1	519694	NM_001046245	93624	ENSBTAG00000002293	ARL5A	ADP ribosylation factor like GTPase 5A	YES
chr2	44477594	44478156	peak_1754	924	.	520.278687	4.110863	-1	277	563	Distal Intergenic	2	44355896	44378833	22938	1	519694	NM_001046245	121698	ENSBTAG00000002293	ARL5A	ADP ribosylation factor like GTPase 5A	YES
chr2	44480197	44480577	peak_1755	825	.	314.328674	4.1223	-1	273	381	Distal Intergenic	2	44355896	44378833	22938	1	519694	NM_001046245	124301	ENSBTAG00000002293	ARL5A	ADP ribosylation factor like GTPase 5A	YES
chr2	44481081	44481916	peak_1756	279	.	232.962173	3.583431	-1	368	836	Distal Intergenic	2	44355896	44378833	22938	1	519694	NM_001046245	125185	ENSBTAG00000002293	ARL5A	ADP ribosylation factor like GTPase 5A	YES
chr2	44482743	44483283	peak_1757	408	.	220.745987	3.324824	-1	513	541	Distal Intergenic	2	44355896	44378833	22938	1	519694	NM_001046245	126847	ENSBTAG00000002293	ARL5A	ADP ribosylation factor like GTPase 5A	YES
chr2	44485639	44486123	peak_1758	827	.	400.863342	4.24317	-1	319	485	Distal Intergenic	2	44355896	44378833	22938	1	519694	NM_001046245	129743	ENSBTAG00000002293	ARL5A	ADP ribosylation factor like GTPase 5A	YES
chr2	44488879	44489769	peak_1759	929	.	827.612061	5.094051	-1	301	891	Distal Intergenic	2	44355896	44378833	22938	1	519694	NM_001046245	132983	ENSBTAG00000002293	ARL5A	ADP ribosylation factor like GTPase 5A	YES
chr2	44493091	44493401	peak_1760	779	.	242.279709	3.245815	-1	98	311	Distal Intergenic	2	44355896	44378833	22938	1	519694	NM_001046245	137195	ENSBTAG00000002293	ARL5A	ADP ribosylation factor like GTPase 5A	YES
chr2	44493621	44495460	peak_1761	523	.	962.209229	3.631247	-1	1005	1840	Distal Intergenic	2	44355896	44378833	22938	1	519694	NM_001046245	137725	ENSBTAG00000002293	ARL5A	ADP ribosylation factor like GTPase 5A	YES
chr2	44497601	44498041	peak_1762	474	.	209.223236	3.658146	-1	291	441	Distal Intergenic	2	44355896	44378833	22938	1	519694	NM_001046245	141705	ENSBTAG00000002293	ARL5A	ADP ribosylation factor like GTPase 5A	YES
chr2	44501127	44502806	peak_1763	560	.	941.153687	3.880149	-1	1464	1680	Distal Intergenic	2	44355896	44378833	22938	1	519694	NM_001046245	145231	ENSBTAG00000002293	ARL5A	ADP ribosylation factor like GTPase 5A	YES
chr2	44513556	44513863	peak_1764	952	.	293.26709	3.621295	-1	111	308	Distal Intergenic	2	44355896	44378833	22938	1	519694	NM_001046245	157660	ENSBTAG00000002293	ARL5A	ADP ribosylation factor like GTPase 5A	YES
chr2	44517009	44517254	peak_1765	840	.	206.561554	3.727492	-1	149	246	Distal Intergenic	2	44355896	44378833	22938	1	519694	NM_001046245	161113	ENSBTAG00000002293	ARL5A	ADP ribosylation factor like GTPase 5A	YES
chr2	44518582	44518787	peak_1766	980	.	201.82486	4.001301	-1	136	206	Distal Intergenic	2	44355896	44378833	22938	1	519694	NM_001046245	162686	ENSBTAG00000002293	ARL5A	ADP ribosylation factor like GTPase 5A	YES
chr2	44519028	44519854	peak_1767	546	.	451.519958	3.889743	-1	347	827	Distal Intergenic	2	44355896	44378833	22938	1	519694	NM_001046245	163132	ENSBTAG00000002293	ARL5A	ADP ribosylation factor like GTPase 5A	YES
chr2	44522921	44523513	peak_1768	738	.	437.811737	4.338435	-1	422	593	Distal Intergenic	2	44355896	44378833	22938	1	519694	NM_001046245	167025	ENSBTAG00000002293	ARL5A	ADP ribosylation factor like GTPase 5A	YES
chr2	44534186	44534683	peak_1769	1000	.	765.045715	5.539793	-1	252	498	Distal Intergenic	2	44355896	44378833	22938	1	519694	NM_001046245	178290	ENSBTAG00000002293	ARL5A	ADP ribosylation factor like GTPase 5A	YES
chr2	44535045	44536103	peak_1770	336	.	356.015625	3.288605	-1	486	1059	Distal Intergenic	2	44355896	44378833	22938	1	519694	NM_001046245	179149	ENSBTAG00000002293	ARL5A	ADP ribosylation factor like GTPase 5A	YES
chr2	44536449	44536719	peak_1771	957	.	259.435028	3.809678	-1	148	271	Distal Intergenic	2	44355896	44378833	22938	1	519694	NM_001046245	180553	ENSBTAG00000002293	ARL5A	ADP ribosylation factor like GTPase 5A	YES
chr2	44539512	44539881	peak_1772	545	.	201.601944	3.62116	-1	222	370	Distal Intergenic	2	44355896	44378833	22938	1	519694	NM_001046245	183616	ENSBTAG00000002293	ARL5A	ADP ribosylation factor like GTPase 5A	YES
chr2	44544624	44545128	peak_1773	519	.	262.308838	3.563344	-1	375	505	Distal Intergenic	2	44355896	44378833	22938	1	519694	NM_001046245	188728	ENSBTAG00000002293	ARL5A	ADP ribosylation factor like GTPase 5A	YES
chr2	44545427	44546472	peak_1774	1000	.	1108.259766	5.159746	-1	788	1046	Distal Intergenic	2	44355896	44378833	22938	1	519694	NM_001046245	189531	ENSBTAG00000002293	ARL5A	ADP ribosylation factor like GTPase 5A	YES
chr2	44546774	44547455	peak_1775	375	.	255.734818	3.414649	-1	65	682	Distal Intergenic	2	44355896	44378833	22938	1	519694	NM_001046245	190878	ENSBTAG00000002293	ARL5A	ADP ribosylation factor like GTPase 5A	YES
chr2	44548782	44549252	peak_1776	501	.	235.782089	3.248324	-1	94	471	Distal Intergenic	2	44355896	44378833	22938	1	519694	NM_001046245	192886	ENSBTAG00000002293	ARL5A	ADP ribosylation factor like GTPase 5A	YES
chr2	44550435	44550859	peak_1777	742	.	315.199219	3.764142	-1	133	425	Distal Intergenic	2	44355896	44378833	22938	1	519694	NM_001046245	194539	ENSBTAG00000002293	ARL5A	ADP ribosylation factor like GTPase 5A	YES
chr2	44554230	44554763	peak_1778	956	.	510.285645	3.986123	-1	385	534	Distal Intergenic	2	44355896	44378833	22938	1	519694	NM_001046245	198334	ENSBTAG00000002293	ARL5A	ADP ribosylation factor like GTPase 5A	YES
chr2	44558304	44558840	peak_1779	522	.	280.060516	3.897195	-1	170	537	Distal Intergenic	2	44355896	44378833	22938	1	519694	NM_001046245	202408	ENSBTAG00000002293	ARL5A	ADP ribosylation factor like GTPase 5A	YES
chr2	44559171	44559614	peak_1780	626	.	278.065063	3.592415	-1	119	444	Distal Intergenic	2	44355896	44378833	22938	1	519694	NM_001046245	203275	ENSBTAG00000002293	ARL5A	ADP ribosylation factor like GTPase 5A	YES
chr2	44565115	44565413	peak_1781	891	.	266.388672	3.832878	-1	48	299	Distal Intergenic	2	44747346	44763745	16400	2	493710	NM_001007813	198332	ENSBTAG00000007239	TNFAIP6	TNF alpha induced protein 6	YES
chr2	44570224	44570516	peak_1782	925	.	271.036987	3.765	-1	130	293	Distal Intergenic	2	44747346	44763745	16400	2	493710	NM_001007813	193229	ENSBTAG00000007239	TNFAIP6	TNF alpha induced protein 6	YES
chr2	44590270	44590572	peak_1783	1000	.	317.622772	4.065703	-1	173	303	Distal Intergenic	2	44747346	44763745	16400	2	493710	NM_001007813	173173	ENSBTAG00000007239	TNFAIP6	TNF alpha induced protein 6	YES
chr2	44591281	44592793	peak_1784	1000	.	1721.359497	6.715477	-1	725	1513	Distal Intergenic	2	44747346	44763745	16400	2	493710	NM_001007813	170952	ENSBTAG00000007239	TNFAIP6	TNF alpha induced protein 6	YES
chr2	44606103	44606509	peak_1785	511	.	208.138992	3.121554	-1	331	407	Distal Intergenic	2	44747346	44763745	16400	2	493710	NM_001007813	157236	ENSBTAG00000007239	TNFAIP6	TNF alpha induced protein 6	YES
chr2	44607395	44607784	peak_1786	874	.	340.927643	3.755346	-1	301	390	Distal Intergenic	2	44747346	44763745	16400	2	493710	NM_001007813	155961	ENSBTAG00000007239	TNFAIP6	TNF alpha induced protein 6	YES
chr2	44610073	44610843	peak_1787	524	.	404.318848	3.473644	-1	372	771	Distal Intergenic	2	44747346	44763745	16400	2	493710	NM_001007813	152902	ENSBTAG00000007239	TNFAIP6	TNF alpha induced protein 6	YES
chr2	44614960	44615467	peak_1788	674	.	342.525879	3.53687	-1	363	508	Distal Intergenic	2	44747346	44763745	16400	2	493710	NM_001007813	148278	ENSBTAG00000007239	TNFAIP6	TNF alpha induced protein 6	YES
chr2	44615655	44616199	peak_1789	429	.	233.928574	3.681767	-1	223	545	Distal Intergenic	2	44747346	44763745	16400	2	493710	NM_001007813	147546	ENSBTAG00000007239	TNFAIP6	TNF alpha induced protein 6	YES
chr2	44618677	44619488	peak_1790	1000	.	822.399109	4.615613	-1	97	812	Distal Intergenic	2	44747346	44763745	16400	2	493710	NM_001007813	144257	ENSBTAG00000007239	TNFAIP6	TNF alpha induced protein 6	YES
chr2	44628995	44629344	peak_1791	573	.	200.397797	3.229179	-1	97	350	Distal Intergenic	2	44747346	44763745	16400	2	493710	NM_001007813	134401	ENSBTAG00000007239	TNFAIP6	TNF alpha induced protein 6	YES
chr2	44630867	44631688	peak_1792	427	.	351.38147	3.41955	-1	525	822	Distal Intergenic	2	44747346	44763745	16400	2	493710	NM_001007813	132057	ENSBTAG00000007239	TNFAIP6	TNF alpha induced protein 6	YES
chr2	44634492	44634962	peak_1793	516	.	243.03598	3.288656	-1	230	471	Distal Intergenic	2	44747346	44763745	16400	2	493710	NM_001007813	128783	ENSBTAG00000007239	TNFAIP6	TNF alpha induced protein 6	YES
chr2	44646847	44647797	peak_1794	686	.	651.957825	3.980494	-1	80	951	Distal Intergenic	2	44747346	44763745	16400	2	493710	NM_001007813	115948	ENSBTAG00000007239	TNFAIP6	TNF alpha induced protein 6	YES
chr2	44656758	44657407	peak_1795	448	.	291.51532	3.632906	-1	267	650	Distal Intergenic	2	44747346	44763745	16400	2	493710	NM_001007813	106338	ENSBTAG00000007239	TNFAIP6	TNF alpha induced protein 6	YES
chr2	44667391	44667858	peak_1796	458	.	214.270569	3.035583	-1	71	468	Distal Intergenic	2	44747346	44763745	16400	2	493710	NM_001007813	95887	ENSBTAG00000007239	TNFAIP6	TNF alpha induced protein 6	YES
chr2	44715891	44716436	peak_1797	1000	.	1765.418213	8.257969	-1	382	546	Distal Intergenic	2	44747346	44763745	16400	2	493710	NM_001007813	47309	ENSBTAG00000007239	TNFAIP6	TNF alpha induced protein 6	NO
chr2	45697883	45698202	peak_1798	1000	.	684.783752	6.189905	-1	180	320	Promoter (<=1kb)	2	45698139	45719678	21540	1	783333	NM_001191158	0	ENSBTAG00000039731	RND3	Rho family GTPase 3	NO
chr2	46033506	46033763	peak_1799	873	.	225.233368	3.650761	-1	169	258	Distal Intergenic	2	45698139	45719678	21540	1	783333	NM_001191158	335367	ENSBTAG00000039731	RND3	Rho family GTPase 3	NO
chr2	46306095	46306352	peak_1800	1000	.	563.780518	5.353937	-1	97	258	Distal Intergenic	2	46549744	46565934	16191	1	521533	NM_001034541	-243392	ENSBTAG00000015962	MMADHC	metabolism of cobalamin associated D	YES
chr2	46457896	46458160	peak_1801	755	.	200.103149	3.280083	-1	173	265	Distal Intergenic	2	46549744	46565934	16191	1	521533	NM_001034541	-91584	ENSBTAG00000015962	MMADHC	metabolism of cobalamin associated D	YES
chr2	46549541	46550169	peak_1802	1000	.	1451.752319	7.987971	-1	176	629	Promoter (<=1kb)	2	46549744	46565934	16191	1	521533	NM_001034541	0	ENSBTAG00000015962	MMADHC	metabolism of cobalamin associated D	NO
chr2	46723922	46724218	peak_1803	1000	.	308.708893	4.19797	-1	168	297	Distal Intergenic	2	46549744	46565934	16191	1	521533	NM_001034541	174178	ENSBTAG00000015962	MMADHC	metabolism of cobalamin associated D	YES
chr2	46753630	46754409	peak_1804	1000	.	1874.412354	8.129223	-1	454	780	Distal Intergenic	2	46549744	46565934	16191	1	521533	NM_001034541	203886	ENSBTAG00000015962	MMADHC	metabolism of cobalamin associated D	NO
chr2	46898837	46899153	peak_1805	653	.	206.977036	3.730087	-1	68	317	Distal Intergenic	2	46549744	46565934	16191	1	521533	NM_001034541	349093	ENSBTAG00000015962	MMADHC	metabolism of cobalamin associated D	YES
chr2	47257468	47257724	peak_1806	1000	.	455.293365	5.215193	-1	112	257	Exon (NM_001076127/538771, exon 14 of 26)	2	47355913	47355987	75	1	100313286	NR_031071	-98189	ENSBTAG00000053308	MIR2354	microRNA mir-2354	YES
chr2	47260081	47260322	peak_1807	1000	.	492.298553	5.298245	-1	116	242	Intron (NM_001076127/538771, intron 12 of 25)	2	47355913	47355987	75	1	100313286	NR_031071	-95591	ENSBTAG00000053308	MIR2354	microRNA mir-2354	NO
chr2	47368733	47369046	peak_1808	934	.	293.311005	3.996964	-1	178	314	Promoter (<=1kb)	2	47212776	47368907	156132	2	538771	NM_001076127	0	ENSBTAG00000018125	KIF5C	kinesin family member 5C	NO
chr2	47545919	47546161	peak_1809	876	.	212.810638	3.858719	-1	97	243	Promoter (1-2kb)	2	47420198	47547459	127262	2	539432	NM_001192242	1298	ENSBTAG00000018581	EPC2	enhancer of polycomb homolog 2	NO
chr2	47546749	47548052	peak_1810	1000	.	3764.070557	8.29883	-1	216	1304	Promoter (<=1kb)	2	47420198	47547459	127262	2	539432	NM_001192242	0	ENSBTAG00000018581	EPC2	enhancer of polycomb homolog 2	NO
chr2	47596042	47596291	peak_1811	1000	.	307.713074	3.951526	-1	215	250	Distal Intergenic	2	47420198	47547459	127262	2	539432	NM_001192242	-48583	ENSBTAG00000018581	EPC2	enhancer of polycomb homolog 2	YES
chr2	47706895	47707150	peak_1812	1000	.	411.29541	4.961377	-1	127	256	Intron (NM_001191268/541084, intron 8 of 9)	2	47697709	47755679	57971	2	541084	NM_001191268	48529	ENSBTAG00000019592	MBD5	methyl-CpG binding domain protein 5	YES
chr2	47965702	47965979	peak_1813	1000	.	831.126404	6.706842	-1	108	278	Distal Intergenic	2	47896053	47897091	1039	1	615626	NM_001039953	69649	ENSBTAG00000051947	PTMA	prothymosin, alpha (gene sequence 28)	YES
chr2	48014365	48014638	peak_1814	1000	.	369.704407	4.712346	-1	72	274	Distal Intergenic	2	47896053	47897091	1039	1	615626	NM_001039953	118312	ENSBTAG00000051947	PTMA	prothymosin, alpha (gene sequence 28)	YES
chr2	48025329	48025695	peak_1815	1000	.	693.055603	5.151114	-1	196	367	Distal Intergenic	2	47896053	47897091	1039	1	615626	NM_001039953	129276	ENSBTAG00000051947	PTMA	prothymosin, alpha (gene sequence 28)	YES
chr2	48181134	48181999	peak_1816	1000	.	3000.976074	9.005152	-1	209	866	Promoter (<=1kb)	2	48181523	48275919	94397	1	529245	NM_001046301	0	ENSBTAG00000015291	ORC4	origin recognition complex subunit 4	NO
chr2	48374382	48375311	peak_1817	1000	.	2151.4729	6.996364	-1	300	930	Promoter (<=1kb)	2	48279645	48374634	94990	2	281598	NM_174227	0	ENSBTAG00000018114	ACVR2A	activin A receptor type 2A	NO
chr2	48830856	48831106	peak_1818	1000	.	486.257355	5.295504	-1	128	251	Distal Intergenic	2	48279645	48374634	94990	2	281598	NM_174227	-456222	ENSBTAG00000018114	ACVR2A	activin A receptor type 2A	YES
chr2	51770291	51770715	peak_1819	1000	.	1054.025269	5.968538	-1	294	425	Distal Intergenic	2	52174189	52264479	90291	1	539873	NM_001076192	-403474	ENSBTAG00000048810	ZEB2	zinc finger E-box binding homeobox 2	NO
chr2	52176544	52176753	peak_1820	1000	.	283.299805	4.432055	-1	97	210	Promoter (2-3kb)	2	52174189	52264479	90291	1	539873	NM_001076192	2355	ENSBTAG00000048810	ZEB2	zinc finger E-box binding homeobox 2	NO
chr2	52176877	52177307	peak_1821	657	.	283.025146	3.73773	-1	56	431	Promoter (2-3kb)	2	52174189	52264479	90291	1	539873	NM_001076192	2688	ENSBTAG00000048810	ZEB2	zinc finger E-box binding homeobox 2	NO
chr2	52183349	52184026	peak_1822	1000	.	1548.60083	7.957388	-1	463	678	Intron (NM_001076192/539873, intron 2 of 2)	2	52174189	52264479	90291	1	539873	NM_001076192	9160	ENSBTAG00000048810	ZEB2	zinc finger E-box binding homeobox 2	NO
chr2	52219963	52220241	peak_1823	1000	.	479.878998	4.897228	-1	145	279	Intron (NM_001076192/539873, intron 2 of 2)	2	52174189	52264479	90291	1	539873	NM_001076192	45774	ENSBTAG00000048810	ZEB2	zinc finger E-box binding homeobox 2	NO
chr2	52237291	52237718	peak_1824	1000	.	831.448975	5.174378	-1	180	428	Intron (NM_001076192/539873, intron 2 of 2)	2	52174189	52264479	90291	1	539873	NM_001076192	63102	ENSBTAG00000048810	ZEB2	zinc finger E-box binding homeobox 2	NO
chr2	52243966	52244348	peak_1825	987	.	377.993469	4.546298	-1	295	383	Intron (NM_001076192/539873, intron 2 of 2)	2	52174189	52264479	90291	1	539873	NM_001076192	69777	ENSBTAG00000048810	ZEB2	zinc finger E-box binding homeobox 2	YES
chr2	52291047	52291563	peak_1826	1000	.	1606.207031	7.483449	-1	312	517	Distal Intergenic	2	52372155	52797335	425181	1	534677	NM_001076035	-80592	ENSBTAG00000001132	GTDC1	glycosyltransferase like domain containing 1	YES
chr2	52371835	52372906	peak_1827	1000	.	4016.764893	11.233171	-1	409	1072	Promoter (<=1kb)	2	52372155	52797335	425181	1	534677	NM_001076035	0	ENSBTAG00000001132	GTDC1	glycosyltransferase like domain containing 1	NO
chr2	52422625	52422978	peak_1828	861	.	304.67038	3.776375	-1	301	354	Intron (NM_001076035/534677, intron 1 of 9)	2	52372155	52797335	425181	1	534677	NM_001076035	50470	ENSBTAG00000001132	GTDC1	glycosyltransferase like domain containing 1	YES
chr2	52439835	52440034	peak_1829	1000	.	337.563782	4.550767	-1	114	200	Intron (NM_001076035/534677, intron 1 of 9)	2	52372155	52797335	425181	1	534677	NM_001076035	67680	ENSBTAG00000001132	GTDC1	glycosyltransferase like domain containing 1	YES
chr2	52805981	52806801	peak_1830	1000	.	898.896912	4.552146	-1	692	821	Distal Intergenic	2	52372155	52797335	425181	1	534677	NM_001076035	433826	ENSBTAG00000001132	GTDC1	glycosyltransferase like domain containing 1	NO
chr2	58408115	58408363	peak_1831	1000	.	257.110657	4.110863	-1	111	249	Intron (NM_174406/281956, intron 1 of 1)	2	58351070	58477701	126632	1	281956	NM_174406	57045	ENSBTAG00000018147	NXPH2	neurexophilin 2	YES
chr2	58612407	58613267	peak_1832	1000	.	2199.751465	7.792724	-1	424	861	Distal Intergenic	2	58351070	58477701	126632	1	281956	NM_174406	261337	ENSBTAG00000018147	NXPH2	neurexophilin 2	NO
chr2	58617116	58617416	peak_1833	1000	.	406.42865	4.643762	-1	168	301	Distal Intergenic	2	58351070	58477701	126632	1	281956	NM_174406	266046	ENSBTAG00000018147	NXPH2	neurexophilin 2	YES
chr2	58898034	58898316	peak_1834	1000	.	525.684509	5.33083	-1	141	283	Distal Intergenic	2	59138783	59179844	41062	2	613413	NM_001035434	281528	ENSBTAG00000014432	HNMT	histamine N-methyltransferase	YES
chr2	61390153	61391307	peak_1835	1000	.	2744.273682	10.053626	-1	582	1155	Promoter (<=1kb)	2	61390819	61455631	64813	1	510162	NM_001035085	0	ENSBTAG00000009949	DARS1	aspartyl-tRNA synthetase 1	NO
chr2	61429631	61429921	peak_1836	1000	.	596.297607	5.768519	-1	155	291	Intron (NM_001035085/510162, intron 4 of 15)	2	61390819	61455631	64813	1	510162	NM_001035085	38812	ENSBTAG00000009949	DARS1	aspartyl-tRNA synthetase 1	YES
chr2	61489423	61490064	peak_1837	1000	.	1363.574463	8.175173	-1	194	642	Promoter (<=1kb)	2	61489675	61524287	34613	1	517812	NM_001046234	0	ENSBTAG00000015172	MCM6	minichromosome maintenance complex component 6	NO
chr2	61617000	61618151	peak_1838	1000	.	4413.084961	11.667086	-1	695	1152	Promoter (<=1kb)	2	61587666	61617715	30050	2	536181	NM_001035414	0	ENSBTAG00000015169	UBXN4	UBX domain protein 4	NO
chr2	61799103	61800912	peak_1839	1000	.	4534.368164	11.814909	-1	743	1810	Distal Intergenic	2	61675775	61675856	82	2	790995	NR_030928	-123247	ENSBTAG00000029990	MIR128-1	microRNA mir-128-1	NO
chr2	62238436	62238992	peak_1840	993	.	552.880981	5.467803	-1	444	557	Promoter (<=1kb)	2	62127816	62238789	110974	2	535393	NM_001083483	0	ENSBTAG00000013449	RAB3GAP1	RAB3 GTPase activating protein catalytic subunit 1	NO
chr2	62351511	62352608	peak_1841	1000	.	4444.547852	12.581028	-1	653	1098	Promoter (<=1kb)	2	62319905	62351940	32036	2	521089	NM_001192531	0	ENSBTAG00000014158	CCNT2	cyclin T2	NO
chr2	62513239	62513993	peak_1842	268	.	202.439072	3.590199	-1	311	755	Promoter (<=1kb)	2	62513254	62781759	268506	1	534678	NM_001101160	0	ENSBTAG00000018753	TMEM163	transmembrane protein 163	NO
chr2	62786642	62786941	peak_1843	721	.	216.197037	3.733428	-1	241	300	Downstream (1-2kb)	2	62788867	63031573	242707	2	537595	NM_001191342	244632	ENSBTAG00000018744	MGAT5	alpha-1,6-mannosylglycoprotein 6-beta-N-acetylglucosaminyltransferase	NO
chr2	62900405	62900765	peak_1844	1000	.	587.34259	5.149289	-1	181	361	Intron (NM_001191342/537595, intron 9 of 15)	2	62788867	63031573	242707	2	537595	NM_001191342	130808	ENSBTAG00000018744	MGAT5	alpha-1,6-mannosylglycoprotein 6-beta-N-acetylglucosaminyltransferase	YES
chr2	62910467	62910928	peak_1845	1000	.	655.93103	5.425903	-1	121	462	Intron (NM_001191342/537595, intron 9 of 15)	2	62788867	63031573	242707	2	537595	NM_001191342	120645	ENSBTAG00000018744	MGAT5	alpha-1,6-mannosylglycoprotein 6-beta-N-acetylglucosaminyltransferase	YES
chr2	63180039	63180446	peak_1846	616	.	251.198257	4.266044	-1	286	408	Distal Intergenic	2	62788867	63031573	242707	2	537595	NM_001191342	-148466	ENSBTAG00000018744	MGAT5	alpha-1,6-mannosylglycoprotein 6-beta-N-acetylglucosaminyltransferase	NO
chr2	63181184	63181732	peak_1847	517	.	283.747589	3.766381	-1	279	549	Distal Intergenic	2	62788867	63031573	242707	2	537595	NM_001191342	-149611	ENSBTAG00000018744	MGAT5	alpha-1,6-mannosylglycoprotein 6-beta-N-acetylglucosaminyltransferase	NO
chr2	64016473	64016746	peak_1848	935	.	256.093872	4.083321	-1	89	274	Distal Intergenic	2	64874976	64937076	62101	1	533675	NM_001046359	-858230	ENSBTAG00000005234	LYPD1	LY6/PLAUR domain containing 1	YES
chr2	64019770	64020177	peak_1849	1000	.	1506.930298	7.89689	-1	229	408	Distal Intergenic	2	64874976	64937076	62101	1	533675	NM_001046359	-854799	ENSBTAG00000005234	LYPD1	LY6/PLAUR domain containing 1	YES
chr2	65376331	65377494	peak_1850	1000	.	2311.391113	8.15744	-1	837	1164	Promoter (<=1kb)	2	65335289	65377139	41851	2	615480	NM_001101242	0	ENSBTAG00000021103	SLC35F5	solute carrier family 35 member F5	NO
chr2	65521775	65523054	peak_1851	1000	.	2204.387939	8.291399	-1	579	1280	Promoter (<=1kb)	2	65522586	65569993	47408	1	281597	NM_174226	0	ENSBTAG00000003401	ACTR3	actin related protein 3	NO
chr2	69495977	69496629	peak_1852	1000	.	1503.156372	7.547779	-1	252	653	Distal Intergenic	2	69565216	69664403	99188	2	616839	NM_001098468	167774	ENSBTAG00000010221	CCDC93	coiled-coil domain containing 93	NO
chr2	69663582	69664816	peak_1853	1000	.	1854.503906	7.335097	-1	827	1235	Promoter (<=1kb)	2	69565216	69664403	99188	2	616839	NM_001098468	0	ENSBTAG00000010221	CCDC93	coiled-coil domain containing 93	NO
chr2	69756450	69757286	peak_1854	1000	.	3381.125	12.059253	-1	205	837	Distal Intergenic	2	69565216	69664403	99188	2	616839	NM_001098468	-92047	ENSBTAG00000010221	CCDC93	coiled-coil domain containing 93	NO
chr2	70602692	70603506	peak_1855	1000	.	989.691223	5.739947	-1	281	815	Distal Intergenic	2	70918684	70920915	2232	2	516982	NM_001205836	317409	ENSBTAG00000003771	C1QL2	complement C1q like 2	NO
chr2	70615002	70615255	peak_1856	1000	.	297.161652	4.183436	-1	97	254	Distal Intergenic	2	70918684	70920915	2232	2	516982	NM_001205836	305660	ENSBTAG00000003771	C1QL2	complement C1q like 2	NO
chr2	70615682	70615894	peak_1857	1000	.	217.123734	3.757343	-1	89	213	Distal Intergenic	2	70918684	70920915	2232	2	516982	NM_001205836	305021	ENSBTAG00000003771	C1QL2	complement C1q like 2	NO
chr2	70622500	70622924	peak_1858	644	.	273.795685	3.344471	-1	77	425	Distal Intergenic	2	70918684	70920915	2232	2	516982	NM_001205836	297991	ENSBTAG00000003771	C1QL2	complement C1q like 2	NO
chr2	70646691	70646984	peak_1859	815	.	239.591019	3.591132	-1	188	294	Distal Intergenic	2	70918684	70920915	2232	2	516982	NM_001205836	273931	ENSBTAG00000003771	C1QL2	complement C1q like 2	YES
chr2	70902914	70903322	peak_1860	682	.	278.791962	3.719906	-1	98	409	Distal Intergenic	2	70918684	70920915	2232	2	516982	NM_001205836	17593	ENSBTAG00000003771	C1QL2	complement C1q like 2	YES
chr2	70912237	70912634	peak_1861	1000	.	851.272766	6.557838	-1	171	398	Distal Intergenic	2	70918684	70920915	2232	2	516982	NM_001205836	8281	ENSBTAG00000003771	C1QL2	complement C1q like 2	NO
chr2	70990751	70991210	peak_1862	458	.	210.793396	3.674206	-1	128	460	Distal Intergenic	2	71015165	71061343	46179	1	504235	NM_001304338	-23955	ENSBTAG00000007111	STEAP3	STEAP3 metalloreductase	YES
chr2	71014717	71015852	peak_1863	1000	.	1431.18811	5.969368	-1	896	1136	Promoter (<=1kb)	2	71015165	71061343	46179	1	504235	NM_001304338	0	ENSBTAG00000007111	STEAP3	STEAP3 metalloreductase	NO
chr2	71025343	71025758	peak_1864	1000	.	767.266113	6.35582	-1	216	416	Intron (NM_001304338/504235, intron 1 of 4)	2	71015165	71061343	46179	1	504235	NM_001304338	10178	ENSBTAG00000007111	STEAP3	STEAP3 metalloreductase	YES
chr2	71032189	71032731	peak_1865	1000	.	2027.012451	8.54285	-1	328	543	Intron (NM_001304338/504235, intron 1 of 4)	2	71015165	71061343	46179	1	504235	NM_001304338	17024	ENSBTAG00000007111	STEAP3	STEAP3 metalloreductase	NO
chr2	71191720	71192660	peak_1866	1000	.	1940.158447	9.04015	-1	642	941	Promoter (<=1kb)	2	71107885	71192307	84423	2	613457	NM_001037618	0	ENSBTAG00000010599	C2H2orf76	chromosome 2 C2orf76 homolog	NO
chr2	71192847	71193363	peak_1867	882	.	455.885345	3.874748	-1	238	517	Promoter (<=1kb)	2	71192388	71197568	5181	1	768330	NM_001113321	459	ENSBTAG00000009517	DBI	diazepam binding inhibitor, acyl-CoA binding protein	NO
chr2	71214081	71214655	peak_1868	1000	.	1122.270142	6.003097	-1	475	575	Distal Intergenic	2	71236196	71242268	6073	1	613815	NM_001034744	-21541	ENSBTAG00000026825	TMEM37	transmembrane protein 37	NO
chr2	71284987	71285830	peak_1869	999	.	843.459473	5.935773	-1	462	844	Intron (NM_001099021/523291, intron 2 of 12)	2	71244649	71319376	74728	2	523291	NM_001099021	33546	ENSBTAG00000013619	SCTR	secretin receptor	NO
chr2	71478640	71479541	peak_1870	1000	.	1436.528687	5.821075	-1	608	902	Promoter (1-2kb)	2	71480988	71482235	1248	1	505501	NM_001192060	-1447	ENSBTAG00000009058	TMEM177	transmembrane protein 177	NO
chr2	71503525	71503805	peak_1871	1000	.	290.121521	3.996181	-1	100	281	Distal Intergenic	2	71480988	71482235	1248	1	505501	NM_001192060	22537	ENSBTAG00000009058	TMEM177	transmembrane protein 177	NO
chr2	71525383	71526319	peak_1872	1000	.	2211.846191	6.806006	-1	603	937	Distal Intergenic	2	71480988	71482235	1248	1	505501	NM_001192060	44395	ENSBTAG00000009058	TMEM177	transmembrane protein 177	NO
chr2	71538419	71538789	peak_1873	1000	.	505.225067	4.708487	-1	135	371	Distal Intergenic	2	71578382	71730468	152087	1	512883	NM_001192946	-39593	ENSBTAG00000020855	PTPN4	protein tyrosine phosphatase non-receptor type 4	NO
chr2	71542922	71543308	peak_1874	1000	.	1280.019165	7.750107	-1	214	387	Distal Intergenic	2	71578382	71730468	152087	1	512883	NM_001192946	-35074	ENSBTAG00000020855	PTPN4	protein tyrosine phosphatase non-receptor type 4	NO
chr2	71546603	71547754	peak_1875	1000	.	2776.273438	8.383967	-1	297	1152	Distal Intergenic	2	71578382	71730468	152087	1	512883	NM_001192946	-30628	ENSBTAG00000020855	PTPN4	protein tyrosine phosphatase non-receptor type 4	NO
chr2	71748557	71749049	peak_1876	521	.	256.932434	3.288611	-1	318	493	Promoter (1-2kb)	2	71750184	71833795	83612	1	530941	NM_001035384	-1135	ENSBTAG00000018236	EPB41L5	erythrocyte membrane protein band 4.1 like 5	NO
chr2	71749943	71750625	peak_1877	1000	.	1678.699341	7.048671	-1	177	683	Promoter (<=1kb)	2	71750184	71833795	83612	1	530941	NM_001035384	0	ENSBTAG00000018236	EPB41L5	erythrocyte membrane protein band 4.1 like 5	NO
chr2	71912097	71912534	peak_1878	1000	.	850.407104	5.787417	-1	165	438	Distal Intergenic	2	71939112	71941225	2114	2	526189	NM_001077968	28691	ENSBTAG00000026829	TMEM185B	transmembrane protein 185B	YES
chr2	71919504	71919848	peak_1879	1000	.	777.252258	5.571283	-1	222	345	Distal Intergenic	2	71939112	71941225	2114	2	526189	NM_001077968	21377	ENSBTAG00000026829	TMEM185B	transmembrane protein 185B	NO
chr2	71940620	71942251	peak_1880	1000	.	2301.687012	7.556631	-1	625	1632	Promoter (<=1kb)	2	71939112	71941225	2114	2	526189	NM_001077968	0	ENSBTAG00000026829	TMEM185B	transmembrane protein 185B	NO
chr2	71967167	71968173	peak_1881	1000	.	2025.186279	7.717775	-1	609	1007	Intron (NM_001097985/505238, intron 2 of 5)	2	71941428	72015169	73742	1	505238	NM_001097985	25739	ENSBTAG00000032021	RALB	RAS like proto-oncogene B	NO
chr2	72105314	72105551	peak_1882	913	.	217.300858	3.615389	-1	151	238	Promoter (2-3kb)	2	72108054	72113653	5600	1	530430	NM_176852	-2503	ENSBTAG00000049058	INHBB	inhibin subunit beta B	NO
chr2	72363944	72364174	peak_1883	870	.	200.994736	3.665071	-1	159	231	Distal Intergenic	2	72561733	72752268	190536	1	510255	NM_001192250	-197559	ENSBTAG00000011682	GLI2	GLI family zinc finger 2	YES
chr2	72461925	72462202	peak_1884	1000	.	415.204498	4.431306	-1	113	278	Distal Intergenic	2	72561733	72752268	190536	1	510255	NM_001192250	-99531	ENSBTAG00000011682	GLI2	GLI family zinc finger 2	NO
chr2	72520619	72521180	peak_1885	966	.	542.63739	4.01262	-1	187	562	Distal Intergenic	2	72561733	72752268	190536	1	510255	NM_001192250	-40553	ENSBTAG00000011682	GLI2	GLI family zinc finger 2	YES
chr2	72596096	72596708	peak_1886	896	.	548.972046	4.33286	-1	453	613	Intron (NM_001192250/510255, intron 1 of 12)	2	72561733	72752268	190536	1	510255	NM_001192250	34363	ENSBTAG00000011682	GLI2	GLI family zinc finger 2	YES
[truncated: 28,596 more rows]
