# Supplementary material for: Chromatin accessibility and regulatory vocabulary across indicine cattle tissues
Source: Genome Biol. 2021 Sep 21;22:273. doi: 10.1186/s13059-021-02489-7 (PMC8454054; doi:10.1186/s13059-021-02489-7)
Supplement: Supplementary file 7 — Additional file 7. Identified peaks and annotation for constitutive regions. The first 10 columns correspond to ENCODE narrowPeak format and the following columns are the annotation output of ChIPseeker [62]. [file 13059_2021_2489_MOESM7_ESM.txt]

chrom	chromStart	chromEnd	strand	width	annotation	geneChr	geneStart	geneEnd	geneLength	geneStrand	geneId	transcriptId	distanceToTSS
chr1	70924	71258	.	335	Distal Intergenic	1	991023	1002224	11202	1	539640	NM_001034679	-919765
chr1	77266	77500	.	235	Distal Intergenic	1	991023	1002224	11202	1	539640	NM_001034679	-913523
chr1	96920	97218	.	299	Distal Intergenic	1	991023	1002224	11202	1	539640	NM_001034679	-893805
chr1	100244	100440	.	197	Distal Intergenic	1	991023	1002224	11202	1	539640	NM_001034679	-890583
chr1	122282	122417	.	136	Distal Intergenic	1	991023	1002224	11202	1	539640	NM_001034679	-868606
chr1	124041	124335	.	295	Distal Intergenic	1	991023	1002224	11202	1	539640	NM_001034679	-866688
chr1	128246	128371	.	126	Distal Intergenic	1	991023	1002224	11202	1	539640	NM_001034679	-862652
chr1	130350	130768	.	419	Distal Intergenic	1	991023	1002224	11202	1	539640	NM_001034679	-860255
chr1	138591	138773	.	183	Distal Intergenic	1	991023	1002224	11202	1	539640	NM_001034679	-852250
chr1	143291	143651	.	361	Distal Intergenic	1	991023	1002224	11202	1	539640	NM_001034679	-847372
chr1	144325	145338	.	1014	Distal Intergenic	1	991023	1002224	11202	1	539640	NM_001034679	-845685
chr1	159327	159518	.	192	Distal Intergenic	1	991023	1002224	11202	1	539640	NM_001034679	-831505
chr1	167912	168435	.	524	Distal Intergenic	1	991023	1002224	11202	1	539640	NM_001034679	-822588
chr1	593673	594278	.	606	Distal Intergenic	1	991023	1002224	11202	1	539640	NM_001034679	-396745
chr1	598784	599517	.	734	Distal Intergenic	1	991023	1002224	11202	1	539640	NM_001034679	-391506
chr1	601372	602307	.	936	Distal Intergenic	1	991023	1002224	11202	1	539640	NM_001034679	-388716
chr1	603009	604840	.	1832	Distal Intergenic	1	991023	1002224	11202	1	539640	NM_001034679	-386183
chr1	604944	605592	.	649	Distal Intergenic	1	991023	1002224	11202	1	539640	NM_001034679	-385431
chr1	606888	607182	.	295	Distal Intergenic	1	991023	1002224	11202	1	539640	NM_001034679	-383841
chr1	607561	607702	.	142	Distal Intergenic	1	991023	1002224	11202	1	539640	NM_001034679	-383321
chr1	608328	609036	.	709	Distal Intergenic	1	991023	1002224	11202	1	539640	NM_001034679	-381987
chr1	610450	611034	.	585	Distal Intergenic	1	991023	1002224	11202	1	539640	NM_001034679	-379989
chr1	611136	611244	.	109	Distal Intergenic	1	991023	1002224	11202	1	539640	NM_001034679	-379779
chr1	625568	626348	.	781	Distal Intergenic	1	991023	1002224	11202	1	539640	NM_001034679	-364675
chr1	641326	641734	.	409	Distal Intergenic	1	991023	1002224	11202	1	539640	NM_001034679	-349289
chr1	658196	658951	.	756	Distal Intergenic	1	991023	1002224	11202	1	539640	NM_001034679	-332072
chr1	659090	659598	.	509	Distal Intergenic	1	991023	1002224	11202	1	539640	NM_001034679	-331425
chr1	881852	882346	.	495	Distal Intergenic	1	991023	1002224	11202	1	539640	NM_001034679	-108677
chr1	1118160	1118695	.	536	Promoter (<=1kb)	1	1102879	1118312	15434	2	615202	NM_001114516	0
chr1	1455051	1455330	.	280	Promoter (<=1kb)	1	1390815	1455166	64352	2	615431	NM_001040584	0
chr1	1643487	1643853	.	367	Promoter (<=1kb)	1	1643680	1651038	7359	1	281640	NM_174244	0
chr1	1908553	1909851	.	1299	Promoter (<=1kb)	1	1909586	1943207	33622	1	506426	NM_001035037	0
chr1	1943515	1944492	.	978	Promoter (<=1kb)	1	1943961	1954001	10041	1	522248	NM_001083445	0
chr1	1984833	1985384	.	552	Promoter (<=1kb)	1	1954261	1985117	30857	2	516462	NM_001083694	0
chr1	1985881	1986142	.	262	Promoter (<=1kb)	1	1986098	2012385	26288	1	281183	NM_001040473	0
chr1	2027336	2027958	.	623	Distal Intergenic	1	2046733	2083569	36837	1	615627	NM_001034786	-18775
chr1	2046379	2046982	.	604	Promoter (<=1kb)	1	2046733	2083569	36837	1	615627	NM_001034786	0
chr1	2217427	2217654	.	228	Promoter (<=1kb)	1	2189896	2218344	28449	2	282257	NM_174552	690
chr1	2217871	2219146	.	1276	Promoter (<=1kb)	1	2189896	2218344	28449	2	282257	NM_174552	0
chr1	2314026	2314315	.	290	Promoter (<=1kb)	1	2285475	2314038	28564	2	767864	NM_001076975	0
chr1	2786133	2786972	.	840	Promoter (<=1kb)	1	2786812	2819637	32826	1	514918	NM_001075689	0
chr1	2827322	2828057	.	736	Promoter (<=1kb)	1	2828980	2915876	86897	1	282087	NM_174468	-923
chr1	2923850	2924783	.	934	Promoter (<=1kb)	1	2924656	2936283	11628	1	535482	NM_001046407	0
chr1	3760147	3760927	.	781	Distal Intergenic	1	3824612	3833280	8669	2	281495	NM_174615	72353
chr1	3832692	3833661	.	970	Promoter (<=1kb)	1	3824612	3833280	8669	2	281495	NM_174615	0
chr1	6042647	6043178	.	532	Distal Intergenic	1	6112136	6577796	465661	1	533760	NM_001102514	-68958
chr1	7113849	7114361	.	513	Promoter (<=1kb)	1	7114205	7127950	13746	1	281047	NM_001033609	0
chr1	7154849	7155579	.	731	Promoter (<=1kb)	1	7129411	7155271	25861	2	519992	NM_001076867	0
chr1	7158941	7159328	.	388	Distal Intergenic	1	7129411	7155271	25861	2	519992	NM_001076867	-3670
chr1	7280505	7280993	.	489	Promoter (<=1kb)	1	7267112	7280839	13728	2	615200	NM_001083513	0
chr1	10690876	10692164	.	1289	Promoter (<=1kb)	1	10691645	10698961	7317	1	282690	NM_174717	0
chr1	10823083	10823390	.	308	Promoter (<=1kb)	1	10823337	10839082	15746	1	515194	NM_001080730	0
chr1	19227259	19228166	.	908	Promoter (<=1kb)	1	19227894	19256713	28820	1	540784	NM_001037617	0
chr1	19417873	19418419	.	547	Promoter (<=1kb)	1	19418207	19437164	18958	1	541054	NM_001034722	0
chr1	20823824	20824011	.	188	Distal Intergenic	1	20435343	20435423	81	2	790991	NR_030927	-388401
chr1	21327742	21328829	.	1088	Distal Intergenic	1	20435343	20435423	81	2	790991	NR_030927	-892319
chr1	22093762	22094052	.	291	Distal Intergenic	1	22617489	22675629	58141	1	534171	NM_001035404	-523437
chr1	22783357	22783999	.	643	Promoter (<=1kb)	1	22783919	22794032	10114	1	505907	NM_001038505	0
chr1	23561321	23561475	.	155	Distal Intergenic	1	22948041	22966832	18792	2	539474	NM_001040567	-594489
chr1	29418147	29419077	.	931	Promoter (<=1kb)	1	29107841	29418737	310897	2	615745	NM_001122729	0
chr1	35381133	35381469	.	337	Promoter (<=1kb)	1	35381297	35415199	33903	1	615954	NM_001035472	0
chr1	35714964	35715365	.	402	Distal Intergenic	1	35417574	35435629	18056	2	282315	NM_174579	-279335
chr1	36018164	36018455	.	292	Distal Intergenic	1	36006380	36007572	1193	1	407196	NM_001206605	11784
chr1	36063125	36064276	.	1152	Promoter (<=1kb)	1	36058726	36063724	4999	2	613824	NM_001191137	0
chr1	36156161	36156669	.	509	Promoter (<=1kb)	1	36156598	36162574	5977	1	511707	NM_001206451	0
chr1	38267157	38267493	.	337	Promoter (<=1kb)	1	38203318	38267163	63846	2	282006	NM_174438	0
chr1	38275336	38275721	.	386	Distal Intergenic	1	38203318	38267163	63846	2	282006	NM_174438	-8173
chr1	38359940	38360339	.	400	Promoter (<=1kb)	1	38360629	38420855	60227	1	533791	NM_001076001	-290
chr1	42010280	42010867	.	588	Promoter (<=1kb)	1	42010599	42049951	39353	1	519014	NM_001075782	0
chr1	42070295	42070611	.	317	Distal Intergenic	1	42010599	42049951	39353	1	519014	NM_001075782	59696
chr1	42230604	42230927	.	324	Promoter (<=1kb)	1	42197610	42230735	33126	2	540466	NM_001015675	0
chr1	42829697	42830351	.	655	Promoter (<=1kb)	1	42822728	42830070	7343	2	515537	NM_001206357	0
chr1	42901359	42901627	.	269	Promoter (<=1kb)	1	42888156	42901415	13260	2	540283	NM_001192393	0
chr1	43023879	43024613	.	735	Distal Intergenic	1	43047976	43111608	63633	1	444860	NM_001002883	-23363
chr1	43195067	43195546	.	480	Promoter (<=1kb)	1	43112084	43194797	82714	2	524608	NM_001205911	-270
chr1	44142659	44142973	.	315	Intron (NM_001038215/616567, intron 1 of 9)	1	44085962	44481330	395369	1	616567	NM_001038215	56697
chr1	44554978	44555677	.	700	Distal Intergenic	1	44617616	44637448	19833	1	520620	NM_001038133	-61939
chr1	44617205	44617756	.	552	Promoter (<=1kb)	1	44617616	44637448	19833	1	520620	NM_001038133	0
chr1	44687780	44688765	.	986	Promoter (<=1kb)	1	44688566	44729118	40553	1	507217	NM_001205535	0
chr1	45155600	45156313	.	714	Promoter (<=1kb)	1	45156043	45188355	32313	1	505171	NM_001192976	0
chr1	46001794	46002056	.	263	Promoter (<=1kb)	1	46002022	46016857	14836	1	615197	NM_001038205	0
chr1	46057505	46057834	.	330	Promoter (1-2kb)	1	46028911	46058876	29966	2	538545	NM_001205556	1042
chr1	46057940	46058794	.	855	Promoter (<=1kb)	1	46028911	46058876	29966	2	538545	NM_001205556	82
chr1	46066618	46067125	.	508	Promoter (<=1kb)	1	46061449	46066949	5501	2	282048	NM_174455	0
chr1	46077177	46077943	.	767	Promoter (<=1kb)	1	46077322	46098614	21293	1	540395	NM_001192424	0
chr1	46189530	46190785	.	1256	Promoter (<=1kb)	1	46190242	46201252	11011	1	282713	NM_174726	0
chr1	46388800	46389990	.	1191	Distal Intergenic	1	46190242	46201252	11011	1	282713	NM_174726	198558
chr1	46390977	46392068	.	1092	Distal Intergenic	1	46190242	46201252	11011	1	282713	NM_174726	200735
chr1	46393014	46394216	.	1203	Distal Intergenic	1	46190242	46201252	11011	1	282713	NM_174726	202772
chr1	46394503	46395331	.	829	Distal Intergenic	1	46190242	46201252	11011	1	282713	NM_174726	204261
chr1	46395677	46396401	.	725	Distal Intergenic	1	46190242	46201252	11011	1	282713	NM_174726	205435
chr1	49930587	49931034	.	448	Promoter (<=1kb)	1	49931478	50158043	226566	1	281614	NM_174238	-444
chr1	50480997	50481919	.	923	Promoter (1-2kb)	1	50258766	50479888	221123	2	525906	NM_001205923	-1109
chr1	51484624	51484814	.	191	Distal Intergenic	1	51788401	51788474	74	2	100313115	NR_030836	303660
chr1	52132939	52133474	.	536	Promoter (<=1kb)	1	52133128	52425953	292826	1	533187	NM_001192759	0
chr1	52776824	52777848	.	1025	Promoter (<=1kb)	1	52712126	52777176	65051	2	282661	NM_174708	0
chr1	52953118	52953716	.	599	Promoter (<=1kb)	1	52879906	52953385	73480	2	531436	NM_001105403	0
chr1	54540961	54541393	.	433	Distal Intergenic	1	54084686	54095829	11144	2	783813	NM_001206481	-445132
chr1	54543347	54543743	.	397	Distal Intergenic	1	54084686	54095829	11144	2	783813	NM_001206481	-447518
chr1	55104058	55104521	.	464	Distal Intergenic	1	55457849	55459351	1503	1	617160	NM_001099163	-353328
chr1	55111557	55112181	.	625	Distal Intergenic	1	55457849	55459351	1503	1	617160	NM_001099163	-345668
chr1	56737358	56737693	.	336	Promoter (<=1kb)	1	56737576	56750713	13138	1	515563	NM_001015606	0
chr1	57343408	57344201	.	794	Promoter (<=1kb)	1	57309115	57343709	34595	2	508571	NM_001075364	0
chr1	57707873	57708305	.	433	Promoter (<=1kb)	1	57707985	57721752	13768	1	522329	NM_001075828	0
chr1	57740413	57741051	.	639	Distal Intergenic	1	57707985	57721752	13768	1	522329	NM_001075828	32428
chr1	58392047	58392462	.	416	Distal Intergenic	1	58402276	58433748	31473	2	517211	NM_001075750	41286
chr1	58432815	58433032	.	218	Promoter (<=1kb)	1	58402276	58433748	31473	2	517211	NM_001075750	716
chr1	58433831	58434109	.	279	Promoter (<=1kb)	1	58402276	58433748	31473	2	517211	NM_001075750	-83
chr1	58434231	58434670	.	440	Promoter (<=1kb)	1	58434606	58495207	60602	1	282147	NM_174504	0
chr1	58734748	58735466	.	719	Promoter (<=1kb)	1	58735356	58758361	23006	1	508374	NM_001098908	0
chr1	59814700	59815756	.	1057	Distal Intergenic	1	60306675	60407777	101103	1	281777	NM_203358	-490919
chr1	64049959	64050195	.	237	Promoter (<=1kb)	1	64019141	64049977	30837	2	511328	NM_001038078	0
chr1	64082233	64082667	.	435	Promoter (<=1kb)	1	64083127	64202212	119086	1	515490	NM_001205810	-460
chr1	64240467	64240884	.	418	Promoter (<=1kb)	1	64211527	64240559	29033	2	615128	NM_001076360	0
chr1	64246426	64247050	.	625	Promoter (<=1kb)	1	64246626	64269696	23071	1	511862	NM_001014903	0
chr1	64275190	64275665	.	476	Promoter (<=1kb)	1	64275417	64295231	19815	1	507206	NM_001080235	0
chr1	64451173	64451551	.	379	Distal Intergenic	1	64425088	64432940	7853	2	100295800	NM_001207032	-18233
chr1	64861526	64863152	.	1627	Promoter (<=1kb)	1	64646724	64861271	214548	2	790875	NM_001101310	-255
chr1	65096244	65096887	.	644	Promoter (<=1kb)	1	65078552	65096582	18031	2	535725	NM_001206760	0
chr1	65318144	65318626	.	483	Promoter (<=1kb)	1	65318371	65324508	6138	1	327706	NM_175822	0
chr1	65433693	65434563	.	871	Promoter (<=1kb)	1	65387676	65433967	46292	2	505510	NM_001076806	0
chr1	65607360	65607672	.	313	Promoter (1-2kb)	1	65608795	65930952	322158	1	536735	NM_001206103	-1123
chr1	66226388	66226961	.	574	Distal Intergenic	1	66248437	66293959	45523	2	534598	NM_001046381	66998
chr1	66293650	66294194	.	545	Promoter (<=1kb)	1	66248437	66293959	45523	2	534598	NM_001046381	0
chr1	66820036	66820662	.	627	Promoter (<=1kb)	1	66820312	66861501	41190	1	617104	NM_001046592	0
chr1	66943958	66944619	.	662	Promoter (<=1kb)	1	66875746	66944339	68594	2	539679	NM_001081733	0
chr1	67120081	67120389	.	309	Promoter (<=1kb)	1	67064196	67120252	56057	2	513211	NM_001014911	0
chr1	67555248	67555509	.	262	Distal Intergenic	1	67572965	67637454	64490	1	532730	NM_001083462	-17456
chr1	67952590	67952947	.	358	Promoter (<=1kb)	1	67866129	67952692	86564	2	613886	NM_001130757	0
chr1	68332271	68332632	.	362	Promoter (<=1kb)	1	68289450	68332524	43075	2	786080	NM_001352180	0
chr1	68782308	68782476	.	169	Intron (NM_001191364/540675, intron 10 of 59)	1	68500078	69120012	619935	1	540675	NM_001191364	282230
chr1	69311676	69311854	.	179	Promoter (<=1kb)	1	69196890	69312117	115228	2	282564	NM_174679	263
chr1	69501570	69501935	.	366	Distal Intergenic	1	69196890	69312117	115228	2	282564	NM_174679	-189453
chr1	69827511	69827752	.	242	Distal Intergenic	1	69681021	69776203	95183	2	613265	NM_001033121	-51308
chr1	69946369	69946782	.	414	Promoter (<=1kb)	1	69893690	69946602	52913	2	519597	NM_001080281	0
chr1	70053030	70053651	.	622	Promoter (<=1kb)	1	69962335	70052897	90563	2	538576	NM_001193008	-133
chr1	70172113	70172415	.	303	Distal Intergenic	1	70176686	70180132	3447	2	506768	NM_001025321	7717
chr1	70180067	70180469	.	403	Promoter (<=1kb)	1	70176686	70180132	3447	2	506768	NM_001025321	0
chr1	70335108	70335685	.	578	Distal Intergenic	1	70342777	70372467	29691	2	407149	NM_001001137	36782
chr1	70372275	70373098	.	824	Promoter (<=1kb)	1	70342777	70372467	29691	2	407149	NM_001001137	0
chr1	70384401	70384833	.	433	Promoter (<=1kb)	1	70384588	70433147	48560	1	508354	NM_001101897	0
chr1	70640890	70641525	.	636	Distal Intergenic	1	70600188	70622951	22764	2	280710	NM_173885	-17939
chr1	70679818	70680267	.	450	Promoter (<=1kb)	1	70652654	70679923	27270	2	504698	NM_001206577	0
chr1	70877128	70877566	.	439	Promoter (<=1kb)	1	70824603	70877084	52482	2	100125779	NM_001105052	-44
chr1	70908827	70909700	.	874	Promoter (<=1kb)	1	70881956	70909460	27505	2	504554	NM_001166555	0
chr1	71043716	71044256	.	541	Promoter (<=1kb)	1	71020351	71044035	23685	2	613812	NM_001076289	0
chr1	71100620	71101497	.	878	Promoter (<=1kb)	1	71087877	71100728	12852	2	518441	NM_001075772	0
chr1	71228647	71229212	.	566	Promoter (<=1kb)	1	71223030	71228675	5646	2	613916	NM_001099129	0
chr1	71257403	71258156	.	754	Promoter (<=1kb)	1	71257814	71346317	88504	1	513673	NM_001206727	0
chr1	71289462	71289646	.	185	Intron (NM_001206727/513673, intron 1 of 14)	1	71257814	71346317	88504	1	513673	NM_001206727	31648
chr1	71355498	71356307	.	810	Distal Intergenic	1	71404766	71410588	5823	2	510872	NM_001034396	54281
chr1	71410365	71411101	.	737	Promoter (<=1kb)	1	71404766	71410588	5823	2	510872	NM_001034396	0
chr1	71440099	71440753	.	655	Distal Intergenic	1	71404766	71410588	5823	2	510872	NM_001034396	-29511
chr1	71781855	71782323	.	469	Distal Intergenic	1	71964666	72000537	35872	2	534090	NM_001034600	218214
chr1	71999289	71999568	.	280	Promoter (<=1kb)	1	71964666	72000537	35872	2	534090	NM_001034600	969
chr1	72149865	72150589	.	725	Promoter (<=1kb)	1	72150277	72264229	113953	1	506187	NM_001105337	0
chr1	72326015	72326331	.	317	Promoter (<=1kb)	1	72326778	72499172	172395	1	533703	NM_001075999	-447
chr1	72326544	72327083	.	540	Promoter (<=1kb)	1	72326778	72499172	172395	1	533703	NM_001075999	0
chr1	72335425	72335703	.	279	Intron (NM_001075999/533703, intron 1 of 3)	1	72326778	72499172	172395	1	533703	NM_001075999	8647
chr1	72604349	72604788	.	440	Distal Intergenic	1	72877436	72900012	22577	1	505082	NM_001045910	-272648
chr1	72876923	72877216	.	294	Promoter (<=1kb)	1	72877436	72900012	22577	1	505082	NM_001045910	-220
chr1	73047936	73048492	.	557	Distal Intergenic	1	73069867	73124597	54731	1	523889	NM_001192585	-21375
chr1	73133495	73133758	.	264	Distal Intergenic	1	73178781	73188077	9297	1	614562	NM_001101232	-45023
chr1	73366176	73366582	.	407	Promoter (<=1kb)	1	73362774	73365254	2481	2	539547	NM_001034678	-922
chr1	73366702	73367143	.	442	Promoter (1-2kb)	1	73362774	73365254	2481	2	539547	NM_001034678	-1448
chr1	73856105	73856659	.	555	Promoter (<=1kb)	1	73771857	73856364	84508	2	524142	NM_001192961	0
chr1	76005785	76005982	.	198	Promoter (<=1kb)	1	75926835	76005995	79161	2	529404	NM_001038147	13
chr1	76723250	76723687	.	438	Promoter (<=1kb)	1	76602679	76723345	120667	2	539334	NM_001076155	0
chr1	78377594	78378941	.	1348	Distal Intergenic	1	78014932	78169293	154362	2	615508	NM_001193079	-208301
chr1	79193383	79194225	.	843	Distal Intergenic	1	78452386	79136219	683834	2	524132	NM_001192591	-57164
chr1	79586751	79587308	.	558	Distal Intergenic	1	79596406	79611183	14778	1	539020	NM_001206450	-9098
chr1	79591443	79591699	.	257	Distal Intergenic	1	79596406	79611183	14778	1	539020	NM_001206450	-4707
chr1	79593466	79593680	.	215	Promoter (2-3kb)	1	79596406	79611183	14778	1	539020	NM_001206450	-2726
chr1	79594503	79594792	.	290	Promoter (1-2kb)	1	79596406	79611183	14778	1	539020	NM_001206450	-1614
chr1	80452288	80452998	.	711	Promoter (<=1kb)	1	80452924	80467446	14523	1	504637	NM_001045894	0
chr1	80473010	80473440	.	431	Promoter (<=1kb)	1	80467443	80473754	6312	2	286819	NM_001034044	314
chr1	80473582	80473813	.	232	Promoter (<=1kb)	1	80467443	80473754	6312	2	286819	NM_001034044	0
chr1	80473977	80474266	.	290	Promoter (<=1kb)	1	80467443	80473754	6312	2	286819	NM_001034044	-223
chr1	80661871	80662468	.	598	Promoter (<=1kb)	1	80643739	80661936	18198	2	506316	NM_001034268	0
chr1	80665521	80666017	.	497	Promoter (<=1kb)	1	80665763	80688911	23149	1	538314	NM_001083730	0
chr1	81134880	81135431	.	552	Promoter (<=1kb)	1	81135305	81194599	59295	1	541166	NM_001192834	0
chr1	81288034	81288528	.	495	Promoter (<=1kb)	1	81288283	81307982	19700	1	615156	NM_001034776	0
chr1	81620817	81621555	.	739	Promoter (<=1kb)	1	81586790	81621312	34523	2	539639	NM_001191360	0
chr1	81696289	81696676	.	388	Promoter (<=1kb)	1	81696439	81705118	8680	1	505368	NM_001075200	0
chr1	81808765	81809039	.	275	Intron (NM_001101853/505369, intron 1 of 13)	1	81711836	81836878	125043	2	505369	NM_001101853	27839
chr1	81868132	81868376	.	245	Distal Intergenic	1	81877868	81931209	53342	1	518852	NM_001075780	-9492
chr1	81877715	81877987	.	273	Promoter (<=1kb)	1	81877868	81931209	53342	1	518852	NM_001075780	0
chr1	82406680	82406905	.	226	Distal Intergenic	1	82499645	82501239	1595	1	518728	NM_001102049	-92740
chr1	82631879	82632410	.	532	Promoter (<=1kb)	1	82610937	82631511	20575	2	540907	NM_001192796	-368
chr1	82828191	82828919	.	729	Promoter (<=1kb)	1	82825044	82829473	4430	2	505599	NM_001192065	554
chr1	82852460	82853375	.	916	Promoter (1-2kb)	1	82845019	82851428	6410	2	538666	NM_001076118	-1032
chr1	82871906	82872363	.	458	Distal Intergenic	1	82878892	82888239	9348	2	539784	NM_001101197	15876
chr1	82872484	82872933	.	450	Distal Intergenic	1	82878892	82888239	9348	2	539784	NM_001101197	15306
chr1	82888123	82888731	.	609	Promoter (<=1kb)	1	82878892	82888239	9348	2	539784	NM_001101197	0
chr1	82926812	82927368	.	557	Promoter (<=1kb)	1	82894597	82927145	32549	2	281134	NM_174046	0
chr1	82968156	82968642	.	487	Promoter (<=1kb)	1	82960351	82968194	7844	2	530975	NM_001083457	0
chr1	82977023	82977539	.	517	Promoter (1-2kb)	1	82970229	82979113	8885	2	517446	NM_001034523	1574
chr1	82978626	82979527	.	902	Promoter (<=1kb)	1	82970229	82979113	8885	2	517446	NM_001034523	0
chr1	82996679	82997022	.	344	Distal Intergenic	1	82970229	82979113	8885	2	517446	NM_001034523	-17566
chr1	83012260	83012527	.	268	Distal Intergenic	1	82970229	82979113	8885	2	517446	NM_001034523	-33147
chr1	83042933	83043119	.	187	Distal Intergenic	1	83064169	83070990	6822	2	519394	NM_001192508	27871
chr1	83122460	83123002	.	543	Promoter (<=1kb)	1	83122936	83150834	27899	1	511769	NM_001077907	0
chr1	83246766	83247165	.	400	Promoter (<=1kb)	1	83246957	83301294	54338	1	514191	NM_001015596	0
chr1	83416315	83416822	.	508	Promoter (<=1kb)	1	83313948	83416551	102604	2	514192	NM_001105367	0
chr1	83480799	83481445	.	647	Promoter (<=1kb)	1	83449264	83481681	32418	2	533510	NM_001206196	236
chr1	83481719	83482472	.	754	Promoter (<=1kb)	1	83449264	83481681	32418	2	533510	NM_001206196	-38
chr1	83960530	83961063	.	534	Promoter (<=1kb)	1	83960762	84019357	58596	1	513504	NM_001205758	0
chr1	84047417	84047755	.	339	Intron (NM_001102233/539869, intron 1 of 6)	1	84042262	84074787	32526	1	539869	NM_001102233	5155
chr1	84047932	84048222	.	291	Intron (NM_001102233/539869, intron 1 of 6)	1	84042262	84074787	32526	1	539869	NM_001102233	5670
chr1	84226413	84226746	.	334	Distal Intergenic	1	84042262	84074787	32526	1	539869	NM_001102233	184151
chr1	86035181	86035702	.	522	Promoter (<=1kb)	1	86035467	86040736	5270	1	513918	NM_001034458	0
chr1	86120930	86121352	.	423	Promoter (<=1kb)	1	86047791	86120959	73169	2	536793	NM_001038562	0
chr1	86382421	86382872	.	452	Promoter (<=1kb)	1	86372984	86382674	9691	2	512635	NM_001101960	0
chr1	87257632	87259840	.	2209	Intron (NM_001075943/531027, intron 7 of 13)	1	87101150	87382424	281275	1	531027	NM_001075943	156482
chr1	87260080	87260969	.	890	Intron (NM_001075943/531027, intron 7 of 13)	1	87101150	87382424	281275	1	531027	NM_001075943	158930
chr1	87518594	87518895	.	302	Promoter (<=1kb)	1	87503554	87518661	15108	2	338061	NM_176656	0
chr1	87567783	87568150	.	368	Promoter (<=1kb)	1	87536381	87567798	31418	2	100125416	NM_001105035	0
chr1	87764517	87764973	.	457	Promoter (<=1kb)	1	87720811	87764841	44031	2	515180	NM_001206508	0
chr1	87793026	87793857	.	832	Distal Intergenic	1	87780771	87786122	5352	2	523536	NM_001099023	-6904
chr1	87963837	87964558	.	722	Distal Intergenic	1	88005950	88038012	32063	1	538512	NM_001076108	-41392
chr1	88005825	88006156	.	332	Promoter (<=1kb)	1	88005950	88038012	32063	1	538512	NM_001076108	0
chr1	88361694	88362248	.	555	Intron (NM_001080300/534568, intron 1 of 4)	1	88340911	88350182	9272	1	100125761	NM_001105044	20783
chr1	88362356	88362671	.	316	Intron (NM_001080300/534568, intron 1 of 4)	1	88340911	88350182	9272	1	100125761	NM_001105044	21445
chr1	88407860	88408477	.	618	Intron (NM_001080300/534568, intron 1 of 4)	1	88340911	88350182	9272	1	100125761	NM_001105044	66949
chr1	89909780	89910078	.	299	Distal Intergenic	1	90118703	90204389	85687	1	614346	NM_001193029	-208625
chr1	90029722	90029960	.	239	Distal Intergenic	1	90118703	90204389	85687	1	614346	NM_001193029	-88743
chr1	94769337	94769702	.	366	Promoter (<=1kb)	1	94709115	94769373	60259	2	504746	NM_001097573	0
chr1	95362760	95362993	.	234	Intron (NM_001206211/615534, intron 2 of 24)	1	95121236	95406498	285263	2	615534	NM_001206211	43505
chr1	95478874	95479628	.	755	Distal Intergenic	1	95121236	95406498	285263	2	615534	NM_001206211	-72376
chr1	95479899	95480136	.	238	Distal Intergenic	1	95121236	95406498	285263	2	615534	NM_001206211	-73401
chr1	96572191	96572517	.	327	Promoter (<=1kb)	1	96572445	96576821	4377	1	614872	NM_001098131	0
chr1	97057861	97058878	.	1018	Promoter (2-3kb)	1	97035501	97055587	20087	2	527910	NM_001205947	-2274
chr1	97163007	97163800	.	794	Promoter (<=1kb)	1	97094259	97163222	68964	2	528478	NM_001205955	0
chr1	97196027	97196938	.	912	Promoter (<=1kb)	1	97196214	97271658	75445	1	534916	NM_001192833	0
chr1	97421160	97421828	.	669	Promoter (<=1kb)	1	97388346	97421921	33576	2	538938	NM_001205604	93
chr1	97603888	97604564	.	677	Promoter (<=1kb)	1	97587928	97604139	16212	2	539376	NM_001035424	0
chr1	97612681	97612908	.	228	Promoter (<=1kb)	1	97612791	97613232	442	1	379035	NR_001576	0
chr1	99361223	99362368	.	1146	Promoter (<=1kb)	1	99362165	99445684	83520	1	538532	NM_001205553	0
chr1	99743416	99743713	.	298	Promoter (<=1kb)	1	99660456	99743550	83095	2	509976	NM_001192238	0
chr1	99743897	99744720	.	824	Promoter (<=1kb)	1	99744378	99792134	47757	1	506411	NM_001075259	0
chr1	103646876	103647364	.	489	Distal Intergenic	1	102272282	102388043	115762	1	504366	NM_001114189	1374594
chr1	106186268	106186734	.	467	Promoter (<=1kb)	1	106150166	106186579	36414	2	509871	NM_001075420	0
chr1	106727731	106728230	.	500	Promoter (<=1kb)	1	106404463	106727153	322691	2	541235	NM_001099118	-578
chr1	106924468	106925850	.	1383	Promoter (<=1kb)	1	106925312	106985402	60091	1	535090	NM_001159316	0
chr1	107028594	107029277	.	684	Promoter (<=1kb)	1	107030008	107042375	12368	1	540154	NM_001080310	-731
chr1	107078870	107079101	.	232	Promoter (<=1kb)	1	107045175	107078624	33450	2	353350	NM_001105326	-246
chr1	107386354	107386668	.	315	Distal Intergenic	1	107433482	107440180	6699	2	281856	NM_174355	53512
chr1	108902882	108903292	.	411	Promoter (<=1kb)	1	108852511	108903175	50665	2	513309	NM_001206149	0
chr1	110438089	110438779	.	691	Distal Intergenic	1	110447554	110461439	13886	1	514613	NM_001206311	-8775
chr1	110448495	110449053	.	559	Promoter (<=1kb)	1	110447554	110461439	13886	1	514613	NM_001206311	941
chr1	110477719	110478279	.	561	Distal Intergenic	1	110447554	110461439	13886	1	514613	NM_001206311	30165
chr1	110779593	110780235	.	643	Distal Intergenic	1	110928200	110955891	27692	2	540975	NM_001206048	175656
chr1	110783685	110785007	.	1323	Distal Intergenic	1	110928200	110955891	27692	2	540975	NM_001206048	170884
chr1	110955636	110956478	.	843	Promoter (<=1kb)	1	110928200	110955891	27692	2	540975	NM_001206048	0
chr1	111095397	111096043	.	647	Promoter (<=1kb)	1	111095801	111107056	11256	1	767980	NM_001077044	0
chr1	111803154	111804008	.	855	Promoter (<=1kb)	1	111732898	111804777	71880	2	511200	NM_001206436	769
chr1	111828779	111829471	.	693	Promoter (<=1kb)	1	111829274	111850037	20764	1	517797	NM_001075758	0
chr1	113326418	113326786	.	369	Promoter (<=1kb)	1	113326616	113371551	44936	1	509583	NM_001080251	0
chr1	113520279	113520520	.	242	Promoter (<=1kb)	1	113382720	113519789	137070	2	531741	NM_001205989	-490
chr1	114558319	114559473	.	1155	Promoter (<=1kb)	1	114554441	114558377	3937	2	784133	NM_001102531	0
chr1	114910304	114910723	.	420	Promoter (<=1kb)	1	114908447	114910097	1651	2	281963	NM_174410	-207
chr1	115496413	115496938	.	526	Distal Intergenic	1	115306074	115461588	155515	2	781653	NM_001099725	-34825
chr1	117361507	117362379	.	873	Promoter (<=1kb)	1	117361864	117380744	18881	1	785659	NM_001207054	0
chr1	117537469	117537730	.	262	Promoter (<=1kb)	1	117507280	117537602	30323	2	783831	NM_001103103	0
chr1	117597861	117598536	.	676	Promoter (<=1kb)	1	117598268	117600552	2285	1	528100	NM_001114083	0
chr1	117717857	117718719	.	863	Promoter (<=1kb)	1	117672585	117718237	45653	2	541277	NM_001144101	0
chr1	118349840	118350743	.	904	Promoter (<=1kb)	1	118223007	118350034	127028	2	539035	NM_001076142	0
chr1	119045995	119046230	.	236	Promoter (<=1kb)	1	119005071	119045998	40928	2	783104	NM_001191177	0
chr1	119074009	119074293	.	285	Promoter (<=1kb)	1	119074242	119136022	61781	1	539633	NM_001192286	0
chr1	121945950	121946462	.	513	Promoter (<=1kb)	1	121946372	121974118	27747	1	513193	NM_001034436	0
chr1	124887040	124887535	.	496	Promoter (1-2kb)	1	124866092	124888751	22660	2	509304	NM_001205651	1216
chr1	124887657	124887989	.	333	Promoter (<=1kb)	1	124866092	124888751	22660	2	509304	NM_001205651	762
chr1	124888142	124888784	.	643	Promoter (<=1kb)	1	124866092	124888751	22660	2	509304	NM_001205651	0
chr1	124888906	124889234	.	329	Promoter (<=1kb)	1	124866092	124888751	22660	2	509304	NM_001205651	-155
chr1	125986329	125986938	.	610	Distal Intergenic	1	126040067	126042146	2080	1	522374	NM_001077951	-53129
chr1	126471120	126471682	.	563	Distal Intergenic	1	126325238	126418834	93597	2	616560	NM_001103299	-52286
chr1	126593049	126593829	.	781	Promoter (<=1kb)	1	126593243	126700958	107716	1	540834	NM_001206035	0
chr1	126735818	126736463	.	646	Promoter (<=1kb)	1	126736159	126814524	78366	1	616031	NM_001035473	0
chr1	126827329	126827917	.	589	Distal Intergenic	1	126736159	126814524	78366	1	616031	NM_001035473	91170
chr1	127086179	127086511	.	333	Promoter (<=1kb)	1	127050091	127086255	36165	2	532844	NM_001035393	0
chr1	127221861	127222520	.	660	Promoter (<=1kb)	1	127214845	127222120	7276	2	515595	NM_001075720	0
chr1	127469002	127469263	.	262	Promoter (<=1kb)	1	127345511	127469070	123560	2	533491	NM_001193020	0
chr1	127679668	127680309	.	642	Distal Intergenic	1	127345511	127469070	123560	2	533491	NM_001193020	-210598
chr1	127773379	127773870	.	492	Distal Intergenic	1	127831477	127902068	70592	2	512922	NM_001192337	128198
chr1	128042295	128042936	.	642	Promoter (<=1kb)	1	128010259	128042610	32352	2	510392	NM_001192254	0
chr1	129414155	129414396	.	242	Distal Intergenic	1	129556754	129583703	26950	1	537379	NM_001025343	-142358
chr1	129707326	129707609	.	284	Promoter (<=1kb)	1	129707549	129740550	33002	1	281706	NM_174281	0
chr1	130219554	130220298	.	745	Distal Intergenic	1	130185388	130186521	1134	1	281770	NM_001031750	34166
chr1	130292909	130293485	.	577	Promoter (<=1kb)	1	130293150	130471302	178153	1	517948	NM_001206047	0
chr1	130518371	130519060	.	690	Distal Intergenic	1	130488923	130505304	16382	2	616795	NM_001079626	-13067
chr1	130773054	130773415	.	362	Promoter (<=1kb)	1	130707101	130773010	65910	2	540803	NM_001098118	-44
chr1	130773536	130773789	.	254	Promoter (<=1kb)	1	130707101	130773010	65910	2	540803	NM_001098118	-526
chr1	130930960	130931193	.	234	Promoter (<=1kb)	1	130823724	130930780	107057	2	539591	NM_001046458	-180
chr1	132292430	132293288	.	859	Promoter (<=1kb)	1	132216623	132292949	76327	2	536154	NM_001076072	0
chr1	132418683	132420097	.	1415	Distal Intergenic	1	132298306	132334597	36292	2	511543	NM_001075524	-84086
chr1	133023888	133024549	.	662	Promoter (<=1kb)	1	132929061	133024300	95240	2	515902	NM_001038548	0
chr1	133082434	133083928	.	1495	Distal Intergenic	1	132929061	133024300	95240	2	515902	NM_001038548	-58134
chr1	133349245	133350165	.	921	Distal Intergenic	1	132929061	133024300	95240	2	515902	NM_001038548	-324945
chr1	134838572	134839485	.	914	Promoter (<=1kb)	1	134839356	134845005	5650	1	614347	NM_001113229	0
chr1	135008870	135009138	.	269	Distal Intergenic	1	134839356	134845010	5655	1	614347	NM_001113234	169514
chr1	135572306	135572781	.	476	Distal Intergenic	1	135579069	135618070	39002	2	280705	NM_177484	45289
chr1	135753246	135753612	.	367	Promoter (<=1kb)	1	135753573	135824255	70683	1	540574	NM_001206766	0
chr1	135881529	135882302	.	774	Promoter (<=1kb)	1	135867529	135881717	14189	2	504871	NM_001192040	0
chr1	136814386	136815072	.	687	Promoter (<=1kb)	1	136814837	136869560	54724	1	507522	NM_001192152	0
chr1	136905681	136906308	.	628	Promoter (<=1kb)	1	136906077	137025113	119037	1	526956	NM_001075893	0
chr1	137215160	137215712	.	553	Promoter (<=1kb)	1	137051554	137215251	163698	2	504472	NM_001113745	0
chr1	138550002	138550748	.	747	Promoter (<=1kb)	1	138548858	138550395	1538	2	512320	NM_001075560	0
chr1	138837981	138838618	.	638	Distal Intergenic	1	138871975	139025558	153584	2	327663	NM_175785	186940
chr1	138996503	138997142	.	640	Intron (NM_175785/327663, intron 1 of 26)	1	138871975	139025558	153584	2	327663	NM_175785	28416
chr1	139238101	139238664	.	564	Promoter (<=1kb)	1	139225713	139238322	12610	2	614817	NM_001076347	0
chr1	139362417	139362713	.	297	Promoter (<=1kb)	1	139238832	139362519	123688	2	540661	NM_001103174	0
chr1	139412639	139413181	.	543	Promoter (<=1kb)	1	139406041	139412414	6374	2	614915	NM_001034772	-225
chr1	139432398	139432632	.	235	Promoter (<=1kb)	1	139422502	139432163	9662	2	534913	NM_001083726	-235
chr1	139442924	139443192	.	269	Promoter (<=1kb)	1	139443100	139458044	14945	1	509739	NM_001034359	0
chr1	139512384	139512716	.	333	Promoter (<=1kb)	1	139470703	139512432	41730	2	781766	NM_001195068	0
chr1	141668000	141668416	.	417	Distal Intergenic	1	141674289	141706499	32211	1	280872	NM_173940	-5873
chr1	142132401	142132876	.	476	Distal Intergenic	1	142142974	142204636	61663	2	529537	NM_001192676	71760
chr1	142204679	142205344	.	666	Promoter (<=1kb)	1	142142974	142204636	61663	2	529537	NM_001192676	-43
chr1	142252961	142253959	.	999	Promoter (<=1kb)	1	142235364	142253629	18266	2	510136	NM_001083659	0
chr1	142503908	142504353	.	446	Intron (NM_001205528/510745, intron 2 of 14)	1	142488705	142551750	63046	1	510745	NM_001205528	15203
chr1	143120188	143120538	.	351	Promoter (<=1kb)	1	143120422	143131757	11336	1	327717	NM_175830	0
chr1	143159576	143161365	.	1790	Promoter (<=1kb)	1	143160275	143202288	42014	1	533382	NM_001046350	0
chr1	143274936	143275362	.	427	Promoter (<=1kb)	1	143261989	143274941	12953	2	512680	NM_001080268	0
chr1	143523879	143524621	.	743	Distal Intergenic	1	143641658	143729038	87381	2	617142	NM_001035493	204417
chr1	143617422	143617927	.	506	Distal Intergenic	1	143641658	143729038	87381	2	617142	NM_001035493	111111
chr1	143623668	143624307	.	640	Distal Intergenic	1	143641658	143729038	87381	2	617142	NM_001035493	104731
chr1	143627311	143627737	.	427	Distal Intergenic	1	143641658	143729038	87381	2	617142	NM_001035493	101301
chr1	143782060	143782856	.	797	Promoter (<=1kb)	1	143782398	143808363	25966	1	514168	NM_001075651	0
chr1	144057856	144058342	.	487	Promoter (<=1kb)	1	144058286	144132831	74546	1	521387	NM_001205885	0
chr1	144133849	144134185	.	337	Distal Intergenic	1	144149299	144158061	8763	1	514335	NM_001034463	-15114
chr1	144171293	144171594	.	302	Distal Intergenic	1	144149299	144158061	8763	1	514335	NM_001034463	21994
chr1	144234488	144235400	.	913	Distal Intergenic	1	144308777	144335971	27195	1	508683	NM_001080244	-73377
chr1	144308450	144308851	.	402	Promoter (<=1kb)	1	144308777	144335971	27195	1	508683	NM_001080244	0
chr1	144308965	144309183	.	219	Promoter (<=1kb)	1	144308777	144335971	27195	1	508683	NM_001080244	188
chr1	144352019	144352414	.	396	Promoter (<=1kb)	1	144340637	144352077	11441	2	518967	NM_001075781	0
chr1	144424084	144424551	.	468	Promoter (<=1kb)	1	144424403	144426738	2336	1	506054	NM_001098884	0
chr1	144696005	144696334	.	330	Promoter (<=1kb)	1	144687135	144696665	9531	2	617236	NM_001076449	331
chr1	144730515	144730996	.	482	Promoter (<=1kb)	1	144713170	144730575	17406	2	617245	NM_001046594	0
chr1	144757565	144757815	.	251	Downstream (1-2kb)	1	144713170	144730575	17406	2	617245	NM_001046594	-26990
chr1	144937571	144937898	.	328	Distal Intergenic	1	144809574	144833724	24151	1	512069	NM_001046108	127997
chr1	145102661	145103417	.	757	Promoter (<=1kb)	1	145090265	145103021	12757	2	404083	NM_205782	0
chr1	145395611	145395932	.	322	Promoter (<=1kb)	1	145395888	145625230	229343	1	613725	NM_001076284	0
chr1	145919334	145919912	.	579	Promoter (<=1kb)	1	145891104	145919039	27936	2	615906	NM_001046564	-295
chr1	145972972	145973647	.	676	Promoter (<=1kb)	1	145973299	145977561	4263	1	768063	NM_001077120	0
chr1	146001435	146002585	.	1151	Distal Intergenic	1	145973299	145977561	4263	1	768063	NM_001077120	28136
chr1	146121487	146122161	.	675	Promoter (<=1kb)	1	146117677	146121612	3936	2	100847825	NR_045647	0
chr1	146320006	146320649	.	644	Promoter (<=1kb)	1	146319945	146320018	74	2	100313117	NR_030837	0
chr1	146527934	146528224	.	291	Promoter (<=1kb)	1	146528127	146556177	28051	1	540328	NM_001076211	0
chr1	147071508	147072242	.	735	Intron (NM_001256578/529631, intron 3 of 8)	1	147203769	147203840	72	2	100313277	NR_030838	131598
chr1	148459897	148460338	.	442	Distal Intergenic	1	148440916	148450703	9788	1	516036	NM_001075734	18981
chr1	148604672	148605477	.	806	Distal Intergenic	1	148658317	148683915	25599	1	511654	NM_001098014	-52840
chr1	148657395	148657716	.	322	Promoter (<=1kb)	1	148658317	148683915	25599	1	511654	NM_001098014	-601
chr1	149221380	149221623	.	244	Distal Intergenic	1	149305062	149317771	12710	2	767951	NM_001077022	96148
chr1	149241368	149241883	.	516	Distal Intergenic	1	149305062	149317771	12710	2	767951	NM_001077022	75888
chr1	149317592	149318425	.	834	Promoter (<=1kb)	1	149305062	149317771	12710	2	767951	NM_001077022	0
chr1	149495831	149496729	.	899	Promoter (<=1kb)	1	149461710	149495892	34183	2	507647	NM_001040510	0
chr1	149566190	149567041	.	852	Distal Intergenic	1	149617410	149711585	94176	1	532989	NM_001206014	-50369
chr1	149568278	149568565	.	288	Distal Intergenic	1	149617410	149711585	94176	1	532989	NM_001206014	-48845
chr1	149748961	149749993	.	1033	Distal Intergenic	1	149617410	149711585	94176	1	532989	NM_001206014	131551
chr1	151161560	151162018	.	459	Promoter (<=1kb)	1	151162151	151181633	19483	1	281148	NM_001080214	-133
chr1	151231538	151231873	.	336	Distal Intergenic	1	151162151	151181633	19483	1	281148	NM_001080214	69387
chr1	151460213	151460415	.	203	Distal Intergenic	1	151476132	151562593	86462	1	507414	NM_001100314	-15717
chr1	152232115	152233020	.	906	Promoter (<=1kb)	1	152232655	152284373	51719	1	618048	NM_001193181	0
chr1	152450450	152451174	.	725	Promoter (<=1kb)	1	152450841	152463273	12433	1	507577	NM_001192153	0
chr1	152638226	152638808	.	583	Promoter (<=1kb)	1	152599802	152638556	38755	2	512676	NM_001098949	0
chr1	152916407	152916744	.	338	Distal Intergenic	1	152962179	152962240	62	1	114483601	NR_162256	-45435
chr1	153266264	153266822	.	559	Promoter (<=1kb)	1	153260334	153266510	6177	2	511579	NM_001113299	0
chr1	153832623	153833326	.	704	Distal Intergenic	1	153882096	154095595	213500	1	510408	NM_001192255	-48770
chr1	154686890	154687574	.	685	Distal Intergenic	1	154096128	154616588	520461	2	614554	NM_001205489	-70302
chr1	157198111	157198851	.	741	Distal Intergenic	1	157201933	157232078	30146	1	539764	NM_001076186	-3082
chr1	157277126	157277408	.	283	Distal Intergenic	1	157201933	157232078	30146	1	539764	NM_001076186	75193
chr1	157410628	157411269	.	642	Promoter (<=1kb)	1	157392690	157410804	18115	2	614056	NM_001081617	0
chr1	157504827	157505312	.	486	Promoter (<=1kb)	1	157491932	157505082	13151	2	511959	NM_001101948	0
chr1	157540662	157541059	.	398	Distal Intergenic	1	157545780	157559387	13608	2	100190914	NM_001319897	18328
chr1	157541706	157541916	.	211	Distal Intergenic	1	157545780	157559387	13608	2	100190914	NM_001319897	17471
chr1	158228599	158228897	.	299	Distal Intergenic	1	158238278	158293060	54783	2	531602	NM_001075954	64163
chr1	158315721	158316162	.	442	Promoter (<=1kb)	1	158296606	158315972	19367	2	514263	NM_001075658	0
chr1	158359704	158360187	.	484	Promoter (<=1kb)	1	158336214	158359816	23603	2	538775	NM_001046442	0
chr2	116	1699	.	1584	Distal Intergenic	2	315119	382535	67417	1	538526	NM_001191136	-313420
chr2	7410	7543	.	134	Distal Intergenic	2	315119	382535	67417	1	538526	NM_001191136	-307576
chr2	26158	26461	.	304	Distal Intergenic	2	315119	382535	67417	1	538526	NM_001191136	-288658
chr2	28101	28281	.	181	Distal Intergenic	2	315119	382535	67417	1	538526	NM_001191136	-286838
chr2	37152	37344	.	193	Distal Intergenic	2	315119	382535	67417	1	538526	NM_001191136	-277775
chr2	37733	37979	.	247	Distal Intergenic	2	315119	382535	67417	1	538526	NM_001191136	-277140
chr2	44884	45170	.	287	Distal Intergenic	2	315119	382535	67417	1	538526	NM_001191136	-269949
chr2	45686	46052	.	367	Distal Intergenic	2	315119	382535	67417	1	538526	NM_001191136	-269067
chr2	46158	46476	.	319	Distal Intergenic	2	315119	382535	67417	1	538526	NM_001191136	-268643
chr2	48666	48969	.	304	Distal Intergenic	2	315119	382535	67417	1	538526	NM_001191136	-266150
chr2	72282	72457	.	176	Distal Intergenic	2	315119	382535	67417	1	538526	NM_001191136	-242662
chr2	75139	75351	.	213	Distal Intergenic	2	315119	382535	67417	1	538526	NM_001191136	-239768
chr2	88937	89073	.	137	Distal Intergenic	2	315119	382535	67417	1	538526	NM_001191136	-226046
chr2	89645	89964	.	320	Distal Intergenic	2	315119	382535	67417	1	538526	NM_001191136	-225155
chr2	181514	181664	.	151	Distal Intergenic	2	315119	382535	67417	1	538526	NM_001191136	-133455
chr2	204738	204871	.	134	Distal Intergenic	2	315119	382535	67417	1	538526	NM_001191136	-110248
chr2	212812	212953	.	142	Distal Intergenic	2	315119	382535	67417	1	538526	NM_001191136	-102166
chr2	234927	235197	.	271	Distal Intergenic	2	315119	382535	67417	1	538526	NM_001191136	-79922
chr2	250215	250366	.	152	Distal Intergenic	2	315119	382535	67417	1	538526	NM_001191136	-64753
chr2	952679	953367	.	689	Promoter (<=1kb)	2	719767	951758	231992	2	535440	NM_001206081	-921
chr2	1044090	1044789	.	700	Promoter (<=1kb)	2	1044598	1064845	20248	1	507430	NM_001034298	0
chr2	1175262	1175514	.	253	Promoter (<=1kb)	2	1066691	1175326	108636	2	100141021	NM_001205515	0
chr2	1313364	1313924	.	561	Downstream (<1kb)	2	1314158	1318235	4078	2	513406	NM_001034444	4311
chr2	1318145	1318448	.	304	Promoter (<=1kb)	2	1318420	1323394	4975	1	513405	NM_001075617	0
chr2	1318662	1319054	.	393	Promoter (<=1kb)	2	1318420	1323394	4975	1	513405	NM_001075617	242
chr2	1333705	1334202	.	498	Promoter (<=1kb)	2	1333974	1353200	19227	1	617215	NM_001078069	0
chr2	1906090	1906751	.	662	Promoter (<=1kb)	2	1865380	1906516	41137	2	505853	NM_001109790	0
chr2	1920443	1920652	.	210	Promoter (<=1kb)	2	1920611	1969797	49187	1	783000	NM_001083529	0
chr2	2088144	2088283	.	140	Distal Intergenic	2	1920611	1969797	49187	1	783000	NM_001083529	167533
chr2	2096408	2096538	.	131	Distal Intergenic	2	1920611	1969797	49187	1	783000	NM_001083529	175797
chr2	2096682	2096817	.	136	Distal Intergenic	2	1920611	1969797	49187	1	783000	NM_001083529	176071
chr2	3390600	3390749	.	150	Distal Intergenic	2	4187388	4224646	37259	1	518563	NM_001192491	-796639
chr2	4183150	4183355	.	206	Distal Intergenic	2	4187388	4224646	37259	1	518563	NM_001192491	-4033
chr2	4186023	4186244	.	222	Promoter (1-2kb)	2	4187388	4224646	37259	1	518563	NM_001192491	-1144
chr2	4186899	4187207	.	309	Promoter (<=1kb)	2	4187388	4224646	37259	1	518563	NM_001192491	-181
chr2	4408248	4408704	.	457	Distal Intergenic	2	4602763	4621039	18277	1	539958	NM_001205735	-194059
chr2	4452529	4453984	.	1456	Distal Intergenic	2	4602763	4621039	18277	1	539958	NM_001205735	-148779
chr2	4600571	4601486	.	916	Promoter (1-2kb)	2	4602763	4621039	18277	1	539958	NM_001205735	-1277
chr2	4623229	4623687	.	459	Promoter (<=1kb)	2	4623450	4635167	11718	1	617422	NM_001076458	0
chr2	4676784	4677299	.	516	Promoter (<=1kb)	2	4676998	4785534	108537	1	541270	NM_001206078	0
chr2	4790209	4791299	.	1091	Distal Intergenic	2	4847934	4886378	38445	1	515401	NM_001130751	-56635
chr2	4798697	4798899	.	203	Distal Intergenic	2	4847934	4886378	38445	1	515401	NM_001130751	-49035
chr2	5011854	5012016	.	163	Distal Intergenic	2	5102056	5112583	10528	2	281428	NM_001166512	100567
chr2	5012134	5012647	.	514	Distal Intergenic	2	5102056	5112583	10528	2	281428	NM_001166512	99936
chr2	5127913	5128656	.	744	Distal Intergenic	2	5102056	5112583	10528	2	281428	NM_001166512	-15330
chr2	5150046	5150729	.	684	Distal Intergenic	2	5102056	5112583	10528	2	281428	NM_001166512	-37463
chr2	5248612	5248816	.	205	Promoter (<=1kb)	2	5248748	5279068	30321	1	507984	NM_001045988	0
chr2	5683306	5684162	.	857	Distal Intergenic	2	5634456	5671123	36668	2	516781	NM_001102039	-12183
chr2	5786324	5786867	.	544	Distal Intergenic	2	5634456	5671123	36668	2	516781	NM_001102039	-115201
chr2	5960915	5961218	.	304	Promoter (<=1kb)	2	5934750	5961378	26629	2	281869	NM_174364	160
chr2	5980394	5980563	.	170	Distal Intergenic	2	5934750	5961378	26629	2	281869	NM_174364	-19016
chr2	5980665	5981150	.	486	Distal Intergenic	2	5934750	5961378	26629	2	281869	NM_174364	-19287
chr2	6571734	6572306	.	573	Promoter (<=1kb)	2	6460095	6572000	111906	2	529491	NM_001077981	0
chr2	6592444	6592911	.	468	Promoter (<=1kb)	2	6592659	6603565	10907	1	514738	NM_001205798	0
chr2	6676185	6676736	.	552	Promoter (<=1kb)	2	6665580	6676432	10853	2	539672	NM_001034680	0
chr2	6777149	6777452	.	304	Promoter (<=1kb)	2	6776416	6800154	23739	1	527023	NM_001077970	733
chr2	6975853	6976175	.	323	Promoter (<=1kb)	2	6935088	6975924	40837	2	521240	NM_001102062	0
chr2	9749233	9749842	.	610	Promoter (<=1kb)	2	9644483	9749235	104753	2	281875	NM_174367	0
chr2	9859141	9859649	.	509	Promoter (<=1kb)	2	9838363	9859389	21027	2	535102	NM_001046394	0
chr2	13458051	13458394	.	344	Promoter (<=1kb)	2	13426064	13458076	32013	2	511248	NM_001098940	0
chr2	13530734	13530978	.	245	Distal Intergenic	2	13474285	13490743	16459	2	505754	NM_001098878	-39991
chr2	13841976	13842536	.	561	Promoter (<=1kb)	2	13794136	13842064	47929	2	613403	NM_001099121	0
chr2	14080473	14080622	.	150	Distal Intergenic	2	14143930	14453673	309744	1	281969	NM_174414	-63308
chr2	14690219	14690340	.	122	Promoter (<=1kb)	2	14654230	14690957	36728	2	538826	NM_001192097	617
chr2	14690645	14691411	.	767	Promoter (<=1kb)	2	14654230	14690957	36728	2	538826	NM_001192097	0
chr2	16813529	16813706	.	178	Distal Intergenic	2	17076705	17442241	365537	1	613328	NM_001083502	-262999
chr2	18415270	18415633	.	364	Promoter (<=1kb)	2	18388296	18415343	27048	2	509423	NM_001101913	0
chr2	18418070	18418298	.	229	Promoter (<=1kb)	2	18418695	18426412	7718	1	509422	NM_001100330	-397
chr2	18418489	18418738	.	250	Promoter (<=1kb)	2	18418695	18426412	7718	1	509422	NM_001100330	0
chr2	18437663	18438330	.	668	Promoter (<=1kb)	2	18437895	18454685	16791	1	282875	NM_001045870	0
chr2	19259068	19259740	.	673	Promoter (<=1kb)	2	19259234	19262166	2933	1	510160	NM_001081716	0
chr2	19325328	19325548	.	221	Promoter (<=1kb)	2	19325706	19328346	2641	1	538713	NM_001099091	-158
chr2	19468170	19468504	.	335	Promoter (<=1kb)	2	19341271	19468233	126963	2	613679	NM_001206719	0
chr2	19616288	19617244	.	957	Promoter (<=1kb)	2	19617075	19649649	32575	1	497024	NM_001011678	0
chr2	19617538	19618269	.	732	Promoter (<=1kb)	2	19617075	19649649	32575	1	497024	NM_001011678	463
chr2	19662948	19664324	.	1377	Promoter (<=1kb)	2	19663583	19663655	73	2	104796067	NR_129538	0
chr2	19901475	19901616	.	142	Distal Intergenic	2	19663583	19663655	73	2	104796067	NR_129538	-237820
chr2	20906525	20906809	.	285	Promoter (<=1kb)	2	20906685	20996361	89677	1	533298	NM_001075989	0
chr2	21688024	21688651	.	628	Promoter (<=1kb)	2	21688206	21691321	3116	1	540176	NM_001034692	0
chr2	21711383	21712049	.	667	Promoter (<=1kb)	2	21711950	21793326	81377	1	509827	NM_001081584	0
chr2	22319494	22319760	.	267	Distal Intergenic	2	22365325	22397277	31953	2	511983	NM_001075547	77517
chr2	22527691	22528259	.	569	Promoter (<=1kb)	2	22528224	22693133	164910	1	509966	NM_001046045	0
chr2	22796746	22797485	.	740	Distal Intergenic	2	22528224	22693133	164910	1	509966	NM_001046045	268522
chr2	22797713	22797895	.	183	Distal Intergenic	2	22528224	22693133	164910	1	509966	NM_001046045	269489
chr2	22798067	22798981	.	915	Distal Intergenic	2	22528224	22693133	164910	1	509966	NM_001046045	269843
chr2	23460195	23460644	.	450	Intron (NM_001205493/519251, intron 10 of 19)	2	23405777	23558475	152699	2	519251	NM_001205493	97831
chr2	23571204	23571569	.	366	Distal Intergenic	2	23405777	23558475	152699	2	519251	NM_001205493	-12729
chr2	24068555	24069214	.	660	Promoter (<=1kb)	2	24026650	24068840	42191	2	528655	NM_001205957	0
chr2	24604617	24604941	.	325	Promoter (<=1kb)	2	24564105	24604675	40571	2	509329	NM_001034347	0
chr2	24818858	24819724	.	867	Promoter (<=1kb)	2	24765631	24819496	53866	2	526329	NM_001075883	0
chr2	25028669	25029639	.	971	Promoter (<=1kb)	2	25029356	25113419	84064	1	506947	NM_001075288	0
chr2	25556251	25557092	.	842	Promoter (<=1kb)	2	25523850	25556740	32891	2	513771	NM_001038535	0
chr2	26517105	26517768	.	664	Distal Intergenic	2	26534973	26545292	10320	1	614427	NM_001099135	-17205
chr2	26534821	26535052	.	232	Promoter (<=1kb)	2	26534973	26545292	10320	1	614427	NM_001099135	0
chr2	26553930	26554380	.	451	Promoter (1-2kb)	2	26544087	26552074	7988	2	338071	NM_176665	-1856
chr2	26618571	26618997	.	427	Promoter (<=1kb)	2	26613241	26618722	5482	2	507308	NM_001045965	0
chr2	26689012	26689173	.	162	Promoter (<=1kb)	2	26648091	26689515	41425	2	783720	NM_001109807	342
chr2	26693827	26694509	.	683	Promoter (<=1kb)	2	26694291	26730288	35998	1	515744	NM_001102031	0
chr2	27712114	27712656	.	543	Promoter (<=1kb)	2	27359659	27712214	352556	2	616901	NM_001193132	0
chr2	30336399	30336637	.	239	Promoter (<=1kb)	2	30336656	30434726	98071	1	527412	NM_001102108	-19
chr2	31429862	31430191	.	330	Promoter (<=1kb)	2	31430122	31430181	60	2	114483334	NR_162259	0
chr2	32625367	32625605	.	239	Distal Intergenic	2	31681727	31810646	128920	1	497029	NM_001011681	943640
chr2	34087511	34087826	.	316	Distal Intergenic	2	34192288	34271389	79102	1	508882	NM_001098001	-104462
chr2	34111193	34111591	.	399	Distal Intergenic	2	34192288	34271389	79102	1	508882	NM_001098001	-80697
chr2	35082393	35082982	.	590	Promoter (<=1kb)	2	34972736	35082656	109921	2	535683	NM_001076067	0
chr2	35220545	35221195	.	651	Intron (NM_001192264/539513, intron 1 of 7)	2	35143374	35239417	96044	2	539513	NM_001192264	18222
chr2	35942724	35943145	.	422	Intron (NM_001035361/526135, intron 1 of 13)	2	35855198	36074543	219346	1	526135	NM_001035361	87526
chr2	36627084	36627690	.	607	Promoter (<=1kb)	2	36579471	36627161	47691	2	507865	NM_001100317	0
chr2	37062379	37062658	.	280	Distal Intergenic	2	36715426	37045806	330381	1	535498	NM_001205418	346953
chr2	37385127	37385639	.	513	Distal Intergenic	2	37488283	37515028	26746	2	574085	NM_001025346	129389
chr2	37902564	37902881	.	318	Distal Intergenic	2	37644365	37830790	186426	2	281406	NM_001191491	-71774
chr2	38466089	38466799	.	711	Distal Intergenic	2	38524283	38597895	73613	1	338068	NM_176663	-57484
chr2	39802030	39802683	.	654	Promoter (<=1kb)	2	39654736	39802074	147339	2	504948	NM_001100296	0
chr2	39839753	39840259	.	507	Distal Intergenic	2	39654736	39802074	147339	2	504948	NM_001100296	-37679
chr2	39887822	39888251	.	430	Promoter (<=1kb)	2	39888279	39905579	17301	1	540245	NM_001076208	-28
chr2	39897779	39898069	.	291	Intron (NM_001076208/540245, intron 1 of 7)	2	39888279	39905579	17301	1	540245	NM_001076208	9500
chr2	43469024	43469923	.	900	Promoter (<=1kb)	2	43427948	43469178	41231	2	507137	NM_001034281	0
chr2	43470042	43470432	.	391	Promoter (<=1kb)	2	43427948	43469178	41231	2	507137	NM_001034281	-864
chr2	44006049	44006905	.	857	Promoter (<=1kb)	2	44006701	44053725	47025	1	538505	NM_001076106	0
chr2	44355352	44355983	.	632	Promoter (<=1kb)	2	44355896	44378833	22938	1	519694	NM_001046245	0
chr2	44715952	44716422	.	471	Distal Intergenic	2	44747346	44763745	16400	2	493710	NM_001007813	47323
chr2	45697883	45698202	.	320	Promoter (<=1kb)	2	45698139	45719678	21540	1	783333	NM_001191158	0
chr2	46549557	46549808	.	252	Promoter (<=1kb)	2	46549744	46565934	16191	1	521533	NM_001034541	0
chr2	47546755	47547800	.	1046	Promoter (<=1kb)	2	47420198	47547459	127262	2	539432	NM_001192242	0
chr2	48181143	48181839	.	697	Promoter (<=1kb)	2	48181523	48275919	94397	1	529245	NM_001046301	0
chr2	48374438	48375204	.	767	Promoter (<=1kb)	2	48279645	48374634	94990	2	281598	NM_174227	0
chr2	52371935	52372846	.	912	Promoter (<=1kb)	2	52372155	52797335	425181	1	534677	NM_001076035	0
chr2	58612424	58613155	.	732	Distal Intergenic	2	58351070	58477701	126632	1	281956	NM_174406	261354
chr2	61390534	61390908	.	375	Promoter (<=1kb)	2	61390819	61455631	64813	1	510162	NM_001035085	0
chr2	61489507	61490050	.	544	Promoter (<=1kb)	2	61489675	61524287	34613	1	517812	NM_001046234	0
chr2	61617126	61618028	.	903	Promoter (<=1kb)	2	61587666	61617715	30050	2	536181	NM_001035414	0
chr2	61799671	61800069	.	399	Distal Intergenic	2	61675775	61675856	82	2	790995	NR_030928	-123815
chr2	61800171	61800439	.	269	Distal Intergenic	2	61675775	61675856	82	2	790995	NR_030928	-124315
chr2	62238451	62238906	.	456	Promoter (<=1kb)	2	62127816	62238789	110974	2	535393	NM_001083483	0
chr2	62351546	62352542	.	997	Promoter (<=1kb)	2	62319905	62351940	32036	2	521089	NM_001192531	0
chr2	63181204	63181600	.	397	Distal Intergenic	2	62788867	63031573	242707	2	537595	NM_001191342	-149631
chr2	65376331	65377447	.	1117	Promoter (<=1kb)	2	65335289	65377139	41851	2	615480	NM_001101242	0
chr2	65522026	65522926	.	901	Promoter (<=1kb)	2	65522586	65569993	47408	1	281597	NM_174226	0
chr2	69496042	69496488	.	447	Distal Intergenic	2	69565216	69664403	99188	2	616839	NM_001098468	167915
chr2	69663783	69664549	.	767	Promoter (<=1kb)	2	69565216	69664403	99188	2	616839	NM_001098468	0
chr2	69756514	69756912	.	399	Distal Intergenic	2	69565216	69664403	99188	2	616839	NM_001098468	-92111
chr2	71015027	71015852	.	826	Promoter (<=1kb)	2	71015165	71061343	46179	1	504235	NM_001304338	0
chr2	71191897	71192567	.	671	Promoter (<=1kb)	2	71107885	71192307	84423	2	613457	NM_001037618	0
chr2	71214316	71214655	.	340	Distal Intergenic	2	71236196	71242268	6073	1	613815	NM_001034744	-21541
chr2	71285263	71285524	.	262	Intron (NM_001099021/523291, intron 2 of 12)	2	71244649	71319376	74728	2	523291	NM_001099021	33852
chr2	71525489	71526242	.	754	Distal Intergenic	2	71480988	71482235	1248	1	505501	NM_001192060	44501
chr2	71543033	71543287	.	255	Distal Intergenic	2	71578382	71730468	152087	1	512883	NM_001192946	-35095
chr2	71546822	71547466	.	645	Distal Intergenic	2	71578382	71730468	152087	1	512883	NM_001192946	-30916
chr2	71749963	71750224	.	262	Promoter (<=1kb)	2	71750184	71833795	83612	1	530941	NM_001035384	0
chr2	71940863	71941440	.	578	Promoter (<=1kb)	2	71941428	72015169	73742	1	505238	NM_001097985	0
chr2	71967436	71968173	.	738	Intron (NM_001097985/505238, intron 2 of 5)	2	71941428	72015169	73742	1	505238	NM_001097985	26008
chr2	73246712	73247315	.	604	Intron (NM_001191492/523441, intron 2 of 37)	2	73072008	73344996	272989	2	523441	NM_001191492	97681
chr2	73345020	73345593	.	574	Promoter (<=1kb)	2	73072008	73344996	272989	2	523441	NM_001191492	-24
chr2	73397605	73398102	.	498	Promoter (<=1kb)	2	73387424	73397871	10448	2	509598	NM_001034354	0
chr2	73407896	73408387	.	492	Promoter (<=1kb)	2	73408360	73416299	7940	1	509943	NM_001075422	0
chr2	78885151	78885469	.	319	Promoter (<=1kb)	2	78885397	78934053	48657	1	444863	NM_001002886	0
chr2	79427451	79427951	.	501	Promoter (<=1kb)	2	79427772	79481912	54141	1	525335	NM_001077964	0
chr2	79556452	79557063	.	612	Promoter (<=1kb)	2	79523744	79556141	32398	2	510814	NM_001077900	-311
chr2	79559638	79560076	.	439	Distal Intergenic	2	79523744	79556141	32398	2	510814	NM_001077900	-3497
chr2	79795363	79795680	.	318	Promoter (<=1kb)	2	79795595	79994786	199192	1	537282	NM_001102199	0
chr2	80265386	80266042	.	657	Promoter (<=1kb)	2	80266321	80275111	8791	1	613474	NM_001098124	-279
chr2	84306249	84307136	.	888	Distal Intergenic	2	84337695	84376926	39232	1	521004	NM_001205880	-30559
chr2	84708785	84709329	.	545	Distal Intergenic	2	84682095	84701399	19305	2	511373	NM_001038080	-7386
chr2	85236616	85236941	.	326	Distal Intergenic	2	85434967	85508402	73436	2	504677	NM_001205550	271461
chr2	85392933	85393205	.	273	Distal Intergenic	2	85434967	85508402	73436	2	504677	NM_001205550	115197
chr2	85876969	85877581	.	613	Distal Intergenic	2	85946144	85984071	37928	2	510177	NM_001192994	106490
chr2	85983995	85984337	.	343	Promoter (<=1kb)	2	85946144	85984071	37928	2	510177	NM_001192994	0
chr2	86006748	86008062	.	1315	Promoter (<=1kb)	2	86007358	86024344	16987	1	514221	NM_001075654	0
chr2	86045224	86046162	.	939	Promoter (<=1kb)	2	86046023	86048063	2041	1	281833	NM_174346	0
chr2	86060491	86061164	.	674	Promoter (<=1kb)	2	86060818	86090535	29718	1	781884	NM_001083526	0
chr2	86189440	86189919	.	480	Promoter (<=1kb)	2	86189671	86191914	2244	1	514726	NM_001098971	0
chr2	88435419	88435695	.	277	Distal Intergenic	2	88519695	88531251	11557	1	510566	NM_001083406	-84000
chr2	88480563	88481083	.	521	Distal Intergenic	2	88519695	88531251	11557	1	510566	NM_001083406	-38612
chr2	88834004	88834621	.	618	Promoter (<=1kb)	2	88833663	89024391	190729	1	539299	NM_001192987	341
chr2	89056050	89056565	.	516	Promoter (<=1kb)	2	89035577	89056404	20828	2	613694	NM_001046514	0
chr2	89070329	89070850	.	522	Promoter (<=1kb)	2	89070545	89099327	28783	1	532412	NM_001191290	0
chr2	89101969	89102405	.	437	Promoter (<=1kb)	2	89102213	89173909	71697	1	338074	NM_176668	0
chr2	89470091	89470837	.	747	Promoter (<=1kb)	2	89470523	89485968	15446	1	506562	NM_001206613	0
chr2	89512140	89512434	.	295	Promoter (2-3kb)	2	89504940	89509523	4584	2	613808	NM_001102271	-2617
chr2	89589753	89590083	.	331	Promoter (<=1kb)	2	89551966	89589796	37831	2	511281	NM_001101942	0
chr2	89661988	89662255	.	268	Promoter (<=1kb)	2	89662439	89672936	10498	1	338073	NM_176667	-184
chr2	90008322	90009167	.	846	Promoter (<=1kb)	2	90008748	90039906	31159	1	506029	NM_001192081	0
chr2	90308145	90308839	.	695	Distal Intergenic	2	90171834	90194196	22363	2	515467	NM_001046200	-113949
chr2	90570256	90570623	.	368	Promoter (<=1kb)	2	90571270	90573476	2207	1	524255	NM_001144091	-647
chr2	90786773	90787366	.	594	Promoter (<=1kb)	2	90787057	90810880	23824	1	507155	NM_001192957	0
chr2	90863990	90864697	.	708	Promoter (<=1kb)	2	90864689	91017391	152703	1	407127	NM_001304285	0
chr2	91059553	91060059	.	507	Distal Intergenic	2	91206609	91230173	23565	2	528209	NM_001075907	170114
chr2	91230153	91230678	.	526	Promoter (<=1kb)	2	91206609	91230173	23565	2	528209	NM_001075907	0
chr2	91316683	91317401	.	719	Distal Intergenic	2	91338906	91471942	133037	1	524280	NM_001103173	-21505
chr2	91483360	91484121	.	762	Promoter (<=1kb)	2	91483594	91527749	44156	1	532945	NM_001015644	0
chr2	94423191	94423733	.	543	Distal Intergenic	2	94363694	94404424	40731	2	527199	NM_001205940	-18767
chr2	94489796	94490675	.	880	Promoter (<=1kb)	2	94460481	94489927	29447	2	288380	NM_174820	0
chr2	95469238	95470175	.	938	Promoter (<=1kb)	2	95369895	95468867	98973	2	537747	NM_001192919	-371
chr2	95845676	95847097	.	1422	Distal Intergenic	2	95864818	95897168	32351	1	281713	NM_174285	-17721
chr2	95918603	95918984	.	382	Promoter (<=1kb)	2	95908985	95917948	8964	2	615773	NM_001083518	-655
chr2	95992347	95993470	.	1124	Distal Intergenic	2	95908985	95917948	8964	2	615773	NM_001083518	-74399
chr2	96041949	96042445	.	497	Distal Intergenic	2	95908985	95917948	8964	2	615773	NM_001083518	-124001
chr2	96531324	96531777	.	454	Promoter (<=1kb)	2	96510381	96531400	21020	2	281235	NM_181012	0
chr2	96547357	96548328	.	972	Distal Intergenic	2	96551552	96625577	74026	1	790873	NM_001205467	-3224
chr2	97263164	97263505	.	342	Distal Intergenic	2	97414229	97562142	147914	1	281294	NM_001205807	-150724
chr2	97826331	97826733	.	403	Promoter (<=1kb)	2	97826531	97847708	21178	1	533764	NM_001098079	0
chr2	97972145	97973163	.	1019	Distal Intergenic	2	97989114	98029245	40132	2	614508	NM_001076936	56082
chr2	101338349	101338592	.	244	Distal Intergenic	2	102410346	102617458	207113	1	782360	NM_001191159	-1071754
chr2	104116144	104116433	.	290	Intron (NM_001038690/617045, intron 2 of 4)	2	104134421	104220969	86549	1	531945	NM_001102141	-17988
chr2	104134178	104134517	.	340	Promoter (<=1kb)	2	104134421	104220969	86549	1	531945	NM_001102141	0
chr2	104420312	104420818	.	507	Promoter (2-3kb)	2	104423470	104473612	50143	1	338072	NM_176666	-2652
chr2	104487232	104487494	.	263	Promoter (<=1kb)	2	104487411	104490033	2623	1	504413	NM_001035008	0
chr2	106256414	106256785	.	372	Promoter (<=1kb)	2	106256774	106284391	27618	1	540838	NM_001034713	0
chr2	106298410	106298945	.	536	Promoter (<=1kb)	2	106298904	106301392	2489	1	616561	NM_001046583	0
chr2	106315458	106316033	.	576	Intron (NM_001114170/616561, intron 2 of 9)	2	106302071	106319619	17549	2	404134	NM_205798	3586
chr2	106319542	106319793	.	252	Promoter (<=1kb)	2	106302071	106319619	17549	2	404134	NM_205798	0
chr2	106348603	106349017	.	415	Intron (NM_001114170/616561, intron 2 of 9)	2	106302071	106319619	17549	2	404134	NM_205798	-28984
chr2	106383954	106384374	.	421	Distal Intergenic	2	106392721	106403646	10926	1	282470	NM_174652	-8347
chr2	106404244	106405036	.	793	Distal Intergenic	2	106408440	106413567	5128	1	516199	NM_001192440	-3404
chr2	106406486	106406843	.	358	Promoter (1-2kb)	2	106408440	106413567	5128	1	516199	NM_001192440	-1597
chr2	106407048	106407199	.	152	Promoter (1-2kb)	2	106408440	106413567	5128	1	516199	NM_001192440	-1241
chr2	106407626	106408669	.	1044	Promoter (<=1kb)	2	106408440	106413567	5128	1	516199	NM_001192440	0
chr2	106414960	106415788	.	829	Distal Intergenic	2	106411186	106411270	85	1	790985	NR_030883	3774
chr2	106532748	106533372	.	625	Promoter (<=1kb)	2	106533322	106566527	33206	1	536537	NM_001101167	0
chr2	106618727	106619469	.	743	Promoter (<=1kb)	2	106619142	106623100	3959	1	539713	NM_001015671	0
chr2	106632322	106632829	.	508	Promoter (<=1kb)	2	106623569	106632828	9260	2	511571	NM_001015575	0
chr2	106669154	106669664	.	511	Promoter (<=1kb)	2	106669297	106706023	36727	1	511853	NM_001205708	0
chr2	107112206	107113081	.	876	Promoter (<=1kb)	2	107020701	107112857	92157	2	509157	NM_001075393	0
chr2	107126647	107126874	.	228	Promoter (<=1kb)	2	107122277	107126645	4369	2	507473	NM_001015538	-2
chr2	107127537	107128400	.	864	Promoter (<=1kb)	2	107128001	107133526	5526	1	507475	NM_001205608	0
chr2	107158962	107159721	.	760	Promoter (<=1kb)	2	107159178	107162016	2839	1	508203	NM_001098906	0
chr2	107169571	107170290	.	720	Promoter (<=1kb)	2	107162132	107169762	7631	2	783257	NM_001098156	0
chr2	107179365	107180064	.	700	Promoter (<=1kb)	2	107179983	107186463	6481	1	507867	NM_001024497	0
chr2	107203439	107203949	.	511	Promoter (<=1kb)	2	107199680	107203477	3798	2	777775	NM_001078158	0
chr2	107227228	107227768	.	541	Promoter (<=1kb)	2	107227669	107234943	7275	1	533668	NM_001034592	0
chr2	107234165	107234336	.	172	3' UTR	2	107227669	107234943	7275	1	533668	NM_001034592	6496
chr2	107320586	107320994	.	409	Promoter (<=1kb)	2	107307882	107320121	12240	2	506882	NM_001045952	-465
chr2	107472297	107472629	.	333	Promoter (<=1kb)	2	107466898	107472327	5430	2	540002	NM_001205751	0
chr2	107480639	107480828	.	190	Exon (NM_001075491/511087, exon 18 of 21)	2	107472513	107478574	6062	1	768235	NM_001078110	8126
chr2	107520661	107521387	.	727	Distal Intergenic	2	107501829	107504802	2974	1	281254	NM_174094	18832
chr2	107563604	107563896	.	293	Distal Intergenic	2	107549176	107563067	13892	1	535049	NM_001191387	14428
chr2	110819953	110820682	.	730	Promoter (<=1kb)	2	110746220	110820162	73943	2	788792	NM_001105021	0
chr2	111037328	111037803	.	476	Promoter (<=1kb)	2	111037664	111113609	75946	1	100138312	NM_001205468	0
chr2	112062948	112063384	.	437	Promoter (<=1kb)	2	112011306	112063238	51933	2	614729	NM_001046542	0
chr2	112699458	112700258	.	801	Promoter (<=1kb)	2	112586826	112699628	112803	2	534325	NM_001192806	0
chr2	115024300	115024992	.	693	Distal Intergenic	2	115052545	115158582	106038	1	533985	NM_001077995	-27553
chr2	115486401	115486983	.	583	Promoter (<=1kb)	2	115486670	115514826	28157	1	506291	NM_001034267	0
chr2	115629907	115630355	.	449	Promoter (<=1kb)	2	115630110	115704748	74639	1	536149	NM_001038171	0
chr2	118362101	118362327	.	227	Promoter (<=1kb)	2	118362310	118396687	34378	1	100139208	NM_001130765	0
chr2	118530081	118530826	.	746	Promoter (<=1kb)	2	118530388	118632801	102414	1	511451	NM_001046087	0
chr2	118864723	118865296	.	574	Promoter (<=1kb)	2	118865176	118946609	81434	1	511803	NM_001101077	0
chr2	118966916	118967452	.	537	Promoter (<=1kb)	2	118967350	119121380	154031	1	536462	NM_001046418	0
chr2	119236301	119237299	.	999	Promoter (<=1kb)	2	119226976	119236929	9954	2	497013	NM_001206660	0
chr2	119272986	119273510	.	525	Distal Intergenic	2	119226976	119236929	9954	2	497013	NM_001206660	-36057
chr2	119377808	119378585	.	778	Distal Intergenic	2	119443675	119498744	55070	2	281976	NM_174420	120159
chr2	119382077	119382414	.	338	Distal Intergenic	2	119443675	119498744	55070	2	281976	NM_174420	116330
chr2	119412268	119414206	.	1939	Distal Intergenic	2	119443675	119498744	55070	2	281976	NM_174420	84538
chr2	119415316	119416179	.	864	Distal Intergenic	2	119443675	119498744	55070	2	281976	NM_174420	82565
chr2	119498678	119499203	.	526	Promoter (<=1kb)	2	119443675	119498744	55070	2	281976	NM_174420	0
chr2	120186887	120187469	.	583	Promoter (<=1kb)	2	120187397	120205836	18440	1	519920	NM_001206416	0
chr2	120279253	120279702	.	450	Distal Intergenic	2	120344483	120393885	49403	1	537511	NM_001192908	-64781
chr2	120369719	120370618	.	900	Intron (NM_001192908/537511, intron 8 of 13)	2	120344483	120393885	49403	1	537511	NM_001192908	25236
chr2	120451469	120451717	.	249	Distal Intergenic	2	120410257	120436322	26066	2	508065	NM_001192168	-15147
chr2	120516012	120516376	.	365	Promoter (<=1kb)	2	120515593	120550870	35278	1	516886	NM_001205835	419
chr2	120567957	120568223	.	267	Distal Intergenic	2	120572417	120614958	42542	2	506961	NM_001038510	46735
chr2	120653245	120653615	.	371	Promoter (<=1kb)	2	120653581	120677179	23599	1	280716	NM_173889	0
chr2	120689070	120689503	.	434	Promoter (2-3kb)	2	120686213	120686291	79	2	100313162	NR_031072	-2779
chr2	120696574	120697049	.	476	Distal Intergenic	2	120686213	120686291	79	2	100313162	NR_031072	-10283
chr2	120719311	120719811	.	501	Promoter (<=1kb)	2	120719524	120743308	23785	1	509774	NM_001205662	0
chr2	120848062	120848514	.	453	Promoter (<=1kb)	2	120817206	120848831	31626	2	539983	NM_001034687	317
chr2	120848739	120849288	.	550	Promoter (<=1kb)	2	120849198	120881194	31997	1	281581	NM_174220	0
chr2	120985813	120986647	.	835	Promoter (<=1kb)	2	120986576	120998945	12370	1	613795	NM_001076288	0
chr2	120986857	120987232	.	376	Promoter (<=1kb)	2	120986576	120998945	12370	1	613795	NM_001076288	281
chr2	121176127	121176679	.	553	Promoter (<=1kb)	2	121176424	121199331	22908	1	505545	NM_001035026	0
chr2	121202481	121202822	.	342	Promoter (<=1kb)	2	121201977	121202927	951	1	614396	NM_001199075	504
chr2	121210728	121211651	.	924	Distal Intergenic	2	121201977	121202927	951	1	614396	NM_001199075	8751
chr2	121257452	121257996	.	545	Promoter (<=1kb)	2	121225602	121257548	31947	2	404126	NM_001037444	0
chr2	121319471	121319681	.	211	Promoter (<=1kb)	2	121316668	121319215	2548	2	507606	NM_001024492	-256
chr2	121566472	121576305	.	9834	Promoter (<=1kb)	2	121575106	121575162	57	2	100498812	NR_036352	0
chr2	121790669	121791573	.	905	Distal Intergenic	2	121807999	121817775	9777	1	614435	NM_001104998	-16426
chr2	122001696	122002212	.	517	Distal Intergenic	2	122077535	122095615	18081	1	506928	NM_001097992	-75323
chr2	122077125	122077619	.	495	Promoter (<=1kb)	2	122077535	122095615	18081	1	506928	NM_001097992	0
chr2	122346831	122347287	.	457	Promoter (<=1kb)	2	122347180	122372984	25805	1	534645	NM_001046382	0
chr2	122457381	122457744	.	364	Distal Intergenic	2	122528014	122653986	125973	1	535450	NM_001193123	-70270
chr2	122527616	122528077	.	462	Promoter (<=1kb)	2	122528014	122653986	125973	1	535450	NM_001193123	0
chr2	122657444	122657924	.	481	Distal Intergenic	2	122667127	122702779	35653	1	618198	NM_001206531	-9203
chr2	124325572	124325829	.	258	Promoter (<=1kb)	2	124237184	124325552	88369	2	535675	NM_001191494	-20
chr2	124372925	124373156	.	232	Promoter (1-2kb)	2	124375055	124400703	25649	1	614310	NM_001101231	-1899
chr2	124374558	124375505	.	948	Promoter (<=1kb)	2	124375055	124400703	25649	1	614310	NM_001101231	0
chr2	124589232	124589767	.	536	Distal Intergenic	2	124431682	124527323	95642	2	281753	NM_174311	-61909
chr2	124610619	124611097	.	479	Distal Intergenic	2	124631202	124671180	39979	2	781956	NM_001191148	60083
chr2	124612728	124613173	.	446	Distal Intergenic	2	124631202	124671180	39979	2	781956	NM_001191148	58007
chr2	124739311	124739987	.	677	Promoter (<=1kb)	2	124710242	124739690	29449	2	541050	NM_001076253	0
chr2	124791929	124792153	.	225	Distal Intergenic	2	124759132	124785888	26757	2	540374	NM_001046475	-6041
chr2	124806469	124806652	.	184	Distal Intergenic	2	124810168	124834098	23931	1	614227	NM_001034754	-3516
chr2	124850719	124851503	.	785	Promoter (<=1kb)	2	124850784	124854008	3225	1	100174923	NR_038147	0
chr2	124878604	124878857	.	254	Promoter (<=1kb)	2	124855240	124878660	23421	2	532582	NM_001075967	0
chr2	124902935	124903388	.	454	Distal Intergenic	2	124883390	124897725	14336	2	534142	NM_001105408	-5210
chr2	124918071	124918350	.	280	Promoter (<=1kb)	2	124914898	124918194	3297	2	100505379	NR_036663	0
chr2	125031904	125032573	.	670	Distal Intergenic	2	125068636	125074214	5579	2	540695	NM_001076235	41641
chr2	125131620	125132122	.	503	Promoter (<=1kb)	2	125116133	125131726	15594	2	509863	NM_001024507	0
chr2	125137071	125137604	.	534	Distal Intergenic	2	125116133	125131726	15594	2	509863	NM_001024507	-5345
chr2	125147630	125147984	.	355	Promoter (<=1kb)	2	125145440	125147684	2245	2	327699	NM_175816	0
chr2	125295033	125295547	.	515	Distal Intergenic	2	125316401	125387314	70914	1	514364	NM_001206731	-20854
chr2	125400189	125400501	.	313	Downstream (<1kb)	2	125400857	125432679	31823	2	518699	NM_001100379	32178
chr2	125447907	125448443	.	537	Promoter (<=1kb)	2	125448288	125470854	22567	1	507912	NM_001045984	0
chr2	125545045	125545539	.	495	Promoter (<=1kb)	2	125527083	125545119	18037	2	282319	NM_174582	0
chr2	125585824	125586285	.	462	Promoter (<=1kb)	2	125550300	125585863	35564	2	505538	NM_001101053	0
chr2	125635058	125635655	.	598	Promoter (<=1kb)	2	125604201	125635148	30948	2	535402	NM_001015660	0
chr2	125668906	125669599	.	694	Distal Intergenic	2	125662197	125665785	3589	1	512913	NM_001075588	6709
chr2	125671865	125672318	.	454	Distal Intergenic	2	125662197	125665785	3589	1	512913	NM_001075588	9668
chr2	125750423	125750722	.	300	Distal Intergenic	2	125759503	125780838	21336	1	522105	NM_001206409	-8781
chr2	125814133	125814466	.	334	Promoter (<=1kb)	2	125814902	125884484	69583	1	504482	NM_001081511	-436
chr2	125814592	125815116	.	525	Promoter (<=1kb)	2	125814902	125884484	69583	1	504482	NM_001081511	0
chr2	125920588	125920821	.	234	Promoter (<=1kb)	2	125921162	125934053	12892	1	614598	NM_001193236	-341
chr2	125956658	125957235	.	578	Promoter (<=1kb)	2	125946151	125956940	10790	2	614627	NM_001035451	0
chr2	126036632	126037187	.	556	Promoter (<=1kb)	2	125970802	126036698	65897	2	789937	NM_001205398	0
chr2	126090147	126090358	.	212	Promoter (<=1kb)	2	126090704	126141637	50934	1	317654	NM_174833	-346
chr2	126212481	126212902	.	422	Promoter (<=1kb)	2	126212812	126220278	7467	1	506745	NM_001045950	0
chr2	126286515	126286936	.	422	Promoter (<=1kb)	2	126273269	126286709	13441	2	513277	NM_001075607	0
chr2	126321546	126321823	.	278	Promoter (<=1kb)	2	126321693	126331140	9448	1	514772	NM_001098973	0
chr2	126339169	126339684	.	516	Promoter (1-2kb)	2	126340193	126341536	1344	2	528453	NM_001075912	1852
chr2	126401879	126402627	.	749	Promoter (<=1kb)	2	126392888	126402232	9345	2	519213	NM_001192505	0
chr2	126409989	126410329	.	341	Exon (NM_001205785/540181, exon 20 of 20)	2	126392888	126402232	9345	2	519213	NM_001192505	-7757
chr2	126439147	126439449	.	303	Intron (NM_001205785/540181, intron 4 of 19)	2	126392888	126402232	9345	2	519213	NM_001192505	-36915
chr2	126477344	126478083	.	740	Promoter (<=1kb)	2	126408497	126477024	68528	2	540181	NM_001205785	-320
chr2	126480157	126480390	.	234	Distal Intergenic	2	126408497	126477024	68528	2	540181	NM_001205785	-3133
chr2	126480844	126481219	.	376	Distal Intergenic	2	126408497	126477024	68528	2	540181	NM_001205785	-3820
chr2	126531686	126533097	.	1412	Distal Intergenic	2	126408497	126477024	68528	2	540181	NM_001205785	-54662
chr2	126631237	126631706	.	470	Distal Intergenic	2	126574902	126612783	37882	2	533908	NM_001083722	-18454
chr2	126663701	126664708	.	1008	Promoter (<=1kb)	2	126660981	126664547	3567	2	512161	NM_001098945	0
chr2	126704308	126704728	.	421	Promoter (<=1kb)	2	126676003	126704370	28368	2	523264	NM_001035346	0
chr2	126772916	126773147	.	232	Distal Intergenic	2	126777986	126802980	24995	1	507142	NM_001109791	-4839
chr2	126814548	126814998	.	451	Promoter (<=1kb)	2	126814773	126836844	22072	1	515112	NM_001243296	0
chr2	126838724	126839582	.	859	Promoter (<=1kb)	2	126837551	126839005	1455	2	614672	NM_001034763	0
chr2	126876479	126876936	.	458	Distal Intergenic	2	126837551	126839005	1455	2	614672	NM_001034763	-37474
chr2	126935225	126935536	.	312	Downstream (<1kb)	2	126936276	126939832	3557	2	787384	NM_001099203	4296
chr2	126973851	126974777	.	927	Promoter (<=1kb)	2	126967361	126975053	7693	2	510253	NM_001206373	276
chr2	127053019	127053562	.	544	3' UTR	2	127043774	127051091	7318	1	511061	NM_001191496	9245
chr2	127089614	127090023	.	410	Promoter (<=1kb)	2	127089906	127125126	35221	1	282299	NM_174570	0
chr2	127253648	127254111	.	464	Promoter (<=1kb)	2	127238785	127253787	15003	2	508852	NM_001034332	0
chr2	127329092	127329427	.	336	Distal Intergenic	2	127256063	127273838	17776	2	616379	NM_001114976	-55254
chr2	127445120	127445388	.	269	Distal Intergenic	2	127484374	127508768	24395	2	511199	NM_001083668	63380
chr2	127609162	127609654	.	493	Promoter (<=1kb)	2	127542967	127609318	66352	2	540726	NM_001038647	0
chr2	127610028	127610255	.	228	Promoter (<=1kb)	2	127542967	127609318	66352	2	540726	NM_001038647	-710
chr2	127677620	127677880	.	261	Promoter (<=1kb)	2	127661909	127677708	15800	2	504456	NM_001075163	0
chr2	127708390	127708937	.	548	Promoter (<=1kb)	2	127708664	127712697	4034	1	615263	NM_001103298	0
chr2	127725847	127726312	.	466	Distal Intergenic	2	127708664	127712697	4034	1	615263	NM_001103298	17183
chr2	128187999	128188996	.	998	Promoter (<=1kb)	2	128114756	128188876	74121	2	286823	NM_001080218	0
chr2	128282147	128283505	.	1359	Distal Intergenic	2	128320578	128334929	14352	2	614724	NM_001302943	51424
chr2	128422560	128422900	.	341	Promoter (<=1kb)	2	128388785	128422500	33716	2	506601	NM_001045945	-60
chr2	128498853	128499216	.	364	Promoter (1-2kb)	2	128500788	128560304	59517	1	616738	NM_001102304	-1572
chr2	128923964	128924510	.	547	Promoter (<=1kb)	2	128924312	128936371	12060	1	768310	NM_001078126	0
chr2	128942495	128943043	.	549	Promoter (<=1kb)	2	128938565	128942609	4045	2	767836	NM_001076957	0
chr2	129056247	129056666	.	420	Promoter (<=1kb)	2	129056430	129079504	23075	1	509522	NM_001046035	0
chr2	129091372	129091822	.	451	Promoter (<=1kb)	2	129091585	129109718	18134	1	317658	NM_001075132	0
chr2	129110933	129111422	.	490	Promoter (<=1kb)	2	129111319	129115907	4589	1	523154	NM_001206208	0
chr2	129120311	129120547	.	237	Promoter (<=1kb)	2	129115954	129120347	4394	2	784764	NM_001080362	0
chr2	129155980	129156327	.	348	Promoter (<=1kb)	2	129147032	129156032	9001	2	784844	NM_001102333	0
chr2	129197899	129198194	.	296	Promoter (<=1kb)	2	129194243	129197995	3753	2	512745	NM_001075581	0
chr2	129293386	129293691	.	306	Distal Intergenic	2	129296772	129298371	1600	1	538690	NM_001014950	-3081
chr2	129296504	129296900	.	397	Promoter (<=1kb)	2	129296772	129298371	1600	1	538690	NM_001014950	0
chr2	129301352	129301780	.	429	Distal Intergenic	2	129296772	129298371	1600	1	538690	NM_001014950	4580
chr2	129367640	129368589	.	950	Promoter (<=1kb)	2	129368359	129412780	44422	1	523797	NM_001083446	0
chr2	129477561	129478640	.	1080	Distal Intergenic	2	129502588	129531647	29060	1	512479	NM_001082608	-23948
chr2	129499072	129499362	.	291	Distal Intergenic	2	129502588	129531647	29060	1	512479	NM_001082608	-3226
chr2	129672439	129672780	.	342	Promoter (<=1kb)	2	129672631	129764693	92063	1	516426	NM_001205828	0
chr2	129836184	129836484	.	301	Distal Intergenic	2	129672631	129764693	92063	1	516426	NM_001205828	163553
chr2	130373773	130374091	.	319	Distal Intergenic	2	130297461	130333090	35630	2	534714	NM_001206061	-40683
chr2	130787884	130788221	.	338	Distal Intergenic	2	130801971	130806189	4219	2	515042	NM_001105370	17968
chr2	130867074	130867623	.	550	Distal Intergenic	2	130852073	130855682	3610	1	789612	NM_001105022	15001
chr2	131012474	131013408	.	935	Distal Intergenic	2	131095754	131165879	70126	1	532839	NM_001076888	-82346
chr2	131482616	131483277	.	662	Distal Intergenic	2	131394409	131447800	53392	1	281133	NM_181009	88207
chr2	131854850	131856072	.	1223	Promoter (<=1kb)	2	131855977	131892000	36024	1	510194	NM_001075436	0
chr2	131971438	131972303	.	866	Promoter (<=1kb)	2	131972128	131985984	13857	1	510682	NM_001101073	0
chr2	132006634	132006923	.	290	Promoter (<=1kb)	2	131986296	132006686	20391	2	510683	NM_001099701	0
chr2	132832013	132832197	.	185	Distal Intergenic	2	132789023	132792367	3345	1	506243	NM_001192086	42990
chr2	133200800	133201209	.	410	Promoter (1-2kb)	2	133202404	133340284	137881	1	338052	NM_176648	-1195
chr2	133363348	133364249	.	902	Promoter (<=1kb)	2	133363649	133369986	6338	1	511996	NM_001101949	0
chr2	133411200	133411777	.	578	Promoter (<=1kb)	2	133405831	133411304	5474	2	509932	NM_001083399	0
chr2	133451752	133452277	.	526	Promoter (<=1kb)	2	133452143	133589435	137293	1	514561	NM_001205792	0
chr2	133705184	133705967	.	784	Distal Intergenic	2	133756949	133790319	33371	1	100126042	NM_001105646	-50982
chr2	133747225	133747553	.	329	Distal Intergenic	2	133756949	133790319	33371	1	100126042	NM_001105646	-9396
chr2	133756221	133756739	.	519	Promoter (<=1kb)	2	133756949	133790319	33371	1	100126042	NM_001105646	-210
chr2	135548827	135549184	.	358	Promoter (<=1kb)	2	135549091	135578116	29026	1	286840	NM_001040483	0
chr2	135585999	135586509	.	511	Promoter (<=1kb)	2	135586361	135606403	20043	1	510792	NM_001192271	0
chr2	135668271	135668902	.	632	Distal Intergenic	2	135674410	135688425	14016	2	509439	NM_001015562	19523
chr2	135688388	135688670	.	283	Promoter (<=1kb)	2	135674410	135688425	14016	2	509439	NM_001015562	0
chr2	135759091	135759677	.	587	Promoter (<=1kb)	2	135739469	135759396	19928	2	512452	NM_001114608	0
chr2	135759852	135760185	.	334	Promoter (<=1kb)	2	135739469	135759396	19928	2	512452	NR_102346	-456
chr2	135783440	135783831	.	392	Distal Intergenic	2	135739469	135759396	19928	2	512452	NR_102346	-24044
chr2	135878004	135878198	.	195	Distal Intergenic	2	135900377	135911220	10844	1	617280	NM_001206270	-22179
chr2	135944871	135945285	.	415	Promoter (<=1kb)	2	135945217	135972064	26848	1	512798	NM_001205731	0
chr2	136128609	136130577	.	1969	Distal Intergenic	2	136066732	136069882	3151	2	510340	NM_001205359	-58727
chr3	329988	330394	.	407	Promoter (<=1kb)	3	313646	330047	16402	2	506944	NM_001192122	0
chr3	455296	455648	.	353	Promoter (<=1kb)	3	386403	455442	69040	2	540486	NM_001079615	0
chr3	752218	753141	.	924	Promoter (<=1kb)	3	572630	752300	179671	2	524645	NM_001191229	0
chr3	997165	997516	.	352	Promoter (<=1kb)	3	915374	997233	81860	2	539387	NM_001076158	0
chr3	1004085	1004712	.	628	Distal Intergenic	3	915374	997233	81860	2	539387	NM_001076158	-6852
chr3	1098735	1099015	.	281	Distal Intergenic	3	1011190	1082997	71808	2	512205	NM_001034418	-15738
chr3	1148464	1149251	.	788	Promoter (<=1kb)	3	1148863	1160250	11388	1	530908	NM_001075942	0
chr3	1480823	1481814	.	992	Distal Intergenic	3	1280061	1367294	87234	2	512840	NM_001075582	-113529
chr3	2034033	2034419	.	387	Promoter (<=1kb)	3	2034298	2050063	15766	1	521918	NM_001101106	0
chr3	2034613	2034900	.	288	Promoter (<=1kb)	3	2034298	2050063	15766	1	521918	NM_001101106	315
chr3	2069396	2069953	.	558	Promoter (<=1kb)	3	2051953	2069573	17621	2	539790	NM_001099100	0
chr3	3220198	3220911	.	714	Promoter (<=1kb)	3	3220621	3249671	29051	1	537539	NM_001046423	0
chr3	3287995	3288297	.	303	Promoter (<=1kb)	3	3264988	3288116	23129	2	507346	NM_001035046	0
chr3	3288602	3288831	.	230	Promoter (<=1kb)	3	3264988	3288116	23129	2	507346	NM_001035046	-486
chr3	4480978	4481448	.	471	Promoter (<=1kb)	3	4187268	4480511	293244	2	540688	NM_001192768	-467
chr3	5998624	5998897	.	274	Promoter (<=1kb)	3	5960376	5998688	38313	2	519504	NM_001099011	0
chr3	6664072	6664900	.	829	Promoter (<=1kb)	3	6634644	6664465	29822	2	505212	NM_001083375	0
chr3	6938009	6938943	.	935	Promoter (<=1kb)	3	6906312	6938080	31769	2	535325	NM_001046404	0
chr3	7000146	7000454	.	309	Promoter (<=1kb)	3	6980639	7000125	19487	2	538770	NM_001205585	-21
chr3	7468055	7468365	.	311	Promoter (<=1kb)	3	7126370	7467854	341485	2	539686	NM_001146219	-201
chr3	8024504	8025279	.	776	Distal Intergenic	3	8037672	8044343	6672	2	782652	NM_001109806	19064
chr3	8033600	8033991	.	392	Distal Intergenic	3	8037672	8044343	6672	2	782652	NM_001109806	10352
chr3	8134796	8135085	.	290	Distal Intergenic	3	8143059	8175606	32548	1	510399	NM_001034380	-7974
chr3	8142750	8143358	.	609	Promoter (<=1kb)	3	8143059	8175606	32548	1	510399	NM_001034380	0
chr3	8280157	8280798	.	642	Promoter (<=1kb)	3	8275799	8280293	4495	2	505393	NM_001014853	0
chr3	8300189	8300432	.	244	Promoter (<=1kb)	3	8290741	8300261	9521	2	327697	NM_001075137	0
chr3	8330661	8331114	.	454	Promoter (<=1kb)	3	8326939	8330785	3847	2	515770	NM_001192426	0
chr3	8337468	8338000	.	533	Promoter (<=1kb)	3	8331487	8337654	6168	2	534273	NM_001046376	0
chr3	8362434	8363272	.	839	Promoter (<=1kb)	3	8363157	8373317	10161	1	538428	NM_001034643	0
chr3	8376828	8377216	.	389	Promoter (<=1kb)	3	8376916	8388862	11947	1	404138	NM_001080221	0
chr3	8436658	8437219	.	562	Promoter (<=1kb)	3	8436890	8442550	5661	1	407239	NM_001001161	0
chr3	8693686	8694352	.	667	Promoter (<=1kb)	3	8693934	8695740	1807	1	788736	NR_044990	0
chr3	9350424	9350704	.	281	Promoter (<=1kb)	3	9350633	9394691	44059	1	100126041	NM_001105645	0
chr3	9419431	9419675	.	245	Promoter (<=1kb)	3	9420386	9462754	42369	1	510316	NM_001206419	-711
chr3	9576720	9577687	.	968	Promoter (<=1kb)	3	9577491	9584507	7017	1	519266	NM_001082439	0
chr3	9761059	9761420	.	362	Promoter (<=1kb)	3	9761198	9769006	7809	1	282379	NM_001013599	0
chr3	9775714	9776077	.	364	Distal Intergenic	3	9783428	9812756	29329	1	617350	NM_001038219	-7351
chr3	9777688	9778019	.	332	Distal Intergenic	3	9783428	9812756	29329	1	617350	NM_001038219	-5409
chr3	9791194	9791410	.	217	Intron (NM_001038219/617350, intron 2 of 11)	3	9783428	9812756	29329	1	617350	NM_001038219	7766
chr3	9914224	9914710	.	487	Promoter (<=1kb)	3	9912931	9914339	1409	2	513978	NM_001082609	0
chr3	12222023	12222214	.	192	Distal Intergenic	3	12508921	12526879	17959	1	528593	NM_001102119	-286707
chr3	13730088	13730980	.	893	Promoter (1-2kb)	3	13732606	13742097	9492	1	538995	NM_001205609	-1626
chr3	14069989	14070634	.	646	Promoter (<=1kb)	3	14042533	14070245	27713	2	507189	NM_001045961	0
chr3	14082099	14082731	.	633	Promoter (<=1kb)	3	14082647	14091949	9303	1	327953	NM_175832	0
chr3	14087343	14087859	.	517	Intron (NM_175832/327953, intron 1 of 5)	3	14082647	14091949	9303	1	327953	NM_175832	4696
chr3	14093187	14094093	.	907	Promoter (<=1kb)	3	14093620	14098631	5012	1	532203	NM_001034576	0
chr3	14105700	14106420	.	721	Promoter (<=1kb)	3	14106347	14111432	5086	1	515980	NM_001046217	0
chr3	14243321	14243967	.	647	Promoter (<=1kb)	3	14240853	14243748	2896	2	404132	NM_205796	0
chr3	14324976	14325231	.	256	Distal Intergenic	3	14329511	14359887	30377	1	100336730	NM_001205178	-4280
chr3	14328942	14329943	.	1002	Promoter (<=1kb)	3	14329511	14359887	30377	1	100336730	NM_001205178	0
chr3	14366924	14367873	.	950	Distal Intergenic	3	14401053	14425003	23951	1	100848574	NR_045650	-33180
chr3	14486056	14486689	.	634	Promoter (<=1kb)	3	14486607	14501165	14559	1	504735	NM_001017934	0
chr3	14517039	14517378	.	340	Promoter (<=1kb)	3	14517306	14544980	27675	1	513598	NM_001083679	0
chr3	14575522	14575766	.	245	Promoter (<=1kb)	3	14553828	14575605	21778	2	616311	NM_001038212	0
chr3	14592565	14592916	.	352	Promoter (<=1kb)	3	14575796	14592655	16860	2	505860	NM_001077857	0
chr3	14652939	14653226	.	288	Intron (NM_001034053/404144, intron 1 of 9)	3	14644156	14661226	17071	2	404144	NM_001034053	8000
chr3	14661055	14661340	.	286	Promoter (<=1kb)	3	14644156	14661226	17071	2	404144	NM_001034053	0
chr3	14667250	14667656	.	407	Distal Intergenic	3	14644156	14661226	17071	2	404144	NM_001034053	-6024
chr3	14679118	14679326	.	209	Distal Intergenic	3	14690553	14695864	5312	1	618154	NM_001206290	-11227
chr3	14695178	14695476	.	299	Exon (NM_001206290/618154, exon 2 of 2)	3	14690553	14695864	5312	1	618154	NM_001206290	4625
chr3	14712039	14712485	.	447	Promoter (<=1kb)	3	14709191	14712267	3077	2	616375	NM_001034791	0
chr3	14713122	14713346	.	225	Promoter (<=1kb)	3	14713342	14719454	6113	1	533021	NM_001080295	0
chr3	14834539	14834962	.	424	Promoter (<=1kb)	3	14834858	14852135	17278	1	530205	NM_001083456	0
chr3	14853086	14853371	.	286	Promoter (<=1kb)	3	14853319	14862518	9200	1	533646	NM_001098078	0
chr3	14892923	14893347	.	425	Promoter (1-2kb)	3	14871960	14891232	19273	2	618177	NM_001099171	-1691
chr3	14952634	14953015	.	382	Promoter (1-2kb)	3	14954772	15038555	83784	1	526125	NM_001192625	-1757
chr3	15042493	15043007	.	515	Promoter (<=1kb)	3	15038532	15042707	4176	2	535567	NM_001046408	0
chr3	15089893	15090175	.	283	Promoter (<=1kb)	3	15051163	15090042	38880	2	504320	NM_001113294	0
chr3	15090286	15090763	.	478	Promoter (<=1kb)	3	15051163	15090042	38880	2	504320	NM_001113294	-244
chr3	15306751	15307799	.	1049	Distal Intergenic	3	15311071	15319066	7996	2	281156	NM_177497	11267
chr3	15320156	15320597	.	442	Promoter (1-2kb)	3	15311071	15319066	7996	2	281156	NM_177497	-1090
chr3	15340551	15340822	.	272	Distal Intergenic	3	15344803	15354042	9240	1	539579	NM_001076176	-3981
chr3	15363927	15364444	.	518	Promoter (<=1kb)	3	15354861	15363825	8965	2	539578	NM_001192278	-102
chr3	15367342	15367747	.	406	Promoter (<=1kb)	3	15367671	15376592	8922	1	512737	NM_001206264	0
chr3	15376839	15377482	.	644	Promoter (<=1kb)	3	15377150	15381472	4323	1	539670	NM_001035426	0
chr3	15381794	15382411	.	618	Distal Intergenic	3	15377150	15381472	4323	1	539670	NM_001035426	4644
chr3	15389872	15390435	.	564	Promoter (<=1kb)	3	15390177	15409004	18828	1	537087	NM_001046421	0
chr3	15413951	15414467	.	517	Promoter (<=1kb)	3	15409499	15414038	4540	2	664655	NM_001040608	0
chr3	15425999	15426370	.	372	Promoter (<=1kb)	3	15425799	15425894	96	2	100313088	NR_031222	-105
chr3	15443798	15444074	.	277	Promoter (<=1kb)	3	15444026	15446566	2541	1	540389	NM_001101209	0
chr3	15462102	15462529	.	428	Promoter (<=1kb)	3	15462231	15462806	576	1	509745	NM_001034360	0
chr3	15465313	15465760	.	448	Downstream (<1kb)	3	15462231	15462806	576	1	509745	NM_001034360	3082
chr3	15475880	15476208	.	329	Promoter (2-3kb)	3	15466565	15473164	6600	2	507319	NM_001034292	-2716
chr3	15548296	15548623	.	328	Promoter (<=1kb)	3	15538260	15548405	10146	2	784605	NM_001205442	0
chr3	15579030	15579651	.	622	Downstream (<1kb)	3	15579983	15593996	14014	2	509019	NM_001192204	14345
chr3	15589261	15589540	.	280	Intron (NM_001192204/509019, intron 1 of 2)	3	15579983	15593996	14014	2	509019	NM_001192204	4456
chr3	15594303	15594818	.	516	Promoter (<=1kb)	3	15579983	15593996	14014	2	509019	NM_001192204	-307
chr3	15595081	15596223	.	1143	Promoter (1-2kb)	3	15579983	15593996	14014	2	509019	NM_001192204	-1085
chr3	15609551	15610096	.	546	Promoter (<=1kb)	3	15603902	15609853	5952	2	506682	NM_001035039	0
chr3	15616019	15616562	.	544	Promoter (<=1kb)	3	15616454	15626916	10463	1	507196	NM_001075305	0
chr3	15616764	15617377	.	614	Promoter (<=1kb)	3	15616454	15626916	10463	1	507196	NM_001075305	310
chr3	15626962	15627882	.	921	Promoter (<=1kb)	3	15627426	15631625	4200	1	540401	NM_001102242	0
chr3	16021896	16022374	.	479	Promoter (<=1kb)	3	16022438	16032162	9725	1	505133	NM_001206320	-64
chr3	16173573	16174561	.	989	Promoter (<=1kb)	3	16121724	16173990	52267	2	507359	NM_001110785	0
chr3	16252703	16253120	.	418	Promoter (<=1kb)	3	16250187	16252803	2617	2	506895	NM_001045953	0
chr3	16300296	16301017	.	722	Promoter (<=1kb)	3	16260349	16300420	40072	2	100125221	NM_001103107	0
chr3	16324626	16325180	.	555	Intron (NM_001011674/497019, intron 2 of 9)	3	16318664	16337316	18653	1	497019	NM_001011674	5962
chr3	16461272	16461802	.	531	Promoter (<=1kb)	3	16461551	16464005	2455	1	513970	NM_001100360	0
chr3	16461941	16462151	.	211	Promoter (<=1kb)	3	16461551	16464005	2455	1	513970	NM_001100360	390
chr3	16472886	16473378	.	493	Promoter (<=1kb)	3	16473115	16477150	4036	1	530352	NM_001035381	0
chr3	16477234	16477942	.	709	Promoter (<=1kb)	3	16477697	16487213	9517	1	540959	NM_001076250	0
chr3	16487993	16488461	.	469	Distal Intergenic	3	16477697	16487213	9517	1	540959	NM_001076250	10296
chr3	16488785	16489568	.	784	Distal Intergenic	3	16477697	16487213	9517	1	540959	NM_001076250	11088
chr3	16489717	16490023	.	307	Distal Intergenic	3	16477697	16487213	9517	1	540959	NM_001076250	12020
chr3	16506357	16507221	.	865	Distal Intergenic	3	16477697	16487213	9517	1	540959	NM_001076250	28660
chr3	16616229	16616508	.	280	Distal Intergenic	3	16574944	16585382	10439	1	505039	NM_001192047	41285
chr3	16664499	16665146	.	648	Promoter (<=1kb)	3	16625276	16664559	39284	2	511052	NM_001193087	0
chr3	16711595	16712031	.	437	Promoter (<=1kb)	3	16711945	16722477	10533	1	539760	NM_001038187	0
chr3	16723980	16724691	.	712	Promoter (<=1kb)	3	16722662	16724347	1686	2	511816	NM_001083410	0
chr3	16750459	16751127	.	669	Promoter (<=1kb)	3	16741101	16750525	9425	2	616638	NM_001035481	0
chr3	18843960	18844334	.	375	Promoter (<=1kb)	3	18844260	18893497	49238	1	787270	NM_001080368	0
chr3	19165964	19166376	.	413	Promoter (<=1kb)	3	19089935	19166107	76173	2	513214	NM_001098956	0
chr3	19250721	19250962	.	242	Promoter (<=1kb)	3	19199747	19250783	51037	2	282104	NM_174479	0
chr3	19373319	19373586	.	268	Promoter (<=1kb)	3	19371028	19373385	2358	2	506203	NM_001034266	0
chr3	19463423	19463809	.	387	Promoter (<=1kb)	3	19463708	19470141	6434	1	539884	NM_001205726	0
chr3	19480833	19481371	.	539	Distal Intergenic	3	19488791	19509852	21062	1	286846	NM_174783	-7420
chr3	19517608	19518216	.	609	Promoter (<=1kb)	3	19510661	19518689	8029	2	787675	NM_001205457	473
chr3	19518557	19519092	.	536	Promoter (<=1kb)	3	19510661	19518689	8029	2	787675	NM_001205457	0
chr3	19519286	19519802	.	517	Promoter (<=1kb)	3	19510661	19518689	8029	2	787675	NM_001205457	-597
chr3	19611178	19611549	.	372	Promoter (<=1kb)	3	19572071	19611200	39130	2	100125224	NM_001103109	0
chr3	19644905	19645499	.	595	Promoter (<=1kb)	3	19642450	19644982	2533	2	505644	NM_001034254	0
chr3	19673282	19673634	.	353	Distal Intergenic	3	19653958	19656771	2814	2	510652	NM_001034389	-16511
chr3	19718794	19719236	.	443	Downstream (1-2kb)	3	19698284	19714373	16090	2	540818	NM_001076242	-4421
chr3	19726720	19727260	.	541	Promoter (<=1kb)	3	19726950	19734576	7627	1	614042	NM_001035112	0
chr3	19764725	19765092	.	368	Promoter (<=1kb)	3	19746348	19764771	18424	2	524973	NM_001035352	0
chr3	19790671	19790929	.	259	Promoter (2-3kb)	3	19793152	19802009	8858	1	539223	NM_001034667	-2223
chr3	19792749	19793507	.	759	Promoter (<=1kb)	3	19793152	19802009	8858	1	539223	NM_001034667	0
chr3	19793695	19793932	.	238	Promoter (<=1kb)	3	19793152	19802009	8858	1	539223	NM_001034667	543
chr3	19834421	19834783	.	363	Promoter (<=1kb)	3	19801954	19834258	32305	2	100138100	NM_001191388	-163
chr3	19884819	19885383	.	565	Promoter (<=1kb)	3	19885237	19949923	64687	1	281010	NM_173993	0
chr3	20036705	20037128	.	424	Promoter (2-3kb)	3	20039296	20083522	44227	1	532555	NM_001099052	-2168
chr3	20098534	20099302	.	769	Promoter (<=1kb)	3	20098776	20104406	5631	1	281142	NM_001314005	0
chr3	20129016	20129617	.	602	Promoter (<=1kb)	3	20129373	20134013	4641	1	788087	NM_001099206	0
chr3	20136912	20137165	.	254	Distal Intergenic	3	20129373	20134013	4641	1	788087	NM_001099206	7539
chr3	20142340	20142870	.	531	Downstream (1-2kb)	3	20144005	20154878	10874	2	507654	NM_001101061	12008
chr3	20143111	20143972	.	862	Downstream (<1kb)	3	20144005	20154878	10874	2	507654	NM_001101061	10906
chr3	20144745	20144927	.	183	Exon (NM_001101061/507654, exon 18 of 18)	3	20144005	20154878	10874	2	507654	NM_001101061	9951
chr3	20182508	20182937	.	430	Downstream (2-3kb)	3	20184961	20190366	5406	2	524222	NM_001099706	7429
chr3	20202435	20202725	.	291	Promoter (<=1kb)	3	20190884	20202510	11627	2	511740	NM_001101945	0
chr3	20302411	20303198	.	788	Promoter (<=1kb)	3	20209820	20302019	92200	2	614766	NM_001206187	-392
chr3	20330546	20330883	.	338	Promoter (<=1kb)	3	20311995	20330621	18627	2	510322	NM_001046051	0
chr3	20371980	20372412	.	433	Promoter (<=1kb)	3	20372498	20376143	3646	1	539247	NM_001034670	-86
chr3	20409323	20409713	.	391	Promoter (<=1kb)	3	20409613	20421686	12074	1	507203	NM_001075306	0
chr3	20426949	20427456	.	508	Distal Intergenic	3	20409613	20421686	12074	1	507203	NM_001075306	17336
chr3	20485200	20485601	.	402	Promoter (<=1kb)	3	20476017	20485097	9081	2	788251	NM_001083797	-103
chr3	20681336	20681968	.	633	Promoter (<=1kb)	3	20681702	20685434	3733	1	506123	NM_001205584	0
chr3	20714127	20714871	.	745	Promoter (<=1kb)	3	20713194	20714518	1325	2	509530	NM_001034352	0
chr3	20723325	20724476	.	1152	Promoter (<=1kb)	3	20724728	20725185	458	2	513666	NM_001081720	709
chr3	20724849	20725647	.	799	Promoter (<=1kb)	3	20724728	20725185	458	2	513666	NM_001081720	0
chr3	20744794	20745212	.	419	Distal Intergenic	3	20757415	20758179	765	2	615043	NM_001037469	12967
chr3	20747282	20747826	.	545	Distal Intergenic	3	20757415	20758179	765	2	615043	NM_001037469	10353
chr3	20757731	20758527	.	797	Promoter (<=1kb)	3	20757415	20758179	765	2	615043	NM_001037469	0
chr3	20778064	20778601	.	538	Promoter (<=1kb)	3	20777927	20778340	414	1	504599	NM_001166569	137
chr3	20779199	20779458	.	260	Promoter (1-2kb)	3	20777927	20778340	414	1	504599	NM_001166569	1272
chr3	20791192	20791876	.	685	Distal Intergenic	3	20777927	20778340	414	1	504599	NM_001166569	13265
chr3	20935525	20935933	.	409	Distal Intergenic	3	20915636	20929152	13517	2	767972	NM_001244304	-6373
chr3	21288732	21289425	.	694	Distal Intergenic	3	21365336	21369701	4366	1	100335368	NM_001206914	-75911
chr3	21293435	21294271	.	837	Distal Intergenic	3	21365336	21369701	4366	1	100335368	NM_001206914	-71065
chr3	21303095	21304027	.	933	Distal Intergenic	3	21365336	21369701	4366	1	100335368	NM_001206914	-61309
chr3	21304229	21304539	.	311	Distal Intergenic	3	21365336	21369701	4366	1	100335368	NM_001206914	-60797
chr3	21304644	21305075	.	432	Distal Intergenic	3	21365336	21369701	4366	1	100335368	NM_001206914	-60261
chr3	21305199	21306038	.	840	Distal Intergenic	3	21365336	21369701	4366	1	100335368	NM_001206914	-59298
chr3	21306611	21307088	.	478	Distal Intergenic	3	21365336	21369701	4366	1	100335368	NM_001206914	-58248
chr3	21326968	21327807	.	840	Distal Intergenic	3	21365336	21369701	4366	1	100335368	NM_001206914	-37529
chr3	21331825	21332461	.	637	Distal Intergenic	3	21365336	21369701	4366	1	100335368	NM_001206914	-32875
chr3	21348510	21348909	.	400	Distal Intergenic	3	21365336	21369701	4366	1	100335368	NM_001206914	-16427
chr3	21377160	21377485	.	326	Distal Intergenic	3	21383711	21387867	4157	1	506790	NM_001101875	-6226
chr3	21381733	21382205	.	473	Promoter (1-2kb)	3	21383711	21387867	4157	1	506790	NM_001101875	-1506
chr3	21383436	21383779	.	344	Promoter (<=1kb)	3	21383711	21387867	4157	1	506790	NM_001101875	0
chr3	21397143	21397614	.	472	3' UTR	3	21383711	21387867	4157	1	506790	NM_001101875	13432
chr3	21399536	21399907	.	372	Exon (NM_001075213/505641, exon 6 of 8)	3	21396711	21411377	14667	2	505641	NM_001075213	11470
chr3	21411233	21411669	.	437	Promoter (<=1kb)	3	21396711	21411377	14667	2	505641	NM_001075213	0
chr3	21415230	21415656	.	427	Promoter (2-3kb)	3	21418207	21443140	24934	1	788858	NM_001082475	-2551
chr3	21417949	21418373	.	425	Promoter (<=1kb)	3	21418207	21443140	24934	1	788858	NM_001082475	0
chr3	21446207	21446826	.	620	Promoter (<=1kb)	3	21446514	21448515	2002	1	518045	NM_001035324	0
chr3	21476585	21476832	.	248	3' UTR	3	21481616	21498215	16600	1	514513	NM_001192377	-4784
chr3	21481125	21481605	.	481	Promoter (<=1kb)	3	21481616	21498215	16600	1	514513	NM_001192377	-11
chr3	21504814	21505130	.	317	Promoter (<=1kb)	3	21505817	21515207	9391	1	535312	NM_001102185	-687
chr3	21505615	21505956	.	342	Promoter (<=1kb)	3	21505817	21515207	9391	1	535312	NM_001102185	0
chr3	21532557	21532998	.	442	Promoter (<=1kb)	3	21519780	21532978	13199	2	507314	NM_001038511	0
chr3	21960335	21960825	.	491	Promoter (<=1kb)	3	21960526	21981434	20909	1	515738	NM_001099373	0
chr3	22028133	22028733	.	601	Distal Intergenic	3	21960526	21981434	20909	1	515738	NM_001099373	67607
chr3	22445935	22446225	.	291	Promoter (<=1kb)	3	22381860	22446397	64538	2	524787	NM_001037820	172
chr3	22446328	22446578	.	251	Promoter (<=1kb)	3	22381860	22446397	64538	2	524787	NM_001037820	0
chr3	22451599	22452052	.	454	Distal Intergenic	3	22381860	22446397	64538	2	524787	NM_001037820	-5202
chr3	22529495	22529843	.	349	Promoter (<=1kb)	3	22530088	22541394	11307	1	512665	NM_001192328	-245
chr3	22905819	22906746	.	928	Distal Intergenic	3	23075087	23100481	25395	1	614775	NM_001076343	-168341
chr3	23072639	23072856	.	218	Promoter (2-3kb)	3	23075087	23100481	25395	1	614775	NM_001076343	-2231
chr3	23196128	23196804	.	677	Distal Intergenic	3	23075087	23100481	25395	1	614775	NM_001076343	121041
chr3	23659832	23660379	.	548	Distal Intergenic	3	23687734	23691442	3709	1	540379	NM_001192418	-27355
chr3	23999068	23999730	.	663	Promoter (<=1kb)	3	23999216	24093694	94479	1	532903	NM_001034582	0
chr3	25289206	25289479	.	274	Promoter (<=1kb)	3	25289416	25354119	64704	1	508774	NM_001046013	0
chr3	25611605	25612053	.	449	Distal Intergenic	3	25709451	25855803	146353	2	532645	NM_001206877	243750
chr3	25856454	25856861	.	408	Promoter (<=1kb)	3	25709451	25855803	146353	2	532645	NM_001206877	-651
chr3	26099351	26099889	.	539	Promoter (<=1kb)	3	26099795	26109125	9331	1	539091	NM_001014952	0
chr3	26179489	26179907	.	419	Promoter (<=1kb)	3	26126018	26179583	53566	2	531369	NM_001080735	0
chr3	26918010	26919148	.	1139	Promoter (<=1kb)	3	26886570	26918899	32330	2	282144	NM_001076798	0
chr3	27169739	27170100	.	362	Distal Intergenic	3	27261018	27363147	102130	2	512417	NM_001193093	193047
chr3	27180425	27180626	.	202	Distal Intergenic	3	27261018	27363147	102130	2	512417	NM_001193093	182521
chr3	28556371	28556932	.	562	Promoter (<=1kb)	3	28556617	28562489	5873	1	506848	NM_001075281	0
chr3	28578954	28579889	.	936	Distal Intergenic	3	28586362	28614810	28449	1	513993	NM_001098025	-6473
chr3	28755358	28755831	.	474	Promoter (<=1kb)	3	28755553	28769812	14260	1	507944	NM_001015540	0
chr3	28837413	28838141	.	729	Promoter (<=1kb)	3	28837852	28977392	139541	1	533296	NM_001206018	0
chr3	29450020	29450517	.	498	Promoter (<=1kb)	3	29399811	29449947	50137	2	512233	NM_001109998	-73
chr3	29479310	29479891	.	582	Promoter (<=1kb)	3	29479664	29489951	10288	1	512078	NM_001101950	0
chr3	29578528	29579395	.	868	Promoter (<=1kb)	3	29579106	29618905	39800	1	508231	NM_001206227	0
chr3	29624304	29624619	.	316	Promoter (<=1kb)	3	29624990	29696831	71842	1	536504	NM_001076077	-371
chr3	29962464	29963155	.	692	Promoter (<=1kb)	3	29703286	29962037	258752	2	532952	NM_001192746	-427
chr3	30272279	30272748	.	470	Promoter (<=1kb)	3	30210429	30272272	61844	2	535493	NM_001192860	-7
chr3	30431526	30431766	.	241	Distal Intergenic	3	30382285	30411747	29463	1	505775	NM_001037319	49241
chr3	30609260	30609518	.	259	Distal Intergenic	3	30618175	30624450	6276	1	513152	NM_001046138	-8657
chr3	30617780	30618230	.	451	Promoter (<=1kb)	3	30618175	30624450	6276	1	513152	NM_001046138	0
chr3	30701656	30702111	.	456	Promoter (<=1kb)	3	30657809	30701981	44173	2	534656	NM_001083480	0
chr3	30884977	30885310	.	334	Distal Intergenic	3	30834932	30873171	38240	2	538981	NM_001191181	-11806
chr3	31550170	31550832	.	663	Promoter (<=1kb)	3	31539741	31550254	10514	2	528433	NM_001102118	0
chr3	31675590	31676279	.	690	Promoter (<=1kb)	3	31588106	31676077	87972	2	282031	NM_174448	0
chr3	31863299	31863770	.	472	Promoter (<=1kb)	3	31846423	31863330	16908	2	282701	NM_001038501	0
chr3	31990324	31991113	.	790	Distal Intergenic	3	31952315	31958001	5687	2	617486	NM_001076464	-32323
chr3	31991458	31991717	.	260	Distal Intergenic	3	31952315	31958001	5687	2	617486	NM_001076464	-33457
chr3	31995007	31995233	.	227	Distal Intergenic	3	31952315	31958001	5687	2	617486	NM_001076464	-37006
chr3	31995390	31995744	.	355	Distal Intergenic	3	31952315	31958001	5687	2	617486	NM_001076464	-37389
chr3	31996729	31997938	.	1210	Distal Intergenic	3	31952315	31958001	5687	2	617486	NM_001076464	-38728
chr3	32272182	32272480	.	299	Promoter (<=1kb)	3	32227191	32272255	45065	2	504650	NM_001193130	0
chr3	32407840	32408278	.	439	Distal Intergenic	3	32494131	32532949	38819	2	505040	NM_001034232	124671
chr3	33026649	33027240	.	592	Promoter (<=1kb)	3	33026800	33031126	4327	1	516090	NM_001034517	0
chr3	33095320	33096619	.	1300	Distal Intergenic	3	33044395	33074904	30510	1	525480	NM_001101123	50925
chr3	33393676	33394138	.	463	Promoter (<=1kb)	3	33374473	33393812	19340	2	511120	NM_001075496	0
chr3	33444561	33445177	.	617	Promoter (<=1kb)	3	33403799	33444827	41029	2	505511	NM_001101052	0
chr3	33508850	33509547	.	698	Promoter (<=1kb)	3	33494966	33508857	13892	2	281094	NM_174026	0
chr3	33828931	33829264	.	334	Promoter (<=1kb)	3	33818284	33830235	11952	2	514185	NM_001143856	971
chr3	33899133	33899461	.	329	Promoter (<=1kb)	3	33854856	33899237	44382	2	539521	NM_001034677	0
chr3	33954588	33955113	.	526	Promoter (<=1kb)	3	33946011	33954930	8920	2	527518	NM_001105398	0
chr3	33964695	33965420	.	726	Promoter (<=1kb)	3	33956336	33965035	8700	2	541097	NM_001102255	0
chr3	34012443	34012707	.	265	Promoter (<=1kb)	3	34012638	34033662	21025	1	510155	NM_001015566	0
chr3	34125266	34125676	.	411	Promoter (<=1kb)	3	34125633	34129207	3575	1	541250	NM_001046501	0
chr3	34157420	34157659	.	240	Promoter (<=1kb)	3	34132886	34156978	24093	2	538194	NM_001192931	-442
chr3	34189301	34189397	.	97	Promoter (<=1kb)	3	34169921	34189786	19866	2	281476	NM_174175	389
chr3	34189675	34189929	.	255	Promoter (<=1kb)	3	34169921	34189786	19866	2	281476	NM_174175	0
chr3	34281537	34281777	.	241	Distal Intergenic	3	34286938	34291820	4883	2	613426	NM_001128503	10043
chr3	34291585	34291988	.	404	Promoter (<=1kb)	3	34286938	34291820	4883	2	613426	NM_001128503	0
chr3	34331986	34332654	.	669	Distal Intergenic	3	34304625	34312609	7985	1	513065	NM_001075597	27361
chr3	34485242	34485690	.	449	Promoter (<=1kb)	3	34431970	34485343	53374	2	513654	NM_001192355	0
chr3	34622071	34622637	.	567	Promoter (<=1kb)	3	34568241	34622300	54060	2	512490	NM_001083415	0
chr3	34680981	34681498	.	518	Distal Intergenic	3	34568241	34622300	54060	2	512490	NM_001083415	-58681
chr3	34804910	34805231	.	322	Distal Intergenic	3	34568241	34622300	54060	2	512490	NM_001083415	-182610
chr3	36312756	36313040	.	285	Promoter (<=1kb)	3	36311513	36312871	1359	2	540228	NM_001014962	0
chr3	37564125	37564300	.	176	Distal Intergenic	3	36311513	36312871	1359	2	540228	NM_001014962	-1251254
chr3	39882808	39883652	.	845	Promoter (<=1kb)	3	39855787	39883179	27393	2	768060	NM_001077117	0
chr3	42039008	42039527	.	520	Promoter (<=1kb)	3	42034669	42039324	4656	2	281135	NM_001013585	0
chr3	42350562	42350815	.	254	Intron (NM_001083760/613851, intron 8 of 10)	3	42316065	42410097	94033	2	613851	NM_001083760	59282
chr3	42409586	42410445	.	860	Promoter (<=1kb)	3	42316065	42410097	94033	2	613851	NM_001083760	0
chr3	42956773	42957137	.	365	Distal Intergenic	3	43006656	43034731	28076	2	510469	NM_001046055	77594
chr3	43034688	43034969	.	282	Promoter (<=1kb)	3	43006656	43034731	28076	2	510469	NM_001046055	0
chr3	43140574	43141132	.	559	Promoter (<=1kb)	3	43140851	43181017	40167	1	504467	NM_001192026	0
chr3	43235694	43236248	.	555	Promoter (<=1kb)	3	43182319	43235906	53588	2	516584	NM_001102038	0
chr3	43293871	43294686	.	816	Distal Intergenic	3	43253541	43268441	14901	2	520918	NM_001105386	-25430
chr3	45408007	45408454	.	448	Promoter (<=1kb)	3	45408337	46330781	922445	1	281124	NM_174041	0
chr3	46739458	46740097	.	640	Promoter (<=1kb)	3	46678438	46739756	61319	2	537341	NM_001110081	0
chr3	48252106	48252623	.	518	Promoter (<=1kb)	3	48239810	48252376	12567	2	614557	NM_001098128	0
chr3	48405747	48406284	.	538	Promoter (<=1kb)	3	48405843	48503988	98146	1	506537	NM_001077863	0
chr3	49069775	49070592	.	818	Promoter (<=1kb)	3	48980773	49070167	89395	2	526059	NM_001105396	0
chr3	49581387	49581894	.	508	Promoter (<=1kb)	3	49581839	49599565	17727	1	525659	NM_001038143	0
chr3	49636875	49637464	.	590	Promoter (<=1kb)	3	49637554	49637670	117	2	100313318	NR_031382	206
chr3	49784196	49784436	.	241	Intron (NM_001024483/506231, intron 2 of 12)	3	49691045	49912338	221294	1	506231	NM_001024483	93151
chr3	50107468	50107867	.	400	Promoter (<=1kb)	3	50084783	50106905	22123	2	613828	NM_001046519	-563
chr3	50289828	50290763	.	936	Promoter (<=1kb)	3	50290402	50308919	18518	1	534351	NM_001046377	0
chr3	50402455	50402817	.	363	Promoter (<=1kb)	3	50331719	50401747	70029	2	615211	NM_001046556	-708
chr3	50499167	50500214	.	1048	Promoter (<=1kb)	3	50499771	50629763	129993	1	541171	NM_001083500	0
chr3	50638289	50638757	.	469	Promoter (<=1kb)	3	50629955	50638559	8605	2	515238	NM_001035306	0
chr3	50687172	50688008	.	837	Distal Intergenic	3	50629955	50638559	8605	2	515238	NM_001035306	-48613
chr3	51121973	51122701	.	729	Promoter (<=1kb)	3	51036513	51122203	85691	2	529184	NM_001103266	0
chr3	51316852	51317123	.	272	Promoter (<=1kb)	3	51254280	51316739	62460	2	520456	NM_001105200	-113
chr3	52252094	52252841	.	748	Promoter (<=1kb)	3	52252537	52348488	95952	1	539923	NM_001082613	0
chr3	52252963	52253230	.	268	Promoter (<=1kb)	3	52252537	52348488	95952	1	539923	NM_001082613	426
chr3	53258875	53259775	.	901	Promoter (<=1kb)	3	53224391	53259732	35342	2	533643	NM_001206028	0
chr3	53443983	53444738	.	756	Promoter (<=1kb)	3	53313190	53443924	130735	2	539204	NM_001083741	-59
chr3	53647999	53648424	.	426	Promoter (<=1kb)	3	53555335	53648204	92870	2	527708	NM_001099039	0
chr3	53764099	53764403	.	305	Distal Intergenic	3	53555335	53648204	92870	2	527708	NM_001099039	-115895
chr3	54134709	54135143	.	435	Distal Intergenic	3	54148959	54165067	16109	2	512486	NM_001244229	29924
chr3	54928541	54928854	.	314	Promoter (<=1kb)	3	54928686	54989009	60324	1	508712	NM_001075370	0
chr3	55014371	55014853	.	483	Promoter (<=1kb)	3	55014549	55045558	31010	1	513231	NM_001046142	0
chr3	55200688	55201188	.	501	Promoter (<=1kb)	3	55066989	55200585	133597	2	519754	NM_001193242	-103
chr3	56715202	56716013	.	812	Promoter (<=1kb)	3	56715610	56715681	72	2	114482677	NR_162222	0
chr3	57144841	57145732	.	892	Promoter (<=1kb)	3	57145264	57189005	43742	1	614360	NM_001034759	0
chr3	57207593	57207851	.	259	Distal Intergenic	3	57145264	57189005	43742	1	614360	NM_001034759	62329
chr3	57313633	57314756	.	1124	Promoter (<=1kb)	3	57269358	57314453	45096	2	533918	NM_001077993	0
chr3	57673740	57674175	.	436	Promoter (<=1kb)	3	57674210	57713604	39395	1	533508	NM_001075993	-35
chr3	58374190	58374517	.	328	Distal Intergenic	3	58488393	58491302	2910	2	508941	NM_001034340	116785
chr3	58494699	58495190	.	492	Distal Intergenic	3	58488393	58491302	2910	2	508941	NM_001034340	-3397
chr3	58819918	58820726	.	809	Promoter (<=1kb)	3	58820340	58829798	9459	1	540824	NM_001078028	0
chr3	58835747	58836062	.	316	Promoter (<=1kb)	3	58835524	58842784	7261	1	509947	NM_001037592	223
chr3	58890667	58891265	.	599	Promoter (<=1kb)	3	58890888	58928676	37789	1	524536	NM_001192598	0
chr3	59397823	59398295	.	473	Promoter (<=1kb)	3	59398296	59456578	58283	1	534692	NM_001076036	-1
chr3	59591257	59591973	.	717	Promoter (<=1kb)	3	59591885	59600029	8145	1	287018	NM_174811	0
chr3	59616731	59616962	.	232	Promoter (<=1kb)	3	59600697	59617167	16471	2	513081	NM_001083417	205
chr3	63430184	63430361	.	178	Distal Intergenic	3	62437260	63147751	710492	2	281278	NM_181013	-282433
chr3	66672971	66673254	.	284	Intron (NM_001046503/541274, intron 1 of 3)	3	66664317	66707306	42990	2	541274	NM_001046503	34052
chr3	66706973	66707720	.	748	Promoter (<=1kb)	3	66707421	66737434	30014	1	513562	NM_001076846	0
chr3	66900531	66901026	.	496	Promoter (<=1kb)	3	66900613	66959855	59243	1	531706	NM_001101139	0
chr3	66974523	66974779	.	257	Promoter (<=1kb)	3	66975443	67094024	118582	1	538498	NM_001102215	-664
chr3	66975342	66975793	.	452	Promoter (<=1kb)	3	66975443	67094024	118582	1	538498	NM_001102215	0
chr3	67430380	67430991	.	612	Promoter (<=1kb)	3	67430531	67567425	136895	1	508700	NM_001077880	0
chr3	68727266	68727531	.	266	Distal Intergenic	3	68936675	68954426	17752	1	616654	NM_001076430	-209144
chr3	69065915	69066176	.	262	Promoter (1-2kb)	3	69057845	69064680	6836	2	533276	NM_001015646	-1235
chr3	69124382	69124841	.	460	Promoter (<=1kb)	3	69086079	69124422	38344	2	505968	NM_001075235	0
chr3	70608183	70608615	.	433	Promoter (<=1kb)	3	70600177	70608293	8117	2	100138313	NM_001191283	0
chr3	74146297	74146809	.	513	Promoter (<=1kb)	3	74146770	74164709	17940	1	508905	NM_001105346	0
chr3	74793688	74794055	.	368	Promoter (<=1kb)	3	74766636	74793722	27087	2	539159	NM_001024567	0
chr3	74829903	74830529	.	627	Promoter (<=1kb)	3	74830045	74832380	2336	1	528021	NM_001098719	0
chr3	74963956	74964433	.	478	5' UTR	3	74927332	74977393	50062	2	513451	NM_001075621	12960
chr3	74977365	74977651	.	287	Promoter (<=1kb)	3	74927332	74977393	50062	2	513451	NM_001075621	0
chr3	77489156	77489623	.	468	Distal Intergenic	3	77546429	77627137	80709	1	286850	NM_174785	-56806
chr3	77650176	77650755	.	580	Promoter (1-2kb)	3	77648759	77651847	3089	2	505463	NM_001034247	1092
chr3	77651241	77651430	.	190	Promoter (<=1kb)	3	77648759	77651847	3089	2	505463	NM_001034247	417
chr3	77651539	77652215	.	677	Promoter (<=1kb)	3	77648759	77651847	3089	2	505463	NM_001034247	0
chr3	77922219	77922821	.	603	Promoter (<=1kb)	3	77922758	77937178	14421	1	539060	NM_001046449	0
chr3	78273754	78274815	.	1062	Promoter (<=1kb)	3	78274131	78317316	43186	1	613734	NM_001082459	0
chr3	78402867	78403340	.	474	Promoter (<=1kb)	3	78335916	78403069	67154	2	538742	NM_001076913	0
chr3	78408153	78408974	.	822	Distal Intergenic	3	78335916	78403069	67154	2	538742	NM_001076913	-5084
chr3	78997456	78997812	.	357	Intron (NM_001102546/100124505, intron 6 of 14)	3	78957190	79406811	449622	2	100124505	NM_001102546	408999
chr3	79001355	79001925	.	571	Exon (NM_001102546/100124505, exon 6 of 15)	3	78957190	79406811	449622	2	100124505	NM_001102546	404886
chr3	79924518	79925374	.	857	Promoter (<=1kb)	3	79914162	79924866	10705	2	613665	NM_001034741	0
chr3	80327278	80327571	.	294	Distal Intergenic	3	80335436	80335518	83	1	100313303	NR_031123	-7865
chr3	80405371	80406021	.	651	Distal Intergenic	3	80444566	80584006	139441	1	537201	NM_001206534	-38545
chr3	80444324	80444971	.	648	Promoter (<=1kb)	3	80444566	80584006	139441	1	537201	NM_001206534	0
chr3	80549435	80549776	.	342	Intron (NM_001206534/537201, intron 8 of 24)	3	80444566	80584006	139441	1	537201	NM_001206534	104869
chr3	81977310	81978516	.	1207	Promoter (<=1kb)	3	81912496	81978206	65711	2	534402	NM_001076903	0
chr3	82208119	82208540	.	422	Promoter (<=1kb)	3	82149562	82208161	58600	2	510138	NM_001075432	0
chr3	82852223	82852921	.	699	Promoter (<=1kb)	3	82756139	82852304	96166	2	531455	NM_001082442	0
chr3	82924538	82925146	.	609	Promoter (<=1kb)	3	82924988	83115333	190346	1	537464	NM_001192906	0
chr3	83129383	83130697	.	1315	Promoter (<=1kb)	3	83118201	83129455	11255	2	516328	NM_001046224	0
chr3	83947478	83948012	.	535	Promoter (<=1kb)	3	83947667	83996285	48619	1	514249	NM_001079593	0
chr3	84601915	84602194	.	280	Intron (NM_001038209/615371, intron 1 of 10)	3	84203807	84620790	416984	2	615371	NM_001038209	18596
chr3	84602764	84603189	.	426	Intron (NM_001038209/615371, intron 1 of 10)	3	84203807	84620790	416984	2	615371	NM_001038209	17601
chr3	84624291	84624653	.	363	Distal Intergenic	3	84203807	84620790	416984	2	615371	NM_001038209	-3501
chr3	86717675	86718272	.	598	Distal Intergenic	3	86213836	86696999	483164	2	534011	NM_001192794	-20676
chr3	87093518	87093838	.	321	Distal Intergenic	3	87177742	87177801	60	2	114482717	NR_162257	83963
chr3	87116285	87117148	.	864	Distal Intergenic	3	87177742	87177801	60	2	114482717	NR_162257	60653
chr3	87263896	87264336	.	441	Promoter (<=1kb)	3	87263822	87263874	53	2	114483809	NR_162409	-22
chr3	87264454	87265715	.	1262	Promoter (<=1kb)	3	87265962	87268009	2048	1	280831	NM_001077827	-247
chr3	87349266	87350144	.	879	Promoter (<=1kb)	3	87349611	87391325	41715	1	515332	NM_001192408	0
chr3	87479033	87479549	.	517	Promoter (<=1kb)	3	87479311	87544530	65220	1	506223	NM_001035033	0
chr3	90809725	90809939	.	215	Distal Intergenic	3	91314360	91324472	10113	2	615670	NM_001193084	514533
chr3	90810064	90810224	.	161	Distal Intergenic	3	91314360	91324472	10113	2	615670	NM_001193084	514248
chr3	90810703	90810843	.	141	Distal Intergenic	3	91314360	91324472	10113	2	615670	NM_001193084	513629
chr3	91130745	91131376	.	632	Distal Intergenic	3	91314360	91324472	10113	2	615670	NM_001193084	193096
chr3	91411915	91412402	.	488	Promoter (<=1kb)	3	91412374	91445021	32648	1	533726	NM_001103276	0
chr3	91528012	91528446	.	435	Distal Intergenic	3	91538116	91562854	24739	2	509047	NM_001015554	34408
chr3	91562620	91563043	.	424	Promoter (<=1kb)	3	91538116	91562854	24739	2	509047	NM_001015554	0
chr3	91717444	91718258	.	815	Intron (NM_001103275/533609, intron 1 of 5)	3	91703271	91739355	36085	2	533609	NM_001103275	21097
chr3	91841073	91841408	.	336	Promoter (<=1kb)	3	91841576	92006821	165246	1	530184	NM_001104986	-168
chr3	92033715	92033944	.	230	Promoter (<=1kb)	3	92016377	92033790	17414	2	510127	NM_001083400	0
chr3	92177077	92177950	.	874	Promoter (<=1kb)	3	92177759	92203033	25275	1	509775	NM_001035076	0
chr3	92262313	92263199	.	887	Promoter (<=1kb)	3	92263079	92296401	33323	1	616194	NM_001076412	0
chr3	92394687	92395216	.	530	Distal Intergenic	3	92345079	92370649	25571	1	511748	NM_001206312	49608
chr3	92921080	92921557	.	478	Promoter (1-2kb)	3	92919163	92996508	77346	1	407179	NM_001097565	1917
chr3	93002693	93003156	.	464	Promoter (<=1kb)	3	93003066	93012323	9258	1	505417	NM_001034245	0
chr3	93014721	93015302	.	582	Promoter (<=1kb)	3	93014858	93021971	7114	1	517857	NM_001038130	0
chr3	93313561	93313920	.	360	Exon (NM_001033990/508918, exon 12 of 16)	3	93275047	93393567	118521	2	508918	NM_001033990	79647
chr3	93615621	93616084	.	464	Promoter (<=1kb)	3	93541280	93615853	74574	2	540744	NM_001102247	0
chr3	93647933	93648489	.	557	Distal Intergenic	3	93541280	93615853	74574	2	540744	NM_001102247	-32080
chr3	93676999	93677491	.	493	Distal Intergenic	3	93541280	93615853	74574	2	540744	NM_001102247	-61146
chr3	93802092	93802540	.	449	Distal Intergenic	3	93832947	93931332	98386	1	528986	NM_001206930	-30407
chr3	93956115	93956541	.	427	Promoter (<=1kb)	3	93934631	93956227	21597	2	507240	NM_001075307	0
chr3	94277018	94277219	.	202	Promoter (<=1kb)	3	94255802	94277723	21922	2	539753	NM_001098106	504
chr3	94277662	94277963	.	302	Promoter (<=1kb)	3	94255802	94277723	21922	2	539753	NM_001098106	0
chr3	94301002	94301697	.	696	Promoter (<=1kb)	3	94301168	94302808	1641	1	538901	NM_001080737	0
chr3	94437095	94437800	.	706	Promoter (<=1kb)	3	94437449	94540297	102849	1	511254	NM_001206991	0
chr3	94702229	94702704	.	476	Promoter (<=1kb)	3	94540519	94702570	162052	2	511255	NM_001075505	0
chr3	94802552	94803283	.	732	Promoter (<=1kb)	3	94802846	94942196	139351	1	535998	NM_001098087	0
chr3	95059220	95059431	.	212	Promoter (<=1kb)	3	95012094	95059039	46946	2	522791	NM_001077953	-181
chr3	95344255	95344895	.	641	Promoter (1-2kb)	3	95338366	95342769	4404	2	505691	NM_001101054	-1486
chr3	95351294	95351827	.	534	Promoter (<=1kb)	3	95351469	95849095	497627	1	531770	NM_001046318	0
chr3	97776173	97776840	.	668	Promoter (<=1kb)	3	97776435	97942867	166433	1	534169	NM_001046371	0
chr3	98834196	98834712	.	517	Distal Intergenic	3	98850503	98852477	1975	2	787258	NM_001206322	17765
chr3	98924093	98924473	.	381	Promoter (<=1kb)	3	98887958	98924179	36222	2	509965	NM_001046044	0
chr3	98936343	98936734	.	392	Distal Intergenic	3	98940131	98990375	50245	1	510012	NM_001206662	-3397
chr3	99026781	99027126	.	346	Distal Intergenic	3	99012360	99020613	8254	1	518657	NM_001192495	14421
chr3	99420939	99421252	.	314	Distal Intergenic	3	99338370	99358593	20224	2	540149	NM_001076202	-62346
chr3	99527119	99527807	.	689	Promoter (<=1kb)	3	99527442	99573216	45775	1	525647	NM_001035358	0
chr3	99772235	99772783	.	549	Promoter (<=1kb)	3	99750259	99772626	22368	2	618779	NM_001191381	0
chr3	99798979	99799654	.	676	Promoter (<=1kb)	3	99799405	99817769	18365	1	337889	NM_001045873	0
chr3	99799769	99800546	.	778	Promoter (<=1kb)	3	99790148	99799423	9276	2	613899	NM_001034745	-346
chr3	99843888	99844429	.	542	Promoter (<=1kb)	3	99817728	99843507	25780	2	100140639	NM_001130766	-381
chr3	99884275	99884591	.	317	Intron (NM_001024485/506551, intron 2 of 22)	3	99869871	99893598	23728	1	506551	NM_001024485	14404
chr3	99961794	99962392	.	599	Promoter (<=1kb)	3	99963094	100063831	100738	1	286865	NM_174796	-702
chr3	100332593	100333247	.	655	Promoter (<=1kb)	3	100332922	100369992	37071	1	785293	NM_001191196	0
chr3	100381416	100382730	.	1315	Promoter (<=1kb)	3	100376386	100380589	4204	2	785268	NM_001102338	-827
chr3	100488626	100489285	.	660	Promoter (<=1kb)	3	100461064	100489061	27998	2	512427	NM_001038088	0
chr3	100516776	100517417	.	642	Promoter (<=1kb)	3	100505194	100516929	11736	2	618607	NM_001076513	0
chr3	100551100	100551409	.	310	Promoter (<=1kb)	3	100551342	100565153	13812	1	281997	NM_174431	0
chr3	100570867	100571482	.	616	Promoter (<=1kb)	3	100566188	100571190	5003	2	513433	NM_001015588	0
chr3	100579200	100579963	.	764	Distal Intergenic	3	100566188	100571190	5003	2	513433	NM_001015588	-8010
chr3	100721913	100722740	.	828	Promoter (<=1kb)	3	100722449	100731012	8564	1	513051	NM_001046135	0
chr3	101040281	101040539	.	259	Promoter (<=1kb)	3	101040409	101048376	7968	1	513646	NM_001098961	0
chr3	101059055	101059503	.	449	Promoter (<=1kb)	3	101059252	101173087	113836	1	534063	NM_001083474	0
chr3	101197307	101197721	.	415	Downstream (2-3kb)	3	101200435	101205864	5430	2	615438	NM_001101241	8143
chr3	101201096	101201575	.	480	3' UTR	3	101200435	101205864	5430	2	615438	NM_001101241	4289
chr3	101206009	101206698	.	690	Promoter (<=1kb)	3	101200435	101205864	5430	2	615438	NM_001101241	-145
chr3	101212876	101213485	.	610	Promoter (<=1kb)	3	101208351	101213224	4874	2	504282	NM_001075153	0
chr3	101213607	101213845	.	239	Promoter (<=1kb)	3	101208351	101213224	4874	2	504282	NM_001075153	-383
chr3	101235028	101235311	.	284	Promoter (<=1kb)	3	101232561	101235097	2537	2	404140	NM_001025317	0
chr3	101266760	101267008	.	249	Promoter (<=1kb)	3	101248079	101266825	18747	2	533161	NM_001101147	0
chr3	101354683	101355407	.	725	Promoter (<=1kb)	3	101355060	101371049	15990	1	540738	NM_001038572	0
chr3	101392391	101392844	.	454	Exon (NM_001076941/616005, exon 6 of 15)	3	101355060	101371049	15990	1	540738	NM_001038572	37331
chr3	101393001	101393404	.	404	Intron (NM_001076941/616005, intron 5 of 14)	3	101355060	101371049	15990	1	540738	NM_001038572	37941
chr3	101700980	101701421	.	442	Promoter (<=1kb)	3	101701193	101832067	130875	1	540516	NM_001046479	0
chr3	101841369	101841782	.	414	Promoter (<=1kb)	3	101832443	101841609	9167	2	508127	NM_001075346	0
chr3	102068724	102069253	.	530	Downstream (<1kb)	3	102069525	102079668	10144	2	100125390	NM_001105030	10415
chr3	102083772	102084499	.	728	Promoter (<=1kb)	3	102080669	102084006	3338	2	505684	NM_001038038	0
chr3	102089323	102089807	.	485	Promoter (<=1kb)	3	102085998	102089549	3552	2	768224	NM_001078099	0
chr3	102111215	102111785	.	571	Promoter (<=1kb)	3	102091624	102111251	19628	2	523399	NM_001105390	0
chr3	102339996	102340833	.	838	Promoter (<=1kb)	3	102340687	102340753	67	1	100313294	NR_031311	0
chr3	102382553	102382825	.	273	Promoter (<=1kb)	3	102343086	102382969	39884	2	512622	NM_001206316	144
chr3	102382937	102383421	.	485	Promoter (<=1kb)	3	102343086	102382969	39884	2	512622	NM_001206316	0
chr3	102572799	102573510	.	712	Distal Intergenic	3	102414014	102498301	84288	2	512072	NM_001101079	-74498
chr3	102649894	102650502	.	609	Promoter (<=1kb)	3	102650216	102654974	4759	1	540348	NM_001034703	0
chr3	102659011	102659336	.	326	Promoter (<=1kb)	3	102655155	102659042	3888	2	515376	NM_001082436	0
chr3	102667145	102667530	.	386	Exon (NM_001192663/528492, exon 9 of 12)	3	102655155	102659042	3888	2	515376	NM_001082436	-8103
chr3	102838876	102839299	.	424	Promoter (<=1kb)	3	102839305	102846240	6936	1	512041	NM_001034417	-6
chr3	103395386	103395632	.	247	Promoter (<=1kb)	3	103390076	103395435	5360	2	532460	NM_001075962	0
chr3	103432121	103432679	.	559	Promoter (<=1kb)	3	103432470	103438941	6472	1	614073	NM_001040575	0
chr3	103471751	103472579	.	829	Promoter (<=1kb)	3	103464627	103471995	7369	2	507125	NM_001034279	0
chr3	103539545	103539986	.	442	Promoter (<=1kb)	3	103520069	103539604	19536	2	287023	NM_174815	0
chr3	103565221	103565675	.	455	Promoter (<=1kb)	3	103546001	103565396	19396	2	513428	NM_001075618	0
chr3	103720175	103720688	.	514	Promoter (<=1kb)	3	103716693	103720411	3719	2	539294	NM_001102228	0
chr3	103880414	103880916	.	503	Distal Intergenic	3	104015493	104031213	15721	1	531794	NM_001205990	-134577
chr3	104108815	104109825	.	1011	Distal Intergenic	3	104021061	104024316	3256	2	515664	NM_001205816	-84499
chr3	104537985	104538274	.	290	Distal Intergenic	3	104701023	104706947	5925	1	319094	NM_175714	-162749
chr3	105232127	105232592	.	466	Promoter (<=1kb)	3	105201096	105232516	31421	2	506131	NM_001077858	0
chr3	105348477	105348912	.	436	Promoter (<=1kb)	3	105348797	105350138	1342	1	504742	NM_001080726	0
chr3	105509493	105510309	.	817	Promoter (<=1kb)	3	105445542	105510073	64532	2	534003	NM_001034598	0
chr3	105624206	105624432	.	227	Distal Intergenic	3	105632528	105644310	11783	2	538883	NM_001081608	19878
chr3	105675199	105675435	.	237	Promoter (1-2kb)	3	105658015	105673411	15397	2	521549	NM_001102063	-1788
chr3	105757073	105757543	.	471	Promoter (<=1kb)	3	105710017	105757346	47330	2	514465	NM_001075670	0
chr3	105866847	105867665	.	819	Promoter (<=1kb)	3	105824803	105867157	42355	2	538104	NM_001192928	0
chr3	105974040	105974563	.	524	Promoter (<=1kb)	3	105894662	105974325	79664	2	527058	NM_001205939	0
chr3	106065493	106066562	.	1070	Promoter (<=1kb)	3	106037112	106065725	28614	2	504519	NM_001035010	0
chr3	106204689	106205072	.	384	Promoter (<=1kb)	3	106204847	106248823	43977	1	535006	NM_001192840	0
chr3	106344351	106344619	.	269	Promoter (<=1kb)	3	106328184	106344433	16250	2	787681	NM_001098161	0
chr3	106493284	106493605	.	322	Promoter (<=1kb)	3	106494310	106507738	13429	1	534576	NM_001083724	-705
chr3	106912698	106912904	.	207	Intron (NM_001143860/506730, intron 3 of 94)	3	106589750	106930399	340650	2	506730	NM_001143860	17495
chr3	106975913	106976402	.	490	Promoter (<=1kb)	3	106970601	106976098	5498	2	338057	NM_176652	0
chr3	106998731	106999102	.	372	Promoter (<=1kb)	3	106986683	106998848	12166	2	615039	NM_001101236	0
chr3	107111504	107112046	.	543	Promoter (<=1kb)	3	107111985	107117816	5832	1	539291	NM_001038565	0
chr3	107121507	107122030	.	524	Promoter (<=1kb)	3	107121920	107136340	14421	1	617367	NM_001076456	0
chr3	107953273	107953706	.	434	5' UTR	3	107941135	107957939	16805	2	537675	NM_001098092	4233
chr3	107970954	107971417	.	464	Promoter (<=1kb)	3	107971383	107997697	26315	1	523250	NM_001034548	0
chr3	108006754	108007403	.	650	Distal Intergenic	3	107971383	107997697	26315	1	523250	NM_001034548	35371
chr3	108016902	108017222	.	321	Distal Intergenic	3	107971383	107997697	26315	1	523250	NM_001034548	45519
chr3	108062785	108063116	.	332	Promoter (<=1kb)	3	108063069	108103482	40414	1	509960	NM_001035080	0
chr3	108108865	108109077	.	213	Promoter (<=1kb)	3	108108908	108112891	3984	1	512062	NM_001075550	0
chr3	108109220	108109517	.	298	Promoter (<=1kb)	3	108108908	108112891	3984	1	512062	NM_001075550	312
chr3	108338972	108339225	.	254	Promoter (<=1kb)	3	108339181	108354529	15349	1	525944	NM_001205924	0
chr3	108367923	108368393	.	471	Promoter (<=1kb)	3	108368114	108394597	26484	1	540599	NM_001024572	0
chr3	108409487	108409736	.	250	Promoter (2-3kb)	3	108403025	108412406	9382	2	535344	NM_001102187	2670
chr3	108412304	108412966	.	663	Promoter (<=1kb)	3	108403025	108412406	9382	2	535344	NM_001102187	0
chr3	108413549	108414056	.	508	Promoter (1-2kb)	3	108403025	108412406	9382	2	535344	NM_001102187	-1143
chr3	109431223	109431499	.	277	Promoter (<=1kb)	3	109431471	109437175	5705	1	508928	NM_001192201	0
chr3	109469426	109469698	.	273	Intron (NM_001045904/504974, intron 7 of 9)	3	109482126	109484588	2463	1	618089	NM_001083781	-12428
chr3	109481996	109482595	.	600	Promoter (<=1kb)	3	109482126	109484588	2463	1	618089	NM_001083781	0
chr3	109490071	109490373	.	303	Promoter (<=1kb)	3	109490894	109526504	35611	1	515723	NM_001075727	-521
chr3	109490538	109490960	.	423	Promoter (<=1kb)	3	109490894	109526504	35611	1	515723	NM_001075727	0
chr3	109550666	109550895	.	230	Promoter (<=1kb)	3	109537600	109551436	13837	2	504513	NM_001162534	541
chr3	109624667	109625398	.	732	Promoter (<=1kb)	3	109552464	109624980	72517	2	505228	NM_001205565	0
chr3	109644326	109644946	.	621	Distal Intergenic	3	109552464	109624980	72517	2	505228	NM_001205565	-19346
chr3	109671337	109671797	.	461	Distal Intergenic	3	109676934	109691951	15018	1	538669	NM_001076120	-5137
chr3	109676602	109677037	.	436	Promoter (<=1kb)	3	109676934	109691951	15018	1	538669	NM_001076120	0
chr3	109872780	109873397	.	618	Promoter (<=1kb)	3	109752044	109872729	120686	2	406231	NM_001001133	-51
chr3	109914069	109914406	.	338	Promoter (<=1kb)	3	109877713	109914109	36397	2	522972	NM_001205899	0
chr3	110020726	110020967	.	242	Promoter (<=1kb)	3	110021003	110047343	26341	1	508363	NM_001192177	-36
chr3	110021078	110021419	.	342	Promoter (<=1kb)	3	110021003	110047343	26341	1	508363	NM_001192177	75
chr3	110137253	110138072	.	820	Promoter (<=1kb)	3	110137561	110174101	36541	1	516919	NM_001015615	0
chr3	110210832	110211663	.	832	Promoter (<=1kb)	3	110202077	110210854	8778	2	505994	NM_001045931	0
chr3	110557676	110558208	.	533	Promoter (<=1kb)	3	110557930	110565906	7977	1	618226	NM_001206291	0
chr3	110622904	110623175	.	272	Promoter (<=1kb)	3	110596661	110623002	26342	2	527379	NM_001205509	0
chr3	110835094	110835455	.	362	Promoter (<=1kb)	3	110835276	110839537	4262	1	512753	NM_001098950	0
chr3	112338019	112338443	.	425	Distal Intergenic	3	112396798	112440868	44071	1	522462	NM_001075832	-58355
chr3	112360980	112361385	.	406	Distal Intergenic	3	112396798	112440868	44071	1	522462	NM_001075832	-35413
chr3	112454578	112455406	.	829	Promoter (<=1kb)	3	112454968	112584287	129320	1	506913	NM_001101877	0
chr3	112968089	112968525	.	437	Promoter (<=1kb)	3	112968441	113012711	44271	1	509587	NM_001191389	0
chr3	113257366	113257618	.	253	Distal Intergenic	3	113301530	113424530	123001	1	286792	NM_174762	-43912
chr3	113344685	113344829	.	145	Intron (NM_174762/286792, intron 1 of 4)	3	113301530	113424530	123001	1	286792	NM_174762	43155
chr3	113528879	113529210	.	332	Distal Intergenic	3	113586057	113672155	86099	1	541151	NM_001206066	-56847
chr3	114115585	114116430	.	846	Promoter (<=1kb)	3	114114052	114115776	1725	2	788039	NM_001102348	0
chr3	114534985	114535298	.	314	Distal Intergenic	3	114611991	114633955	21965	1	520462	NM_001144088	-76693
chr3	116552053	116552307	.	255	Promoter (<=1kb)	3	116552279	116565322	13044	1	540493	NM_001083497	0
chr3	117122850	117123129	.	280	Intron (NM_001102308/616994, intron 1 of 17)	3	117074079	117235567	161489	1	616994	NM_001102308	48771
chr3	117141858	117142565	.	708	Intron (NM_001102308/616994, intron 1 of 17)	3	117074079	117235567	161489	1	616994	NM_001102308	67779
chr3	117353680	117354310	.	631	Promoter (<=1kb)	3	117354167	117399775	45609	1	617083	NM_001076443	0
chr3	117409771	117410657	.	887	Promoter (<=1kb)	3	117410492	117440409	29918	1	790815	NM_001083804	0
chr3	117469919	117470481	.	563	Distal Intergenic	3	117441999	117464070	22072	1	524380	NM_001205909	27920
chr3	117525950	117526555	.	606	Promoter (<=1kb)	3	117501479	117526205	24727	2	514223	NM_001075655	0
chr3	117547524	117548070	.	547	Downstream (2-3kb)	3	117550263	117552324	2062	2	531384	NM_001075949	4254
chr3	117599592	117599968	.	377	Distal Intergenic	3	117559078	117589984	30907	2	512237	NM_001192317	-9608
chr3	117638769	117639138	.	370	Promoter (<=1kb)	3	117639171	117698475	59305	1	504984	NM_001192044	-33
chr3	117745623	117745923	.	301	Distal Intergenic	3	117716914	117735628	18715	1	617358	NM_001206273	28709
chr3	118513096	118513922	.	827	Distal Intergenic	3	118884990	118923959	38970	2	338060	NM_176655	410037
chr3	119505652	119506040	.	389	Distal Intergenic	3	119662082	119666681	4600	2	617407	NM_001195051	160641
chr3	119575358	119575602	.	245	Distal Intergenic	3	119662082	119666681	4600	2	617407	NM_001195051	91079
chr3	119666586	119666913	.	328	Promoter (<=1kb)	3	119662082	119666681	4600	2	617407	NM_001195051	0
chr3	119952423	119953733	.	1311	Distal Intergenic	3	119882799	119882888	90	1	102465117	NR_107719	69624
chr3	119953845	119954166	.	322	Distal Intergenic	3	119882799	119882888	90	1	102465117	NR_107719	71046
chr3	119958148	119958338	.	191	Distal Intergenic	3	119882799	119882888	90	1	102465117	NR_107719	75349
chr3	119972903	119973351	.	449	Distal Intergenic	3	119882799	119882888	90	1	102465117	NR_107719	90104
chr3	120334992	120335253	.	262	Promoter (<=1kb)	3	120329404	120335084	5681	2	512153	NM_001244226	0
chr3	120371965	120372396	.	432	Promoter (<=1kb)	3	120373077	120389114	16038	1	505297	NM_001034238	-681
chr3	120372845	120373162	.	318	Promoter (<=1kb)	3	120373077	120389114	16038	1	505297	NM_001034238	0
chr3	120413436	120414208	.	773	Distal Intergenic	3	120373077	120389114	16038	1	505297	NM_001034238	40359
chr3	120452156	120452465	.	310	Distal Intergenic	3	120482836	120511027	28192	1	511612	NM_001046092	-30371
chr3	120452999	120453452	.	454	Distal Intergenic	3	120482836	120511027	28192	1	511612	NM_001046092	-29384
chr3	120482062	120482388	.	327	Promoter (<=1kb)	3	120482836	120511027	28192	1	511612	NM_001046092	-448
chr3	120482526	120482983	.	458	Promoter (<=1kb)	3	120482836	120511027	28192	1	511612	NM_001046092	0
chr3	120512129	120512755	.	627	Distal Intergenic	3	120482836	120511027	28192	1	511612	NM_001046092	29293
chr3	120600838	120601566	.	729	Distal Intergenic	3	120612797	120622236	9440	2	373543	NM_183407	20670
chr3	120622066	120622831	.	766	Promoter (<=1kb)	3	120612797	120622236	9440	2	373543	NM_183407	0
chr3	120709897	120710138	.	242	Promoter (<=1kb)	3	120665993	120709451	43459	2	507503	NM_001038669	-446
chr3	120736593	120736873	.	281	Promoter (<=1kb)	3	120728098	120736639	8542	2	506946	NM_001098893	0
chr3	120743439	120744780	.	1342	Promoter (<=1kb)	3	120743880	120757740	13861	1	614733	NM_001040580	0
chr3	120965784	120967586	.	1803	Distal Intergenic	3	120838418	120848662	10245	2	613842	NM_001083506	-117122
chr3	120967710	120969135	.	1426	Distal Intergenic	3	120838418	120848662	10245	2	613842	NM_001083506	-119048
chr4	57792	57933	.	142	Distal Intergenic	4	582621	607055	24435	2	782902	NM_001083528	549122
chr4	153927	154198	.	272	Distal Intergenic	4	582621	607055	24435	2	782902	NM_001083528	452857
chr4	154919	155338	.	420	Distal Intergenic	4	582621	607055	24435	2	782902	NM_001083528	451717
chr4	155611	155793	.	183	Distal Intergenic	4	582621	607055	24435	2	782902	NM_001083528	451262
chr4	158169	158436	.	268	Distal Intergenic	4	582621	607055	24435	2	782902	NM_001083528	448619
chr4	158722	159233	.	512	Distal Intergenic	4	582621	607055	24435	2	782902	NM_001083528	447822
chr4	160835	160985	.	151	Distal Intergenic	4	582621	607055	24435	2	782902	NM_001083528	446070
chr4	167103	167241	.	139	Distal Intergenic	4	582621	607055	24435	2	782902	NM_001083528	439814
chr4	167655	167756	.	102	Distal Intergenic	4	582621	607055	24435	2	782902	NM_001083528	439299
chr4	169280	173472	.	4193	Distal Intergenic	4	582621	607055	24435	2	782902	NM_001083528	433583
chr4	189685	189831	.	147	Distal Intergenic	4	582621	607055	24435	2	782902	NM_001083528	417224
chr4	194966	195147	.	182	Distal Intergenic	4	582621	607055	24435	2	782902	NM_001083528	411908
chr4	195654	195794	.	141	Distal Intergenic	4	582621	607055	24435	2	782902	NM_001083528	411261
chr4	197339	198475	.	1137	Distal Intergenic	4	582621	607055	24435	2	782902	NM_001083528	408580
chr4	198598	198761	.	164	Distal Intergenic	4	582621	607055	24435	2	782902	NM_001083528	408294
chr4	199104	199496	.	393	Distal Intergenic	4	582621	607055	24435	2	782902	NM_001083528	407559
chr4	199604	199939	.	336	Distal Intergenic	4	582621	607055	24435	2	782902	NM_001083528	407116
chr4	200439	200571	.	133	Distal Intergenic	4	582621	607055	24435	2	782902	NM_001083528	406484
chr4	201035	201252	.	218	Distal Intergenic	4	582621	607055	24435	2	782902	NM_001083528	405803
chr4	201786	202751	.	966	Distal Intergenic	4	582621	607055	24435	2	782902	NM_001083528	404304
chr4	203509	203955	.	447	Distal Intergenic	4	582621	607055	24435	2	782902	NM_001083528	403100
chr4	204698	205041	.	344	Distal Intergenic	4	582621	607055	24435	2	782902	NM_001083528	402014
chr4	205251	205585	.	335	Distal Intergenic	4	582621	607055	24435	2	782902	NM_001083528	401470
chr4	206113	206359	.	247	Distal Intergenic	4	582621	607055	24435	2	782902	NM_001083528	400696
chr4	206539	207209	.	671	Distal Intergenic	4	582621	607055	24435	2	782902	NM_001083528	399846
chr4	208018	208223	.	206	Distal Intergenic	4	582621	607055	24435	2	782902	NM_001083528	398832
chr4	208387	208633	.	247	Distal Intergenic	4	582621	607055	24435	2	782902	NM_001083528	398422
chr4	208860	209629	.	770	Distal Intergenic	4	582621	607055	24435	2	782902	NM_001083528	397426
chr4	209814	210031	.	218	Distal Intergenic	4	582621	607055	24435	2	782902	NM_001083528	397024
chr4	210232	212215	.	1984	Distal Intergenic	4	582621	607055	24435	2	782902	NM_001083528	394840
chr4	213222	213846	.	625	Distal Intergenic	4	582621	607055	24435	2	782902	NM_001083528	393209
chr4	214085	214422	.	338	Distal Intergenic	4	582621	607055	24435	2	782902	NM_001083528	392633
chr4	216284	216779	.	496	Distal Intergenic	4	582621	607055	24435	2	782902	NM_001083528	390276
chr4	216885	217287	.	403	Distal Intergenic	4	582621	607055	24435	2	782902	NM_001083528	389768
chr4	225289	225459	.	171	Distal Intergenic	4	582621	607055	24435	2	782902	NM_001083528	381596
chr4	256317	256465	.	149	Distal Intergenic	4	582621	607055	24435	2	782902	NM_001083528	350590
chr4	260331	260476	.	146	Distal Intergenic	4	582621	607055	24435	2	782902	NM_001083528	346579
chr4	1063926	1064110	.	185	Distal Intergenic	4	582621	607055	24435	2	782902	NM_001083528	-456871
chr4	5454331	5454827	.	497	Promoter (<=1kb)	4	5454469	5459002	4534	1	538986	NM_001206714	0
chr4	8665778	8666045	.	268	Promoter (<=1kb)	4	8665915	8670065	4151	1	445417	NM_001101048	0
chr4	9254740	9255038	.	299	Distal Intergenic	4	9459764	9476603	16840	2	505060	NM_001025319	221565
chr4	9292084	9292393	.	310	Distal Intergenic	4	9459764	9476603	16840	2	505060	NM_001025319	184210
chr4	9476317	9477313	.	997	Promoter (<=1kb)	4	9459764	9476603	16840	2	505060	NM_001025319	0
chr4	9567432	9568307	.	876	Promoter (<=1kb)	4	9528494	9567797	39304	2	407996	NM_001001166	0
chr4	9764139	9765014	.	876	Promoter (<=1kb)	4	9764530	9771963	7434	1	784921	NM_001081623	0
chr4	9870241	9871031	.	791	Promoter (<=1kb)	4	9870973	9877235	6263	1	505408	NM_001101854	0
chr4	9925700	9926194	.	495	Distal Intergenic	4	9877589	9895506	17918	2	524650	NM_001040545	-30194
chr4	10186377	10186537	.	161	Promoter (<=1kb)	4	9939176	10186798	247623	2	511754	NM_001192301	261
chr4	10186666	10186983	.	318	Promoter (<=1kb)	4	9939176	10186798	247623	2	511754	NM_001192301	0
chr4	10187193	10187437	.	245	Promoter (<=1kb)	4	9939176	10186798	247623	2	511754	NM_001192301	-395
chr4	10600393	10600918	.	526	Promoter (<=1kb)	4	10600841	10732874	132034	1	535248	NM_001105413	0
chr4	11344919	11345317	.	399	Promoter (<=1kb)	4	11330481	11345001	14521	2	616526	NM_001099157	0
chr4	12065503	12065857	.	355	Promoter (1-2kb)	4	12063954	12076658	12705	1	618138	NM_001172519	1549
chr4	12672789	12673173	.	385	Promoter (<=1kb)	4	12645962	12673023	27062	2	281417	NM_001013588	0
chr4	12894759	12895887	.	1129	Promoter (<=1kb)	4	12881889	12895362	13474	2	507367	NM_001101883	0
chr4	12910430	12910761	.	332	Distal Intergenic	4	12881889	12895362	13474	2	507367	NM_001101883	-15068
chr4	13875430	13875584	.	155	Distal Intergenic	4	14054958	14079935	24978	2	767981	NM_001113317	204351
chr4	15276376	15277303	.	928	Promoter (<=1kb)	4	15276791	15320630	43840	1	539417	NM_001076160	0
chr4	15634803	15635620	.	818	Promoter (<=1kb)	4	15634972	15672063	37092	1	512321	NM_001192318	0
chr4	15695621	15696235	.	615	Promoter (<=1kb)	4	15692504	15695690	3187	2	512754	NM_001034427	0
chr4	16050646	16051116	.	471	Distal Intergenic	4	16192292	16355628	163337	2	535346	NM_001038168	304512
chr4	19048434	19049146	.	713	Promoter (<=1kb)	4	19041247	19048651	7405	2	327704	NM_175820	0
chr4	19065423	19065686	.	264	Distal Intergenic	4	19041247	19048651	7405	2	327704	NM_175820	-16772
chr4	20763424	20764859	.	1436	Promoter (<=1kb)	4	20764660	20766198	1539	1	767906	NM_001076985	0
chr4	20793572	20794052	.	481	Distal Intergenic	4	20764660	20766198	1539	1	767906	NM_001076985	28912
chr4	22196530	22196895	.	366	Promoter (1-2kb)	4	22099721	22194984	95264	2	540846	NM_001046492	-1546
chr4	25129404	25129868	.	465	Promoter (<=1kb)	4	25090910	25130458	39549	2	509032	NM_001075384	590
chr4	25130272	25130598	.	327	Promoter (<=1kb)	4	25090910	25130458	39549	2	509032	NM_001075384	0
chr4	25130704	25130909	.	206	Promoter (<=1kb)	4	25130874	25193494	62621	1	326579	NM_001104961	0
chr4	25244872	25245235	.	364	Promoter (<=1kb)	4	25245149	25283286	38138	1	526460	NM_001035362	0
chr4	26468662	26469665	.	1004	Distal Intergenic	4	26562724	26563847	1124	2	504248	NM_001102483	94182
chr4	28410335	28410628	.	294	Promoter (<=1kb)	4	28399604	28410459	10856	2	512375	NM_001105622	0
chr4	30224557	30225184	.	628	Distal Intergenic	4	30692952	30736157	43206	2	514631	NM_001104977	510973
chr4	30225313	30225938	.	626	Distal Intergenic	4	30692952	30736157	43206	2	514631	NM_001104977	510219
chr4	30736375	30736624	.	250	Promoter (<=1kb)	4	30692952	30736157	43206	2	514631	NM_001104977	-218
chr4	31155163	31156341	.	1179	Distal Intergenic	4	31454776	31459137	4362	1	280826	NM_173923	-298435
chr4	31551573	31552047	.	475	Distal Intergenic	4	31520443	31527812	7370	2	614074	NM_001113306	-23761
chr4	31662756	31662920	.	165	Distal Intergenic	4	31768351	31824072	55722	1	534697	NM_001076037	-105431
chr4	31701794	31702529	.	736	Distal Intergenic	4	31768351	31824072	55722	1	534697	NM_001076037	-65822
chr4	31768193	31768608	.	416	Promoter (<=1kb)	4	31768351	31824072	55722	1	534697	NM_001076037	0
chr4	31829497	31829759	.	263	Promoter (<=1kb)	4	31829701	31843771	14071	1	515127	NM_001077923	0
chr4	32135189	32135457	.	269	Promoter (<=1kb)	4	32116726	32135267	18542	2	534586	NM_001046380	0
chr4	32217348	32217649	.	302	Promoter (<=1kb)	4	32217580	32259876	42297	1	782956	NM_001082472	0
chr4	32314812	32315518	.	707	Promoter (<=1kb)	4	32315242	32394917	79676	1	613948	NM_001076299	0
chr4	32434094	32434312	.	219	Distal Intergenic	4	32315242	32394917	79676	1	613948	NM_001076299	118852
chr4	33143925	33144928	.	1004	Promoter (<=1kb)	4	33083037	33144192	61156	2	281092	NM_177494	0
chr4	33226818	33227159	.	342	Promoter (<=1kb)	4	33227059	33248620	21562	1	614280	NM_001078044	0
chr4	33298218	33298664	.	447	Distal Intergenic	4	33227059	33248620	21562	1	614280	NM_001078044	71159
chr4	37934745	37934963	.	219	Distal Intergenic	4	38153700	38673177	519478	1	282608	NM_001205987	-218737
chr4	43449539	43450312	.	774	Promoter (<=1kb)	4	43450254	43454106	3853	1	767911	NM_001076988	0
chr4	43547696	43548814	.	1119	Distal Intergenic	4	43450254	43454106	3853	1	767911	NM_001076988	97442
chr4	43690798	43691479	.	682	Promoter (<=1kb)	4	43598679	43690863	92185	2	531877	NM_001205991	0
chr4	44057681	44058440	.	760	Distal Intergenic	4	43916446	44034555	118110	2	100140763	NM_001205487	-23126
chr4	44363275	44364231	.	957	Promoter (<=1kb)	4	44363535	44424168	60634	1	100138038	NM_001191332	0
chr4	44482471	44483342	.	872	Promoter (<=1kb)	4	44427621	44482558	54938	2	541291	NM_001015680	0
chr4	44517098	44517348	.	251	Promoter (<=1kb)	4	44517271	44531443	14173	1	534546	NM_001034613	0
chr4	44568903	44569349	.	447	Promoter (<=1kb)	4	44569120	44582371	13252	1	530186	NM_001015639	0
chr4	45418047	45418293	.	247	Promoter (<=1kb)	4	45330007	45418109	88103	2	519409	NM_001099704	0
chr4	46152656	46153198	.	543	Distal Intergenic	4	46202224	46293391	91168	1	539121	NM_001082451	-49026
chr4	46180842	46181814	.	973	Distal Intergenic	4	46202224	46293391	91168	1	539121	NM_001082451	-20410
chr4	46200477	46201315	.	839	Promoter (<=1kb)	4	46202224	46293391	91168	1	539121	NM_001082451	-909
chr4	46201880	46202359	.	480	Promoter (<=1kb)	4	46202224	46293391	91168	1	539121	NM_001082451	0
chr4	46639682	46639889	.	208	Promoter (<=1kb)	4	46586607	46640201	53595	2	615644	NM_001076939	312
chr4	46640002	46640337	.	336	Promoter (<=1kb)	4	46586607	46640201	53595	2	615644	NM_001076939	0
chr4	46646931	46647404	.	474	Promoter (<=1kb)	4	46647157	46670710	23554	1	510686	NM_001076829	0
chr4	46954096	46954554	.	459	Promoter (<=1kb)	4	46701668	46955175	253508	2	534448	NM_001166367	621
chr4	47179348	47180376	.	1029	Promoter (<=1kb)	4	47150517	47180200	29684	2	615728	NM_001110088	0
chr4	47270260	47270531	.	272	Distal Intergenic	4	47150517	47180200	29684	2	615728	NM_001110088	-90060
chr4	47361051	47362363	.	1313	Promoter (<=1kb)	4	47321227	47361906	40680	2	520472	NM_001244141	0
chr4	47813372	47814806	.	1435	Distal Intergenic	4	47988419	48021443	33025	1	530001	NM_001102125	-173613
chr4	48264479	48265521	.	1043	Promoter (<=1kb)	4	48265379	48296504	31126	1	515320	NM_001046196	0
chr4	48265998	48266386	.	389	Promoter (<=1kb)	4	48265379	48296504	31126	1	515320	NM_001046196	619
chr4	48572397	48572861	.	465	Promoter (<=1kb)	4	48572836	48589347	16512	1	511017	NM_001101937	0
chr4	48591458	48591955	.	498	Promoter (<=1kb)	4	48591727	48643613	51887	1	511018	NM_001038075	0
chr4	48758402	48759368	.	967	Promoter (<=1kb)	4	48759142	48773761	14620	1	524139	NM_001192592	0
chr4	49637819	49638651	.	833	Distal Intergenic	4	49680896	49717936	37041	1	518005	NM_001046235	-42245
chr4	49987041	49987699	.	659	Promoter (<=1kb)	4	49987458	50048659	61202	1	510042	NM_001075427	0
chr4	51455686	51456414	.	729	Promoter (<=1kb)	4	51187822	51456304	268483	2	280933	NM_173961	0
chr4	51546113	51546915	.	803	Promoter (<=1kb)	4	51491707	51546693	54987	2	493728	NM_001012998	0
chr4	51735492	51735854	.	363	Promoter (<=1kb)	4	51622339	51735566	113228	2	280855	NM_001012999	0
chr4	52224884	52225145	.	262	Promoter (<=1kb)	4	52169916	52224938	55023	2	534965	NM_001046390	0
chr4	52644672	52644901	.	230	Distal Intergenic	4	52282339	52499413	217075	1	539016	NM_001083739	362333
chr4	55292269	55292578	.	310	Promoter (<=1kb)	4	55292489	55294306	1818	1	100847946	NR_046270	0
chr4	55467187	55467854	.	668	Distal Intergenic	4	55560579	55618386	57808	1	541075	NM_001078031	-92725
chr4	55560218	55560620	.	403	Promoter (<=1kb)	4	55560579	55618386	57808	1	541075	NM_001078031	0
chr4	55886756	55887399	.	644	Promoter (<=1kb)	4	55863959	55887646	23688	2	541283	NM_001034729	247
chr4	55887550	55888108	.	559	Promoter (<=1kb)	4	55863959	55887646	23688	2	541283	NM_001034729	0
chr4	55987497	55987670	.	174	Intron (NM_001083395/508663, intron 10 of 11)	4	55863959	55887646	23688	2	541283	NM_001034729	-99851
chr4	56119400	56119971	.	572	Promoter (<=1kb)	4	55985103	56119408	134306	2	508663	NM_001083395	0
chr4	56760976	56761726	.	751	Distal Intergenic	4	55985103	56119408	134306	2	508663	NM_001083395	-641568
chr4	59587647	59588283	.	637	Promoter (<=1kb)	4	59588215	59594298	6084	1	614615	NM_001076339	0
chr4	60831078	60831386	.	309	Distal Intergenic	4	60949047	61070778	121732	2	511767	NM_001034409	239392
chr4	61070443	61071426	.	984	Promoter (<=1kb)	4	60949047	61070778	121732	2	511767	NM_001034409	0
chr4	61302596	61303394	.	799	Promoter (<=1kb)	4	61204174	61302729	98556	2	408000	NM_001001168	0
chr4	61402713	61403164	.	452	Promoter (<=1kb)	4	61402841	61438886	36046	1	512265	NM_001075558	0
chr4	61975560	61976439	.	880	Distal Intergenic	4	61850757	61940801	90045	1	524676	NM_001206782	124803
chr4	63730102	63730581	.	480	Distal Intergenic	4	63255358	63708251	452894	2	535387	NM_001192853	-21851
chr4	63733701	63734277	.	577	Distal Intergenic	4	63255358	63708251	452894	2	535387	NM_001192853	-25450
chr4	63767940	63768374	.	435	Distal Intergenic	4	63788270	63807504	19235	1	511858	NM_001037597	-19896
chr4	63788077	63788372	.	296	Promoter (<=1kb)	4	63788270	63807504	19235	1	511858	NM_001037597	0
chr4	63854635	63854908	.	274	Promoter (<=1kb)	4	63812248	63854573	42326	2	534182	NM_001046372	-62
chr4	63863075	63863262	.	188	Distal Intergenic	4	63812248	63854573	42326	2	534182	NM_001046372	-8502
chr4	63906239	63907014	.	776	Distal Intergenic	4	63924310	63926882	2573	1	514920	NM_001102013	-17296
chr4	64010122	64010343	.	222	Distal Intergenic	4	64014974	64018570	3597	1	615136	NM_001046553	-4631
chr4	65758032	65758649	.	618	Promoter (<=1kb)	4	65704795	65758270	53476	2	408010	NM_001097566	0
chr4	65806286	65806788	.	503	Promoter (<=1kb)	4	65806682	65816130	9449	1	533374	NM_001037610	0
chr4	66052935	66054161	.	1227	Promoter (<=1kb)	4	65961976	66053326	91351	2	615645	NM_001105443	0
chr4	66068454	66068765	.	312	Distal Intergenic	4	65961976	66053326	91351	2	615645	NM_001105443	-15128
chr4	66213655	66214170	.	516	Promoter (<=1kb)	4	66180972	66213782	32811	2	615685	NM_001101246	0
chr4	66325698	66326347	.	650	Promoter (<=1kb)	4	66266671	66325778	59108	2	538919	NM_001197032	0
chr4	66328472	66328720	.	249	Promoter (<=1kb)	4	66328677	66340716	12040	1	615718	NM_001076391	0
chr4	68407157	68407365	.	209	Promoter (<=1kb)	4	68323938	68407181	83244	2	535589	NM_001046409	0
chr4	68473412	68473955	.	544	Promoter (<=1kb)	4	68473893	68582089	108197	1	512002	NM_001046106	0
chr4	69124836	69125690	.	855	Promoter (<=1kb)	4	69125496	69297030	171535	1	616545	NM_001038214	0
chr4	69655333	69655671	.	339	Promoter (<=1kb)	4	69587802	69655430	67629	2	508836	NM_001075375	0
chr4	69733809	69735175	.	1367	Promoter (<=1kb)	4	69735135	69744612	9478	1	507564	NM_001045975	0
chr4	69782791	69783022	.	232	Promoter (<=1kb)	4	69748358	69782790	34433	2	510807	NM_001077899	-1
chr4	69948011	69948312	.	302	Promoter (1-2kb)	4	69949480	69949547	68	1	790977	NR_031269	-1168
chr4	70734982	70735829	.	848	Promoter (<=1kb)	4	70735436	70738240	2805	1	510767	NM_001046061	0
chr4	70844747	70845191	.	445	Promoter (<=1kb)	4	70844990	71041083	196094	1	537304	NM_001192901	0
chr4	72332196	72332685	.	490	Intron (NM_001075350/508319, intron 1 of 7)	4	72319448	72341747	22300	2	508319	NM_001075350	9062
chr4	74532678	74533157	.	480	Promoter (<=1kb)	4	74533033	74559892	26860	1	613957	NM_001080314	0
chr4	74573921	74574294	.	374	Promoter (<=1kb)	4	74573977	74586408	12432	1	514142	NM_001079592	0
chr4	74774722	74774957	.	236	Distal Intergenic	4	74573977	74586408	12432	1	514142	NM_001079592	200745
chr4	74864855	74865299	.	445	Distal Intergenic	4	74573977	74586408	12432	1	514142	NM_001079592	290878
chr4	76522399	76522967	.	569	Promoter (<=1kb)	4	76522735	76531885	9151	1	767855	NM_001076967	0
chr4	76603307	76604171	.	865	Promoter (2-3kb)	4	76550183	76601290	51108	2	506450	NM_001193211	-2017
chr4	76611104	76611586	.	483	Distal Intergenic	4	76550183	76601290	51108	2	506450	NM_001193211	-9814
chr4	76688925	76689640	.	716	Promoter (<=1kb)	4	76689382	76701171	11790	1	613618	NM_001038197	0
chr4	76712961	76713730	.	770	Promoter (<=1kb)	4	76709520	76713230	3711	2	281418	NM_178320	0
chr4	76747798	76748271	.	474	Distal Intergenic	4	76731939	76741841	9903	2	537266	NM_001205533	-5957
chr4	76843957	76845118	.	1162	Distal Intergenic	4	76758600	76831537	72938	2	534599	NM_001076030	-12420
chr4	76859119	76859803	.	685	Promoter (<=1kb)	4	76859676	76862454	2779	1	508729	NM_001206433	0
chr4	76917197	76917717	.	521	Promoter (<=1kb)	4	76917639	76988089	70451	1	533678	NM_001075997	0
chr4	77129394	77129669	.	276	Promoter (<=1kb)	4	77121693	77129493	7801	2	507409	NM_001035047	0
chr4	77192108	77192822	.	715	Promoter (<=1kb)	4	77192600	77200482	7883	1	281991	NM_174428	0
chr4	77228139	77228686	.	548	Distal Intergenic	4	77192600	77200482	7883	1	281991	NM_174428	35539
chr4	77335471	77335838	.	368	Promoter (<=1kb)	4	77284044	77335575	51532	2	504596	NM_001097571	0
chr4	77371071	77371347	.	277	Promoter (<=1kb)	4	77371264	77465908	94645	1	505736	NM_001034256	0
chr4	77514815	77515504	.	690	Promoter (<=1kb)	4	77478844	77515102	36259	2	513665	NM_001083422	0
chr4	78126778	78127146	.	369	Promoter (<=1kb)	4	78121751	78126851	5101	2	532842	NM_001038679	0
chr4	78144260	78144615	.	356	Promoter (<=1kb)	4	78144554	78147222	2669	1	538970	NM_001076140	0
chr4	80928663	80929631	.	969	Promoter (<=1kb)	4	80158559	80928952	770394	2	100125578	NM_001105036	0
chr4	81076194	81077474	.	1281	Promoter (<=1kb)	4	80954408	81075991	121584	2	511147	NM_001206622	-203
chr4	81244221	81244872	.	652	Promoter (<=1kb)	4	81187581	81244481	56901	2	538477	NM_001034644	0
chr4	82518003	82518230	.	228	Distal Intergenic	4	82296052	82507743	211692	1	614722	NM_001098130	221951
chr4	82786142	82786618	.	477	Promoter (<=1kb)	4	82786342	82793815	7474	1	613630	NM_001034740	0
chr4	85453165	85454063	.	899	Promoter (<=1kb)	4	85453524	85479598	26075	1	513000	NM_001192944	0
chr4	85917573	85918400	.	828	Promoter (<=1kb)	4	85863796	85918013	54218	2	615690	NM_001099147	0
chr4	87886835	87887081	.	247	Promoter (<=1kb)	4	87870932	87886883	15952	2	327714	NM_175829	0
chr4	88069666	88070404	.	739	Promoter (<=1kb)	4	87990940	88069978	79039	2	281577	NM_174219	0
chr4	88232178	88232569	.	392	Distal Intergenic	4	88202846	88222320	19475	1	353352	NM_001008413	29332
chr4	89190177	89190643	.	467	Distal Intergenic	4	89019864	89037983	18120	2	532626	NM_001075969	-152194
chr4	90046054	90046206	.	153	Distal Intergenic	4	89019864	89037983	18120	2	532626	NM_001075969	-1008071
chr4	91638718	91639297	.	580	Promoter (<=1kb)	4	91617006	91638634	21629	2	510277	NM_001205671	-84
chr4	91815448	91815882	.	435	Promoter (<=1kb)	4	91811881	91815279	3399	2	539985	NM_001205744	-169
chr4	91818905	91819229	.	325	Promoter (<=1kb)	4	91819168	91822149	2982	1	511918	NM_001083671	0
chr4	91873315	91874168	.	854	Promoter (<=1kb)	4	91873942	92296112	422171	1	404098	NM_205784	0
chr4	92531593	92531803	.	211	Promoter (<=1kb)	4	92500531	92531530	31000	2	507132	NM_001191390	-63
chr4	92582246	92582724	.	479	Intron (NM_001077841/504305, intron 1 of 14)	4	92569436	92586784	17349	2	504305	NM_001077841	4060
chr4	92586468	92587201	.	734	Promoter (<=1kb)	4	92569436	92586784	17349	2	504305	NM_001077841	0
chr4	92695482	92695971	.	490	Promoter (<=1kb)	4	92695804	92711401	15598	1	539444	NM_001046457	0
chr4	92719663	92720294	.	632	Promoter (<=1kb)	4	92720032	92743563	23532	1	539218	NM_001034665	0
chr4	92828534	92828893	.	360	Promoter (<=1kb)	4	92828697	92831381	2685	1	282405	NM_001045869	0
chr4	92834518	92834972	.	455	Distal Intergenic	4	92828697	92831381	2685	1	282405	NM_001045869	5821
chr4	92987523	92988068	.	546	Promoter (<=1kb)	4	92909741	92987982	78242	2	537183	NM_001098090	0
chr4	93141989	93142514	.	526	Promoter (<=1kb)	4	93142664	93333823	191160	1	532836	NM_001101143	-150
chr4	93450497	93451253	.	757	Promoter (<=1kb)	4	93450651	93544673	94023	1	509232	NM_001098002	0
chr4	93744646	93744964	.	319	Intron (NM_001037614/539313, intron 1 of 6)	4	93650711	93748860	98150	2	539313	NM_001037614	3896
chr4	93748447	93749034	.	588	Promoter (<=1kb)	4	93650711	93748860	98150	2	539313	NM_001037614	0
chr4	93861892	93862352	.	461	Promoter (<=1kb)	4	93862100	93922709	60610	1	505844	NM_001075227	0
chr4	94286698	94287024	.	327	Intron (NM_001082448/536616, intron 20 of 23)	4	94255083	94255174	92	1	100313352	NR_031203	31615
chr4	94289035	94289649	.	615	Intron (NM_001082448/536616, intron 20 of 23)	4	94255083	94255174	92	1	100313352	NR_031203	33952
chr4	94292431	94292690	.	260	Intron (NM_001082448/536616, intron 20 of 23)	4	94255083	94255174	92	1	100313352	NR_031203	37348
chr4	94301940	94302475	.	536	Intron (NM_001082448/536616, intron 20 of 23)	4	94255083	94255174	92	1	100313352	NR_031203	46857
chr4	94321656	94321858	.	203	Intron (NM_001082448/536616, intron 20 of 23)	4	94255083	94255174	92	1	100313352	NR_031203	66573
chr4	94322010	94322482	.	473	Intron (NM_001082448/536616, intron 20 of 23)	4	94255083	94255174	92	1	100313352	NR_031203	66927
chr4	94336989	94337850	.	862	Intron (NM_001082448/536616, intron 20 of 23)	4	94255083	94255174	92	1	100313352	NR_031203	81906
chr4	94338449	94338868	.	420	Intron (NM_001082448/536616, intron 20 of 23)	4	94255083	94255174	92	1	100313352	NR_031203	83366
chr4	94339747	94340440	.	694	Intron (NM_001082448/536616, intron 20 of 23)	4	94255083	94255174	92	1	100313352	NR_031203	84664
chr4	94443309	94443844	.	536	Promoter (<=1kb)	4	94264006	94443596	179591	2	536616	NM_001082448	0
chr4	94847866	94848223	.	358	Distal Intergenic	4	95025992	95232559	206568	1	508844	NM_001097999	-177769
chr4	95025855	95026361	.	507	Promoter (<=1kb)	4	95025992	95232559	206568	1	508844	NM_001097999	0
chr4	96113801	96114212	.	412	Intron (NM_001191504/407104, intron 2 of 31)	4	95795104	96196719	401616	2	407104	NM_001191504	82507
chr4	96761078	96761661	.	584	Promoter (<=1kb)	4	96468819	96761348	292530	2	616477	NM_001035475	0
chr4	96939847	96940337	.	491	Promoter (<=1kb)	4	96940087	97746097	806011	1	537690	NM_001102207	0
chr4	97974921	97975378	.	458	Promoter (<=1kb)	4	97939642	97974922	35281	2	613784	NM_001192941	0
chr4	98321469	98321873	.	405	Promoter (<=1kb)	4	98321779	98353161	31383	1	533785	NM_001035402	0
chr4	98817551	98817863	.	313	Distal Intergenic	4	98798511	98812610	14100	1	515475	NM_001105373	19040
chr4	98848711	98849569	.	859	Promoter (<=1kb)	4	98823743	98849109	25367	2	540606	NM_001046483	0
chr4	98974542	98975210	.	669	Distal Intergenic	4	98885797	98970046	84250	2	514257	NM_001075657	-4496
chr4	99335382	99336137	.	756	Promoter (<=1kb)	4	99184019	99335667	151649	2	540891	NM_001035432	0
chr4	99380136	99380548	.	413	Promoter (<=1kb)	4	99380491	99461012	80522	1	520924	NM_001130931	0
chr4	99826875	99827436	.	562	Promoter (<=1kb)	4	99750821	99827165	76345	2	541099	NM_203362	0
chr4	101729317	101729883	.	567	Promoter (<=1kb)	4	101603468	101729511	126044	2	785086	NM_001102533	0
chr4	102169261	102170291	.	1031	Distal Intergenic	4	102292874	102379468	86595	2	518832	NM_001192500	209177
chr4	102708475	102708745	.	271	Distal Intergenic	4	102643043	102653875	10833	2	523239	NM_001192577	-54600
chr4	102708870	102709177	.	308	Distal Intergenic	4	102643043	102653875	10833	2	523239	NM_001192577	-54995
chr4	102730593	102730719	.	127	Distal Intergenic	4	102782997	102852321	69325	1	540792	NM_001193208	-52278
chr4	102782513	102782826	.	314	Promoter (<=1kb)	4	102782997	102852321	69325	1	540792	NM_001193208	-171
chr4	102877204	102877820	.	617	Promoter (<=1kb)	4	102878437	102882748	4312	1	767923	NM_001076997	-617
chr4	102878115	102878885	.	771	Promoter (<=1kb)	4	102878437	102882748	4312	1	767923	NM_001076997	0
chr4	102894328	102895633	.	1306	Distal Intergenic	4	102878437	102882748	4312	1	767923	NM_001076997	15891
chr4	103518097	103518892	.	796	Promoter (<=1kb)	4	103472246	103518399	46154	2	513185	NM_001192344	0
chr4	103602894	103603397	.	504	Distal Intergenic	4	103472246	103518399	46154	2	513185	NM_001192344	-84495
chr4	103604388	103605368	.	981	Distal Intergenic	4	103472246	103518399	46154	2	513185	NM_001192344	-85989
chr4	103786521	103787157	.	637	Promoter (<=1kb)	4	103739638	103786978	47341	2	506910	NM_001075284	0
chr4	103842879	103843355	.	477	Promoter (<=1kb)	4	103826940	103843115	16176	2	514986	NM_001104979	0
chr4	103993962	103994340	.	379	Promoter (<=1kb)	4	103994755	104008951	14197	1	539345	NM_001205658	-415
chr4	104013161	104013902	.	742	Promoter (<=1kb)	4	104013540	104019158	5619	1	327713	NM_175828	0
chr4	104273266	104273660	.	395	Promoter (<=1kb)	4	104264742	104273391	8650	2	523435	NM_001037605	0
chr4	105003841	105004169	.	329	Promoter (<=1kb)	4	105004039	105014759	10721	1	515765	NM_001037466	0
chr4	105588903	105589285	.	383	Distal Intergenic	4	105521591	105525991	4401	2	780933	NM_001113727	-62912
chr4	105598848	105599065	.	218	Distal Intergenic	4	105521591	105525991	4401	2	780933	NM_001113727	-72857
chr4	105599361	105599637	.	277	Distal Intergenic	4	105521591	105525991	4401	2	780933	NM_001113727	-73370
chr4	105603155	105603534	.	380	Distal Intergenic	4	105521591	105525991	4401	2	780933	NM_001113727	-77164
chr4	105603658	105604249	.	592	Distal Intergenic	4	105521591	105525991	4401	2	780933	NM_001113727	-77667
chr4	105605378	105606056	.	679	Distal Intergenic	4	105521591	105525991	4401	2	780933	NM_001113727	-79387
chr4	105606842	105607126	.	285	Distal Intergenic	4	105521591	105525991	4401	2	780933	NM_001113727	-80851
chr4	105609010	105609249	.	240	Distal Intergenic	4	105521591	105525991	4401	2	780933	NM_001113727	-83019
chr4	105616863	105617100	.	238	Distal Intergenic	4	105521591	105525991	4401	2	780933	NM_001113727	-90872
chr4	105621448	105622895	.	1448	Distal Intergenic	4	105521591	105525991	4401	2	780933	NM_001113727	-95457
chr4	105624157	105625856	.	1700	Distal Intergenic	4	105521591	105525991	4401	2	780933	NM_001113727	-98166
chr4	105628876	105630327	.	1452	Distal Intergenic	4	105521591	105525991	4401	2	780933	NM_001113727	-102885
chr4	105651297	105652062	.	766	Distal Intergenic	4	105521591	105525991	4401	2	780933	NM_001113727	-125306
chr4	106677179	106677922	.	744	Promoter (<=1kb)	4	106677737	106694497	16761	1	531419	NM_001144104	0
chr4	106778909	106779487	.	579	Promoter (<=1kb)	4	106779398	106788375	8978	1	768226	NM_001078101	0
chr4	108100177	108100658	.	482	Promoter (<=1kb)	4	107718447	108100972	382526	2	788066	NM_001080370	314
chr4	111931252	111931788	.	537	Promoter (<=1kb)	4	111931201	112019195	87995	1	407228	NM_001193233	51
chr4	112081373	112081793	.	421	Distal Intergenic	4	112024328	112057416	33089	2	509106	NM_001193024	-23957
chr4	112215318	112216135	.	818	Promoter (<=1kb)	4	112198599	112215554	16956	2	415110	NM_001045879	0
chr4	112225524	112226088	.	565	Distal Intergenic	4	112198599	112215554	16956	2	415110	NM_001045879	-9970
chr4	112258392	112258899	.	508	Promoter (<=1kb)	4	112258742	112281753	23012	1	525559	NM_001205918	0
chr4	112365318	112365567	.	250	Distal Intergenic	4	112434258	112456811	22554	2	517496	NM_001192473	91244
chr4	112461875	112462080	.	206	Distal Intergenic	4	112434258	112456811	22554	2	517496	NM_001192473	-5064
chr4	112508048	112508423	.	376	Promoter (<=1kb)	4	112486137	112508291	22155	2	521998	NM_001035341	0
chr4	112630523	112630716	.	194	Exon (NM_174706/282659, exon 12 of 106)	4	112625941	112677621	51681	1	282659	NM_174706	4582
chr4	112681504	112681832	.	329	Promoter (<=1kb)	4	112681946	112712040	30095	1	100139854	NM_001191280	-114
chr4	112737390	112737936	.	547	Promoter (<=1kb)	4	112737745	112749406	11662	1	616659	NM_001076431	0
chr4	112749638	112750033	.	396	Promoter (2-3kb)	4	112749682	112752775	3094	2	508990	NM_001046020	2742
chr4	112791435	112791996	.	562	Promoter (<=1kb)	4	112791849	112813266	21418	1	788568	NM_001080373	0
chr4	113605483	113606353	.	871	Distal Intergenic	4	113625115	113629085	3971	1	789132	NM_001191251	-18762
chr4	113634479	113635162	.	684	Promoter (<=1kb)	4	113630210	113634516	4307	2	281066	NM_174017	0
chr4	113636209	113636588	.	380	Promoter (1-2kb)	4	113630210	113634516	4307	2	281066	NM_174017	-1693
chr4	113655852	113656234	.	383	Promoter (<=1kb)	4	113651547	113656055	4509	2	509781	NM_001035077	0
chr4	113803004	113803532	.	529	Promoter (<=1kb)	4	113788362	113803048	14687	2	513061	NM_001046136	0
chr4	113810264	113810726	.	463	Promoter (1-2kb)	4	113811847	113816293	4447	1	100616099	NM_001206923	-1121
chr4	113890318	113890699	.	382	Promoter (<=1kb)	4	113890588	113925971	35384	1	511298	NM_001080906	0
chr4	114056713	114057472	.	760	Promoter (<=1kb)	4	114003987	114056736	52750	2	528204	NM_001031764	0
chr4	114144700	114145072	.	373	Distal Intergenic	4	114003987	114056736	52750	2	528204	NM_001031764	-87964
chr4	114296208	114296503	.	296	Distal Intergenic	4	114477816	114533941	56126	1	617031	NM_001076441	-181313
chr4	114415490	114415833	.	344	Distal Intergenic	4	114477816	114533941	56126	1	617031	NM_001076441	-61983
chr4	114539011	114539864	.	854	Distal Intergenic	4	114477816	114533941	56126	1	617031	NM_001076441	61195
chr4	114853083	114853297	.	215	Distal Intergenic	4	115029141	115054271	25131	2	789410	NM_001102354	200974
chr4	114853505	114853910	.	406	Distal Intergenic	4	115029141	115054271	25131	2	789410	NM_001102354	200361
chr4	114872519	114874048	.	1530	Distal Intergenic	4	115029141	115054271	25131	2	789410	NM_001102354	180223
chr4	115054131	115054448	.	318	Promoter (<=1kb)	4	115029141	115054271	25131	2	789410	NM_001102354	0
chr4	115112412	115112663	.	252	Distal Intergenic	4	115029141	115054271	25131	2	789410	NM_001102354	-58141
chr4	116955001	116955662	.	662	Promoter (<=1kb)	4	116913456	116954800	41345	2	513213	NM_001077917	-201
chr4	117125315	117125936	.	622	Promoter (<=1kb)	4	117125850	117138562	12713	1	511899	NM_001077909	0
chr4	117126941	117127448	.	508	Promoter (1-2kb)	4	117125850	117138562	12713	1	511899	NM_001077909	1091
chr4	117357459	117358120	.	662	Distal Intergenic	4	117125850	117138562	12713	1	511899	NM_001077909	231609
chr4	118109532	118109869	.	338	Promoter (2-3kb)	4	118112314	118148730	36417	1	520408	NM_001191356	-2445
chr4	118348542	118348792	.	251	Distal Intergenic	4	118359081	118359141	61	1	114483102	NR_162273	-10289
chr4	118465037	118465590	.	554	Promoter (<=1kb)	4	118465717	118580908	115192	1	508513	NM_001192188	-127
chr4	118592356	118592805	.	450	Distal Intergenic	4	118628530	118662688	34159	1	282215	NM_174532	-35725
chr4	118700530	118700932	.	403	Distal Intergenic	4	118753582	118753668	87	2	100313255	NR_031027	52736
chr4	119507226	119508639	.	1414	Distal Intergenic	4	119334801	119408828	74028	2	516644	NM_001192449	-98398
chr4	119527090	119527763	.	674	Distal Intergenic	4	119334801	119408828	74028	2	516644	NM_001192449	-118262
chr4	119842090	119846176	.	4087	Distal Intergenic	4	119626462	119695643	69182	2	790124	NM_001206781	-146447
chr5	27130	28501	.	1372	Distal Intergenic	5	614533	614606	74	1	102466167	NR_107780	-586032
chr5	31793	32016	.	224	Distal Intergenic	5	614533	614606	74	1	102466167	NR_107780	-582517
chr5	1293915	1294592	.	678	Distal Intergenic	5	1319437	1337429	17993	1	538974	NM_001101184	-24845
chr5	1318992	1319501	.	510	Promoter (<=1kb)	5	1319437	1337429	17993	1	538974	NM_001101184	0
chr5	1377510	1378212	.	703	Promoter (<=1kb)	5	1377716	1410175	32460	1	507488	NM_001075317	0
chr5	4068442	4068885	.	444	Promoter (<=1kb)	5	4068535	4072271	3737	1	777786	NM_001078161	0
chr5	4889534	4889767	.	234	Distal Intergenic	5	4839406	4881608	42203	1	615034	NM_001076357	50128
chr5	5047848	5048141	.	294	Promoter (<=1kb)	5	5033421	5047918	14498	2	513714	NM_001037819	0
chr5	5575788	5576314	.	527	Promoter (<=1kb)	5	5573898	5575874	1977	2	540135	NM_001105631	0
chr5	5627589	5628316	.	728	Promoter (<=1kb)	5	5591863	5627935	36073	2	790872	NM_001099215	0
chr5	5722380	5722607	.	228	Distal Intergenic	5	5591863	5627935	36073	2	790872	NM_001099215	-94445
chr5	6000979	6001832	.	854	Distal Intergenic	5	6174845	6273171	98327	1	541172	NM_001206069	-173013
chr5	6174507	6175223	.	717	Promoter (<=1kb)	5	6174845	6273171	98327	1	541172	NM_001206069	0
chr5	6482436	6482722	.	287	Distal Intergenic	5	6281008	6300687	19680	2	539381	NM_001038183	-181749
chr5	9112795	9113082	.	288	Distal Intergenic	5	9316982	9477561	160580	2	538606	NM_001102217	364479
chr5	9477579	9478149	.	571	Promoter (<=1kb)	5	9316982	9477561	160580	2	538606	NM_001102217	-18
chr5	11908730	11909397	.	668	Promoter (<=1kb)	5	11902748	11909172	6425	2	615189	NM_001099390	0
chr5	12219209	12219787	.	579	Distal Intergenic	5	11902748	11909172	6425	2	615189	NM_001099390	-310037
chr5	17826682	17827011	.	330	Promoter (<=1kb)	5	17826844	17836741	9898	1	767986	NM_001077047	0
chr5	17932485	17933358	.	874	Distal Intergenic	5	17836737	17895641	58905	2	282707	NM_174722	-36844
chr5	19217300	19217715	.	416	Promoter (<=1kb)	5	19213736	19217414	3679	2	515310	NM_001046195	0
chr5	19218544	19219322	.	779	Promoter (1-2kb)	5	19213736	19217414	3679	2	515310	NM_001046195	-1130
chr5	19398882	19399095	.	214	Promoter (<=1kb)	5	19393599	19398899	5301	2	100125265	NM_001103321	0
chr5	19399980	19400445	.	466	Promoter (<=1kb)	5	19295420	19400057	104638	2	525136	NM_001099031	0
chr5	19606181	19608084	.	1904	Promoter (<=1kb)	5	19476824	19606641	129818	2	282641	NM_174696	0
chr5	22013111	22013463	.	353	Promoter (1-2kb)	5	22012133	22014845	2713	2	281032	NM_173999	1382
chr5	22014558	22015445	.	888	Promoter (<=1kb)	5	22012133	22014845	2713	2	281032	NM_173999	0
chr5	22777204	22778097	.	894	Distal Intergenic	5	23191702	23208106	16405	1	614183	NM_001081618	-413605
chr5	23191241	23191874	.	634	Promoter (<=1kb)	5	23191702	23208106	16405	1	614183	NM_001081618	0
chr5	23192047	23192248	.	202	Promoter (<=1kb)	5	23191702	23208106	16405	1	614183	NM_001081618	345
chr5	23255342	23255983	.	642	Promoter (<=1kb)	5	23214335	23255510	41176	2	541130	NM_001076258	0
chr5	23269675	23270054	.	380	Promoter (<=1kb)	5	23269814	23300625	30812	1	614148	NM_001037622	0
chr5	23367144	23367871	.	728	Promoter (<=1kb)	5	23367712	23372591	4880	1	338437	NM_177523	0
chr5	23473202	23473481	.	280	Promoter (<=1kb)	5	23473399	23475821	2423	1	615788	NM_001083773	0
chr5	24215885	24216868	.	984	Distal Intergenic	5	24070404	24150601	80198	2	618145	NM_001206525	-65284
chr5	24759446	24759674	.	229	Promoter (<=1kb)	5	24721335	24760106	38772	2	511407	NM_001077904	432
chr5	24759903	24760365	.	463	Promoter (<=1kb)	5	24721335	24760106	38772	2	511407	NM_001077904	0
chr5	24868608	24869111	.	504	Distal Intergenic	5	24946411	24946500	90	1	100170923	NR_030792	-77300
chr5	25092543	25092926	.	384	Promoter (<=1kb)	5	25092801	25123523	30723	1	404150	NM_001040493	0
chr5	25669097	25669369	.	273	Exon (NM_001166500/281873, exon 2 of 30)	5	25662353	25683394	21042	1	281873	NM_001166500	6744
chr5	25697295	25697592	.	298	Intron (NM_001206001/540045, intron 2 of 7)	5	25687008	25707002	19995	1	540045	NM_001206001	10287
chr5	25741974	25742534	.	561	Promoter (<=1kb)	5	25722732	25742035	19304	2	281707	NM_174282	0
chr5	25785384	25785920	.	537	Promoter (<=1kb)	5	25781131	25785642	4512	2	505093	NM_001045911	0
chr5	25786073	25786764	.	692	Promoter (<=1kb)	5	25786249	25812785	26537	1	538885	NM_001193213	0
chr5	25833189	25833461	.	273	Distal Intergenic	5	25856455	25861324	4870	1	539771	NM_001014958	-22994
chr5	25855481	25855758	.	278	Promoter (<=1kb)	5	25856455	25861324	4870	1	539771	NM_001014958	-697
chr5	26327850	26328489	.	640	Promoter (<=1kb)	5	26328422	26342525	14104	1	538675	NM_001046435	0
chr5	26369819	26370423	.	605	Distal Intergenic	5	26374582	26378374	3793	1	337887	NM_176613	-4159
chr5	26419278	26419974	.	697	Promoter (<=1kb)	5	26419507	26510112	90606	1	541204	NM_001192843	0
chr5	26523394	26524846	.	1453	Promoter (<=1kb)	5	26518832	26524155	5324	2	514674	NM_001075678	0
chr5	26530910	26531396	.	487	Promoter (2-3kb)	5	26534114	26540452	6339	1	505427	NM_001205291	-2718
chr5	26561759	26565065	.	3307	Promoter (1-2kb)	5	26541061	26559820	18760	2	540653	NM_001034711	-1939
chr5	26571534	26572104	.	571	Promoter (<=1kb)	5	26568370	26571613	3244	2	506705	NM_001038047	0
chr5	26642233	26642663	.	431	Promoter (<=1kb)	5	26607777	26642792	35016	2	540741	NM_001078027	129
chr5	26642768	26643807	.	1040	Promoter (<=1kb)	5	26607777	26642792	35016	2	540741	NM_001078027	0
chr5	26647439	26648309	.	871	Distal Intergenic	5	26607777	26642792	35016	2	540741	NM_001078027	-4647
chr5	26700247	26700735	.	489	Promoter (<=1kb)	5	26700548	26716571	16024	1	506561	NM_001075269	0
chr5	26723931	26724316	.	386	Promoter (<=1kb)	5	26716847	26724264	7418	2	506560	NM_001035038	0
chr5	26728610	26728832	.	223	Promoter (<=1kb)	5	26724549	26728661	4113	2	282848	NM_174732	0
chr5	26751873	26752307	.	435	Promoter (<=1kb)	5	26730176	26751945	21770	2	506740	NM_001045949	0
chr5	26760061	26760546	.	486	Promoter (<=1kb)	5	26757888	26760156	2269	2	507921	NM_001075340	0
chr5	26783365	26783889	.	525	Intron (NM_001130756/540425, intron 2 of 8)	5	26774193	26794819	20627	1	540425	NM_001130756	9172
chr5	26784146	26784556	.	411	Intron (NM_001130756/540425, intron 2 of 8)	5	26774193	26794819	20627	1	540425	NM_001130756	9953
chr5	26821588	26822170	.	583	Promoter (<=1kb)	5	26813791	26820606	6816	2	516327	NM_001103252	-982
chr5	26888824	26889358	.	535	Promoter (<=1kb)	5	26889185	26902273	13089	1	534570	NM_001206544	0
chr5	26916360	26916942	.	583	Distal Intergenic	5	26889185	26902273	13089	1	534570	NM_001206544	27175
chr5	26918674	26919345	.	672	Distal Intergenic	5	26889185	26902273	13089	1	534570	NM_001206544	29489
chr5	26949055	26949568	.	514	Promoter (<=1kb)	5	26925478	26949169	23692	2	505850	NM_001035028	0
chr5	27813690	27814496	.	807	Promoter (<=1kb)	5	27808229	27814034	5806	2	513049	NM_001046134	0
chr5	27831467	27832241	.	775	Intron (NM_001075911/528390, intron 2 of 7)	5	27822921	27838855	15935	2	528390	NM_001075911	6614
chr5	27849633	27850153	.	521	Distal Intergenic	5	27822921	27838855	15935	2	528390	NM_001075911	-10778
chr5	27854168	27854373	.	206	Distal Intergenic	5	27822921	27838855	15935	2	528390	NM_001075911	-15313
chr5	27915405	27915912	.	508	Distal Intergenic	5	27943345	27952242	8898	2	534536	NM_001083479	36330
chr5	28041861	28042333	.	473	Promoter (1-2kb)	5	28040793	28042763	1971	1	518615	NM_001214905	1068
chr5	28551467	28552240	.	774	Promoter (<=1kb)	5	28547801	28552009	4209	2	540286	NM_001034701	0
chr5	28610492	28610997	.	506	Promoter (<=1kb)	5	28611402	28663818	52417	1	509448	NM_001083397	-405
chr5	28671105	28671394	.	290	Promoter (<=1kb)	5	28671342	28684721	13380	1	516929	NM_001192458	0
chr5	28695238	28695858	.	621	Promoter (<=1kb)	5	28687646	28695321	7676	2	514595	NM_001083430	0
chr5	28723045	28723559	.	515	Promoter (<=1kb)	5	28723393	28750033	26641	1	521189	NM_001101103	0
chr5	29171797	29172220	.	424	Promoter (<=1kb)	5	29107516	29171842	64327	2	506967	NM_001075289	0
chr5	29412072	29412659	.	588	Promoter (<=1kb)	5	29182879	29412313	229435	2	512064	NM_001192309	0
chr5	29503007	29503834	.	828	Promoter (<=1kb)	5	29433892	29503457	69566	2	539286	NM_001101189	0
chr5	29636979	29637317	.	339	Promoter (<=1kb)	5	29637244	29729193	91950	1	540637	NM_001192754	0
chr5	29735923	29736580	.	658	Promoter (<=1kb)	5	29736299	29766045	29747	1	530776	NM_001102132	0
chr5	29786965	29787822	.	858	Promoter (<=1kb)	5	29782807	29787103	4297	2	768048	NM_001195064	0
chr5	29863055	29863324	.	270	Distal Intergenic	5	29812653	29835158	22506	2	538244	NM_001192933	-27897
chr5	30128650	30129113	.	464	Promoter (<=1kb)	5	30112133	30128722	16590	2	616210	NM_001076414	0
chr5	30150674	30151139	.	466	Promoter (<=1kb)	5	30151294	30202352	51059	1	540105	NM_001191506	-155
chr5	30223040	30223436	.	397	Distal Intergenic	5	30264979	30274171	9193	1	514410	NM_001075666	-41543
chr5	30264612	30265269	.	658	Promoter (<=1kb)	5	30264979	30274171	9193	1	514410	NM_001075666	0
chr5	30456928	30457121	.	194	Distal Intergenic	5	30470981	30474006	3026	2	515215	NM_001075701	16885
chr5	30495825	30496292	.	468	Promoter (<=1kb)	5	30489137	30495880	6744	2	505791	NM_001024477	0
chr5	30699156	30699649	.	494	Promoter (<=1kb)	5	30699311	30702910	3600	1	539882	NM_001114856	0
chr5	30699807	30700664	.	858	Promoter (<=1kb)	5	30699311	30702910	3600	1	539882	NM_001114856	496
chr5	30713518	30714213	.	696	Distal Intergenic	5	30699311	30702910	3600	1	539882	NM_001114856	14207
chr5	30752551	30753006	.	456	Promoter (<=1kb)	5	30753521	30755848	2328	1	353300	NM_181668	-515
chr5	30758637	30759050	.	414	Distal Intergenic	5	30753521	30755848	2328	1	353300	NM_181668	5116
chr5	30799368	30799828	.	461	Distal Intergenic	5	30804618	30814433	9816	1	282324	NM_174586	-4790
chr5	30855570	30855911	.	342	Promoter (<=1kb)	5	30855778	30871061	15284	1	510994	NM_001015571	0
chr5	30923240	30923523	.	284	Promoter (<=1kb)	5	30923453	30930386	6934	1	508869	NM_001046016	0
chr5	30932903	30933124	.	222	Promoter (1-2kb)	5	30934345	30948938	14594	1	537395	NM_001102202	-1221
chr5	30934103	30934732	.	630	Promoter (<=1kb)	5	30934345	30948938	14594	1	537395	NM_001102202	0
chr5	31053874	31054571	.	698	Promoter (<=1kb)	5	31054385	31090447	36063	1	407194	NM_001001147	0
chr5	31099518	31100335	.	818	Promoter (<=1kb)	5	31099793	31117907	18115	1	540194	NM_001024571	0
chr5	32099995	32100509	.	515	Distal Intergenic	5	32109728	32111603	1876	2	617289	NM_001078073	11094
chr5	32135817	32136179	.	363	Promoter (<=1kb)	5	32136082	32144532	8451	1	617269	NM_001076452	0
chr5	32501357	32501637	.	281	Intron (NM_001191205/784685, intron 2 of 2)	5	32498984	32507826	8843	2	784685	NM_001191205	6189
chr5	32507695	32508006	.	312	Promoter (<=1kb)	5	32498984	32507826	8843	2	784685	NM_001191205	0
chr5	32528290	32528535	.	246	Promoter (<=1kb)	5	32528576	32550135	21560	1	535383	NM_001080302	-41
chr5	32549678	32549924	.	247	3' UTR	5	32563233	32580353	17121	1	525399	NM_001102090	-13309
chr5	32574287	32574601	.	315	Intron (NM_001102090/525399, intron 6 of 9)	5	32563233	32580353	17121	1	525399	NM_001102090	11054
chr5	32589466	32589717	.	252	Promoter (<=1kb)	5	32589613	32627746	38134	1	510621	NM_001101930	0
chr5	33842846	33843925	.	1080	Distal Intergenic	5	33850777	33865223	14447	1	338044	NM_001082424	-6852
chr5	33850443	33850864	.	422	Promoter (<=1kb)	5	33850777	33865223	14447	1	338044	NM_001082424	0
chr5	33851943	33852262	.	320	Promoter (1-2kb)	5	33850777	33865223	14447	1	338044	NM_001082424	1166
chr5	34209836	34211256	.	1421	Distal Intergenic	5	34252703	34303160	50458	1	538632	NM_001205567	-41447
chr5	34518395	34519009	.	615	Distal Intergenic	5	34252703	34303160	50458	1	538632	NM_001205567	265692
chr5	34519765	34520266	.	502	Distal Intergenic	5	34252703	34303160	50458	1	538632	NM_001205567	267062
chr5	36650489	36650969	.	481	Promoter (<=1kb)	5	36650697	36662093	11397	1	506683	NM_001025320	0
chr5	36708500	36709255	.	756	Promoter (<=1kb)	5	36680676	36708743	28068	2	533692	NM_001075998	0
chr5	38058759	38058962	.	204	Promoter (<=1kb)	5	38058247	38171662	113416	1	785152	NM_001102534	512
chr5	38354487	38354960	.	474	Promoter (<=1kb)	5	38354664	38372270	17607	1	504536	NM_001025318	0
chr5	38455649	38456223	.	575	Promoter (<=1kb)	5	38456114	38535927	79814	1	536696	NM_001076079	0
chr5	38456632	38456805	.	174	Promoter (<=1kb)	5	38456114	38535927	79814	1	536696	NM_001076079	518
chr5	38545220	38545677	.	458	Promoter (<=1kb)	5	38545608	38591629	46022	1	617596	NM_001193167	0
chr5	40360395	40361192	.	798	Distal Intergenic	5	40461230	40666425	205196	2	535652	NM_001206086	305233
chr5	40361765	40362193	.	429	Distal Intergenic	5	40461230	40666425	205196	2	535652	NM_001206086	304232
chr5	40362646	40364199	.	1554	Distal Intergenic	5	40461230	40666425	205196	2	535652	NM_001206086	302226
chr5	40666411	40666833	.	423	Promoter (<=1kb)	5	40461230	40666425	205196	2	535652	NM_001206086	0
chr5	40812460	40813188	.	729	Promoter (<=1kb)	5	40812848	41331737	518890	1	613556	NM_001192963	0
chr5	41732344	41732923	.	580	Promoter (<=1kb)	5	41732851	41732915	65	1	100313343	NR_030996	0
chr5	43266400	43266618	.	219	Promoter (<=1kb)	5	43134291	43266434	132144	2	533945	NM_001103277	0
chr5	43713051	43713742	.	692	Promoter (<=1kb)	5	43657004	43713604	56601	2	533284	NM_001046347	0
chr5	43884502	43885261	.	760	Promoter (<=1kb)	5	43869186	43884991	15806	2	505313	NM_001034239	0
chr5	44001257	44001679	.	423	Distal Intergenic	5	43901773	43901847	75	1	100313210	NR_030999	99484
chr5	44110494	44110955	.	462	Promoter (<=1kb)	5	44086259	44110850	24592	2	615330	NM_001076365	0
chr5	44876424	44876683	.	260	Distal Intergenic	5	44979886	45005325	25440	2	540378	NM_001099107	128642
chr5	45004431	45004791	.	361	Promoter (<=1kb)	5	44979886	45005325	25440	2	540378	NM_001099107	534
chr5	45005079	45005554	.	476	Promoter (<=1kb)	5	44979886	45005325	25440	2	540378	NM_001099107	0
chr5	45064869	45065334	.	466	Promoter (<=1kb)	5	45047973	45065127	17155	2	509009	NM_001083654	0
chr5	45125352	45125869	.	518	Distal Intergenic	5	45047973	45065127	17155	2	509009	NM_001083654	-60225
chr5	45200482	45201259	.	778	Promoter (<=1kb)	5	45157003	45200871	43869	2	327708	NM_175824	0
chr5	45446406	45446792	.	387	Distal Intergenic	5	45523409	45529265	5857	1	507778	NM_001098379	-76617
chr5	46131671	46132107	.	437	Distal Intergenic	5	46494866	46529168	34303	2	538086	NM_001101173	397061
chr5	46528686	46529973	.	1288	Promoter (<=1kb)	5	46494866	46529168	34303	2	538086	NM_001101173	0
chr5	47624346	47624953	.	608	Distal Intergenic	5	47564303	47607198	42896	2	510342	NM_001190299	-17148
chr5	47666924	47667505	.	582	Promoter (1-2kb)	5	47669190	47673186	3997	1	510518	NM_001038522	-1685
chr5	47839961	47840681	.	721	Distal Intergenic	5	47929780	47929899	120	2	100313082	NR_031379	89218
chr5	47841342	47843144	.	1803	Distal Intergenic	5	47929780	47929899	120	2	100313082	NR_031379	86755
chr5	47843945	47846263	.	2319	Distal Intergenic	5	47929780	47929899	120	2	100313082	NR_031379	83636
chr5	48514166	48514264	.	99	Distal Intergenic	5	48540829	48614404	73576	2	530659	NM_001192699	100140
chr5	48514477	48514710	.	234	Distal Intergenic	5	48540829	48614404	73576	2	530659	NM_001192699	99694
chr5	48515647	48516811	.	1165	Distal Intergenic	5	48540829	48614404	73576	2	530659	NM_001192699	97593
chr5	48517170	48517811	.	642	Distal Intergenic	5	48540829	48614404	73576	2	530659	NM_001192699	96593
chr5	48614338	48614506	.	169	Promoter (<=1kb)	5	48540829	48614404	73576	2	530659	NM_001192699	0
chr5	49053669	49054060	.	392	Promoter (<=1kb)	5	49053899	49103599	49701	1	512444	NM_001075562	0
chr5	49190836	49191348	.	513	Promoter (<=1kb)	5	49116536	49190907	74372	2	536808	NM_001192886	0
chr5	49315257	49316074	.	818	Promoter (2-3kb)	5	49272469	49312973	40505	2	533141	NM_001192755	-2284
chr5	49360496	49361395	.	900	Promoter (2-3kb)	5	49320231	49357988	37758	2	535264	NM_001206076	-2508
chr5	49488361	49488902	.	542	Promoter (<=1kb)	5	49488842	49511314	22473	1	535460	NM_001206082	0
chr5	49489143	49489448	.	306	Promoter (<=1kb)	5	49488842	49511314	22473	1	535460	NM_001206082	301
chr5	49890013	49890636	.	624	Promoter (<=1kb)	5	49582507	49889557	307051	2	539452	NM_001205668	-456
chr5	49945306	49945915	.	610	Promoter (<=1kb)	5	49919471	49945712	26242	2	515147	NM_001038114	0
chr5	50983446	50984063	.	618	Promoter (<=1kb)	5	50983054	50983137	84	2	791064	NR_030944	-309
chr5	51105615	51105853	.	239	Distal Intergenic	5	50983054	50983137	84	2	791064	NR_030944	-122478
chr5	51275652	51276272	.	621	Promoter (<=1kb)	5	51147112	51275743	128632	2	538284	NM_001046430	0
chr5	55538574	55539294	.	721	Promoter (<=1kb)	5	55516050	55539039	22990	2	514014	NM_001205490	0
chr5	55543594	55543940	.	347	Distal Intergenic	5	55516050	55539039	22990	2	514014	NM_001205490	-4555
chr5	55633500	55634120	.	621	Promoter (<=1kb)	5	55634078	55654509	20432	1	506115	NM_001045935	0
chr5	55685062	55685440	.	379	Promoter (<=1kb)	5	55677210	55685252	8043	2	281551	NM_174204	0
chr5	55712964	55713675	.	712	Promoter (<=1kb)	5	55713433	55716413	2981	1	510618	NM_001037594	0
chr5	55719243	55719833	.	591	Promoter (<=1kb)	5	55716597	55719301	2705	2	510619	NM_001037595	0
chr5	55779004	55779382	.	379	Promoter (<=1kb)	5	55744826	55779059	34234	2	504832	NM_001034225	0
chr5	55933097	55933413	.	317	Promoter (<=1kb)	5	55933308	55946889	13582	1	527201	NM_001034558	0
chr5	55954058	55954900	.	843	Promoter (1-2kb)	5	55956303	55960510	4208	1	777788	NM_001078163	-1403
chr5	55955862	55956772	.	911	Promoter (<=1kb)	5	55956303	55960510	4208	1	777788	NM_001078163	0
chr5	55979139	55979457	.	319	Promoter (<=1kb)	5	55960457	55979225	18769	2	512531	NM_001038091	0
chr5	56213386	56213610	.	225	Promoter (<=1kb)	5	56208140	56213412	5273	2	507197	NM_001034282	0
chr5	56310770	56311464	.	695	Distal Intergenic	5	56324073	56324140	68	2	100313212	NR_030905	12676
chr5	56311566	56311938	.	373	Distal Intergenic	5	56324073	56324140	68	2	100313212	NR_030905	12202
chr5	56346117	56347052	.	936	Promoter (<=1kb)	5	56340387	56346374	5988	2	504755	NM_001045897	0
chr5	56347507	56347844	.	338	Promoter (1-2kb)	5	56340387	56346374	5988	2	504755	NM_001045897	-1133
chr5	56356285	56356742	.	458	Promoter (<=1kb)	5	56356670	56374459	17790	1	533988	NM_001102161	0
chr5	56732368	56732848	.	481	Promoter (<=1kb)	5	56732638	56743638	11001	1	513312	NM_001014916	0
chr5	56760432	56761073	.	642	Promoter (<=1kb)	5	56760933	56782194	21262	1	493638	NM_001007806	0
chr5	56789231	56790257	.	1027	Promoter (<=1kb)	5	56789641	56795014	5374	1	327675	NM_175796	0
chr5	56801952	56802194	.	243	Intron (NM_001193230/509799, intron 1 of 28)	5	56796775	56831746	34972	1	509799	NM_001193230	5177
chr5	56938944	56939410	.	467	Promoter (<=1kb)	5	56939068	56964352	25285	1	522884	NM_001102071	0
chr5	56994518	56995208	.	691	Promoter (2-3kb)	5	56997924	57009848	11925	1	511023	NM_001205689	-2716
chr5	57014786	57015229	.	444	Promoter (<=1kb)	5	57015019	57028884	13866	1	538820	NM_001079610	0
chr5	57030563	57030894	.	332	Promoter (<=1kb)	5	57031093	57034103	3011	1	506534	NM_001075267	-199
chr5	57041722	57042215	.	494	Promoter (<=1kb)	5	57042171	57065006	22836	1	280682	NM_001044721	0
chr5	57068433	57069210	.	778	Promoter (<=1kb)	5	57065731	57069113	3383	2	538821	NM_001076130	0
chr5	57074525	57075130	.	606	Promoter (<=1kb)	5	57074995	57086731	11737	1	521057	NM_001192530	0
chr5	57101497	57101919	.	423	Promoter (1-2kb)	5	57097213	57103340	6128	2	533842	NM_001101151	1421
chr5	57103268	57103683	.	416	Promoter (<=1kb)	5	57097213	57103340	6128	2	533842	NM_001101151	0
chr5	57140708	57141104	.	397	Promoter (<=1kb)	5	57141033	57161786	20754	1	509060	NM_001172224	0
chr5	57162513	57163041	.	529	Promoter (1-2kb)	5	57161869	57164985	3117	2	281341	NM_175780	1944
chr5	57163867	57164166	.	300	Promoter (<=1kb)	5	57161869	57164985	3117	2	281341	NM_175780	819
chr5	57164925	57165590	.	666	Promoter (<=1kb)	5	57161869	57164985	3117	2	281341	NM_175780	0
chr5	57193840	57194408	.	569	Promoter (<=1kb)	5	57179944	57194004	14061	2	520669	NM_001077943	0
chr5	57202852	57203911	.	1060	Promoter (<=1kb)	5	57197913	57203248	5336	2	507466	NM_001097993	0
chr5	57205129	57205340	.	212	Promoter (1-2kb)	5	57197913	57203248	5336	2	507466	NM_001097993	-1881
chr5	57214667	57215419	.	753	Promoter (<=1kb)	5	57208096	57214801	6706	2	540272	NM_001034699	0
chr5	57283074	57283411	.	338	Promoter (<=1kb)	5	57279796	57282583	2788	2	509426	NM_001015561	-491
chr5	57319186	57319649	.	464	Promoter (<=1kb)	5	57314956	57319225	4270	2	509837	NM_001034366	0
chr5	57337262	57338041	.	780	Promoter (<=1kb)	5	57321744	57337350	15607	2	539150	NM_001206191	0
chr5	57344157	57344572	.	416	Promoter (<=1kb)	5	57339763	57344446	4684	2	519217	NM_001014934	0
chr5	57377956	57378488	.	533	Promoter (<=1kb)	5	57378936	57399536	20601	1	787259	NM_001102344	-448
chr5	57438599	57439323	.	725	Promoter (<=1kb)	5	57439128	57446054	6927	1	281691	NM_174274	0
chr5	57449056	57449531	.	476	Promoter (<=1kb)	5	57446157	57449110	2954	2	515878	NM_001014931	0
chr5	57528519	57529033	.	515	Promoter (<=1kb)	5	57528959	57532166	3208	1	404156	NM_205803	0
chr5	57529345	57529753	.	409	Promoter (<=1kb)	5	57528959	57532166	3208	1	404156	NM_205803	386
chr5	57532699	57532915	.	217	Downstream (<1kb)	5	57528959	57532166	3208	1	404156	NM_205803	3740
chr5	57599143	57599418	.	276	Distal Intergenic	5	57548839	57572010	23172	1	506953	NM_001191305	50304
chr5	60214261	60214584	.	324	Promoter (<=1kb)	5	60214476	60222722	8247	1	615240	NM_001195027	0
chr5	60335749	60336604	.	856	Promoter (<=1kb)	5	60305579	60336124	30546	2	507130	NM_001034280	0
chr5	61105009	61105261	.	253	Promoter (<=1kb)	5	61105177	61157185	52009	1	519463	NM_001035333	0
chr5	62676880	62677418	.	539	Distal Intergenic	5	62686936	62712566	25631	1	510267	NM_001098005	-9518
chr5	62686347	62686961	.	615	Promoter (<=1kb)	5	62686936	62712566	25631	1	510267	NM_001098005	0
chr5	62745803	62746441	.	639	Promoter (<=1kb)	5	62746094	62752288	6195	1	282477	NM_174657	0
chr5	62781278	62781572	.	295	Promoter (<=1kb)	5	62757513	62781346	23834	2	540640	NM_001081736	0
chr5	62781689	62782285	.	597	Promoter (<=1kb)	5	62757513	62781346	23834	2	540640	NM_001081736	-343
chr5	64170100	64170302	.	203	Promoter (<=1kb)	5	64170245	64189518	19274	1	613596	NM_001099124	0
chr5	64219931	64220725	.	795	Promoter (<=1kb)	5	64220436	64277581	57146	1	782059	NM_001102529	0
chr5	64481426	64481899	.	474	Distal Intergenic	5	64424529	64475743	51215	1	540528	NM_001034708	56897
chr5	65284303	65284824	.	522	Promoter (<=1kb)	5	65275296	65284728	9433	2	517345	NM_001046229	0
chr5	65511417	65511978	.	562	Promoter (<=1kb)	5	65511775	65541515	29741	1	511291	NM_001075507	0
chr5	65512088	65512691	.	604	Promoter (<=1kb)	5	65511775	65541515	29741	1	511291	NM_001075507	313
chr5	65655615	65656331	.	717	Promoter (<=1kb)	5	65572867	65655828	82962	2	509610	NM_001192228	0
chr5	65886620	65887089	.	470	Promoter (<=1kb)	5	65828175	65886821	58647	2	613720	NM_001080313	0
chr5	65952522	65952899	.	378	Promoter (<=1kb)	5	65900752	65952772	52021	2	100139879	NM_001191327	0
chr5	67511071	67511555	.	485	Distal Intergenic	5	67600075	67618814	18740	1	282646	NM_174700	-88520
chr5	67599345	67599516	.	172	Promoter (<=1kb)	5	67600075	67618814	18740	1	282646	NM_174700	-559
chr5	67599625	67600333	.	709	Promoter (<=1kb)	5	67600075	67618814	18740	1	282646	NM_174700	0
chr5	67626050	67626588	.	539	Promoter (<=1kb)	5	67619641	67626496	6856	2	100190887	NM_001135571	0
chr5	67632157	67632840	.	684	Promoter (<=1kb)	5	67632504	67653339	20836	1	517825	NM_001083696	0
chr5	67711327	67711879	.	553	Promoter (<=1kb)	5	67711441	67756582	45142	1	505341	NM_001192948	0
chr5	67787035	67787802	.	768	Promoter (<=1kb)	5	67769137	67787287	18151	2	614382	NM_001079786	0
chr5	67898609	67899213	.	605	Promoter (<=1kb)	5	67898938	67961974	63037	1	282388	NM_174625	0
chr5	68044371	68044760	.	390	Promoter (<=1kb)	5	68044941	68306876	261936	1	528860	NM_001192668	-181
chr5	68503854	68504434	.	581	Promoter (<=1kb)	5	68361613	68504139	142527	2	524417	NM_001205910	0
chr5	68527745	68528083	.	339	Promoter (<=1kb)	5	68528021	68537403	9383	1	616791	NM_001038689	0
chr5	68640370	68641048	.	679	Distal Intergenic	5	68542281	68603070	60790	2	516864	NM_001191391	-37300
chr5	68752914	68753426	.	513	Promoter (<=1kb)	5	68701371	68753242	51872	2	515605	NM_001046206	0
chr5	69638944	69639221	.	278	Distal Intergenic	5	69672951	69713616	40666	1	541012	NM_001105431	-33730
chr5	69672175	69672683	.	509	Promoter (<=1kb)	5	69672951	69713616	40666	1	541012	NM_001105431	-268
chr5	69721770	69722460	.	691	Promoter (<=1kb)	5	69721989	69837859	115871	1	540839	NM_001192789	0
chr5	70062554	70063467	.	914	Distal Intergenic	5	69980577	70051146	70570	1	533900	NM_001191182	81977
chr5	70228930	70229592	.	663	Promoter (<=1kb)	5	70229348	70248961	19614	1	539347	NM_001034673	0
chr5	70257670	70258026	.	357	Promoter (<=1kb)	5	70252234	70257832	5599	2	782988	NM_001191174	0
chr5	70355614	70356319	.	706	Promoter (<=1kb)	5	70260349	70355222	94874	2	535947	NM_001105415	-392
chr5	70576944	70577250	.	307	Promoter (<=1kb)	5	70577672	70908786	331115	1	539986	NM_001205745	-422
chr5	70931580	70932034	.	455	Promoter (<=1kb)	5	70931732	70950945	19214	1	514147	NM_001046166	0
chr5	70998280	70998826	.	547	Distal Intergenic	5	71017591	71038959	21369	2	525106	NM_001015631	40133
chr5	71099598	71100479	.	882	Promoter (<=1kb)	5	71099853	71120097	20245	1	508235	NM_001038059	0
chr5	72415827	72416585	.	759	Distal Intergenic	5	71806170	72260619	454450	2	506466	NM_001205588	-155208
chr5	73508789	73509338	.	550	Distal Intergenic	5	73514892	73543337	28446	1	505539	NM_001101856	-5554
chr5	73547365	73548376	.	1012	Promoter (<=1kb)	5	73547847	73588700	40854	1	504912	NM_001035015	0
chr5	73632941	73633624	.	684	Promoter (<=1kb)	5	73633362	73651849	18488	1	506970	NM_001075290	0
chr5	74188945	74189603	.	659	Promoter (<=1kb)	5	73899444	74188716	289273	2	514951	NM_001205372	-229
chr5	74805730	74806700	.	971	Promoter (<=1kb)	5	74719955	74805905	85951	2	404108	NM_001192762	0
chr5	74866191	74866466	.	276	Distal Intergenic	5	74883639	74893619	9981	2	281557	NM_174208	27153
chr5	74893472	74893955	.	484	Promoter (<=1kb)	5	74883639	74893619	9981	2	281557	NM_174208	0
chr5	74939140	74939911	.	772	Promoter (<=1kb)	5	74925198	74939376	14179	2	515226	NM_001034484	0
chr5	75158598	75158968	.	371	Promoter (<=1kb)	5	75135021	75158501	23481	2	617147	NM_001076445	-97
chr5	75280938	75281321	.	384	Intron (NM_001045983/507859, intron 7 of 10)	5	75265852	75284403	18552	1	507859	NM_001045983	15086
chr5	75441652	75441923	.	272	Promoter (<=1kb)	5	75435130	75441710	6581	2	280946	NM_177489	0
chr5	75442196	75443118	.	923	Promoter (<=1kb)	5	75442531	75451986	9456	1	507313	NM_001244324	0
chr5	75625332	75625596	.	265	Promoter (1-2kb)	5	75616452	75623744	7293	2	506413	NM_001101872	-1588
chr5	75627957	75628342	.	386	Distal Intergenic	5	75616452	75623744	7293	2	506413	NM_001101872	-4213
chr5	75988667	75989099	.	433	Distal Intergenic	5	76001952	76018301	16350	1	515202	NM_001017940	-12853
chr5	76113194	76113499	.	306	Promoter (<=1kb)	5	76106998	76113238	6241	2	539837	NM_001076189	0
chr5	76460548	76460805	.	258	Distal Intergenic	5	76301893	76417740	115848	1	537613	NM_001192912	158655
chr5	76491990	76492103	.	114	Distal Intergenic	5	76301893	76417740	115848	1	537613	NM_001192912	190097
chr5	77001154	77001672	.	519	Promoter (<=1kb)	5	77001542	77081739	80198	1	537784	NM_001083729	0
chr5	77131619	77131852	.	234	Promoter (<=1kb)	5	77131742	77158405	26664	1	536956	NM_001098088	0
chr5	77204578	77205364	.	787	Promoter (<=1kb)	5	77144455	77205083	60629	2	540892	NM_001046494	0
chr5	77950448	77951072	.	625	Promoter (<=1kb)	5	77923732	77950862	27131	2	510651	NM_001101072	0
chr5	78175776	78176433	.	658	Promoter (<=1kb)	5	78176178	78261615	85438	1	524465	NM_001075858	0
chr5	78282428	78282599	.	172	Distal Intergenic	5	78374551	78590351	215801	1	516544	NM_001205488	-91952
chr5	78374035	78374684	.	650	Promoter (<=1kb)	5	78374551	78590351	215801	1	516544	NM_001205488	0
chr5	78613270	78613489	.	220	Distal Intergenic	5	78658640	78688172	29533	1	538649	NM_001076116	-45151
chr5	78658221	78658693	.	473	Promoter (<=1kb)	5	78658640	78688172	29533	1	538649	NM_001076116	0
chr5	78660368	78660610	.	243	Promoter (1-2kb)	5	78658640	78688172	29533	1	538649	NM_001076116	1728
chr5	78798022	78798475	.	454	Distal Intergenic	5	78855928	78920921	64994	1	523408	NM_001206120	-57453
chr5	78855188	78855758	.	571	Promoter (<=1kb)	5	78855928	78920921	64994	1	523408	NM_001206120	-170
chr5	80232051	80232607	.	557	Promoter (<=1kb)	5	80232322	80275616	43295	1	512481	NM_001075563	0
chr5	82124982	82125439	.	458	Promoter (<=1kb)	5	82081715	82125299	43585	2	513438	NM_001075619	0
chr5	82342557	82343049	.	493	Promoter (<=1kb)	5	82135506	82342805	207300	2	407130	NM_001304798	0
chr5	82646225	82646907	.	683	Promoter (<=1kb)	5	82564972	82646619	81648	2	514787	NM_001101092	0
chr5	82792279	82792483	.	205	Promoter (<=1kb)	5	82792452	82832241	39790	1	510190	NM_001076827	0
chr5	82865043	82866225	.	1183	Promoter (<=1kb)	5	82844370	82865400	21031	2	532881	NM_001102147	0
chr5	82930119	82930485	.	367	Distal Intergenic	5	82983629	83570654	587026	1	281878	NM_174369	-53144
chr5	82982930	82983889	.	960	Promoter (<=1kb)	5	82983629	83570654	587026	1	281878	NM_174369	0
chr5	83828886	83829204	.	319	Promoter (<=1kb)	5	83828933	83829007	75	2	100313344	NR_031050	0
chr5	84617079	84617775	.	697	Distal Intergenic	5	84749500	84789041	39542	1	541140	NM_001110001	-131725
chr5	84618073	84618506	.	434	Distal Intergenic	5	84749500	84789041	39542	1	541140	NM_001110001	-130994
chr5	84748963	84749612	.	650	Promoter (<=1kb)	5	84749500	84789041	39542	1	541140	NM_001110001	0
chr5	84798936	84799605	.	670	Promoter (<=1kb)	5	84799472	84887241	87770	1	526444	NM_001046282	0
chr5	87609445	87609825	.	381	Distal Intergenic	5	87691740	87783528	91789	1	520387	NM_001102503	-81915
chr5	87691445	87692525	.	1081	Promoter (<=1kb)	5	87691740	87783528	91789	1	520387	NM_001102503	0
chr5	88169784	88170040	.	257	Promoter (<=1kb)	5	88154147	88169865	15719	2	100336710	NM_001035398	0
chr5	88544355	88544606	.	252	Promoter (<=1kb)	5	88544523	88562770	18248	1	281275	NM_001316338	0
chr5	88671844	88672032	.	189	Promoter (1-2kb)	5	88663822	88673433	9612	2	509493	NM_001075407	1401
chr5	88697164	88697593	.	430	Promoter (<=1kb)	5	88683419	88697358	13940	2	515866	NM_001046215	0
chr5	90530104	90531001	.	898	Promoter (<=1kb)	5	90468632	90530352	61721	2	537791	NM_001083485	0
chr5	93520355	93520638	.	284	Distal Intergenic	5	93497181	93512468	15288	2	493719	NM_001007815	-7887
chr5	94006747	94007008	.	262	Promoter (<=1kb)	5	93887905	94006820	118916	2	534558	NM_001076028	0
chr5	94039639	94040311	.	673	Promoter (<=1kb)	5	94018314	94039904	21591	2	510201	NM_001015567	0
chr5	94125060	94125462	.	403	Distal Intergenic	5	94018314	94039904	21591	2	510201	NM_001015567	-85156
chr5	95102979	95103681	.	703	Promoter (<=1kb)	5	95103285	95118869	15585	1	534416	NM_001206405	0
chr5	95137240	95137571	.	332	Promoter (<=1kb)	5	95136650	95137326	677	2	618489	NM_001078089	0
chr5	95139896	95140110	.	215	Promoter (<=1kb)	5	95139212	95139619	408	1	530773	NM_001145871	684
chr5	95478738	95479166	.	429	Distal Intergenic	5	95367718	95459600	91883	2	781834	NM_001102325	-19138
chr5	95558057	95558542	.	486	Distal Intergenic	5	95367718	95459600	91883	2	781834	NM_001102325	-98457
chr5	96768315	96768547	.	233	Promoter (1-2kb)	5	96766338	96785809	19472	1	530502	NM_001075933	1977
chr5	96826592	96826976	.	385	Distal Intergenic	5	96875437	96912825	37389	1	533227	NM_001075985	-48461
chr5	96875087	96875603	.	517	Promoter (<=1kb)	5	96875437	96912825	37389	1	533227	NM_001075985	0
chr5	96980171	96980608	.	438	Promoter (<=1kb)	5	96960382	96980220	19839	2	516026	NM_001034515	0
chr5	97030268	97030649	.	382	Promoter (<=1kb)	5	97017449	97030497	13049	2	534721	NM_001046385	0
chr5	97109330	97109948	.	619	Promoter (<=1kb)	5	97104364	97109547	5184	2	512613	NM_001100346	0
chr5	97127186	97127463	.	278	Distal Intergenic	5	97139728	97163154	23427	1	540647	NM_001101214	-12265
chr5	97202765	97203377	.	613	Promoter (<=1kb)	5	97173595	97203053	29459	2	537195	NM_001076088	0
chr5	97242905	97243336	.	432	Distal Intergenic	5	97173595	97203053	29459	2	537195	NM_001076088	-39852
chr5	97440178	97440707	.	530	Promoter (<=1kb)	5	97343094	97440465	97372	2	614947	NM_001076355	0
chr5	97526459	97527009	.	551	Distal Intergenic	5	97454389	97478532	24144	1	512999	NM_001075592	72070
chr5	98570998	98571197	.	200	Distal Intergenic	5	98558817	98559755	939	1	664646	NM_001046633	12181
chr5	98571475	98571685	.	211	Distal Intergenic	5	98558817	98559755	939	1	664646	NM_001046633	12658
chr5	98853270	98853673	.	404	Promoter (<=1kb)	5	98853667	98879058	25392	1	533297	NM_001098074	0
chr5	99773904	99774125	.	222	Promoter (<=1kb)	5	99764524	99773990	9467	2	338472	NM_001033616	0
chr5	99774323	99774640	.	318	Promoter (<=1kb)	5	99764524	99773990	9467	2	338472	NM_001033616	-333
chr5	100180278	100180501	.	224	Distal Intergenic	5	100145447	100145510	64	1	114483511	NR_162363	34831
chr5	100984196	100984917	.	722	Promoter (<=1kb)	5	100984798	100997329	12532	1	281291	NM_175779	0
chr5	101016593	101016857	.	265	Promoter (2-3kb)	5	100997393	101013988	16596	2	540021	NM_001205756	-2605
chr5	101538817	101539306	.	490	Distal Intergenic	5	101544589	101563703	19115	1	540703	NM_001192770	-5283
chr5	101539570	101539801	.	232	Distal Intergenic	5	101544589	101563703	19115	1	540703	NM_001192770	-4788
chr5	101550943	101551258	.	316	Intron (NM_001192770/540703, intron 1 of 10)	5	101544589	101563703	19115	1	540703	NM_001192770	6354
chr5	101591469	101591818	.	350	Promoter (<=1kb)	5	101591716	101603478	11763	1	504449	NM_001034211	0
chr5	103193681	103194278	.	598	Promoter (<=1kb)	5	103177678	103195040	17363	2	514832	NM_001046183	762
chr5	103450432	103451422	.	991	Promoter (<=1kb)	5	103451002	103488025	37024	1	515361	NM_001024546	0
chr5	103492608	103493309	.	702	Promoter (<=1kb)	5	103487266	103492960	5695	2	515362	NM_001046197	0
chr5	103497723	103497921	.	199	Promoter (<=1kb)	5	103498826	103498915	90	2	100313001	NR_030864	994
chr5	103518103	103518441	.	339	Promoter (1-2kb)	5	103518592	103520432	1841	2	511545	NM_001075525	1991
chr5	103519405	103519593	.	189	Promoter (<=1kb)	5	103518592	103520432	1841	2	511545	NM_001075525	839
chr5	103520377	103521042	.	666	Promoter (<=1kb)	5	103518592	103520432	1841	2	511545	NM_001075525	0
chr5	103524473	103524912	.	440	Exon (NM_001205748/513125, exon 6 of 10)	5	103518592	103520432	1841	2	511545	NM_001075525	-4041
chr5	103568120	103568704	.	585	Distal Intergenic	5	103577588	103580002	2415	1	613651	NM_001076280	-8884
chr5	103577103	103577745	.	643	Promoter (<=1kb)	5	103577588	103580002	2415	1	613651	NM_001076280	0
chr5	103578021	103578404	.	384	Promoter (<=1kb)	5	103577588	103580002	2415	1	613651	NM_001076280	433
chr5	103583019	103584065	.	1047	Promoter (<=1kb)	5	103580104	103583461	3358	2	281543	NM_001013589	0
chr5	103597314	103598386	.	1073	Promoter (<=1kb)	5	103584435	103597963	13529	2	505280	NM_001192056	0
chr5	103598519	103598724	.	206	Promoter (<=1kb)	5	103598733	103600977	2245	1	614434	NM_001035449	-9
chr5	103665382	103665586	.	205	Downstream (<1kb)	5	103666111	103672263	6153	2	515155	NM_001245949	6677
chr5	103673667	103673929	.	263	Promoter (1-2kb)	5	103666111	103672263	6153	2	515155	NM_001245949	-1404
chr5	103675049	103675280	.	232	Promoter (2-3kb)	5	103666111	103672263	6153	2	515155	NM_001245949	-2786
chr5	103677961	103678373	.	413	Promoter (<=1kb)	5	103674101	103678695	4595	2	613777	NM_001104999	322
chr5	103680787	103681346	.	560	Promoter (2-3kb)	5	103674101	103678695	4595	2	613777	NM_001104999	-2092
chr5	103690566	103690952	.	387	Promoter (<=1kb)	5	103691763	103696636	4874	1	513843	NM_001034456	-811
chr5	103691094	103691898	.	805	Promoter (<=1kb)	5	103691763	103696636	4874	1	513843	NM_001034456	0
chr5	103719583	103720097	.	515	Promoter (<=1kb)	5	103713683	103719840	6158	2	505079	NM_001164088	0
chr5	103755668	103756393	.	726	Promoter (<=1kb)	5	103756234	103775871	19638	1	515007	NM_001192394	0
chr5	103777852	103778156	.	305	Promoter (<=1kb)	5	103778143	103785336	7194	1	532483	NM_001035389	0
chr5	103847987	103848305	.	319	Promoter (<=1kb)	5	103848170	103856938	8769	1	541169	NM_001102257	0
chr5	103871076	103871510	.	435	Exon (NM_001034034/281181, exon 8 of 12)	5	103870384	103874667	4284	2	281181	NM_001034034	3157
chr5	103874515	103874828	.	314	Promoter (<=1kb)	5	103870384	103874667	4284	2	281181	NM_001034034	0
chr5	103875088	103875768	.	681	Promoter (<=1kb)	5	103870384	103874667	4284	2	281181	NM_001034034	-421
chr5	103902080	103902527	.	448	Promoter (<=1kb)	5	103877229	103902061	24833	2	786159	NM_001206711	-19
chr5	103902648	103903015	.	368	Promoter (<=1kb)	5	103902848	103906166	3319	1	513622	NM_001101088	0
chr5	103914869	103915435	.	567	Promoter (<=1kb)	5	103915379	103922325	6947	1	513621	NM_001075630	0
chr5	103929718	103930131	.	414	Promoter (<=1kb)	5	103922266	103929825	7560	2	529141	NM_001102121	0
chr5	103983683	103984263	.	581	Promoter (<=1kb)	5	103976078	103983838	7761	2	504653	NM_001103228	0
chr5	104023982	104024257	.	276	Promoter (<=1kb)	5	104024025	104036846	12822	1	282527	NM_174674	0
chr5	104036038	104036232	.	195	3' UTR	5	104024025	104036846	12822	1	282527	NM_174674	12013
chr5	105747405	105747856	.	452	Promoter (<=1kb)	5	105732531	105747498	14968	2	615392	NM_001076370	0
chr5	105988454	105988960	.	507	Distal Intergenic	5	106112474	106146169	33696	1	539763	NM_001082452	-123514
chr5	106745792	106746119	.	328	Distal Intergenic	5	106845486	106875967	30482	2	516380	NM_001098992	129848
chr5	106875901	106876268	.	368	Promoter (<=1kb)	5	106845486	106875967	30482	2	516380	NM_001098992	0
chr5	106937633	106938695	.	1063	Promoter (<=1kb)	5	106928838	106938263	9426	2	282275	NM_174562	0
chr5	106953767	106954518	.	752	Promoter (<=1kb)	5	106946963	106954821	7859	2	508535	NM_001034322	303
chr5	106954756	106955065	.	310	Promoter (<=1kb)	5	106946963	106954821	7859	2	508535	NM_001034322	0
chr5	106967036	106967895	.	860	Distal Intergenic	5	106946963	106954821	7859	2	508535	NM_001034322	-12215
chr5	107290582	107290916	.	335	Promoter (<=1kb)	5	107228265	107290574	62310	2	507962	NM_001205625	-8
chr5	107294615	107294915	.	301	Promoter (<=1kb)	5	107294834	107321557	26724	1	527084	NM_001102106	0
chr5	107494749	107495442	.	694	Intron (NM_001101914/509556, intron 1 of 3)	5	107436494	107508785	72292	2	509556	NM_001101914	13343
chr5	107576642	107576949	.	308	Distal Intergenic	5	107556526	107556586	61	2	100313217	NR_031054	-20056
chr5	107577089	107578201	.	1113	Distal Intergenic	5	107556526	107556586	61	2	100313217	NR_031054	-20503
chr5	107733783	107735162	.	1380	Promoter (<=1kb)	5	107708715	107734401	25687	2	512897	NM_001024525	0
chr5	107783533	107784864	.	1332	Distal Intergenic	5	107807655	108049317	241663	1	519271	NM_001205419	-22791
chr5	108113139	108113860	.	722	Promoter (<=1kb)	5	108110889	108113702	2814	2	531211	NM_001075947	0
chr5	108113969	108114832	.	864	Promoter (<=1kb)	5	108110889	108113702	2814	2	531211	NM_001075947	-267
chr5	108183700	108184115	.	416	Distal Intergenic	5	108206131	108225682	19552	1	407234	NM_001040499	-22016
chr5	108807600	108808097	.	498	Distal Intergenic	5	108838777	108846648	7872	2	514441	NM_001024538	38551
chr5	108808416	108808703	.	288	Distal Intergenic	5	108838777	108846648	7872	2	514441	NM_001024538	37945
chr5	108849685	108850163	.	479	Distal Intergenic	5	108838777	108846648	7872	2	514441	NM_001024538	-3037
chr5	109075561	109075757	.	197	Promoter (<=1kb)	5	109061989	109075620	13632	2	287017	NM_174810	0
chr5	109081858	109082693	.	836	Promoter (<=1kb)	5	109082265	109133398	51134	1	617809	NM_001078082	0
chr5	109154010	109154536	.	527	Promoter (<=1kb)	5	109136736	109154244	17509	2	510373	NM_001075446	0
chr5	109353299	109354085	.	787	Promoter (<=1kb)	5	109353912	109359153	5242	1	537878	NM_001101172	0
chr5	109412016	109412326	.	311	Distal Intergenic	5	109424215	109432047	7833	1	511099	NM_001075495	-11889
chr5	109457744	109458047	.	304	Promoter (1-2kb)	5	109459258	109475092	15835	1	534634	NM_001035408	-1211
[truncated: 7,804 more rows]
