# Supplementary material for: Chromatin accessibility and regulatory vocabulary across indicine cattle tissues
Source: Genome Biol. 2021 Sep 21;22:273. doi: 10.1186/s13059-021-02489-7 (PMC8454054; doi:10.1186/s13059-021-02489-7)
Supplement: Supplementary file 8 — Additional file 8. Functional enrichment of gene ontology terms for tissue-specific peaks. [file 13059_2021_2489_MOESM8_ESM.txt]

Cluster	ONTOLOGY	ID	Description	GeneRatio	BgRatio	pvalue	p.adjust	qvalue	geneID	Count
MUS-specific	CC	GO:0030016	myofibril	32/1579	42/5565	1.55041630964536e-10	2.83311683045827e-07	2.61615669684924e-07	535311/282714/281663/281544/524770/535320/785179/614795/513776/282146/505519/281337/788772/280765/317657/539332/509486/538404/516099/515610/511528/281592/536607/539375/616488/282215/281660/286852/780784/514066/528386/533622	32
MUS-specific	CC	GO:0043292	contractile fiber	33/1579	44/5565	1.64429299504253e-10	2.83311683045827e-07	2.61615669684924e-07	535311/282714/281663/281544/524770/535320/785179/614795/513776/282146/505519/282173/281337/788772/280765/317657/539332/509486/538404/516099/515610/511528/281592/536607/539375/616488/282215/281660/286852/780784/514066/528386/533622	33
MUS-specific	CC	GO:0030017	sarcomere	29/1579	38/5565	1.08178685559158e-09	1.24261250145619e-06	1.14745321559766e-06	535311/282714/281663/281544/524770/535320/785179/614795/513776/282146/505519/788772/280765/539332/509486/538404/516099/515610/511528/281592/536607/539375/616488/282215/286852/780784/514066/528386/533622	29
MUS-specific	BP	GO:0014706	striated muscle tissue development	42/1579	66/5565	2.20126222347489e-09	1.89638740552362e-06	1.75116202672752e-06	281733/535311/524770/280795/540868/519447/614795/281938/534069/519165/538793/515266/281343/615074/532712/338070/281187/281945/539332/407231/615310/509486/281402/539635/521960/282290/515610/510376/281592/540407/539375/538609/281135/512660/493729/493642/617914/540487/512254/282382/510873/521378	42
MUS-specific	BP	GO:0060537	muscle tissue development	44/1579	71/5565	3.08983726551467e-09	2.12951584339271e-06	1.96643748497912e-06	281733/535311/524770/280795/540868/519447/614795/281938/534069/519165/538793/515266/281343/615074/404185/532712/338070/281187/281945/539332/407231/615310/509486/281402/539635/521960/282290/515610/510376/281592/540407/539375/538609/281135/512660/493729/493642/617914/338446/540487/512254/282382/510873/521378	44
MUS-specific	BP	GO:0007517	muscle organ development	41/1579	66/5565	9.70041468344245e-09	5.57127149985711e-06	5.14462343649939e-06	536793/535311/524770/280795/540868/616841/519447/614795/522980/281938/519165/538793/515266/281343/506999/338070/281187/281945/539332/509486/281402/539635/521960/515610/510376/281592/540407/539375/538609/281135/493729/493642/281335/617914/540487/512254/282382/528386/509820/510873/521378	41
MUS-specific	BP	GO:0003012	muscle system process	46/1579	79/5565	2.2671019767133e-08	1.11606191596486e-05	1.03059387603072e-05	281963/281495/535311/414732/516422/785179/282041/504784/614795/527488/513776/538100/282146/286764/281343/282179/529760/513257/281883/286883/282001/404185/511961/338070/317657/615310/540474/387602/509486/518117/511528/282573/505066/540407/539375/282096/319094/515161/281660/532713/281972/540487/281088/327685/532775/615646	46
MUS-specific	BP	GO:0007519	skeletal muscle tissue development	26/1579	37/5565	1.39083036969874e-07	4.79280145398185e-05	4.4257686395782e-05	535311/524770/280795/540868/519447/281938/519165/538793/515266/281343/338070/281187/281945/539332/539635/521960/515610/281592/539375/538609/493642/617914/540487/512254/510873/521378	26
MUS-specific	CC	GO:0042383	sarcolemma	26/1579	37/5565	1.39083036969874e-07	4.79280145398185e-05	4.4257686395782e-05	281663/282689/524770/508157/281876/282868/282146/618204/282359/327703/781184/280765/510141/524215/615310/281439/281008/282144/515161/407209/493642/282653/282160/532713/286852/528386	26
MUS-specific	BP	GO:0060538	skeletal muscle organ development	26/1579	37/5565	1.39083036969874e-07	4.79280145398185e-05	4.4257686395782e-05	535311/524770/280795/540868/519447/281938/519165/538793/515266/281343/338070/281187/281945/539332/539635/521960/515610/281592/539375/538609/493642/617914/540487/512254/510873/521378	26
MUS-specific	BP	GO:0061061	muscle structure development	58/1579	113/5565	1.72158876424431e-07	5.39326807416899e-05	4.98025151608665e-05	281733/539547/536793/535311/281663/524770/280795/540868/616841/519447/614795/287026/522980/281938/519165/538793/515266/281343/505540/506999/282179/531979/513257/615074/404185/338070/281187/281945/539332/407231/615310/509486/281402/539635/521960/515610/510376/281592/540407/539375/511435/538609/281135/493729/493642/281335/617914/777788/540487/282018/281088/512254/282382/528386/509820/510873/521378/…	58
MUS-specific	CC	GO:0030018	Z disc	18/1579	23/5565	9.49014162855267e-07	0.000251561754246096	0.000232297150956395	535311/281663/524770/535320/785179/614795/513776/282146/280765/539332/516099/511528/536607/539375/282215/286852/514066/528386	18
MUS-specific	CC	GO:0031674	I band	18/1579	23/5565	9.49014162855267e-07	0.000251561754246096	0.000232297150956395	535311/281663/524770/535320/785179/614795/513776/282146/280765/539332/516099/511528/536607/539375/282215/286852/514066/528386	18
MUS-specific	BP	GO:0043500	muscle adaptation	19/1579	25/5565	1.02681311939198e-06	0.000252742714958913	0.000233387673678343	414732/504784/513776/282146/286764/281343/513257/282001/404185/511961/615310/540474/509486/511528/505066/539375/532713/281972/540487	19
MUS-specific	BP	GO:0009888	tissue development	134/1579	334/5565	1.26131429022092e-06	0.000289765936273419	0.000267575656093883	281718/281148/281733/281495/539547/281724/535311/281663/282689/524770/280795/540868/326599/539090/519447/282191/100137721/504784/614795/507828/338319/538602/508692/540923/407175/517111/505518/513463/281938/534816/281971/404129/505423/281057/534069/519165/541175/538793/515266/281343/519372/100139484/505840/509349/327672/528744/511870/508490/513257/281889/282376/535628/512391/282081/613987/615074/4…	134
MUS-specific	BP	GO:0044057	regulation of system process	51/1579	102/5565	2.6415189141651e-06	0.000568917136138309	0.000525349452468494	281733/281495/535311/516422/785179/504784/527488/614243/513776/280755/281760/536810/281631/538100/282146/534069/286764/281343/505519/618204/529760/280804/281883/613987/282001/404185/511961/407231/615310/540474/387602/509486/281231/518117/507667/511528/282573/540407/539375/282096/319094/515161/282653/281867/532713/281972/281605/327685/532775/615646/282143	51
MUS-specific	BP	GO:0055001	muscle cell development	21/1579	31/5565	5.81932143950224e-06	0.00117961068708969	0.00108927608121457	281733/539547/535311/281663/524770/281343/282179/531979/513257/615074/539332/407231/615310/539635/515610/281592/540407/539375/493642/540487/281088	21
MUS-specific	CC	GO:0016528	sarcoplasm	15/1579	19/5565	6.75508385668076e-06	0.00122515889316431	0.00113133620491667	541281/281530/785179/614795/281918/534816/511943/540432/518117/525416/282646/532713/532775/512254/100125240	15
MUS-specific	BP	GO:0043502	regulation of muscle adaptation	15/1579	19/5565	6.75508385668076e-06	0.00122515889316431	0.00113133620491667	504784/513776/282146/286764/281343/282001/404185/511961/615310/540474/509486/511528/539375/532713/281972	15
MUS-specific	BP	GO:0055002	striated muscle cell development	20/1579	30/5565	1.41328933335033e-05	0.00243509752136262	0.0022486177130095	281733/535311/281663/524770/281343/282179/531979/513257/615074/539332/407231/615310/539635/515610/281592/540407/539375/493642/540487/281088	20
MUS-specific	BP	GO:0090257	regulation of muscle system process	29/1579	51/5565	1.75225021311512e-05	0.00287535915923557	0.00265516410739198	281495/516422/785179/504784/513776/282146/286764/281343/529760/281883/282001/404185/511961/615310/540474/387602/509486/518117/511528/282573/539375/282096/319094/515161/532713/281972/327685/532775/615646	29
MUS-specific	CC	GO:0016529	sarcoplasmic reticulum	14/1579	18/5565	1.9031981167551e-05	0.00298110032288095	0.00275280761098118	541281/281530/785179/614795/281918/534816/511943/540432/518117/525416/282646/532713/532775/100125240	14
MUS-specific	MF	GO:0000977	RNA polymerase II transcription regulatory region sequence-specific DNA binding	35/1579	69/5565	6.66234134738325e-05	0.00998192534047073	0.00921750933324465	281148/539547/281146/280795/514085/505251/506696/100137721/511077/281678/281938/281343/534403/540676/768225/535628/407231/506945/504831/767817/505849/514765/538615/404183/534003/538609/505463/768039/537791/504512/767928/534475/512254/510873/407238	35
MUS-specific	BP	GO:0009653	anatomical structure morphogenesis	163/1579	448/5565	7.57262535700594e-05	0.0107803795832136	0.00995481793690768	281963/533382/281718/281148/281495/281614/539547/281724/541281/282656/783907/281663/524770/614412/540868/514033/515118/282378/539090/282191/784675/504784/614795/338319/286771/523822/538602/282140/508692/615785/614070/536810/517111/505518/281631/534816/505423/617701/281057/280685/534069/519165/505379/767833/281199/515012/281343/519372/507095/100139484/505840/327672/505329/618204/528744/615637/2821…	163
MUS-specific	BP	GO:0003008	system process	120/1579	315/5565	7.82093701626059e-05	0.0107803795832136	0.00995481793690768	280722/281963/281733/281495/535311/613490/282656/282577/414732/407159/379045/516422/281701/326577/785179/282041/539090/540853/280728/504784/614795/527488/614243/513776/280755/281760/282140/282868/536810/281631/538100/281971/282638/282146/534069/286764/281343/282346/505519/444867/618204/523579/281688/282179/529760/508490/513257/281296/280804/286969/281883/613987/286883/281453/282001/404185/511961/…	120
MUS-specific	BP	GO:0009968	negative regulation of signal transduction	88/1579	219/5565	8.33177235893798e-05	0.0110428029034232	0.0101971448749269	539640/519937/515063/512662/407159/281994/540868/281995/281860/785179/505251/539090/282532/614795/511077/281631/510203/281971/505423/505048/282146/541175/508638/282035/515266/507095/506764/512082/510164/536421/531367/508490/768225/282081/281453/404185/536537/541050/514644/512913/281170/281187/510141/281281/280991/281848/615310/514586/617525/510383/539635/280901/532704/522006/282325/516099/614550/…	88
MUS-specific	BP	GO:0001659	temperature homeostasis	21/1579	35/5565	8.8347034734537e-05	0.011275699322045	0.010412206081969	414732/494548/281251/280888/281760/505423/281561/534107/768225/508541/286883/281371/505283/539375/319094/506223/541291/777788/338446/281605/541123	21
MUS-specific	BP	GO:1902532	negative regulation of intracellular signal transduction	47/1579	102/5565	9.36365320484467e-05	0.0115239817656767	0.010641475051972	539640/519937/515063/512662/407159/281994/281995/785179/539090/282532/614795/511077/510203/281971/282146/541175/508638/515266/507095/506764/512082/510164/536421/508490/768225/281187/510141/281848/615310/514586/617525/539635/280901/532704/516099/529235/414346/539375/515310/616210/777788/540487/531850/504593/541123/513483/407238	47
MUS-specific	MF	GO:0051015	actin filament binding	23/1579	40/5565	0.000103122581455237	0.0117607656852166	0.0108601260550477	282714/281544/524770/281509/513267/513463/282173/281337/788772/337926/539332/531505/539375/505645/533737/533223/526848/327685/535077/497015/780784/507081/613548	23
MUS-specific	BP	GO:0106106	cold-induced thermogenesis	16/1579	24/5565	0.000105799110923306	0.0117607656852166	0.0108601260550477	414732/494548/280888/281760/505423/281561/534107/286883/281371/505283/539375/506223/777788/338446/281605/541123	16
MUS-specific	BP	GO:0120161	regulation of cold-induced thermogenesis	16/1579	24/5565	0.000105799110923306	0.0117607656852166	0.0108601260550477	414732/494548/280888/281760/505423/281561/534107/286883/281371/505283/539375/506223/777788/338446/281605/541123	16
MUS-specific	MF	GO:0003700	DNA-binding transcription factor activity	54/1579	122/5565	0.000111134935713008	0.0118040855741998	0.010900128506218	533382/281148/539547/281814/281146/280795/509917/514085/505251/510359/540605/100137721/513983/338319/511077/281678/508692/281938/515266/281343/540488/534403/540676/508541/535628/515219/281713/281945/516375/407231/515903/504831/767817/505849/506448/514765/786629/534003/538609/509500/768039/616477/506967/777788/537791/504512/767928/534475/512254/538474/616245/510873/521378/407238	54
MUS-specific	MF	GO:0043565	sequence-specific DNA binding	60/1579	139/5565	0.000113039705150491	0.0118040855741998	0.010900128506218	533382/281148/539547/281814/281146/280795/509917/514085/505251/282691/506696/100137721/511077/281678/508692/281938/507176/519165/538793/281343/534403/540676/768225/535628/281945/407231/506945/515903/504831/767817/505849/514765/514213/523601/538615/517514/529124/404183/534003/538609/616638/509500/505463/280831/540846/768039/507564/506967/510669/616438/537791/504512/338446/767928/534475/538485/5122…	60
MUS-specific	BP	GO:0010648	negative regulation of cell communication	95/1579	242/5565	0.000124067793353849	0.0122153604542104	0.0112799079491334	539640/519937/515063/512662/407159/281994/540868/281995/281860/281625/785179/505251/539090/282532/614795/511077/282140/281631/510203/281971/505423/505048/282146/541175/281246/508638/282035/515266/507095/506764/519328/512082/510164/536421/531367/508490/768225/280804/282081/281453/404185/536537/541050/514644/512913/281170/281187/510141/281281/280991/281848/615310/505283/514586/617525/510383/539635/…	95
MUS-specific	BP	GO:0023057	negative regulation of signaling	95/1579	242/5565	0.000124067793353849	0.0122153604542104	0.0112799079491334	539640/519937/515063/512662/407159/281994/540868/281995/281860/281625/785179/505251/539090/282532/614795/511077/282140/281631/510203/281971/505423/505048/282146/541175/281246/508638/282035/515266/507095/506764/519328/512082/510164/536421/531367/508490/768225/280804/282081/281453/404185/536537/541050/514644/512913/281170/281187/510141/281281/280991/281848/615310/505283/514586/617525/510383/539635/…	95
MUS-specific	MF	GO:0005246	calcium channel regulator activity	11/1579	14/5565	0.000139057560819359	0.0127615908026104	0.0117843079684428	785179/614795/534816/781184/615310/282325/282004/281656/531339/282160/100125240	11
MUS-specific	BP	GO:0030239	myofibril assembly	11/1579	14/5565	0.000139057560819359	0.0127615908026104	0.0117843079684428	281663/524770/513257/615074/539332/407231/615310/515610/281592/540407/540487	11
MUS-specific	BP	GO:0048646	anatomical structure formation involved in morphogenesis	81/1579	201/5565	0.000141739186025349	0.0127615908026104	0.0117843079684428	533382/281148/539547/541281/783907/281663/524770/614412/514033/515118/539090/282191/784675/504784/614795/282140/536810/534816/281199/281343/507095/327672/528744/615637/282173/281386/508490/513257/508343/613987/615074/282001/514644/508882/510141/539332/407231/615310/387602/281402/281572/539635/280901/505849/282325/516099/507667/515610/281592/786629/540407/511435/538609/281135/512660/493729/282653/…	81
MUS-specific	BP	GO:0048747	muscle fiber development	12/1579	16/5565	0.000144428915061464	0.0127615908026104	0.0117843079684428	281733/535311/524770/281343/282179/531979/539635/515610/281592/539375/493642/281088	12
MUS-specific	BP	GO:0070848	response to growth factor	49/1579	110/5565	0.000188934098646249	0.0162766725983743	0.0150302047423055	539547/280795/781806/539090/784675/504784/281987/407175/281171/534069/534684/281343/540488/100139484/327672/281937/531979/508490/282376/613987/338068/281598/281187/533929/510141/615310/515783/532704/282325/516099/510376/282326/504417/529235/538609/282031/282188/493729/493642/280760/528446/280828/281088/281160/512254/527124/282382/282220/521378	49
MUS-specific	BP	GO:0006936	muscle contraction	30/1579	59/5565	0.000206730166612309	0.0172213619050169	0.0159025497262627	281495/535311/516422/785179/282041/614795/527488/538100/282146/282179/529760/281883/286883/338070/317657/615310/387602/509486/518117/282573/539375/282096/319094/515161/281660/281972/281088/327685/532775/615646	30
MUS-specific	BP	GO:0030029	actin filament-based process	57/1579	133/5565	0.000209894718517328	0.0172213619050169	0.0159025497262627	539034/281718/281733/281663/524770/538486/282041/513267/527488/517111/281631/538100/510203/282173/281937/513257/281096/337926/507837/281883/615074/514644/504482/532712/338052/538354/282307/539332/407231/615310/509486/506612/531505/618441/518117/282846/280979/507667/515610/281592/540407/505645/513152/281135/282653/532393/533602/533737/282646/540487/539019/535077/327662/780784/282382/507081/613548	57
MUS-specific	MF	GO:0000981	DNA-binding transcription factor activity, RNA polymerase II-specific	36/1579	75/5565	0.000223988299909259	0.0176112832789038	0.0162626109149055	533382/281148/539547/281146/280795/509917/514085/505251/338319/511077/281678/508692/515266/534403/540676/535628/515219/281945/407231/504831/767817/505849/514765/534003/538609/509500/768039/616477/777788/537791/504512/767928/512254/538474/510873/407238	36
MUS-specific	BP	GO:0051146	striated muscle cell differentiation	26/1579	49/5565	0.000224868387774744	0.0176112832789038	0.0162626109149055	281733/535311/281663/524770/540868/281938/281343/505540/282179/531979/513257/615074/404185/539332/407231/615310/539635/515610/281592/540407/539375/511435/493642/540487/281088/512254	26
MUS-specific	MF	GO:0000976	transcription regulatory region sequence-specific DNA binding	37/1579	78/5565	0.000248709696767599	0.0185113215055641	0.0170937241993219	281148/539547/281146/280795/514085/505251/506696/100137721/511077/281678/281938/281343/534403/540676/768225/535628/407231/506945/504831/767817/505849/514765/538615/404183/534003/538609/505463/280831/768039/537791/504512/767928/534475/512254/616245/510873/407238	37
MUS-specific	MF	GO:0001067	regulatory region nucleic acid binding	37/1579	78/5565	0.000248709696767599	0.0185113215055641	0.0170937241993219	281148/539547/281146/280795/514085/505251/506696/100137721/511077/281678/281938/281343/534403/540676/768225/535628/407231/506945/504831/767817/505849/514765/538615/404183/534003/538609/505463/280831/768039/537791/504512/767928/534475/512254/616245/510873/407238	37
MUS-specific	BP	GO:0008015	blood circulation	45/1579	100/5565	0.000257847774888879	0.0185113215055641	0.0170937241993219	281733/281495/379045/516422/785179/280728/527488/614243/282140/282868/538100/281971/282638/282146/534069/505519/618204/529760/286969/281883/286883/532712/281358/407231/281371/615310/509486/281231/518117/507667/515610/511528/282573/527114/540407/319094/537391/515161/282188/504350/281972/281088/532775/615646/282143	45
MUS-specific	BP	GO:0048729	tissue morphogenesis	45/1579	100/5565	0.000257847774888879	0.0185113215055641	0.0170937241993219	539547/281724/539090/282191/504784/614795/505518/505423/281057/519372/508490/513257/281889/282081/613987/615074/404185/514644/286823/532712/281170/538354/615310/509486/505849/515610/510376/281592/538609/513152/281135/512660/493729/768039/281867/281335/520189/281160/512254/282382/534650/510873/521378/534296/407238	45
MUS-specific	BP	GO:0009891	positive regulation of biosynthetic process	130/1579	355/5565	0.000304260715309907	0.0213976005093457	0.0197589719093845	533382/281148/281495/539547/512662/281663/541255/281814/281146/616539/280795/525389/515380/538486/509917/616148/505251/515299/515602/286770/617943/504784/286811/513983/287026/511077/281678/508692/407175/281938/280903/505423/281171/594846/280685/507176/534069/281246/515266/281343/282346/519328/327672/444867/618186/522269/528744/505540/529760/509694/281096/768225/282376/508541/508269/280804/517743/…	130
MUS-specific	BP	GO:0035556	intracellular signal transduction	162/1579	456/5565	0.000314491028894148	0.0216747217113847	0.0200148711652002	541235/539640/281495/519937/515063/512662/281663/407159/281994/281995/616148/614152/785179/352960/539090/540287/282532/281985/784675/614795/287026/511077/282140/407175/281631/510203/281971/505048/280685/282146/534069/541175/534684/281201/508638/615229/515266/616334/507095/100139484/528174/506764/508388/512082/327672/510164/444867/536421/515556/529760/508490/281096/768225/508269/281296/280804/2820…	162
MUS-specific	BP	GO:0006357	regulation of transcription by RNA polymerase II	102/1579	269/5565	0.000329152098877144	0.0218776565971118	0.0202022652940309	533382/281148/539547/524795/281814/281146/280795/525389/538486/281625/509917/505251/282691/100137721/504784/338319/511077/281678/522980/281938/281971/594846/507176/282146/538793/614837/615229/515266/281343/281561/444867/528744/505540/616966/534403/281096/282376/508541/535628/515219/508343/540695/497024/281598/281713/282307/281945/513208/516375/407231/504831/767817/505849/282325/281854/538615/7866…	102
MUS-specific	BP	GO:0010927	cellular component assembly involved in morphogenesis	13/1579	19/5565	0.000330132949230938	0.0218776565971118	0.0202022652940309	281663/524770/536810/513257/615074/539332/407231/615310/515610/281592/540407/540487/534475	13
MUS-specific	BP	GO:0003013	circulatory system process	45/1579	101/5565	0.00033948205952024	0.0220727391906933	0.020382408459378	281733/281495/379045/516422/785179/280728/527488/614243/282140/282868/538100/281971/282638/282146/534069/505519/618204/529760/286969/281883/286883/532712/281358/407231/281371/615310/509486/281231/518117/507667/515610/511528/282573/527114/540407/319094/537391/515161/282188/504350/281972/281088/532775/615646/282143	45
MUS-specific	BP	GO:0048585	negative regulation of response to stimulus	110/1579	294/5565	0.000352279851518266	0.0224270179327738	0.0207095565295461	539640/614471/519937/515063/512662/407159/281994/540868/281995/281860/781806/785179/505251/539090/286770/540038/282532/614795/511077/282140/281631/510203/281971/505423/505048/280685/282146/534069/519165/541175/281246/508638/282035/515266/616334/507095/506764/512642/505792/512082/510164/281603/536421/615637/531367/508490/768225/282081/281453/404185/536537/541050/514644/512913/281170/281187/510141/…	110
MUS-specific	BP	GO:0045893	positive regulation of transcription, DNA-templated	89/1579	230/5565	0.000359346953043193	0.0224270179327738	0.0207095565295461	533382/281148/539547/281663/541255/281814/281146/616539/280795/538486/509917/616148/505251/515299/617943/504784/287026/511077/281678/508692/407175/281938/505423/594846/507176/281246/515266/281343/444867/528744/505540/509694/281096/768225/282376/508541/517743/535628/515219/399560/508343/497024/281598/281187/281713/282307/613751/281945/513208/516375/407231/504831/281402/767817/505849/281854/540407/…	89
MUS-specific	BP	GO:0072359	circulatory system development	82/1579	209/5565	0.00036445531173399	0.0224270179327738	0.0207095565295461	533382/281733/539547/541281/783907/614412/514033/515118/539090/282191/784675/504784/614795/614243/282140/534069/281199/100139484/505519/327672/615492/786335/531367/281386/513257/282081/508343/613987/615074/282001/286823/532712/508882/338068/281875/281945/510141/407231/615310/387602/509486/281402/281572/282290/282325/516099/507667/515610/510376/786629/540407/538609/282031/281135/617707/282188/5126…	82
MUS-specific	BP	GO:0043550	regulation of lipid kinase activity	10/1579	13/5565	0.000390174362631971	0.0235884360285925	0.0217820332084294	515233/280685/512082/282081/532712/282307/616753/511435/540606/338437	10
MUS-specific	MF	GO:0003779	actin binding	43/1579	96/5565	0.000397080878481861	0.0235920811594568	0.0217853991951119	539034/540328/282714/281544/524770/281509/513267/527488/517111/513463/617165/444867/522269/282173/281937/281337/788772/337926/286798/514644/504482/338052/539332/531505/618441/282573/536607/540407/539375/505645/281660/533602/533737/533223/511956/539019/526848/327685/535077/497015/780784/507081/613548	43
MUS-specific	BP	GO:1990845	adaptive thermogenesis	16/1579	26/5565	0.000415899575974575	0.0242913548950574	0.0224311225365056	414732/494548/280888/281760/505423/281561/534107/286883/281371/505283/539375/506223/777788/338446/281605/541123	16
MUS-specific	BP	GO:0060047	heart contraction	25/1579	48/5565	0.000431117840132318	0.0247605346182661	0.0228643724687719	281733/281495/785179/527488/614243/538100/282146/534069/505519/618204/281883/286883/532712/407231/615310/509486/518117/511528/540407/319094/515161/281972/532775/615646/282143	25
MUS-specific	BP	GO:0051240	positive regulation of multicellular organismal process	112/1579	302/5565	0.000460880862584758	0.0260359910240504	0.0240421544019625	281495/539547/539350/414732/281814/280795/494548/540868/281251/538452/785179/282691/784675/280888/504784/281191/281987/338319/287026/510019/281678/280755/613753/281760/282140/508692/407175/282638/505423/617701/281171/280685/534069/519165/541175/286764/281246/281343/281561/507095/280822/100139484/534107/408001/444867/536421/618204/281386/529760/282376/508541/281296/280804/613987/282001/532712/2815…	112
MUS-specific	BP	GO:0010557	positive regulation of macromolecule biosynthetic process	119/1579	324/5565	0.000478848788979006	0.0266147246261557	0.0245765685752723	533382/281148/281495/539547/512662/281663/541255/281814/281146/616539/280795/525389/515380/538486/509917/616148/505251/515299/515602/286770/617943/504784/286811/513983/287026/511077/281678/508692/407175/281938/280903/505423/594846/507176/534069/281246/515266/281343/327672/444867/618186/522269/528744/505540/509694/281096/768225/282376/508541/508269/280804/517743/535628/515219/399560/508343/536537/…	119
MUS-specific	BP	GO:0046031	ADP metabolic process	18/1579	31/5565	0.000498961575940518	0.0272924062014448	0.0252023532843473	518158/280715/286811/281141/287019/280808/540303/511961/515067/529235/539375/517063/534599/533785/281181/281613/513483/507476	18
MUS-specific	BP	GO:0007167	enzyme linked receptor protein signaling pathway	59/1579	143/5565	0.000548058921639086	0.0295095475620045	0.0272497059229434	539547/280795/539090/282191/784675/614795/287026/282140/407175/281171/534069/534684/509971/540488/100139484/327672/512402/282173/281937/531979/508490/508541/613987/282260/404185/536537/512913/508266/338068/281598/281187/282307/533929/281281/281848/615310/521196/282325/516099/505908/282326/509613/504417/529235/540407/282188/280855/493642/281867/280760/528446/281088/510480/281160/527124/282382/5140…	59
MUS-specific	BP	GO:0050673	epithelial cell proliferation	40/1579	89/5565	0.000575587067955102	0.0305149697872812	0.0281781328976238	539547/541281/507828/338319/511077/508692/281631/505423/281171/534069/541175/519372/282346/327672/281386/404189/768225/282001/404185/532712/508882/281598/281945/280991/281572/538615/504417/524530/767923/493729/493642/768039/520189/512254/527124/538474/282382/532684/281781/407238	40
MUS-specific	BP	GO:1902680	positive regulation of RNA biosynthetic process	98/1579	261/5565	0.000637675582239226	0.0327350246145273	0.0302281758895794	533382/281148/539547/281663/541255/281814/281146/616539/280795/525389/515380/538486/509917/616148/505251/515299/617943/504784/513983/287026/511077/281678/508692/407175/281938/505423/594846/507176/281246/515266/281343/444867/522269/528744/505540/509694/281096/768225/282376/508541/517743/535628/515219/399560/508343/536537/497024/281598/281187/281713/282307/613751/281945/513208/516375/407231/504831/…	98
MUS-specific	BP	GO:1903508	positive regulation of nucleic acid-templated transcription	98/1579	261/5565	0.000637675582239226	0.0327350246145273	0.0302281758895794	533382/281148/539547/281663/541255/281814/281146/616539/280795/525389/515380/538486/509917/616148/505251/515299/617943/504784/513983/287026/511077/281678/508692/407175/281938/505423/594846/507176/281246/515266/281343/444867/522269/528744/505540/509694/281096/768225/282376/508541/517743/535628/515219/399560/508343/536537/497024/281598/281187/281713/282307/613751/281945/513208/516375/407231/504831/…	98
MUS-specific	BP	GO:0003015	heart process	25/1579	49/5565	0.000645961019671462	0.0327350246145273	0.0302281758895794	281733/281495/785179/527488/614243/538100/282146/534069/505519/618204/281883/286883/532712/407231/615310/509486/518117/511528/540407/319094/515161/281972/532775/615646/282143	25
MUS-specific	BP	GO:0006355	regulation of transcription, DNA-templated	165/1579	473/5565	0.000743678438539284	0.03710711316252	0.0342654498244488	533382/281148/539547/100141289/524795/512662/281663/541255/281814/281146/616539/280795/525389/538486/506667/281625/509917/616148/514085/505251/510359/515299/282691/506696/617943/540605/100137721/504784/513983/338319/287026/511077/281678/404130/508692/407175/281719/522980/281831/281938/281971/505423/594846/507176/282146/519165/538793/281246/614837/520080/615229/515266/515012/281343/540488/281561/4…	165
MUS-specific	BP	GO:0048738	cardiac muscle tissue development	16/1579	27/5565	0.000753771886644341	0.03710711316252	0.0342654498244488	281733/614795/534069/615074/532712/407231/615310/509486/281402/282290/510376/540407/281135/493729/512254/282382	16
MUS-specific	BP	GO:0071363	cellular response to growth factor stimulus	46/1579	107/5565	0.000769454224826159	0.0373456233626894	0.0344856949095549	539547/280795/539090/784675/504784/281987/407175/281171/534069/534684/281343/540488/100139484/281937/531979/508490/282376/613987/338068/281598/281187/533929/510141/615310/515783/282325/516099/510376/282326/504417/529235/538609/282031/282188/493729/493642/280760/528446/280828/281088/281160/512254/527124/282382/282220/521378	46
MUS-specific	BP	GO:0014896	muscle hypertrophy	12/1579	18/5565	0.00081103126046525	0.0382851195008664	0.0353532444179733	504784/282146/286764/513257/282001/404185/615310/540474/511528/540407/532713/281972	12
MUS-specific	BP	GO:0014897	striated muscle hypertrophy	12/1579	18/5565	0.00081103126046525	0.0382851195008664	0.0353532444179733	504784/282146/286764/513257/282001/404185/615310/540474/511528/540407/532713/281972	12
MUS-specific	BP	GO:0006090	pyruvate metabolic process	18/1579	32/5565	0.000840686800669786	0.0386869003181466	0.0357242568536387	518158/286811/517402/281141/287019/280808/540303/511961/515067/529235/539375/534599/533785/281181/513483/767977/407109/507476	18
MUS-specific	BP	GO:0008283	cell population proliferation	125/1579	347/5565	0.000841995799147125	0.0386869003181466	0.0357242568536387	281856/614817/514168/539547/100141289/541281/515063/327686/282019/515133/780856/785179/282691/539090/540287/100137721/614795/507828/338319/511077/286771/282140/508692/281631/505423/281171/280685/534069/519165/541175/504963/281246/615229/515012/281343/519372/507095/280822/100139484/282346/327672/615637/533892/281386/404189/540676/768225/282376/280804/515219/615074/282001/282260/404185/541050/53271…	125
MUS-specific	MF	GO:0140110	transcription regulator activity	77/1579	199/5565	0.000883244406886174	0.039994564059485	0.0369317796840954	533382/281148/539547/519937/281814/281146/505293/280795/525389/515380/506667/509917/514085/505251/510359/540605/100137721/513983/338319/511077/281678/508692/281938/507176/515266/515012/281343/540488/522269/616966/509694/534403/540676/508541/535628/515219/508343/281713/286842/281945/516375/407231/540474/506945/515903/617525/504831/767817/505849/506448/282325/514765/510376/614675/786629/524530/5047…	77
MUS-specific	BP	GO:0030036	actin cytoskeleton organization	51/1579	122/5565	0.000893668436616466	0.039994564059485	0.0369317796840954	539034/281718/281733/281663/524770/538486/282041/513267/517111/281631/510203/282173/513257/281096/337926/507837/615074/514644/504482/532712/338052/538354/282307/539332/407231/615310/506612/531505/618441/282846/280979/507667/515610/281592/540407/505645/513152/281135/282653/532393/533602/533737/282646/540487/539019/535077/327662/780784/282382/507081/613548	51
MUS-specific	BP	GO:0003300	cardiac muscle hypertrophy	11/1579	16/5565	0.000922201009318232	0.0405669878844706	0.0374603672831215	504784/282146/286764/513257/282001/615310/540474/511528/540407/532713/281972	11
MUS-specific	BP	GO:0050790	regulation of catalytic activity	155/1579	443/5565	0.00093000349473975	0.0405669878844706	0.0374603672831215	780785/539034/539640/532844/281718/514170/281495/532726/533285/512662/281663/282689/282658/407159/281612/524770/528142/327700/282224/785179/352960/539646/515602/539090/286770/617943/282532/281102/515233/519729/614795/287026/511077/286771/282140/517111/281631/534816/768227/280685/505438/282146/534069/541175/534684/282035/281346/510704/615552/100139484/282346/506764/534107/519328/512082/327672/3600…	155
MUS-specific	BP	GO:0014743	regulation of muscle hypertrophy	10/1579	14/5565	0.0010179663671635	0.0421401317587439	0.0389130397735537	504784/282146/286764/282001/404185/615310/540474/511528/532713/281972	10
MUS-specific	CC	GO:0030315	T-tubule	8/1579	10/5565	0.00104768628514548	0.0421401317587439	0.0389130397735537	281663/282146/618204/781184/524215/615310/515161/282160	8
MUS-specific	BP	GO:0035914	skeletal muscle cell differentiation	8/1579	10/5565	0.00104768628514548	0.0421401317587439	0.0389130397735537	280795/540868/515266/521960/538609/617914/512254/521378	8
MUS-specific	BP	GO:1901019	regulation of calcium ion transmembrane transporter activity	8/1579	10/5565	0.00104768628514548	0.0421401317587439	0.0389130397735537	785179/614795/534816/524215/615310/518117/282160/100125240	8
MUS-specific	BP	GO:0050873	brown fat cell differentiation	9/1579	12/5565	0.0010732711209189	0.0421401317587439	0.0389130397735537	510677/541175/281561/282359/767906/541291/280695/338446/281605	9
MUS-specific	BP	GO:0008016	regulation of heart contraction	21/1579	40/5565	0.00107361203440947	0.0421401317587439	0.0389130397735537	281733/785179/527488/614243/538100/282146/534069/505519/618204/281883/407231/615310/518117/511528/540407/319094/515161/281972/532775/615646/282143	21
MUS-specific	BP	GO:0006165	nucleoside diphosphate phosphorylation	19/1579	35/5565	0.00108835511506913	0.0421401317587439	0.0389130397735537	518158/280715/286811/534611/281141/287019/280808/540303/404189/511961/515067/529235/539375/517063/534599/533785/281181/513483/507476	19
MUS-specific	BP	GO:0007050	cell cycle arrest	19/1579	35/5565	0.00108835511506913	0.0421401317587439	0.0389130397735537	533379/100137721/534069/514225/281343/282173/534497/768085/508882/524530/505463/281867/767820/281237/777788/280828/504718/789216/527124	19
MUS-specific	BP	GO:0031032	actomyosin structure organization	19/1579	35/5565	0.00108835511506913	0.0421401317587439	0.0389130397735537	539034/281663/524770/281631/513257/615074/538354/282307/539332/407231/615310/531505/515610/281592/540407/513152/540487/539019/282382	19
MUS-specific	BP	GO:0046939	nucleotide phosphorylation	19/1579	35/5565	0.00108835511506913	0.0421401317587439	0.0389130397735537	518158/280715/286811/534611/281141/287019/280808/540303/404189/511961/515067/529235/539375/517063/534599/533785/281181/513483/507476	19
MUS-specific	MF	GO:1990837	sequence-specific double-stranded DNA binding	37/1579	83/5565	0.00110115864991157	0.0421621411955032	0.0389333637272829	281148/539547/281146/280795/514085/505251/506696/100137721/511077/281678/281938/281343/534403/540676/768225/535628/407231/506945/504831/767817/505849/514765/538615/404183/534003/538609/505463/280831/768039/537791/504512/767928/534475/512254/616245/510873/407238	37
MUS-specific	BP	GO:0006366	transcription by RNA polymerase II	107/1579	293/5565	0.00115415026075205	0.0437055142697974	0.0403585452660896	533382/281148/539547/524795/541255/281814/281146/280795/525389/538486/281625/509917/505251/515299/282691/100137721/504784/519729/338319/511077/281678/522980/281938/281971/594846/507176/282146/538793/614837/615229/515266/281343/281561/444867/528744/505540/616966/534403/281096/282376/508541/535628/515219/508343/540695/497024/281598/281713/282307/281945/513208/516375/407231/504831/767817/505849/2823…	107
MUS-specific	BP	GO:2000026	regulation of multicellular organismal development	116/1579	322/5565	0.00128492956807151	0.048128992299722	0.0444432732755169	539547/541281/281663/280795/540868/538452/785179/539090/540287/527210/540853/784675/504784/286811/281191/507828/338319/287026/511077/523822/508692/615785/407175/536810/281631/281938/505423/617701/281171/280685/534069/519165/541175/281199/281343/507095/100139484/536421/618204/528744/618037/282173/281386/540676/768225/282376/508541/281296/280804/512391/613987/282001/539959/541050/532712/281170/5082…	116
MUS-specific	BP	GO:0009135	purine nucleoside diphosphate metabolic process	18/1579	33/5565	0.00136402727857796	0.0494782947576807	0.0456892461289882	518158/280715/286811/281141/287019/280808/540303/511961/515067/529235/539375/517063/534599/533785/281181/281613/513483/507476	18
MUS-specific	BP	GO:0009179	purine ribonucleoside diphosphate metabolic process	18/1579	33/5565	0.00136402727857796	0.0494782947576807	0.0456892461289882	518158/280715/286811/281141/287019/280808/540303/511961/515067/529235/539375/517063/534599/533785/281181/281613/513483/507476	18
MUS-specific	BP	GO:0009185	ribonucleoside diphosphate metabolic process	18/1579	33/5565	0.00136402727857796	0.0494782947576807	0.0456892461289882	518158/280715/286811/281141/287019/280808/540303/511961/515067/529235/539375/517063/534599/533785/281181/281613/513483/507476	18
LIV-specific	BP	GO:0050918	positive chemotaxis	9/214	30/5565	1.10020435354963e-06	0.00244465407358728	0.00242160768765503	407216/617960/404107/100141457/101906662/100297617/286836/783935/281743	9
HYP-specific	BP	GO:0022610	biological adhesion	200/3990	241/5565	2.22548011028217e-05	0.0463164062676783	0.040860588988027	541281/281530/282132/407216/282705/614412/767602/281856/514039/281950/327663/281877/538829/515118/513531/281733/505169/281876/784675/533562/281989/280712/404172/508361/338319/510019/520631/282140/282713/534407/281614/517111/281249/505518/282661/281631/521837/540423/404179/326588/509578/539124/534069/519165/541175/540003/504963/281486/281485/281342/505379/522392/767833/539464/613972/539547/280822/…	200
HYP-specific	BP	GO:0007155	cell adhesion	196/3990	237/5565	4.16696387129206e-05	0.0463164062676783	0.040860588988027	541281/281530/282132/407216/282705/614412/767602/281856/514039/281950/327663/281877/538829/515118/513531/281733/505169/281876/784675/533562/280712/404172/508361/338319/510019/520631/282140/282713/534407/281614/517111/281249/505518/282661/281631/521837/540423/404179/326588/509578/539124/534069/519165/541175/540003/504963/281486/281485/281342/505379/522392/767833/539464/613972/539547/280822/541236/…	196
HYP-specific	MF	GO:0038023	signaling receptor activity	126/3990	148/5565	7.49817939164192e-05	0.0463164062676783	0.040860588988027	539848/515331/281146/512581/526585/526525/281553/281963/281607/281172/281877/281948/282257/282258/281750/540287/281876/538123/281529/282431/281208/282005/286849/281207/540519/613753/281549/281126/281665/282638/505423/512928/507176/506159/281038/527572/282133/282564/281749/281198/528174/282346/281298/281674/281983/509622/529760/768225/508343/535664/282331/281863/317756/281945/281687/281689/508717/…	126
HYP-specific	MF	GO:0060089	molecular transducer activity	126/3990	148/5565	7.49817939164192e-05	0.0463164062676783	0.040860588988027	539848/515331/281146/512581/526585/526525/281553/281963/281607/281172/281877/281948/282257/282258/281750/540287/281876/538123/281529/282431/281208/282005/286849/281207/540519/613753/281549/281126/281665/282638/505423/512928/507176/506159/281038/527572/282133/282564/281749/281198/528174/282346/281298/281674/281983/509622/529760/768225/508343/535664/282331/281863/317756/281945/281687/281689/508717/…	126
HYP-specific	BP	GO:0034330	cell junction organization	87/3990	99/5565	8.71818217907693e-05	0.0463164062676783	0.040860588988027	535311/526585/282705/509583/539034/617723/511034/538452/513531/281733/407154/282191/512659/541217/520631/517111/617701/535571/534069/281342/613972/100139484/281198/414922/280820/618604/282089/508631/282173/526652/445543/281296/281515/317756/514610/617435/534961/532712/539003/540541/338070/539619/281572/280943/532573/510159/281062/515757/404153/280979/532236/513804/282068/507389/511349/534553/5102…	87
HYP-specific	BP	GO:0007166	cell surface receptor signaling pathway	340/3990	428/5565	9.04592661715235e-05	0.0463164062676783	0.040860588988027	504468/613490/281915/539350/527889/282132/407216/526585/508901/282705/513958/280795/281553/281963/767936/767929/514773/511460/511034/504700/281860/539764/514758/513531/286773/505251/282257/282258/539090/282191/617960/287026/505169/281861/280955/784675/510866/614795/282419/524683/514886/282871/286849/615264/519014/520631/613753/408005/282140/282713/407175/534407/353245/281249/281631/531436/534509/…	340
HYP-specific	BP	GO:0035556	intracellular signal transduction	361/3990	456/5565	9.35684975104612e-05	0.0463164062676783	0.040860588988027	100125237/281559/282298/519937/512662/281663/281203/614220/407159/407216/281994/526585/526525/282705/533096/617628/281553/539640/541235/509583/281995/514773/281172/540802/327663/616148/614152/510816/352960/513531/510008/407230/281750/539090/540287/617960/280787/282532/287026/505169/281985/784675/509832/511144/511110/281793/614795/281495/282091/508561/511861/514886/282871/286849/511077/520631/2809…	361
HYP-specific	BP	GO:0007399	nervous system development	261/3990	324/5565	0.000107456114918827	0.0465419297742168	0.0410595470689833	534708/504468/282656/535424/281125/407216/282705/513958/280795/280722/509583/280957/511034/614817/768324/540337/515133/525716/538452/505025/282378/530547/534027/529186/281750/540287/282191/287026/505169/280955/527210/540853/511160/281968/100137721/541217/768207/504437/281495/281191/514886/519014/280916/617724/538602/615785/407175/504499/281614/536810/504523/531436/515575/617701/286857/535571/5391…	261
Constitutive	CC	GO:0005654	nucleoplasm	356/2944	494/5565	6.56137920316012e-20	2.26826879053245e-16	2.0416249394254e-16	615197/282713/407149/510872/534090/505082/615156/338061/538512/509583/539035/512320/614817/512680/514168/617236/281148/507984/282875/540245/509598/528209/338072/539983/614227/535402/614672/767836/512745/521918/327697/407239/616638/513214/505644/510322/615043/518045/507314/539091/281135/510469/529184/541274/531706/505968/505463/505417/513428/534003/538883/540599/535344/617407/767906/541291/616545/…	356
Constitutive	MF	GO:0003723	RNA binding	195/2944	260/5565	5.39989946626684e-14	9.33372622744223e-11	8.40110674857093e-11	282087/533791/506768/407149/510872/286819/615156/536793/538512/509583/512320/282875/338071/509598/509943/541050/532582/512745/616638/505417/618779/534063/287023/787681/512062/535344/406231/505408/615644/515320/507564/513714/505093/514674/407194/525399/504536/512531/282646/514951/515226/280946/534721/615252/531382/616544/282884/512830/539087/281119/414274/507478/520891/282018/514569/541077/512330/…	195
Constitutive	CC	GO:1902494	catalytic complex	253/2944	362/5565	7.64272179914797e-12	8.80696308655151e-09	7.92697741694084e-09	327706/519597/613812/539784/338061/539591/614347/327717/540328/507984/282875/338068/504948/338073/288380/614227/509863/510682/286840/521918/327697/506203/518045/510155/525659/529184/508700/533276/522791/787681/338057/540599/516919/338060/767981/530186/534599/511147/327714/327713/541130/514674/282324/407194/540194/538086/527201/519217/615240/508235/537791/532483/513922/327670/281667/508005/531382/…	253
Constitutive	BP	GO:0006396	RNA processing	162/2944	223/5565	5.92546929861333e-10	5.12108684132657e-07	4.60939138071079e-07	533791/510872/615156/509583/512320/282875/338071/528209/613795/534645/282319/512745/505644/510322/518045/510469/533643/505417/507240/287023/513428/787681/535344/615644/615136/507564/767855/511147/613630/513714/505093/514674/616210/407194/615240/525106/514951/510201/534721/531382/616544/511397/613634/282018/512330/507084/512318/533964/282011/768075/516258/540842/528135/513326/514867/574400/493722/…	162
Constitutive	BP	GO:0008380	RNA splicing	92/2944	115/5565	9.56923690455104e-10	6.61617039580659e-07	5.9550872189164e-07	510872/615156/613795/534645/282319/505644/510322/518045/533643/505417/507240/287023/513428/787681/615136/507564/511147/613630/505093/616210/615240/525106/514951/510201/534721/531382/613634/282018/512330/512318/282011/540842/528135/574400/493722/529231/515594/326578/507066/522621/510816/615692/613304/534228/282421/507828/512824/282296/535258/504523/281831/506507/531493/533951/533001/616095/510934/…	92
Constitutive	CC	GO:0031967	organelle envelope	304/2944	460/5565	1.56531687329724e-09	7.09434433901801e-07	6.38548235194411e-07	615431/281640/282690/327706/534090/615156/338061/539035/280872/327717/540176/536181/338073/288380/539713/506291/280716/327699/512913/286840/327697/532203/535567/504320/664655/506895/787270/286846/539223/282701/533918/506223/510127/507240/287023/338057/508928/522462/338060/327704/614074/613948/541291/532842/327714/616477/327713/523435/614148/337887/514595/768048/616210/507197/533988/327675/282477/…	304
Constitutive	CC	GO:0031975	envelope	304/2944	460/5565	1.56531687329724e-09	7.09434433901801e-07	6.38548235194411e-07	615431/281640/282690/327706/534090/615156/338061/539035/280872/327717/540176/536181/338073/288380/539713/506291/280716/327699/512913/286840/327697/532203/535567/504320/664655/506895/787270/286846/539223/282701/533918/506223/510127/507240/287023/338057/508928/522462/338060/327704/614074/613948/541291/532842/327714/616477/327713/523435/614148/337887/514595/768048/616210/507197/533988/327675/282477/…	304
Constitutive	BP	GO:0043603	cellular amide metabolic process	224/2944	326/5565	1.64173429887602e-09	7.09434433901801e-07	6.38548235194411e-07	615431/281495/519992/533791/282048/510872/286819/281134/614872/509583/528100/511579/539672/504413/281581/541050/532582/509863/512745/281133/532203/504320/537087/507319/518045/281476/525659/515238/510127/505417/525647/618779/513433/534063/404140/768224/535344/508928/406231/280826/541291/615644/534599/532842/514674/281551/512531/507197/509426/787259/515878/507130/515226/513438/281181/513622/615392/…	224
Constitutive	BP	GO:0006397	mRNA processing	104/2944	134/5565	1.9179508005227e-09	7.36706213045219e-07	6.63095036999427e-07	510872/615156/509583/534645/282319/505644/510322/518045/533643/505417/507240/287023/513428/787681/615136/507564/767855/511147/613630/505093/407194/615240/514951/510201/534721/531382/613634/282018/512330/512318/282011/540842/528135/513326/574400/493722/529231/533862/282298/515594/326578/507066/522621/510816/281712/520580/615692/613304/534228/282421/507828/506235/512824/282296/535258/504523/281831/…	104
Constitutive	BP	GO:0006518	peptide metabolic process	192/2944	274/5565	2.18503561604499e-09	7.55366812466753e-07	6.79891082213578e-07	615431/281495/519992/533791/282048/510872/286819/281134/614872/509583/528100/511579/504413/281581/541050/532582/509863/512745/281133/532203/504320/507319/518045/281476/525659/515238/510127/505417/525647/618779/513433/534063/404140/768224/535344/508928/406231/280826/615644/532842/514674/281551/512531/507197/509426/787259/507130/515226/513438/281181/513622/282688/531382/511397/522459/539773/613561/…	192
Constitutive	BP	GO:0044265	cellular macromolecule catabolic process	156/2944	216/5565	2.52620886080574e-09	7.9391854834595e-07	7.14590755267156e-07	281495/519992/615197/613812/510872/509583/281770/512320/513406/497024/338071/508882/536181/536537/541050/767836/512745/534273/507319/531706/516328/506223/505417/522791/287023/535344/406231/280826/530186/767855/404098/539313/540606/511298/538284/504832/777788/787259/282646/531211/513922/531382/281909/281225/519695/613634/512898/540564/512830/281276/535981/530411/507936/504701/767948/327682/507447/…	156
Constitutive	BP	GO:0006412	translation	170/2944	240/5565	5.3360940106249e-09	1.53723974956086e-06	1.3836398153866e-06	615431/519992/533791/282048/510872/286819/614872/509583/528100/511579/504413/281581/541050/532582/509863/512745/532203/504320/518045/281476/515238/510127/505417/525647/618779/534063/404140/768224/535344/508928/406231/280826/615644/532842/514674/281551/512531/507197/509426/787259/515226/513438/281181/513622/282688/531382/511397/522459/539773/613561/615199/618791/404142/786454/282877/327682/514569/…	170
Constitutive	BP	GO:0009057	macromolecule catabolic process	177/2944	252/5565	7.21756149799721e-09	1.91931616142895e-06	1.72753941603885e-06	281495/519992/615197/613812/510872/539784/509583/281770/512320/513406/497024/338071/508882/536181/536537/541050/767836/512745/534273/507319/531706/516328/506223/505417/522791/287023/535344/406231/505060/280826/530186/767855/404098/539313/540606/281066/511298/538284/504832/777788/787259/282646/531211/513922/767820/531382/281909/281225/519695/338084/613634/512898/540564/512830/535470/281276/535981/…	177
Constitutive	BP	GO:0016071	mRNA metabolic process	128/2944	174/5565	1.12488693677387e-08	2.77766724316234e-06	2.50012465045381e-06	510872/506316/615156/509583/512320/338071/536537/534645/541050/282319/767836/505644/510322/518045/533643/505417/507240/287023/513428/787681/535344/406231/615644/615136/507564/767855/511147/613630/505093/407194/777788/787259/615240/514951/510201/534721/513922/509107/531382/613634/282018/541077/512330/512318/282011/540842/528135/513326/574400/493722/529231/533862/282298/515594/281630/326578/507066/…	128
Constitutive	BP	GO:0043043	peptide biosynthetic process	172/2944	245/5565	1.2596994057545e-08	2.90318723046221e-06	2.61310276730548e-06	615431/519992/533791/282048/510872/286819/614872/509583/528100/511579/504413/281581/541050/532582/509863/512745/532203/504320/518045/281476/525659/515238/510127/505417/525647/618779/534063/404140/768224/535344/508928/406231/280826/615644/532842/514674/281551/512531/507197/509426/787259/515226/513438/281181/513622/282688/531382/511397/522459/539773/613561/615199/618791/404142/786454/282877/327682/…	172
Constitutive	CC	GO:1990904	ribonucleoprotein complex	150/2944	210/5565	1.7839464387007e-08	3.66168659608949e-06	3.2958134001311e-06	615431/282048/338071/528209/534645/282319/512745/532203/504320/510322/518045/510127/507240/404140/287023/513428/787681/508928/406231/615136/507564/532842/613630/404098/523435/614148/505093/514674/509426/615240/515226/513438/513622/613561/613634/618791/404142/786454/282877/768327/511926/520891/514569/512318/540129/787914/540842/528135/514753/508735/574400/534352/282298/509469/326578/539052/519302/…	150
Constitutive	BP	GO:0043604	amide biosynthetic process	188/2944	272/5565	1.8006558326156e-08	3.66168659608949e-06	3.2958134001311e-06	615431/519992/533791/282048/510872/286819/614872/509583/528100/511579/539672/504413/281581/541050/532582/509863/512745/532203/504320/518045/281476/525659/515238/510127/505417/525647/618779/534063/404140/768224/535344/508928/406231/280826/615644/532842/514674/281551/512531/507197/509426/787259/515226/513438/281181/513622/282688/531382/511397/522459/539773/613561/615199/618791/404142/786454/282877/…	188
Constitutive	CC	GO:0005730	nucleolus	142/2944	198/5565	2.84875647239675e-08	5.47119506948642e-06	4.92451703649403e-06	540466/538512/509871/512320/513405/535102/509966/529245/509598/528209/512745/515980/616638/540228/515238/509965/540599/508928/767906/613957/539771/512531/787259/282388/514147/281557/534721/282688/508005/616544/511397/317724/507675/538426/534734/768327/533356/517535/508163/281105/281816/511821/533245/540301/359714/515680/514327/513326/282220/514960/327683/783907/281630/767944/783948/511031/538718/…	142
Constitutive	CC	GO:0005740	mitochondrial envelope	242/2944	365/5565	5.62353468195386e-08	1.02318733660603e-05	9.20951164534936e-06	615431/281640/282690/327706/534090/338061/327717/540176/338073/288380/539713/506291/280716/327699/512913/286840/327697/532203/535567/504320/664655/787270/286846/282701/533918/506223/510127/338057/508928/522462/338060/327704/614074/613948/532842/327714/616477/327713/523435/614148/337887/514595/768048/616210/507197/327675/282477/540892/513438/493719/513622/615392/510780/506149/327670/515773/1001259…	242
Constitutive	CC	GO:1990234	transferase complex	124/2944	172/5565	1.36047293989561e-07	2.35157747660957e-05	2.11660947912181e-05	613812/539591/614347/540328/507984/338068/614227/509863/510682/521918/529184/533276/522791/540599/534599/511147/541130/282324/407194/540194/538086/519217/615240/508235/537791/532483/281667/531382/519695/511956/505702/512971/615427/512207/512651/509327/614177/615512/767834/525161/614165/513326/510678/535127/613818/516578/508410/516619/515594/614538/518653/100125877/327686/511629/506888/326578/6137…	124
Constitutive	BP	GO:0070647	protein modification by small protein conjugation or removal	165/2944	239/5565	1.57908264405878e-07	2.59947080976723e-05	2.33973348162293e-05	281495/519992/615197/508571/613812/539035/614347/540328/497024/511571/512745/534273/614557/531706/616654/516328/522791/535344/617083/539313/281066/511298/541130/338437/617269/538086/538284/507197/508235/540892/524465/531211/326583/281225/540223/519695/511956/615967/514580/504517/539970/617304/535470/508949/530411/516550/520348/327682/507447/615427/512207/512651/541003/281605/541123/767834/507345/…	165
Constitutive	BP	GO:0051603	proteolysis involved in cellular protein catabolic process	102/2944	138/5565	2.41917763308875e-07	3.49178398355149e-05	3.14288733930491e-05	281495/519992/615197/613812/497024/508882/536181/512745/534273/507319/531706/516328/506223/522791/530186/539313/511298/538284/504832/777788/282646/531211/281225/519695/512898/540564/535981/530411/507936/504701/767948/327682/507447/615427/507345/513326/510679/767901/527565/540412/282705/514773/505839/535190/525655/520170/511144/506962/618785/404121/613423/522980/539931/282110/513023/504407/511268/…	102
Constitutive	MF	GO:0140096	catalytic activity, acting on a protein	281/2944	436/5565	2.56283338428757e-07	3.49178398355149e-05	3.14288733930491e-05	281495/519992/508571/511862/280710/613812/505369/281134/539035/512320/281428/507984/511983/508882/338068/281598/615773/511571/404126/614435/281133/534273/506203/510155/540228/529184/531706/508700/533276/516328/506223/522791/512072/513428/787681/535344/515723/516919/617083/539417/534546/280855/534182/767855/281418/507409/511147/539313/780933/281066/515310/541130/404150/282324/525399/538284/519217/…	281
Constitutive	CC	GO:0031966	mitochondrial membrane	230/2944	349/5565	2.59641610570213e-07	3.49178398355149e-05	3.14288733930491e-05	615431/281640/282690/327706/534090/338061/327717/540176/338073/288380/539713/506291/280716/327699/512913/286840/327697/532203/535567/504320/664655/787270/286846/282701/533918/506223/510127/338057/508928/522462/338060/327704/614074/613948/532842/327714/616477/327713/523435/614148/337887/514595/768048/616210/507197/327675/282477/540892/513438/493719/513622/615392/510780/506149/327670/515773/1001259…	230
Constitutive	BP	GO:0044257	cellular protein catabolic process	112/2944	154/5565	2.62408875762698e-07	3.49178398355149e-05	3.14288733930491e-05	281495/519992/615197/613812/513406/497024/508882/536181/512745/534273/507319/531706/516328/506223/522791/530186/539313/540606/511298/538284/504832/777788/282646/531211/281225/519695/512898/540564/281276/535981/530411/507936/504701/767948/327682/507447/615427/507345/539393/534615/513326/510679/767901/527565/540412/282705/514773/505839/535190/525655/520170/511144/506962/618785/404121/613423/517111/…	112
Constitutive	MF	GO:0035639	purine ribonucleoside triphosphate binding	314/2944	493/5565	2.64392860286794e-07	3.49178398355149e-05	3.14288733930491e-05	281183/281047/522329/282147/505510/280710/505082/286819/505369/509583/281963/616031/515902/512320/327663/280872/514168/539764/507984/509966/338068/529245/281598/510162/517812/281597/281833/514726/338072/539713/280716/281581/514772/504735/286846/524787/532903/282144/281476/510469/538901/509965/525647/515723/617083/511612/373543/767906/530186/280855/408000/613957/511147/539313/788066/281066/528204/…	314
Constitutive	CC	GO:0005694	chromosome	160/2944	232/5565	2.7271671262913e-07	3.49178398355149e-05	3.14288733930491e-05	613812/509583/614915/529245/281597/509598/511281/338072/540838/512161/510194/407239/616311/513666/615043/513231/540599/617407/511612/408000/613618/513213/519217/514147/618489/617975/508005/287016/615967/510538/281119/414274/509117/530411/504535/507723/282320/512207/282684/520250/540444/282011/507345/533245/514327/528135/513326/510678/515652/618099/532916/523714/521378/529231/506176/539602/515314/…	160
Constitutive	CC	GO:0016607	nuclear speck	72/2944	93/5565	7.45414893582915e-07	9.20321173970049e-05	8.2836331783124e-05	282713/407149/509583/512680/540245/539983/616638/505644/510322/518045/505968/505463/505417/513428/511147/540286/535470/538783/282684/512318/512254/540842/507081/508735/538416/529231/282298/281630/281814/511473/509917/615692/506696/507639/520351/534228/282091/507828/521194/535258/541175/533951/506764/282318/509656/535113/533303/509694/539955/530618/511513/531673/281296/537706/515145/507986/286842/…	72
Constitutive	BP	GO:0044248	cellular catabolic process	275/2944	430/5565	9.47126182857556e-07	0.00011290397290133	0.000101622685899344	281495/519992/615197/515563/508571/613812/510872/514191/509583/616031/281770/512320/513406/497024/338071/508882/504948/536181/616561/536537/541050/509863/767836/509522/512745/100126042/534273/537087/507319/281124/531706/505968/516328/506223/509775/505417/522791/618607/287023/535344/406231/281417/280826/281092/541291/530186/512002/767855/404098/539313/540606/281066/511298/616210/538284/504832/7777…	275
Constitutive	CC	GO:0019866	organelle inner membrane	194/2944	292/5565	1.01890761451552e-06	0.000117412120779339	0.000105680382754662	615431/281640/282690/327706/534090/615156/338061/539035/327717/540176/338073/288380/539713/280716/327699/512913/286840/327697/532203/504320/787270/282701/506223/510127/338057/508928/522462/338060/327704/613948/532842/327714/616477/327713/523435/614148/337887/507197/533988/327675/282477/513438/513622/506149/327670/100125923/522459/539773/504633/613561/513324/338040/338084/618791/786454/338065/5234…	194
Constitutive	CC	GO:0016604	nuclear body	112/2944	157/5565	1.32895807674872e-06	0.000148200260365172	0.00013339219269505	615197/282713/407149/505082/509583/512680/617236/540245/539983/614672/616638/505644/510322/518045/505968/505463/505417/513428/511147/511407/514674/540286/519217/537195/504796/535470/538783/507478/520891/282684/512318/512254/540842/507081/508735/527565/538416/529231/508410/282298/281630/535436/541255/281814/511473/509917/510816/520580/615692/506696/507639/520351/515499/534228/282091/507828/514886/…	112
Constitutive	BP	GO:0030163	protein catabolic process	128/2944	184/5565	2.13762077079866e-06	0.000230929843895343	0.00020785549337108	281495/519992/615197/613812/539784/513406/497024/508882/536181/512745/534273/507319/531706/516328/506223/522791/505060/530186/539313/540606/511298/538284/504832/777788/282646/531211/767820/281909/281225/519695/338084/512898/540564/535470/281276/535981/530411/507936/504701/506973/767948/327682/507447/615427/507345/539393/534615/513326/510679/767901/528265/527565/407159/540412/282705/514773/281365/…	128
Constitutive	BP	GO:1901575	organic substance catabolic process	287/2944	455/5565	3.12586230157279e-06	0.000327457756864761	0.000294738403937772	281495/519992/615197/515563/613812/510872/539784/509583/616031/281770/512320/508683/513406/497024/338071/508882/504948/536181/616561/536537/541050/509863/282299/767836/509522/512745/100126042/534273/537087/507319/281124/531706/505968/516328/506223/505417/522791/618607/287023/535344/406231/505060/280826/281092/541291/530186/512002/767855/534599/404098/539313/533785/540606/767923/508990/281066/5112…	287
Constitutive	BP	GO:0016567	protein ubiquitination	134/2944	195/5565	3.53535476626952e-06	0.000354521011872283	0.000319097517194546	281495/615197/508571/613812/539035/614347/540328/497024/511571/512745/616654/522791/539313/281066/511298/541130/338437/617269/538086/508235/540892/524465/531211/326583/281225/519695/511956/615967/514580/539970/617304/535470/508949/530411/516550/520348/327682/507447/615427/512207/512651/541003/281605/541123/767834/507345/282382/528862/513326/515386/767901/532686/527565/535452/515894/541180/508410/…	134
Constitutive	CC	GO:0005743	mitochondrial inner membrane	183/2944	277/5565	3.64606605974245e-06	0.000354521011872283	0.000319097517194546	615431/281640/282690/327706/534090/338061/327717/540176/338073/288380/539713/280716/327699/512913/286840/327697/532203/504320/787270/282701/506223/510127/338057/508928/522462/338060/327704/613948/532842/327714/616477/327713/523435/614148/337887/507197/327675/282477/513438/513622/506149/327670/100125923/522459/539773/504633/613561/513324/338040/338084/618791/786454/338065/523430/326346/511926/3380…	183
Constitutive	BP	GO:0032446	protein modification by small protein conjugation	143/2944	210/5565	3.69185896077587e-06	0.000354521011872283	0.000319097517194546	281495/615197/508571/613812/539035/614347/540328/497024/511571/512745/614557/616654/522791/617083/539313/281066/511298/541130/338437/617269/538086/508235/540892/524465/531211/326583/281225/519695/511956/615967/514580/539970/617304/535470/508949/530411/516550/520348/327682/507447/615427/512207/512651/541003/281605/541123/767834/507345/282382/528862/513326/515386/767901/532686/527565/535452/515894/…	143
Constitutive	CC	GO:0042470	melanosome	44/2944	53/5565	4.0072529697594e-06	0.000364554566222585	0.000328128525723235	532844/539764/404098/539218/415110/790872/404156/282646/281105/338082/617650/281419/282689/529761/353121/613336/326577/281876/282216/508158/286863/525303/287022/281831/515575/540457/613357/282355/281080/282125/280752/613749/286768/281152/281373/281803/281832/509970/767874/532573/506612/281440/282142/282883	44
Constitutive	CC	GO:0048770	pigment granule	44/2944	53/5565	4.0072529697594e-06	0.000364554566222585	0.000328128525723235	532844/539764/404098/539218/415110/790872/404156/282646/281105/338082/617650/281419/282689/529761/353121/613336/326577/281876/282216/508158/286863/525303/287022/281831/515575/540457/613357/282355/281080/282125/280752/613749/286768/281152/281373/281803/281832/509970/767874/532573/506612/281440/282142/282883	44
Constitutive	BP	GO:0022613	ribonucleoprotein complex biogenesis	78/2944	105/5565	4.64615801033704e-06	0.000411840211326542	0.000370689421823381	540466/512320/528209/512745/509932/515980/510322/618779/613957/513714/514674/615240/514147/515226/510201/534721/511397/507675/282877/512318/282011/768075/511294/515594/508270/539052/522621/505681/511723/404165/613304/286811/507828/514567/618292/510956/534858/506873/534165/510007/515543/506507/531493/523474/515326/514932/767925/615796/523344/518321/337890/515014/404137/517743/515145/522309/526343/…	78
Constitutive	MF	GO:0005524	ATP binding	245/2944	384/5565	5.07742128606221e-06	0.000438816134647927	0.000394969929515787	281183/281047/282147/280710/286819/505369/509583/281963/616031/515902/327663/514168/507984/509966/338068/529245/281598/510162/517812/281597/281833/514726/338072/539713/280716/281581/504735/286846/524787/532903/282144/281476/510469/538901/509965/525647/515723/617083/373543/530186/280855/511147/539313/788066/281066/541130/282324/533692/505313/510618/512531/327675/519217/282646/525106/506970/534721/…	245
Constitutive	BP	GO:0006511	ubiquitin-dependent protein catabolic process	82/2944	112/5565	6.99022998615346e-06	0.000589395733222745	0.000530503718589721	281495/519992/615197/613812/497024/536181/512745/534273/531706/516328/522791/530186/539313/511298/538284/504832/777788/282646/531211/281225/519695/512898/540564/530411/504701/767948/327682/507447/615427/507345/513326/767901/527565/540412/282705/514773/505839/535190/525655/520170/506962/618785/404121/613423/522980/539931/282110/513023/504407/511268/540932/506764/541236/614334/510164/536421/617703/…	82
Constitutive	BP	GO:0019941	modification-dependent protein catabolic process	83/2944	114/5565	8.84656350129301e-06	0.000711222558696975	0.000640157691794912	281495/519992/615197/613812/497024/536181/512745/534273/531706/516328/522791/530186/539313/511298/538284/504832/777788/282646/531211/281225/519695/512898/540564/530411/504701/767948/327682/507447/615427/507345/513326/767901/527565/540412/282705/514773/505839/535190/525655/520170/506962/618785/404121/613423/522980/539931/282110/513023/504407/511268/281871/540932/506764/541236/614334/510164/536421/…	83
Constitutive	BP	GO:0043632	modification-dependent macromolecule catabolic process	83/2944	114/5565	8.84656350129301e-06	0.000711222558696975	0.000640157691794912	281495/519992/615197/613812/497024/536181/512745/534273/531706/516328/522791/530186/539313/511298/538284/504832/777788/282646/531211/281225/519695/512898/540564/530411/504701/767948/327682/507447/615427/507345/513326/767901/527565/540412/282705/514773/505839/535190/525655/520170/506962/618785/404121/613423/522980/539931/282110/513023/504407/511268/281871/540932/506764/541236/614334/510164/536421/…	83
Constitutive	BP	GO:0007049	cell cycle	232/2944	364/5565	1.02341324880161e-05	0.000804077182069808	0.000723734345324773	519992/615954/615197/282048/517211/539547/614347/512320/507984/508882/507473/281254/281753/541050/513277/528453/616311/281142/513152/541250/531706/505463/512427/614615/511147/281577/404098/281066/528390/407194/510618/777788/533842/519217/519463/532483/506308/767820/767978/281667/504796/511956/510778/504517/540564/535470/510244/509117/530411/504535/507723/789216/534400/327682/282320/512207/527854/…	232
Constitutive	BP	GO:0042254	ribosome biogenesis	48/2944	60/5565	1.09945285002808e-05	0.000844624111677126	0.000760229853727018	540466/512320/528209/512745/509932/515980/618779/613957/513714/514147/534721/511397/507675/282877/768075/511294/508270/505681/511723/404165/286811/514567/618292/510956/534858/510007/523474/523344/518321/337890/515014/404137/517743/515145/522309/526343/509725/507486/767607/531274/513237/617906/615098/526867/505875/505324/523047/507679	48
Constitutive	BP	GO:0006417	regulation of translation	68/2944	91/5565	1.35541324143123e-05	0.00101862251644082	0.000916842458048222	519992/533791/510872/509583/528100/511579/541050/532582/509863/518045/505417/525647/618779/768224/535344/406231/280826/615644/514674/281551/507197/787259/515226/281181/531382/511397/522459/618791/327682/536619/493722/539602/783907/767944/614220/327694/286770/280955/286811/504390/286870/535571/514141/538838/515326/282127/514688/767925/518321/444990/337890/508847/531673/509764/539832/515145/613305/…	68
Constitutive	BP	GO:0034248	regulation of cellular amide metabolic process	73/2944	99/5565	1.46912239799235e-05	0.00107581884725732	0.000968323770988732	519992/533791/510872/509583/528100/511579/541050/532582/509863/507319/518045/505417/525647/618779/768224/535344/406231/280826/615644/514674/281551/507197/787259/515226/281181/615392/531382/511397/522459/618791/535470/327682/536619/493722/539602/783907/767944/614220/327694/529761/286770/280955/286811/504390/286870/535571/514141/538838/515326/282127/514688/767925/518321/444990/337890/508847/531673/…	73
Constitutive	MF	GO:0030554	adenyl nucleotide binding	252/2944	400/5565	1.49376062101103e-05	0.00107581884725732	0.000968323770988732	281183/281047/282147/280710/286819/505369/509583/281963/616031/515902/327663/514168/507984/509966/338068/529245/281598/510162/517812/281597/281833/514726/338072/539713/280716/281581/504735/286846/524787/532903/282144/281476/510469/538901/509965/525647/515723/617083/373543/530186/280855/511147/539313/788066/281066/541130/282324/533692/505313/510618/512531/327675/519217/282646/525106/506970/534721/…	252
Constitutive	BP	GO:0051641	cellular localization	308/2944	498/5565	1.55056731580092e-05	0.00109394106341301	0.000984635227821162	615954/519014/519597/407149/504554/613916/510872/505082/538314/517446/767980/509583/783831/616560/532844/539764/338071/510566/616561/506291/281753/509863/528453/512745/504735/616375/535567/513214/282031/516090/541250/613851/508918/287023/535344/373543/767981/614074/511018/538919/508836/507564/507409/281577/536616/540606/281066/282707/616210/505313/504832/777788/533842/404156/517345/282646/508235/…	308
Constitutive	MF	GO:0032559	adenyl ribonucleotide binding	251/2944	399/5565	1.81777310679933e-05	0.00125642461201895	0.00113088353245985	281183/281047/282147/280710/286819/505369/509583/281963/616031/515902/327663/514168/507984/509966/338068/529245/281598/510162/517812/281597/281833/514726/338072/539713/280716/281581/504735/286846/524787/532903/282144/281476/510469/538901/509965/525647/515723/617083/373543/530186/280855/511147/539313/788066/281066/541130/282324/533692/505313/510618/512531/327675/519217/282646/525106/506970/534721/…	251
Constitutive	MF	GO:0003677	DNA binding	225/2944	354/5565	1.85356248808119e-05	0.00125642461201895	0.00113088353245985	282315/531436/539547/523536/539376/509583/281770/614915/533382/281148/507984/526135/529245/281713/536149/404126/282319/512161/510194/407239/327953/616638/539223/281010/507314/536504/281476/533643/513231/505463/280831/532460/287023/534003/538883/521549/535344/507503/784921/540846/515320/539016/614615/511767/507564/281991/511407/539771/506967/777788/513312/533842/510267/540528/537791/537195/509107/…	225
Constitutive	BP	GO:0000375	RNA splicing, via transesterification reactions	58/2944	76/5565	1.98564766992513e-05	0.00127118222128355	0.00114416657159818	510872/615156/505644/510322/518045/505417/507240/787681/615136/507564/511147/613630/615240/510201/531382/613634/282018/512330/512318/282011/540842/528135/574400/515594/326578/507066/522621/615692/613304/534228/507828/535258/531493/533951/514932/535113/615796/518321/531673/509425/515145/508343/281492/510905/534216/508042/614759/614553/540276/508179/767817/508788/513526/504506/282640/513868/767937/…	58
Constitutive	BP	GO:0000377	RNA splicing, via transesterification reactions with bulged adenosine as nucleophile	58/2944	76/5565	1.98564766992513e-05	0.00127118222128355	0.00114416657159818	510872/615156/505644/510322/518045/505417/507240/787681/615136/507564/511147/613630/615240/510201/531382/613634/282018/512330/512318/282011/540842/528135/574400/515594/326578/507066/522621/615692/613304/534228/507828/535258/531493/533951/514932/535113/615796/518321/531673/509425/515145/508343/281492/510905/534216/508042/614759/614553/540276/508179/767817/508788/513526/504506/282640/513868/767937/…	58
Constitutive	BP	GO:0000398	mRNA splicing, via spliceosome	58/2944	76/5565	1.98564766992513e-05	0.00127118222128355	0.00114416657159818	510872/615156/505644/510322/518045/505417/507240/787681/615136/507564/511147/613630/615240/510201/531382/613634/282018/512330/512318/282011/540842/528135/574400/515594/326578/507066/522621/615692/613304/534228/507828/535258/531493/533951/514932/535113/615796/518321/531673/509425/515145/508343/281492/510905/534216/508042/614759/614553/540276/508179/767817/508788/513526/504506/282640/513868/767937/…	58
Constitutive	BP	GO:0070727	cellular macromolecule localization	198/2944	308/5565	2.14783870297431e-05	0.00135001425385131	0.00121512176191236	519014/407149/504554/517446/767980/509583/616560/532844/338071/510566/506291/281753/509863/528453/512745/504735/616375/513214/282031/516090/287023/535344/767981/614074/511018/508836/507564/281577/536616/281066/282707/505313/504832/777788/533842/517345/282646/508235/617147/540892/514832/510780/533155/317724/507675/338084/282308/504310/100125881/535470/532723/504701/506973/509769/281698/767948/3276…	198
Constitutive	CC	GO:0005681	spliceosomal complex	50/2944	64/5565	2.44233684850548e-05	0.0014839912186656	0.00133571184092551	534645/282319/510322/518045/507240/287023/513428/787681/615136/507564/613630/505093/615240/613634/512318/540842/528135/508735/574400/326578/522621/613304/534228/282421/282296/535258/281831/531493/533951/509802/514932/535113/615796/531673/509425/537706/515145/508312/510905/534216/614759/614553/508179/767817/512236/508788/513526/520500/506917/513868	50
Constitutive	CC	GO:0015630	microtubule cytoskeleton	196/2944	305/5565	2.44684696164129e-05	0.0014839912186656	0.00133571184092551	281047/519014/531436/519597/613916/538314/528100/526329/536462/541050/513277/286823/510399/504735/617486/541250/533508/531706/511612/408000/508836/282707/505313/527201/507197/519217/540892/614947/338472/281181/508535/509107/768210/534203/540970/536021/511956/510778/507199/100125881/540564/511691/507936/507478/534400/282320/527854/282684/520250/281078/519613/528862/525161/524709/514327/508357/5055…	196
Constitutive	BP	GO:0033365	protein localization to organelle	107/2944	155/5565	2.5125232123811e-05	0.0014975504733106	0.00134791626421026	519014/767980/338071/510566/509863/512745/504735/516090/287023/535344/614074/508836/281066/505313/504832/777788/533842/517345/508235/540892/514832/510780/338084/282308/535470/504701/615427/512330/520250/615897/528862/280950/505797/511294/767602/532120/512792/512662/282705/514355/617723/533115/510816/415113/513180/526612/507845/508561/510956/281546/540966/517111/504523/510447/511268/506632/782528/…	107
Constitutive	BP	GO:0034613	cellular protein localization	196/2944	306/5565	3.29495973425433e-05	0.00193062301717241	0.00173771649856482	519014/407149/504554/517446/767980/616560/532844/338071/510566/506291/281753/509863/528453/512745/504735/616375/513214/282031/516090/287023/535344/767981/614074/511018/508836/507564/281577/536616/281066/282707/505313/504832/777788/533842/517345/282646/508235/617147/540892/514832/510780/533155/317724/507675/338084/282308/504310/100125881/535470/532723/504701/506973/509769/281698/767948/327682/6154…	196
Constitutive	CC	GO:0005759	mitochondrial matrix	127/2944	189/5565	3.50717254337244e-05	0.00199782139198875	0.00179820045817601	615431/533791/534090/515902/514726/510566/317658/100126042/532203/504320/532903/505968/510127/508928/338060/767855/534599/532842/523435/515765/614148/281551/507197/327675/280946/513438/513622/522459/613561/618791/786454/506310/535305/535981/511926/618451/517535/533020/281613/514753/533438/281496/534352/286855/509469/510440/514749/506888/519302/505728/281923/510957/505809/505681/534185/509987/5065…	127
Constitutive	BP	GO:0007005	mitochondrion organization	98/2944	141/5565	3.56516114430473e-05	0.00199782139198875	0.00179820045817601	508571/327706/617104/514191/338061/510566/338073/288380/539713/506291/509863/512913/528453/317658/535567/787270/525659/506223/338057/338060/614074/533374/327714/767923/327713/768048/508235/540892/615392/510780/327670/618777/100125923/781260/338084/282029/338065/520883/535305/326346/523609/338081/338079/327665/505694/510324/615897/534615/286797/520335/504290/540225/505763/327710/510689/535315/6137…	98
Constitutive	BP	GO:0010498	proteasomal protein catabolic process	67/2944	91/5565	3.58301782769172e-05	0.00199782139198875	0.00179820045817601	281495/615197/497024/536181/512745/530186/539313/511298/504832/777788/282646/281225/519695/512898/540564/507936/504701/767948/327682/507447/615427/507345/510679/540412/282705/514773/535190/511144/506962/404121/613423/539931/513023/511268/540932/506764/614334/510029/522073/282002/617703/281370/530618/768225/614388/540167/282015/534852/616212/539003/511585/692183/281209/506107/767874/511798/529167/…	67
Constitutive	BP	GO:0007030	Golgi organization	16/2944	16/5565	3.69149572120069e-05	0.00202563503304616	0.00182323497942678	532555/373543/517345/317724/618580/534304/527565/515594/526045/504543/281022/618880/281061/504867/540583/510312	16
Constitutive	CC	GO:0098798	mitochondrial protein complex	113/2944	166/5565	3.98605822253287e-05	0.00215309426176502	0.00193795857003407	615431/281640/282690/327706/338061/327717/540176/338073/288380/327699/286840/327697/532203/504320/664655/282701/510127/338057/508928/338060/327704/614074/532842/327714/616477/327713/523435/614148/337887/327675/513438/513622/510780/506149/327670/613561/338040/338084/618791/786454/338065/326346/511926/338081/338079/282119/327665/615897/514753/534352/509469/519302/505728/510957/327710/505681/534185/…	113
Constitutive	BP	GO:0046907	intracellular transport	178/2944	276/5565	4.31003807896832e-05	0.00229227717522977	0.0020632344229037	519014/519597/407149/504554/510872/505082/517446/767980/539764/338071/510566/506291/528453/512745/513214/508918/535344/767981/614074/511018/538919/507564/507409/536616/540606/281066/282707/404156/517345/282646/508235/617147/614947/514832/510780/280832/317724/507675/338084/282308/504310/281276/532723/507936/506973/281023/534400/509769/281698/767948/507447/522480/505089/517535/512330/512318/507345/…	178
Constitutive	BP	GO:0000278	mitotic cell cycle	104/2944	152/5565	5.82468283402759e-05	0.00305089826624748	0.0027460546184028	519992/615954/282048/517211/539547/507984/508882/281142/513152/541250/505463/512427/510618/533842/506308/767978/281667/527854/512651/282032/520250/527124/616245/519613/767985/282380/506176/532120/514749/614220/282658/521442/533115/515118/505025/509921/539090/287026/540206/515499/513080/526612/507226/506962/506235/519974/510956/540966/517111/504523/522980/505356/540507/533951/540457/540161/282089/…	104
Constitutive	BP	GO:0006403	RNA localization	38/2944	47/5565	6.03300592284104e-05	0.00308267154407927	0.00277465313225593	407149/510872/509583/338071/518045/505417/767981/507564/505093/505313/280946/507675/534352/493722/507066/785768/520351/513080/506235/540457/614921/282127/509212/615796/281937/444990/509631/533303/531673/537706/515145/515588/512530/540276/532573/506509/512136/508601	38
Constitutive	BP	GO:0033554	cellular response to stress	242/2944	388/5565	6.06368715641858e-05	0.00308267154407927	0.00277465313225593	281495/519992/617104/613812/505369/538512/509583/512320/507984/282875/497024/540245/536181/338072/507867/509863/528453/510194/524787/540228/614557/531706/505463/516328/281997/538883/535344/522462/373543/280826/511767/281991/513213/539771/616210/504832/777788/533842/519217/282646/532483/615392/282275/533737/509107/326583/767928/768210/504796/513324/282308/504517/538426/282322/540564/520883/535305/…	242
Constitutive	CC	GO:0000228	nuclear chromosome	58/2944	78/5565	7.45152064889288e-05	0.00373331983814821	0.00336028909811249	529245/509598/511281/338072/407239/616311/617407/508005/287016/510538/414274/530411/504535/540444/282011/528135/510678/618099/532916/523714/521378/529231/506176/515314/514749/518653/768019/613730/538829/282691/287026/505169/515499/505102/510956/540966/282110/533951/537412/615637/511048/617651/512885/541101/789613/505662/539003/510250/767817/281538/538238/526448/533977/514213/404183/513868/616242/…	58
Constitutive	BP	GO:0051276	chromosome organization	151/2944	232/5565	8.39122427758291e-05	0.00414406604680059	0.0037299938292534	519992/615954/517211/613812/509583/507984/338072/404126/510194/534273/504735/616638/524787/541250/540228/513231/512427/540599/281066/790872/540194/505313/538284/533842/519217/514147/506970/537791/532483/617975/513297/767978/504796/615967/504517/510538/281119/530411/504535/507723/520891/286809/513471/615427/512207/512651/534214/520250/540444/513326/510678/515652/618099/532686/538416/515594/514749/…	151
Constitutive	MF	GO:0008144	drug binding	278/2944	453/5565	9.36747635420181e-05	0.00456103743048953	0.00410530172024026	281183/281047/282147/280710/286819/505369/509583/281963/616031/515902/327663/514168/507984/509966/338068/529245/281598/510162/517812/281597/281833/514726/338072/539713/280716/281581/504735/286846/524787/532903/282144/281476/510469/508712/539159/538901/509965/525647/513433/513428/787681/515723/617083/373543/530186/280855/281418/511147/539313/788066/281066/541130/282324/533692/505313/510618/512531/…	278
Constitutive	BP	GO:0043484	regulation of RNA splicing	26/2944	30/5565	9.98359077468026e-05	0.00479351018167634	0.00431454595467176	615156/518045/533643/505417/616210/282018/512330/540842/528135/326578/507066/615692/507828/504523/535113/518321/515145/508343/282307/505499/534216/540276/504506/506917/513868/767937	26
Constitutive	MF	GO:0019904	protein domain specific binding	83/2944	119/5565	0.000115621732975572	0.00547540179310344	0.00492830342719235	615954/615156/512680/281148/281598/536537/528453/538690/286850/540286/777788/519217/517345/281291/281181/533737/781648/280832/514580/613634/507199/282322/505702/504535/327682/615427/281961/528862/528135/785404/280897/493722/767601/281544/282132/281177/282705/507066/617723/768311/415113/534185/280955/512659/327666/286863/508361/287022/534407/517111/618428/282126/281111/504707/615637/503622/280730/…	83
Constitutive	CC	GO:0071007	U2-type catalytic step 2 spliceosome	14/2944	14/5565	0.000132519438722738	0.0061174317645078	0.00550618220723325	787681/615240/326578/522621/613304/535258/531493/533951/514932/509425/508179/767817/508788/513868	14
Constitutive	BP	GO:0045454	cell redox homeostasis	23/2944	26/5565	0.000132718363418596	0.0061174317645078	0.00550618220723325	783831/497024/614672/415110/777788/281557/100125923/515416/506157/280950/509037/539143/493639/509244/513762/282438/531367/281373/512276/281803/281209/513509/511528	23
Constitutive	CC	GO:0016469	proton-transporting two-sector ATPase complex	32/2944	39/5565	0.000138382647635234	0.00629458964309215	0.00566563859293285	281640/282690/282147/513406/540176/327699/282701/505684/282405/337887/327675/287017/338040/338081/338082/493709/327668/617230/282657/515696/338038/282148/338053/286768/282710/338075/767909/282578/550622/506492/414346/327687	32
Constitutive	BP	GO:0006355	regulation of transcription, DNA-templated	288/2944	473/5565	0.000156009127644179	0.00700420200345361	0.00630434697629794	519992/282315/613812/539547/505369/523536/509583/281770/533382/281148/507984/497024/540245/281598/281597/281713/338072/511571/404126/540695/509863/538690/510194/534273/407239/507319/540959/281010/281476/540228/614557/529184/533643/513231/539159/280831/287023/504742/534003/521549/539291/535344/784921/280826/515320/539016/535589/511147/281577/616477/541099/521998/281066/513213/282707/511407/528390/…	288
Constitutive	BP	GO:0010557	positive regulation of macromolecule biosynthetic process	203/2944	324/5565	0.000166624738139604	0.0073275657722903	0.00659540046066414	281495/519992/282315/539547/509583/528100/281770/533382/281148/507984/497024/540245/281598/281597/281713/536537/541050/540374/509863/521918/534273/407239/504735/513231/280831/618779/287023/504742/534003/539291/535344/280826/281577/541099/282707/538675/514674/528390/407194/505313/777788/513312/519217/787259/514147/515226/509493/537195/532483/282527/617914/509107/287016/511397/767928/522459/618791/…	203
Constitutive	BP	GO:0045184	establishment of protein localization	247/2944	401/5565	0.000167450881113953	0.0073275657722903	0.00659540046066414	519014/508571/519597/407149/504554/505082/517446/538512/281856/767980/509583/783831/528100/508683/338071/510566/506291/528453/512745/509439/504735/664655/513214/532555/512427/535344/505060/767981/280826/614074/511018/538919/508836/507564/507409/536616/281066/282707/616210/505313/777788/513312/533842/281691/404156/613720/282646/508235/617147/540892/515866/281291/504449/514832/510780/532778/407237/…	247
Constitutive	CC	GO:0098687	chromosomal region	59/2944	81/5565	0.000173347217746131	0.00749076664685469	0.00674229441654689	509583/529245/616311/540599/511612/408000/519217/281119/509117/282320/282684/514327/529231/539602/515314/514749/282705/768019/512655/538829/509921/536936/506235/519974/540966/537745/613732/533230/282318/404151/513551/615637/617651/535321/522810/615847/529507/509631/360192/618018/414925/510540/510250/512530/506509/507703/538238/534249/514564/514213/281729/527312/539594/513751/524361/616242/516175/…	59
Constitutive	MF	GO:0016740	transferase activity	282/2944	463/5565	0.000177811407589874	0.0075888152597308	0.00683054607973578	281640/281183/281495/533791/444860/508571/517211/511862/280710/613812/505369/281134/539035/508683/507984/338068/281598/615773/511571/280716/506745/510682/537087/505641/540228/508712/513231/533276/508918/522791/509965/506551/534063/768224/515723/617083/790815/539417/281092/280855/767855/507409/281991/511147/539313/788066/281066/541130/282324/540194/507197/519217/280946/100336710/515361/281181/5312…	282
Constitutive	BP	GO:0010608	posttranscriptional regulation of gene expression	83/2944	120/5565	0.000182203305240038	0.00768142470993674	0.00691390205763226	519992/533791/510872/536793/509583/528100/511579/282875/541050/532582/509863/518045/505417/525647/618779/768224/287023/535344/406231/280826/615644/507564/767855/514674/281551/507197/787259/515226/281181/531382/511397/522459/618791/520883/327682/536619/493722/533862/539602/783907/281630/767944/614220/327694/286770/280955/286811/504390/286870/535571/506507/514141/538838/515326/282127/514688/767925/…	83
Constitutive	CC	GO:0005874	microtubule	67/2944	94/5565	0.000189340945242016	0.00782125314828624	0.00703975893498595	519014/528100/526329/513277/504735/541250/505313/527201/540892/338472/508535/534203/540970/511691/519613/524709/282380/327683/514748/538164/514355/521442/506362/507311/514683/508794/539043/326599/515249/507165/509921/539090/281509/507226/507845/513342/514547/513788/353245/534816/506632/541597/404151/768062/408001/536421/445424/530447/615847/327715/541101/281296/526937/414925/768014/512276/281295/…	67
Constitutive	BP	GO:0006886	intracellular protein transport	110/2944	165/5565	0.000190044913062205	0.00782125314828624	0.00703975893498595	519014/407149/504554/517446/767980/338071/510566/506291/528453/512745/513214/535344/767981/614074/511018/507564/536616/281066/282707/282646/508235/617147/514832/510780/317724/507675/338084/282308/504310/506973/509769/281698/767948/505089/517535/512330/512318/281078/615897/280950/505797/282380/767602/512792/512662/282705/513228/508872/507311/415113/514423/535071/505361/513080/533562/286863/404121/…	110
Constitutive	BP	GO:1901565	organonitrogen compound catabolic process	173/2944	273/5565	0.000220212563816038	0.00895617450720051	0.00806127973548246	281495/519992/615197/613812/539784/512320/513406/497024/508882/536181/512745/100126042/534273/537087/507319/281124/531706/516328/506223/522791/505060/530186/512002/539313/540606/511298/538284/504832/777788/507130/282646/534558/531211/506308/767820/281972/281909/281225/519695/338084/512898/540564/535470/281276/535981/530411/507936/504701/506973/327693/767948/327682/507447/615427/508929/507345/5393…	173
Constitutive	CC	GO:0008287	protein serine/threonine phosphatase complex	13/2944	13/5565	0.000251022833090631	0.00997455096545184	0.00897790072130555	286852/282320/515314/282321/538829/282318/507593/509192/540398/511417/514428/524361/516175	13
Constitutive	CC	GO:1903293	phosphatase complex	13/2944	13/5565	0.000251022833090631	0.00997455096545184	0.00897790072130555	286852/282320/515314/282321/538829/282318/507593/509192/540398/511417/514428/524361/516175	13
Constitutive	BP	GO:0006091	generation of precursor metabolites and energy	98/2944	146/5565	0.000288779231360558	0.0112730310599549	0.0101466375814828	508683/338074/338073/288380/281235/614672/317658/286840/327697/505968/327704/281092/767855/534599/327714/533785/507197/280682/282388/281543/281181/615392/280976/100125923/505515/539773/523609/338081/281570/522919/515416/327665/505694/510324/518158/282705/533096/506888/540225/533115/509983/538829/281416/615757/327710/493639/511090/286811/511082/281157/512723/281481/280903/287019/513762/281141/5112…	98
Constitutive	BP	GO:0006325	chromatin organization	95/2944	141/5565	0.00029022266830662	0.0112730310599549	0.0101466375814828	519992/517211/613812/404126/510194/534273/616638/524787/540228/513231/512427/540599/281066/790872/540194/538284/519217/514147/537791/532483/617975/513297/504796/615967/504517/510538/281119/530411/504535/507723/286809/513471/615427/512207/540444/513326/510678/515652/618099/532686/515594/511031/326578/613730/539040/513162/520580/617042/100125836/537918/282691/536936/511077/508638/509264/532622/5066…	95
Constitutive	BP	GO:0006470	protein dephosphorylation	54/2944	74/5565	0.000301020674861191	0.0114354777252213	0.0102928526881397	539640/541235/614435/282319/506601/281142/529184/512072/514223/515310/282646/506308/286852/540329/282320/515287/519311/280977/282658/281994/533617/281995/538829/286880/785179/540206/282091/280891/536810/541175/614837/282318/505912/507593/515119/505489/282089/516932/520302/535321/507294/509192/520188/504355/538173/537938/540398/617968/534183/514428/524361/767983/516175/533622	54
Constitutive	BP	GO:0034655	nucleobase-containing compound catabolic process	54/2944	74/5565	0.000301020674861191	0.0114354777252213	0.0102928526881397	510872/509583/281770/512320/338071/536537/541050/767836/281124/505417/287023/535344/406231/280826/767855/404098/787259/534558/513922/281972/531382/613634/512830/327693/541077/505300/533862/281630/509258/280955/524683/618292/534165/282296/504390/511082/504523/281971/529660/282127/533303/531673/280752/515145/528728/513260/538860/614759/504506/614103/508055/616242/505618/281229	54
Constitutive	BP	GO:0043161	proteasome-mediated ubiquitin-dependent protein catabolic process	52/2944	71/5565	0.000334387323901079	0.0122243933552371	0.0110029404132213	281495/615197/497024/536181/512745/539313/511298/504832/777788/282646/281225/519695/512898/540564/504701/767948/327682/507447/615427/507345/540412/282705/514773/535190/506962/404121/613423/539931/513023/511268/540932/506764/614334/617703/530618/614388/540167/282015/534852/616212/539003/511585/692183/767874/511798/505200/538238/507911/519874/524361/616278/511951	52
Constitutive	BP	GO:0050657	nucleic acid transport	34/2944	43/5565	0.000335932128651293	0.0122243933552371	0.0110029404132213	407149/510872/338071/518045/505417/767981/507564/505093/280946/507675/534352/493722/507066/785768/520351/513080/506235/540457/614921/282127/615796/281937/444990/533303/531673/537706/515145/515588/512530/540276/532573/506509/512136/508601	34
Constitutive	BP	GO:0050658	RNA transport	34/2944	43/5565	0.000335932128651293	0.0122243933552371	0.0110029404132213	407149/510872/338071/518045/505417/767981/507564/505093/280946/507675/534352/493722/507066/785768/520351/513080/506235/540457/614921/282127/615796/281937/444990/533303/531673/537706/515145/515588/512530/540276/532573/506509/512136/508601	34
Constitutive	BP	GO:0051236	establishment of RNA localization	34/2944	43/5565	0.000335932128651293	0.0122243933552371	0.0110029404132213	407149/510872/338071/518045/505417/767981/507564/505093/280946/507675/534352/493722/507066/785768/520351/513080/506235/540457/614921/282127/615796/281937/444990/533303/531673/537706/515145/515588/512530/540276/532573/506509/512136/508601	34
Constitutive	BP	GO:0016570	histone modification	63/2944	89/5565	0.000399614987214387	0.0143903021958348	0.0129524331382207	519992/517211/613812/404126/534273/616638/540228/513231/540599/281066/540194/538284/519217/514147/532483/615967/281119/530411/615427/512207/513326/510678/532686/515594/511031/326578/613730/539040/513162/520580/617042/100125836/536936/509264/532622/506646/539651/528744/511048/509212/534170/505401/360192/526652/509694/533087/505662/508343/513208/510184/511299/100124510/513971/511446/514154/507905/7…	63
Constitutive	BP	GO:0018205	peptidyl-lysine modification	53/2944	73/5565	0.000421994729166974	0.0150395441106209	0.0135368032492412	517211/281134/615773/540228/614557/513231/539159/540599/540194/514147/532483/281119/526521/281816/510678/532686/508872/326578/286864/613730/513162/785768/100125836/783374/536936/519974/511268/509264/532622/519328/539651/511048/509212/534170/505401/526652/509694/533087/508343/286807/513208/539003/511299/786491/513971/507347/511446/514154/531984/789280/404183/539431/523047	53
Constitutive	BP	GO:0032886	regulation of microtubule-based process	39/2944	51/5565	0.000434334957016828	0.0153213872082365	0.0137904847791809	615954/504554/541250/508535/534203/534400/532120/615803/521442/282041/509921/512410/513080/526612/507226/507845/514405/540161/536421/445424/615847/281296/281515/614028/510141/768244/539003/338049/282254/786491/507703/539357/505200/507007/538238/505144/533729/511349/517206	39
Constitutive	BP	GO:2001252	positive regulation of chromosome organization	23/2944	27/5565	0.000445717209680997	0.0155640847865375	0.0140089321830625	509583/504735/616638/505313/533842/281119/520250/513326/326578/514355/520580/519974/540966/528744/615637/509212/534852/513208/539003/521540/789280/404183/616242	23
Constitutive	BP	GO:0006974	cellular response to DNA damage stimulus	122/2944	188/5565	0.000476884858452113	0.0164859095566895	0.0148386488587836	519992/613812/538512/512320/507984/338072/509863/528453/524787/540228/505463/516328/538883/535344/511767/281991/513213/539771/533842/519217/532483/615392/326583/504796/504517/540564/535305/530411/504535/513471/512207/520250/507345/528135/281762/508357/530189/616784/535127/618099/538416/532916/506176/281630/514749/540737/614220/282705/326578/533115/538486/507989/510816/520580/282691/540206/515499/…	122
Constitutive	BP	GO:0070507	regulation of microtubule cytoskeleton organization	35/2944	45/5565	0.000488365492571596	0.0166050252643366	0.0149458626071827	615954/541250/508535/534203/534400/521442/282041/509921/512410/513080/526612/507226/507845/514405/540161/536421/615847/281296/281515/614028/510141/768244/539003/338049/282254/786491/507703/539357/505200/507007/538238/505144/533729/511349/517206	35
Constitutive	BP	GO:0034404	nucleobase-containing small molecule biosynthetic process	18/2944	20/5565	0.000489937106439784	0.0166050252643366	0.0149458626071827	512320/504305/281972/327693/505300/280997/524683/511082/281971/534611/519017/615447/404189/280752/511969/614103/281998/281229	18
Constitutive	CC	GO:0061695	transferase complex, transferring phosphorus-containing groups	42/2944	56/5565	0.000541807713789873	0.0180098967939576	0.0162103603437537	507984/338068/509863/529184/511147/282324/407194/519217/281667/505702/512971/509327/615512/510678/535127/613818/516578/518653/100125877/326578/613730/520580/515499/506605/511896/528744/615637/511513/527278/615074/511829/282307/513208/510184/539938/504355/512670/540428/512466/281061/524530/617375	42
Constitutive	BP	GO:1903311	regulation of mRNA metabolic process	42/2944	56/5565	0.000541807713789873	0.0180098967939576	0.0162103603437537	510872/615156/509583/541050/518045/505417/287023/535344/767855/407194/513922/531382/282018/540842/528135/513326/281630/326578/507066/520580/615692/280955/507828/506235/282296/504390/528744/282127/518321/533303/515145/508343/513260/338051/538860/534216/540276/540158/504506/508055/513868/767937	42
Constitutive	MF	GO:0030145	manganese ion binding	15/2944	16/5565	0.000565445392733594	0.0186166164064765	0.016756456951584	512320/327663/317658/506551/781648/281781/281496/281994/281995/281865/493989/338051/281402/282241/513156	15
Constitutive	BP	GO:0034504	protein localization to nucleus	40/2944	53/5565	0.000589461512585272	0.0192242306510121	0.0173033588004177	509863/512745/535344/281066/282308/535470/615427/512330/280950/511294/532120/512662/282705/510956/504523/511268/782528/533951/540457/507593/613462/614921/528744/282089/282125/509192/509631/526652/445543/508541/282307/534852/515588/281838/539938/538238/789280/281061/504867/511349	40
Constitutive	CC	GO:1902911	protein kinase complex	20/2944	23/5565	0.000628687586058975	0.0203118970561297	0.0182823463294671	507984/338068/509863/511147/282324/407194/519217/281667/615512/326578/520580/515499/511896/511513/615074/511829/512670/512466/281061/524530	20
Constitutive	BP	GO:0016569	covalent chromatin modification	63/2944	90/5565	0.000649856652823293	0.0208014300815752	0.0187229655530766	519992/517211/613812/404126/534273/616638/540228/513231/540599/281066/540194/538284/519217/514147/532483/615967/281119/530411/615427/512207/513326/510678/532686/515594/511031/326578/613730/539040/513162/520580/617042/100125836/536936/509264/532622/506646/539651/528744/511048/509212/534170/505401/360192/526652/509694/533087/505662/508343/513208/510184/511299/100124510/513971/511446/514154/507905/7…	63
Constitutive	CC	GO:0098800	inner mitochondrial membrane protein complex	58/2944	82/5565	0.000695731196506095	0.0220655297827667	0.0198607572850992	281640/282690/327706/338061/327717/540176/338073/288380/327699/286840/327697/282701/338057/338060/327704/327714/616477/327713/337887/327675/506149/327670/338040/338084/338065/326346/338081/338079/327665/327710/327668/617230/281481/515696/514937/282289/287020/281090/338064/515555/338053/539832/282710/327691/767909/282290/515757/282578/327701/327702/506492/282517/414346/338046/287014/287027/327673/…	58
Constitutive	BP	GO:1903829	positive regulation of cellular protein localization	43/2944	58/5565	0.000709883626656351	0.0223097063395546	0.0200805358889586	616560/506291/281753/509863/528453/504735/535344/281066/282707/505313/282308/506973/327682/512330/505797/512662/282705/514355/513180/281876/533562/517111/504523/511268/504318/536421/509123/282089/282125/281937/282116/445543/281296/282307/510141/514610/281838/521540/615565/505637/281061/282682/511435	43
Constitutive	BP	GO:0006479	protein methylation	34/2944	44/5565	0.000728817978918161	0.022495747795715	0.0202479882112978	281134/615773/616638/540228/514147/281119/541077/513326/613854/515594/326578/513162/504290/617042/100125836/783374/536936/505807/521261/532622/539651/528744/509212/534170/533087/513208/511299/513971/511446/531984/789280/404183/539431/523047	34
Constitutive	BP	GO:0008213	protein alkylation	34/2944	44/5565	0.000728817978918161	0.022495747795715	0.0202479882112978	281134/615773/616638/540228/514147/281119/541077/513326/613854/515594/326578/513162/504290/617042/100125836/783374/536936/505807/521261/532622/539651/528744/509212/534170/533087/513208/511299/513971/511446/531984/789280/404183/539431/523047	34
Constitutive	BP	GO:0006401	RNA catabolic process	41/2944	55/5565	0.00078052221627403	0.0238058331857278	0.0214271707738719	510872/509583/512320/338071/536537/541050/767836/505417/287023/535344/406231/767855/404098/787259/513922/531382/613634/512830/541077/533862/281630/509258/280955/618292/534165/282296/504390/504523/529660/282127/533303/531673/515145/528728/513260/538860/614759/504506/508055/616242/505618	41
Constitutive	MF	GO:0004721	phosphoprotein phosphatase activity	24/2944	29/5565	0.000785034707310664	0.0238058331857278	0.0214271707738719	614435/529184/512072/515310/506308/286852/282320/519311/280977/281994/538829/536810/541175/614837/282318/505912/507294/509192/538173/537938/540398/534183/524361/533622	24
Constitutive	MF	GO:0051536	iron-sulfur cluster binding	28/2944	35/5565	0.000814022861642922	0.0242592847646516	0.0218353137841786	338074/288380/286840/327697/281124/538883/280976/781260/338079/512995/506415/505721/281157/513762/287020/281990/615755/281917/282290/281158/515660/535203/280969/507007/531444/511528/287014/287027	28
Constitutive	MF	GO:0051540	metal cluster binding	28/2944	35/5565	0.000814022861642922	0.0242592847646516	0.0218353137841786	338074/288380/286840/327697/281124/538883/280976/781260/338079/512995/506415/505721/281157/513762/287020/281990/615755/281917/282290/281158/515660/535203/280969/507007/531444/511528/287014/287027	28
Constitutive	BP	GO:0006281	DNA repair	85/2944	127/5565	0.000826363142937601	0.0244165588473101	0.0219768731491097	613812/512320/507984/524787/540228/516328/538883/511767/281991/513213/539771/533842/519217/615392/326583/504796/504517/540564/530411/504535/513471/512207/520250/507345/281762/508357/530189/616784/618099/538416/532916/281630/514749/540737/533115/538486/507989/510816/520580/282691/515499/615129/505721/524683/505102/506235/519974/613423/514579/282110/286764/506605/513023/613732/511268/508039/505314/…	85
Constitutive	CC	GO:0000784	nuclear chromosome, telomeric region	11/2944	11/5565	0.000900265788793483	0.0263747358632125	0.0237393904698799	529245/529231/515314/514749/768019/538829/615637/510250/514213/616242/516175	11
Constitutive	BP	GO:0072594	establishment of protein localization to organelle	49/2944	68/5565	0.000917737913855358	0.0266606720016636	0.0239967560668416	767980/510566/504735/535344/614074/505313/777788/533842/508235/514832/510780/338084/282308/512330/615897/528862/767602/512792/512662/282705/514355/415113/281546/504523/510447/540457/614921/509123/282089/510219/509212/515555/445543/508541/281296/511582/282307/514167/515588/281832/615778/281838/520286/505064/521540/789280/781575/504867/281504	49
Constitutive	BP	GO:1903047	mitotic cell cycle process	83/2944	124/5565	0.000943755508634812	0.0271880232779212	0.0244714147677588	519992/615954/282048/517211/507984/281142/513152/541250/512427/510618/533842/506308/767978/281667/527854/512651/282032/520250/527124/616245/519613/767985/282380/506176/532120/514749/614220/282658/521442/533115/515118/505025/539090/287026/540206/515499/513080/526612/507226/506962/519974/510956/540966/517111/504523/505356/533951/540457/540161/282089/617703/522810/360192/337890/505662/414925/768014/…	83
Constitutive	CC	GO:0045259	proton-transporting ATP synthase complex	19/2944	22/5565	0.00104460375174815	0.0298445881801103	0.0268625375395174	281640/282690/540176/327699/282701/337887/327675/338040/338081/493709/327668/617230/515696/338053/282710/767909/282578/506492/414346	19
Constitutive	CC	GO:0000502	proteasome complex	31/2944	40/5565	0.00114981765696918	0.0324726164514551	0.0292279750408785	539784/506203/510155/516919/767981/530186/515021/514237/518637/510041/534640/511207/519729/505050/515503/282110/282328/512456/512891/510029/513461/510069/533874/504937/282015/538204/510423/507213/538625/282013/510593	31
Constitutive	BP	GO:0051649	establishment of localization in cell	221/2944	364/5565	0.00115537512974515	0.0324726164514551	0.0292279750408785	615954/519014/519597/407149/504554/613916/510872/505082/517446/767980/783831/539764/338071/510566/616561/506291/528453/512745/513214/541250/508918/535344/373543/767981/614074/511018/538919/507564/507409/536616/540606/281066/282707/616210/777788/404156/517345/282646/508235/617147/614947/514832/281181/510780/280832/317724/507675/513324/338084/282029/282308/504310/281276/532723/507936/512719/506973/…	221
Constitutive	BP	GO:0031929	TOR signaling	21/2944	25/5565	0.00117553309023862	0.0327727249431847	0.0294980968993664	509863/616375/537087/516090/528204/282275/533155/531850/618207/505169/508561/614849/506974/509212/404181/526652/512530/511798/511903/509613/529235	21
Constitutive	MF	GO:0016772	transferase activity, transferring phosphorus-containing groups	105/2944	162/5565	0.00123487280351087	0.0341516422538966	0.0307392337446579	281640/280710/505369/508683/507984/338068/281598/280716/506745/505641/509965/534063/515723/280855/767855/281991/511147/788066/281066/282324/519217/100336710/280832/281217/282322/282684/507084/615512/281613/282382/510678/529146/286797/533862/518158/100125877/613730/508132/282041/540206/614834/617230/282419/514886/534407/537812/537616/506507/534684/287019/536925/534611/523474/514405/511896/529660/5…	105
Constitutive	BP	GO:0016571	histone methylation	25/2944	31/5565	0.0012647163452773	0.0346239856415779	0.0311643809072375	616638/540228/514147/281119/513326/515594/326578/513162/617042/100125836/536936/532622/539651/528744/509212/534170/533087/513208/511299/513971/511446/789280/404183/539431/523047	25
Constitutive	MF	GO:0000287	magnesium ion binding	48/2944	67/5565	0.00127198327349736	0.0346239856415779	0.0311643809072375	509583/512320/514168/281235/317658/534402/533692/519217/506308/317692/525563/506955/507084/529146/282090/281994/517539/281995/533115/511090/525059/514886/280891/281865/522529/281141/540457/505792/540303/506111/404189/493989/789409/327669/282446/518488/338051/537713/618855/510301/615106/538173/538238/614103/534183/280701/281229/781227	48
Constitutive	BP	GO:0015031	protein transport	233/2944	386/5565	0.00133777854900194	0.0361304722179665	0.0325203403852775	519014/508571/519597/407149/504554/505082/517446/538512/281856/767980/509583/783831/528100/508683/338071/510566/506291/528453/512745/509439/664655/513214/532555/512427/535344/505060/767981/280826/614074/511018/538919/508836/507564/507409/536616/281066/282707/616210/513312/281691/404156/613720/282646/508235/617147/540892/515866/281291/504449/514832/510780/532778/407237/317724/507675/540970/338084/…	233
Constitutive	BP	GO:0048193	Golgi vesicle transport	36/2944	48/5565	0.00135012625827484	0.0361812905027605	0.0325660809421494	613916/281706/100126041/507409/281707/510994/317724/338085/618580/327682/505089/534304/282380/529761/521442/504543/508912/404548/509955/282116/781865/533994/532459/512530/338055/515675/527934/504790/531676/614344/616809/517171/510312/515247/506336/616748	36
Constitutive	BP	GO:0051253	negative regulation of RNA metabolic process	117/2944	183/5565	0.00141314908966219	0.0375078293919013	0.0337600729815813	613812/539547/523536/509583/281770/512320/281148/540245/404126/538690/507319/281476/540228/287023/535344/616477/521998/281066/616210/407194/777788/519217/514951/537791/510201/540487/514580/338084/538426/281119/530411/789216/538485/512254/616245/528135/506097/513326/280950/521378/533862/515594/282705/511031/326578/507066/616148/505025/520580/282691/615692/506696/287026/505169/536936/100137721/5154…	117
Constitutive	MF	GO:0019899	enzyme binding	208/2944	342/5565	0.00142132648259736	0.0375078293919013	0.0337600729815813	281495/508571/613886/539547/509583/532844/281706/281770/508683/100141021/282875/508882/536537/507473/327699/528453/506601/512745/327697/407239/616375/505644/614042/281142/506848/282031/516090/525659/506231/529184/533643/513231/531706/533276/505463/534063/523399/287023/509032/535589/508836/511147/616477/281032/514674/540286/616210/407194/505313/533842/282646/540892/530502/281543/767820/533155/5386…	208
Constitutive	BP	GO:0000086	G2/M transition of mitotic cell cycle	16/2944	18/5565	0.0014357422539355	0.0376012194837501	0.0338441315999468	281142/510618/281667/527124/282658/287026/540206/540966/360192/414925/539357/538238/507905/519874/281061/524530	16
Constitutive	BP	GO:0006366	transcription by RNA polymerase II	180/2944	293/5565	0.00153969111232372	0.0400203922955119	0.0360215823350131	519992/282315/613812/539547/509583/281770/533382/281148/507984/497024/540245/281598/281597/281713/338072/540695/509863/538690/407239/507319/281476/513065/540228/529184/513231/287023/534003/535344/540846/280826/511147/281577/616477/521998/528390/506967/616210/407194/777788/519217/509493/537791/510201/282527/617914/509107/540487/287016/767928/282308/506331/538426/535470/281119/414274/505702/534475/…	180
Constitutive	MF	GO:0140110	transcription regulator activity	126/2944	199/5565	0.00162045602454201	0.0418053468421025	0.0376281854559795	519992/282315/539547/523536/281770/533382/281148/540245/281713/540374/534273/407239/281010/287023/504742/534003/521549/539291/616477/511407/538675/528390/506967/777788/513312/540528/514951/537791/537195/532483/509107/767928/506331/538426/514246/505702/534475/509729/512254/282011/538474/616245/515680/528135/506097/513326/613818/521378/516578/515594/281630/281814/505293/280795/326578/509917/510816/…	126
Constitutive	CC	GO:0019774	proteasome core complex, beta-subunit complex	10/2944	10/5565	0.00170449095322011	0.0421732051469679	0.0379592876130619	506203/516919/514237/534640/511207/282328/510069/533874/282013/510593	10
Constitutive	MF	GO:0045182	translation regulator activity	30/2944	39/5565	0.00171154322966481	0.0421732051469679	0.0379592876130619	286819/534063/515226/541077/536619/541083/614220/327694/539052/281923/521926/509987/520094/286811/506873/534165/286870/515543/511844/614238/515326/533892/504958/281556/789999/509613/326581/615726/286790/512350	30
Constitutive	CC	GO:0005753	mitochondrial proton-transporting ATP synthase complex	18/2944	21/5565	0.00172507107949759	0.0421732051469679	0.0379592876130619	281640/282690/540176/327699/282701/337887/327675/338040/338081/327668/617230/515696/338053/282710/767909/282578/506492/414346	18
Constitutive	BP	GO:0032006	regulation of TOR signaling	18/2944	21/5565	0.00172507107949759	0.0421732051469679	0.0379592876130619	509863/616375/537087/516090/528204/282275/533155/531850/618207/508561/614849/506974/509212/526652/512530/511798/511903/529235	18
Constitutive	MF	GO:0043022	ribosome binding	18/2944	21/5565	0.00172507107949759	0.0421732051469679	0.0379592876130619	509966/535344/514595/787259/522459/513324/327682/514960/520335/327694/415113/614128/286811/515326/518321/444990/505064/513237	18
Constitutive	CC	GO:1902554	serine/threonine protein kinase complex	18/2944	21/5565	0.00172507107949759	0.0421732051469679	0.0379592876130619	507984/338068/509863/511147/407194/519217/281667/615512/326578/520580/515499/511896/511513/511829/512670/512466/281061/524530	18
Constitutive	BP	GO:0045935	positive regulation of nucleobase-containing compound metabolic process	195/2944	320/5565	0.00174363593781542	0.0421732051469679	0.0379592876130619	519992/282315/613812/510872/539547/615156/509583/281770/512320/533382/281148/507984/497024/540245/281598/281597/281713/536537/541050/540374/509863/521918/534273/407239/504735/513231/280831/287023/504742/534003/539291/535344/280826/281577/282707/538675/528390/407194/505313/777788/513312/533842/519217/514147/509493/537195/532483/282527/615392/617914/513922/509107/531382/287016/767928/504796/282308/…	195
Constitutive	MF	GO:0003735	structural constituent of ribosome	47/2944	66/5565	0.00175362803926621	0.0421732051469679	0.0379592876130619	615431/614872/504413/532203/504320/515238/510127/508928/513438/513622/615199/404142/786454/540129/787914/505507/534352/509469/286839/515534/505681/534185/516004/505917/445421/282053/508221/509163/618702/515228/515014/399560/509115/516084/768317/788861/539373/533011/326602/533310/510824/618357/508143/530464/286853/286790/508165	47
Constitutive	BP	GO:0006357	regulation of transcription by RNA polymerase II	166/2944	269/5565	0.00175825694748402	0.0421732051469679	0.0379592876130619	519992/282315/613812/539547/509583/281770/533382/281148/507984/497024/540245/281598/281597/281713/338072/540695/509863/538690/407239/507319/281476/540228/529184/513231/287023/534003/535344/280826/511147/281577/616477/521998/528390/506967/616210/407194/777788/519217/509493/537791/510201/282527/617914/509107/540487/287016/767928/282308/506331/538426/535470/281119/414274/505702/534475/530411/407769/…	166
Constitutive	CC	GO:0000785	chromatin	58/2944	84/5565	0.00178376980403863	0.0421732051469679	0.0379592876130619	614915/512161/510194/407239/513666/615043/617407/613618/618489/617975/287016/510538/281119/414274/530411/504535/512207/520250/540444/282011/533245/528135/513326/515652/618099/521378/506176/515314/541255/282691/287026/505169/536936/515499/618292/540966/282110/511268/537412/511048/512885/789613/505662/513208/539003/614958/616627/509275/513971/280691/539636/281538/538238/526448/533977/281729/404183/…	58
Constitutive	CC	GO:0015030	Cajal body	13/2944	14/5565	0.00179156695987324	0.0421732051469679	0.0379592876130619	505082/519217/507478/520891/508735/508410/541255/504523/540507/509631/281492/102216273/520500	13
Constitutive	BP	GO:0036473	cell death in response to oxidative stress	13/2944	14/5565	0.00179156695987324	0.0421732051469679	0.0379592876130619	373543/327682/538903/280950/511268/527572/768085/537703/616052/539003/509977/281209/516099	13
Constitutive	BP	GO:0044772	mitotic cell cycle phase transition	42/2944	58/5565	0.00180299368780412	0.0421732051469679	0.0379592876130619	282048/507984/281142/512427/510618/281667/512651/527124/767985/614220/282658/521442/505025/287026/540206/506962/519974/540966/517111/504523/505356/533951/617703/522810/360192/337890/505662/414925/768244/515397/539357/504926/538238/618021/507905/519874/509613/781044/281061/511951/517206/524530	42
Constitutive	CC	GO:0001726	ruffle	28/2944	36/5565	0.00181787065578344	0.0421732051469679	0.0379592876130619	539764/100141021/508882/787270/506308/504593/338082/535127/281574/524770/353121/539090/281876/514423/281987/517111/281937/615447/404189/507837/505242/281935/510141/514706/338049/533729/534553/533622	28
Constitutive	CC	GO:0005684	U2-type spliceosomal complex	28/2944	36/5565	0.00181787065578344	0.0421732051469679	0.0379592876130619	518045/507240/787681/615136/613630/615240/613634/540842/508735/574400/326578/522621/613304/534228/535258/531493/533951/514932/531673/509425/515145/510905/614759/614553/508179/767817/508788/513868	28
Constitutive	BP	GO:0034660	ncRNA metabolic process	73/2944	109/5565	0.00183667001471717	0.0421732051469679	0.0379592876130619	533791/512320/282875/338071/528209/281581/613795/512745/281476/535344/615644/507564/404098/513714/514674/512531/525106/534721/616544/511397/507084/506305/533964/516258/514867/533862/508270/526913/510816/515890/511723/353353/514493/514567/618292/534858/614139/506507/523474/538772/507410/614194/510934/282060/522824/337890/404137/517743/515145/522309/526343/509725/510075/525350/337871/507486/514586/…	73
Constitutive	BP	GO:0000723	telomere maintenance	20/2944	24/5565	0.00189090159033266	0.0421732051469679	0.0379592876130619	509583/504735/505313/533842/520891/514749/514355/515499/505721/511077/519974/538436/615637/529507/509631/534852/281832/539003/521540/514213	20
Constitutive	BP	GO:0006611	protein export from nucleus	20/2944	24/5565	0.00189090159033266	0.0421732051469679	0.0379592876130619	407149/338071/528453/767981/507564/281066/507675/517535/512330/280950/512662/513080/511268/614921/282089/282125/533303/515024/540276/512136	20
Constitutive	MF	GO:0019843	rRNA binding	20/2944	24/5565	0.00189090159033266	0.0421732051469679	0.0379592876130619	512745/618779/280946/615252/282884/511294/534352/535056/510956/506358/286879/539196/507168/523344/768317/508115/511560/326602/508143/513237	20
Constitutive	BP	GO:0032200	telomere organization	20/2944	24/5565	0.00189090159033266	0.0421732051469679	0.0379592876130619	509583/504735/505313/533842/520891/514749/514355/515499/505721/511077/519974/538436/615637/529507/509631/534852/281832/539003/521540/514213	20
Constitutive	BP	GO:0034968	histone lysine methylation	20/2944	24/5565	0.00189090159033266	0.0421732051469679	0.0379592876130619	540228/514147/281119/326578/513162/100125836/536936/532622/539651/509212/534170/533087/513208/511299/513971/511446/789280/404183/539431/523047	20
Constitutive	BP	GO:0018022	peptidyl-lysine methylation	24/2944	30/5565	0.00195659030185907	0.0430823737167312	0.0387776126871969	281134/615773/540228/514147/281119/326578/513162/100125836/783374/536936/532622/539651/509212/534170/533087/513208/511299/513971/511446/531984/789280/404183/539431/523047	24
Constitutive	BP	GO:0051168	nuclear export	24/2944	30/5565	0.00195659030185907	0.0430823737167312	0.0387776126871969	407149/510872/505082/338071/528453/767981/507564/281066/507675/517535/512330/280950/512662/513080/511268/533158/614921/282089/282125/533303/515024/540276/504411/512136	24
Constitutive	BP	GO:0006259	DNA metabolic process	123/2944	195/5565	0.00224081534099777	0.0490284723660082	0.0441295812657522	613812/509583/281770/512320/507984/529245/517812/338072/509863/504735/524787/540228/516328/538883/280826/511767/281991/513213/539771/505313/533842/519217/615392/326583/504796/504517/540564/281119/530411/504535/520891/513471/512207/520250/504972/540444/507345/533245/281762/508357/530189/616784/510678/618099/538416/532916/281630/514749/540737/613730/514355/533115/538486/507989/510816/520580/282691/…	123
