# Supplementary material for: Chromatin accessibility and regulatory vocabulary across indicine cattle tissues
Source: Genome Biol. 2021 Sep 21;22:273. doi: 10.1186/s13059-021-02489-7 (PMC8454054; doi:10.1186/s13059-021-02489-7)
Supplement: Supplementary file 10 — Additional file 10. Annotation of possible binding sites of NHF4 in cattle liver according to Cluster-Buster [69]. [file 13059_2021_2489_MOESM10_ESM.txt]

>peak_243::1:70808004-70808311 (307 bp)
# Score	Start	End	cisbp__M6283	hocomoco__NR1H3_MOUSE.H11MO.0.A	hocomoco__HNF4G_HUMAN.H11MO.0.B	cisbp__M6281	hocomoco__HNF1A_MOUSE.H11MO.0.A	dbcorrdb__HNF4A__ENCSR000EEU_1__m1	hocomoco__HNF1A_HUMAN.H11MO.0.C	dbcorrdb__HNF4A__ENCSR000EEU_1__m2	hocomoco__HNF4A_MOUSE.H11MO.0.A	hocomoco__HNF1B_MOUSE.H11MO.0.A
4.7	10	42	0.191	0.0524	0.274	0.0989	0.107	0.206	0.0836	3.53e-05	0.42	0.0457

>peak_906::2:126272520-126272871 (351 bp)
# Score	Start	End	cisbp__M6283	hocomoco__NR1H3_MOUSE.H11MO.0.A	hocomoco__HNF4G_HUMAN.H11MO.0.B	cisbp__M6281	hocomoco__HNF1A_MOUSE.H11MO.0.A	dbcorrdb__HNF4A__ENCSR000EEU_1__m1	hocomoco__HNF1A_HUMAN.H11MO.0.C	dbcorrdb__HNF4A__ENCSR000EEU_1__m2	hocomoco__HNF4A_MOUSE.H11MO.0.A	hocomoco__HNF1B_MOUSE.H11MO.0.A
10.4	17	153	0.63	1.96	0.406	0.00136	0.00124	0.372	0.00418	0.873	0.14	0.000556
0.136	237	251	0.0872	0.383	0.0144	1.24e-09	7.93e-10	0	6e-09	0	0.0117	8.99e-10

>peak_1021::3:8281842-8282118 (276 bp)
# Score	Start	End	cisbp__M6283	hocomoco__NR1H3_MOUSE.H11MO.0.A	hocomoco__HNF4G_HUMAN.H11MO.0.B	cisbp__M6281	hocomoco__HNF1A_MOUSE.H11MO.0.A	dbcorrdb__HNF4A__ENCSR000EEU_1__m1	hocomoco__HNF1A_HUMAN.H11MO.0.C	dbcorrdb__HNF4A__ENCSR000EEU_1__m2	hocomoco__HNF4A_MOUSE.H11MO.0.A	hocomoco__HNF1B_MOUSE.H11MO.0.A
4.61	85	214	0.559	0.493	0.995	0.0128	0.0109	0.43	0.018	0.442	0.234	0.0113

>peak_1045::3:13711332-13711687 (355 bp)
# Score	Start	End	cisbp__M6283	hocomoco__NR1H3_MOUSE.H11MO.0.A	hocomoco__HNF4G_HUMAN.H11MO.0.B	cisbp__M6281	hocomoco__HNF1A_MOUSE.H11MO.0.A	dbcorrdb__HNF4A__ENCSR000EEU_1__m1	hocomoco__HNF1A_HUMAN.H11MO.0.C	dbcorrdb__HNF4A__ENCSR000EEU_1__m2	hocomoco__HNF4A_MOUSE.H11MO.0.A	hocomoco__HNF1B_MOUSE.H11MO.0.A
12	93	223	0.93	1.66	0.547	0.000109	0.000134	0.743	0.0003	0.312	0.313	0.00025

>peak_1110::3:16481494-16481848 (354 bp)
# Score	Start	End	cisbp__M6283	hocomoco__NR1H3_MOUSE.H11MO.0.A	hocomoco__HNF4G_HUMAN.H11MO.0.B	cisbp__M6281	hocomoco__HNF1A_MOUSE.H11MO.0.A	dbcorrdb__HNF4A__ENCSR000EEU_1__m1	hocomoco__HNF1A_HUMAN.H11MO.0.C	dbcorrdb__HNF4A__ENCSR000EEU_1__m2	hocomoco__HNF4A_MOUSE.H11MO.0.A	hocomoco__HNF1B_MOUSE.H11MO.0.A
5.55	239	260	0.143	0.019	0.0576	1.19e-07	1.21e-07	0.182	2.38e-07	0.622	0.175	1.79e-08
3.18	85	106	0.0642	0.179	0.0554	1.79e-06	1.49e-06	0.27	1.25e-06	0.347	0.183	4.83e-07

>peak_2202::5:56917552-56918190 (638 bp)
# Score	Start	End	cisbp__M6283	hocomoco__NR1H3_MOUSE.H11MO.0.A	hocomoco__HNF4G_HUMAN.H11MO.0.B	cisbp__M6281	hocomoco__HNF1A_MOUSE.H11MO.0.A	dbcorrdb__HNF4A__ENCSR000EEU_1__m1	hocomoco__HNF1A_HUMAN.H11MO.0.C	dbcorrdb__HNF4A__ENCSR000EEU_1__m2	hocomoco__HNF4A_MOUSE.H11MO.0.A	hocomoco__HNF1B_MOUSE.H11MO.0.A
2.74	135	208	0.295	0.584	0.235	0.0691	0.0613	0.0724	0.691	0.232	0.143	0.183
0.891	441	462	0.171	0.0919	0.116	7.33e-05	6.36e-05	0.201	0.00118	0.144	0.113	0.000111
0.362	618	632	0.000176	8.93e-05	1.48e-05	0.258	0.247	0	0.0586	0	1.98e-05	0.0415

>peak_2847::6:115944668-115945245 (577 bp)
# Score	Start	End	cisbp__M6283	hocomoco__NR1H3_MOUSE.H11MO.0.A	hocomoco__HNF4G_HUMAN.H11MO.0.B	cisbp__M6281	hocomoco__HNF1A_MOUSE.H11MO.0.A	dbcorrdb__HNF4A__ENCSR000EEU_1__m1	hocomoco__HNF1A_HUMAN.H11MO.0.C	dbcorrdb__HNF4A__ENCSR000EEU_1__m2	hocomoco__HNF4A_MOUSE.H11MO.0.A	hocomoco__HNF1B_MOUSE.H11MO.0.A
5.66	370	437	0.245	0.309	0.327	3.89e-06	2.85e-06	0.423	2.8e-06	0.741	0.11	8.38e-07

>peak_3713::8:62086331-62087059 (728 bp)
# Score	Start	End	cisbp__M6283	hocomoco__NR1H3_MOUSE.H11MO.0.A	hocomoco__HNF4G_HUMAN.H11MO.0.B	cisbp__M6281	hocomoco__HNF1A_MOUSE.H11MO.0.A	dbcorrdb__HNF4A__ENCSR000EEU_1__m1	hocomoco__HNF1A_HUMAN.H11MO.0.C	dbcorrdb__HNF4A__ENCSR000EEU_1__m2	hocomoco__HNF4A_MOUSE.H11MO.0.A	hocomoco__HNF1B_MOUSE.H11MO.0.A
4.83	128	157	0.629	1.17	0.314	7.47e-06	3.43e-06	0.00535	4.84e-05	0.000449	0.161	2.29e-06
4.68	409	445	0.0868	0.058	0.131	0.393	0.35	0.345	0.227	0.423	0.0514	0.118
0.333	16	38	0.12	0.102	0.0536	5.66e-08	4.72e-08	0.229	2.88e-09	0.134	0.034	1.69e-09

>peak_3742::8:69720279-69720807 (528 bp)
# Score	Start	End	cisbp__M6283	hocomoco__NR1H3_MOUSE.H11MO.0.A	hocomoco__HNF4G_HUMAN.H11MO.0.B	cisbp__M6281	hocomoco__HNF1A_MOUSE.H11MO.0.A	dbcorrdb__HNF4A__ENCSR000EEU_1__m1	hocomoco__HNF1A_HUMAN.H11MO.0.C	dbcorrdb__HNF4A__ENCSR000EEU_1__m2	hocomoco__HNF4A_MOUSE.H11MO.0.A	hocomoco__HNF1B_MOUSE.H11MO.0.A
5.26	386	434	0.238	0.269	0.621	2.98e-06	2.1e-06	0.0408	2.93e-06	0.337	0.584	7.08e-07
2.48	72	86	0.0776	1.93	0.00598	5.57e-10	2.52e-10	0	6.64e-09	0	0.0106	2.26e-09
0.204	237	251	0.183	0.0436	0.0329	2.63e-05	1.22e-05	0	1.2e-05	0	0.252	1.48e-06

>peak_3873::8:103312607-103313300 (693 bp)
# Score	Start	End	cisbp__M6283	hocomoco__NR1H3_MOUSE.H11MO.0.A	hocomoco__HNF4G_HUMAN.H11MO.0.B	cisbp__M6281	hocomoco__HNF1A_MOUSE.H11MO.0.A	dbcorrdb__HNF4A__ENCSR000EEU_1__m1	hocomoco__HNF1A_HUMAN.H11MO.0.C	dbcorrdb__HNF4A__ENCSR000EEU_1__m2	hocomoco__HNF4A_MOUSE.H11MO.0.A	hocomoco__HNF1B_MOUSE.H11MO.0.A
18.5	210	588	1.01	0.815	0.907	1.05	1.1	2.14	0.32	1.14	0.962	0.0733
0.427	662	676	3.35e-05	6.14e-05	3.51e-07	0.00742	0.00456	0	0.178	0	5.61e-07	0.506
0.361	620	641	0.0385	0.0666	0.0155	2.42e-06	1.78e-06	0.133	3.12e-08	0.411	0.0471	1.69e-08
0.351	173	187	0.217	0.399	0.00628	6.25e-07	1.16e-06	0	1.01e-05	0	0.00792	7.74e-07

>peak_4989::11:72545453-72545941 (488 bp)
# Score	Start	End	cisbp__M6283	hocomoco__NR1H3_MOUSE.H11MO.0.A	hocomoco__HNF4G_HUMAN.H11MO.0.B	cisbp__M6281	hocomoco__HNF1A_MOUSE.H11MO.0.A	dbcorrdb__HNF4A__ENCSR000EEU_1__m1	hocomoco__HNF1A_HUMAN.H11MO.0.C	dbcorrdb__HNF4A__ENCSR000EEU_1__m2	hocomoco__HNF4A_MOUSE.H11MO.0.A	hocomoco__HNF1B_MOUSE.H11MO.0.A
2.45	136	316	0.538	0.585	0.489	0.000665	0.000675	0.544	0.0023	1.29	0.374	0.000961
0.425	44	65	0.0417	0.455	0.0254	7.63e-10	6.37e-10	0.0582	1.47e-09	0.16	0.012	4.13e-10
0.316	466	485	0.098	0.055	0.0316	1.47e-07	8.8e-08	0.294	2.37e-08	2.7e-14	0.165	1.67e-08

>peak_5127::11:99549363-99550292 (929 bp)
# Score	Start	End	cisbp__M6283	hocomoco__NR1H3_MOUSE.H11MO.0.A	hocomoco__HNF4G_HUMAN.H11MO.0.B	cisbp__M6281	hocomoco__HNF1A_MOUSE.H11MO.0.A	dbcorrdb__HNF4A__ENCSR000EEU_1__m1	hocomoco__HNF1A_HUMAN.H11MO.0.C	dbcorrdb__HNF4A__ENCSR000EEU_1__m2	hocomoco__HNF4A_MOUSE.H11MO.0.A	hocomoco__HNF1B_MOUSE.H11MO.0.A
8.21	633	832	0.605	1.2	0.364	0.0128	0.012	0.421	0.227	0.655	0.579	0.655
3.16	297	415	0.295	0.136	0.725	3.99e-05	2.81e-05	0.3	0.000724	0.776	0.576	0.000227
0.0323	242	256	0.00198	0.000256	0.000255	0.18	0.153	0	0.0503	0	5.02e-05	0.00764

>peak_6113::14:65863450-65863764 (314 bp)
# Score	Start	End	cisbp__M6283	hocomoco__NR1H3_MOUSE.H11MO.0.A	hocomoco__HNF4G_HUMAN.H11MO.0.B	cisbp__M6281	hocomoco__HNF1A_MOUSE.H11MO.0.A	dbcorrdb__HNF4A__ENCSR000EEU_1__m1	hocomoco__HNF1A_HUMAN.H11MO.0.C	dbcorrdb__HNF4A__ENCSR000EEU_1__m2	hocomoco__HNF4A_MOUSE.H11MO.0.A	hocomoco__HNF1B_MOUSE.H11MO.0.A
10.6	58	105	0.234	0.217	0.333	1.12e-05	9.61e-06	0.349	1.51e-06	0.664	0.467	4.07e-07
0.726	173	187	0.359	0.282	0.0553	1.01e-10	4.82e-11	0	2.51e-10	0	0.085	1.65e-10

>peak_6267::15:30754058-30754777 (719 bp)
# Score	Start	End	cisbp__M6283	hocomoco__NR1H3_MOUSE.H11MO.0.A	hocomoco__HNF4G_HUMAN.H11MO.0.B	cisbp__M6281	hocomoco__HNF1A_MOUSE.H11MO.0.A	dbcorrdb__HNF4A__ENCSR000EEU_1__m1	hocomoco__HNF1A_HUMAN.H11MO.0.C	dbcorrdb__HNF4A__ENCSR000EEU_1__m2	hocomoco__HNF4A_MOUSE.H11MO.0.A	hocomoco__HNF1B_MOUSE.H11MO.0.A
12.5	280	595	0.789	0.699	0.547	0.199	0.177	0.344	0.856	0.637	1.02	0.546
1.17	29	43	0.163	0.0417	0.616	3.66e-09	2.3e-09	0	9.33e-09	0	0.158	1.02e-09

>peak_6350::15:52322121-52322953 (832 bp)
# Score	Start	End	cisbp__M6283	hocomoco__NR1H3_MOUSE.H11MO.0.A	hocomoco__HNF4G_HUMAN.H11MO.0.B	cisbp__M6281	hocomoco__HNF1A_MOUSE.H11MO.0.A	dbcorrdb__HNF4A__ENCSR000EEU_1__m1	hocomoco__HNF1A_HUMAN.H11MO.0.C	dbcorrdb__HNF4A__ENCSR000EEU_1__m2	hocomoco__HNF4A_MOUSE.H11MO.0.A	hocomoco__HNF1B_MOUSE.H11MO.0.A
2.51	555	576	0.264	0.0838	0.394	5.25e-05	4.55e-05	0.069	0.000156	0.175	0.0954	5.94e-06
1.72	426	471	0.139	0.635	0.109	5.64e-06	4.81e-06	0.406	1.12e-05	0.2	0.167	5.25e-06
0.759	660	674	0.0323	1.07	0.00296	2.7e-09	1.64e-09	0	1.48e-08	0	0.00133	6.06e-09
0.555	301	360	0.0985	0.655	0.0432	3.83e-06	6.25e-06	0.0985	3.25e-05	0.756	0.0109	3.36e-06
0.349	188	209	0.0499	0.0585	0.152	2.49e-06	1.59e-06	0.164	1.92e-06	0.221	0.0246	1.1e-06
0.0295	740	753	0.247	0	0.0813	0	0	0	0	0	0.0494	0

>peak_6786::16:41246448-41247028 (580 bp)
# Score	Start	End	cisbp__M6283	hocomoco__NR1H3_MOUSE.H11MO.0.A	hocomoco__HNF4G_HUMAN.H11MO.0.B	cisbp__M6281	hocomoco__HNF1A_MOUSE.H11MO.0.A	dbcorrdb__HNF4A__ENCSR000EEU_1__m1	hocomoco__HNF1A_HUMAN.H11MO.0.C	dbcorrdb__HNF4A__ENCSR000EEU_1__m2	hocomoco__HNF4A_MOUSE.H11MO.0.A	hocomoco__HNF1B_MOUSE.H11MO.0.A
4.94	435	559	0.812	1.68	0.512	0.00109	0.0012	0.326	0.00172	0.326	0.205	0.000195
1.89	189	203	0.0482	1.72	0.019	4.88e-15	2e-15	0	1.49e-14	0	0.0137	1.62e-14
1.56	93	107	0.592	0.0945	0.079	4.62e-07	4.1e-07	0	5.6e-06	0	0.286	1.05e-06
0.0755	280	295	0.000189	0.000284	3.01e-05	0.215	0.173	0	0.0545	0	7.19e-06	0.00303

>peak_7140::17:53453279-53453664 (385 bp)
# Score	Start	End	cisbp__M6283	hocomoco__NR1H3_MOUSE.H11MO.0.A	hocomoco__HNF4G_HUMAN.H11MO.0.B	cisbp__M6281	hocomoco__HNF1A_MOUSE.H11MO.0.A	dbcorrdb__HNF4A__ENCSR000EEU_1__m1	hocomoco__HNF1A_HUMAN.H11MO.0.C	dbcorrdb__HNF4A__ENCSR000EEU_1__m2	hocomoco__HNF4A_MOUSE.H11MO.0.A	hocomoco__HNF1B_MOUSE.H11MO.0.A
12.3	16	164	0.402	1.6	0.238	0.614	0.606	0.56	0.00783	0.716	0.242	0.0593
0.363	196	218	0.115	0.164	0.0541	2.19e-06	4.86e-06	0.149	6.17e-05	0.166	0.0323	2.17e-06

>peak_7258::17:68743553-68743999 (446 bp)
# Score	Start	End	cisbp__M6283	hocomoco__NR1H3_MOUSE.H11MO.0.A	hocomoco__HNF4G_HUMAN.H11MO.0.B	cisbp__M6281	hocomoco__HNF1A_MOUSE.H11MO.0.A	dbcorrdb__HNF4A__ENCSR000EEU_1__m1	hocomoco__HNF1A_HUMAN.H11MO.0.C	dbcorrdb__HNF4A__ENCSR000EEU_1__m2	hocomoco__HNF4A_MOUSE.H11MO.0.A	hocomoco__HNF1B_MOUSE.H11MO.0.A
11.9	105	238	0.615	1.08	0.411	0.183	0.181	0.292	0.212	0.261	0.0779	0.717
2.44	374	421	0.371	0.9	0.126	2.14e-05	2.23e-05	0.268	0.000246	0.0787	0.241	2.45e-05

>peak_7426::18:2603391-2603920 (529 bp)
# Score	Start	End	cisbp__M6283	hocomoco__NR1H3_MOUSE.H11MO.0.A	hocomoco__HNF4G_HUMAN.H11MO.0.B	cisbp__M6281	hocomoco__HNF1A_MOUSE.H11MO.0.A	dbcorrdb__HNF4A__ENCSR000EEU_1__m1	hocomoco__HNF1A_HUMAN.H11MO.0.C	dbcorrdb__HNF4A__ENCSR000EEU_1__m2	hocomoco__HNF4A_MOUSE.H11MO.0.A	hocomoco__HNF1B_MOUSE.H11MO.0.A
7.21	254	429	0.166	0.0641	0.863	0.000294	0.000241	0.614	0.000167	0.255	0.538	6.73e-05
0.143	184	205	0.123	0.189	0.0472	1.72e-05	2.05e-05	0.13	1.85e-05	0.0599	0.0198	1.54e-06

>peak_7612::18:43708132-43708529 (397 bp)
# Score	Start	End	cisbp__M6283	hocomoco__NR1H3_MOUSE.H11MO.0.A	hocomoco__HNF4G_HUMAN.H11MO.0.B	cisbp__M6281	hocomoco__HNF1A_MOUSE.H11MO.0.A	dbcorrdb__HNF4A__ENCSR000EEU_1__m1	hocomoco__HNF1A_HUMAN.H11MO.0.C	dbcorrdb__HNF4A__ENCSR000EEU_1__m2	hocomoco__HNF4A_MOUSE.H11MO.0.A	hocomoco__HNF1B_MOUSE.H11MO.0.A
3.32	106	127	0.0928	0.195	0.228	3.2e-08	3.99e-08	0.107	6.73e-07	0.473	0.0327	1.41e-07
0.76	13	35	0.202	0.177	0.0773	6.98e-06	5.42e-06	0.0848	4.67e-06	0.156	0.116	8.62e-07

>peak_8495::19:43348077-43348481 (404 bp)
# Score	Start	End	cisbp__M6283	hocomoco__NR1H3_MOUSE.H11MO.0.A	hocomoco__HNF4G_HUMAN.H11MO.0.B	cisbp__M6281	hocomoco__HNF1A_MOUSE.H11MO.0.A	dbcorrdb__HNF4A__ENCSR000EEU_1__m1	hocomoco__HNF1A_HUMAN.H11MO.0.C	dbcorrdb__HNF4A__ENCSR000EEU_1__m2	hocomoco__HNF4A_MOUSE.H11MO.0.A	hocomoco__HNF1B_MOUSE.H11MO.0.A
2.13	342	361	0.0639	0.688	0.117	1.44e-06	2.18e-06	1.35e-11	9.1e-06	0.267	0.0287	5.04e-07
1.99	104	196	0.412	1.1	0.134	0.000724	0.00131	0.691	0.00114	0.186	0.187	0.000211

>peak_8665::19:55833787-55834111 (324 bp)
# Score	Start	End	cisbp__M6283	hocomoco__NR1H3_MOUSE.H11MO.0.A	hocomoco__HNF4G_HUMAN.H11MO.0.B	cisbp__M6281	hocomoco__HNF1A_MOUSE.H11MO.0.A	dbcorrdb__HNF4A__ENCSR000EEU_1__m1	hocomoco__HNF1A_HUMAN.H11MO.0.C	dbcorrdb__HNF4A__ENCSR000EEU_1__m2	hocomoco__HNF4A_MOUSE.H11MO.0.A	hocomoco__HNF1B_MOUSE.H11MO.0.A
6.67	211	232	0.169	0.524	0.0845	7.99e-09	1.36e-08	0.179	2.6e-07	0.15	0.0538	5.06e-09
0.502	13	34	0.0828	0.00994	0.0494	8.77e-07	5.19e-07	0.229	1.79e-06	0.282	0.0902	1.95e-07

>peak_9407::22:50152895-50153338 (443 bp)
# Score	Start	End	cisbp__M6283	hocomoco__NR1H3_MOUSE.H11MO.0.A	hocomoco__HNF4G_HUMAN.H11MO.0.B	cisbp__M6281	hocomoco__HNF1A_MOUSE.H11MO.0.A	dbcorrdb__HNF4A__ENCSR000EEU_1__m1	hocomoco__HNF1A_HUMAN.H11MO.0.C	dbcorrdb__HNF4A__ENCSR000EEU_1__m2	hocomoco__HNF4A_MOUSE.H11MO.0.A	hocomoco__HNF1B_MOUSE.H11MO.0.A
8.37	340	380	0.22	0.146	0.412	3.53e-07	3.62e-07	0.163	2.02e-06	0.676	0.393	1.94e-07
4.36	77	132	0.194	0.418	0.193	0.0014	0.00104	0.388	0.000461	0.875	0.143	0.000101

>peak_9649::23:16892657-16893252 (595 bp)
# Score	Start	End	cisbp__M6283	hocomoco__NR1H3_MOUSE.H11MO.0.A	hocomoco__HNF4G_HUMAN.H11MO.0.B	cisbp__M6281	hocomoco__HNF1A_MOUSE.H11MO.0.A	dbcorrdb__HNF4A__ENCSR000EEU_1__m1	hocomoco__HNF1A_HUMAN.H11MO.0.C	dbcorrdb__HNF4A__ENCSR000EEU_1__m2	hocomoco__HNF4A_MOUSE.H11MO.0.A	hocomoco__HNF1B_MOUSE.H11MO.0.A
4.31	107	195	0.572	0.807	0.347	0.000547	0.000376	0.247	0.000396	0.624	0.137	8.25e-05
1.89	488	510	0.173	0.0462	0.0784	2.88e-07	2.1e-07	0.177	8.85e-08	0.292	0.257	4.26e-08
0.417	264	285	0.201	0.123	0.0306	0.000271	0.00019	0.178	0.000172	0.0923	0.0679	5.7e-05
0.0339	42	56	0.194	0.112	0.042	4.51e-08	8.59e-08	0	2.78e-07	0	0.044	2.01e-07

>peak_10407::26:11205809-11206689 (880 bp)
# Score	Start	End	cisbp__M6283	hocomoco__NR1H3_MOUSE.H11MO.0.A	hocomoco__HNF4G_HUMAN.H11MO.0.B	cisbp__M6281	hocomoco__HNF1A_MOUSE.H11MO.0.A	dbcorrdb__HNF4A__ENCSR000EEU_1__m1	hocomoco__HNF1A_HUMAN.H11MO.0.C	dbcorrdb__HNF4A__ENCSR000EEU_1__m2	hocomoco__HNF4A_MOUSE.H11MO.0.A	hocomoco__HNF1B_MOUSE.H11MO.0.A
4.6	767	802	0.664	0.608	0.22	0.000156	0.000228	0.491	0.00201	0.0522	0.139	0.000541
2.55	553	567	0.701	0.0734	0.109	6.76e-12	3.17e-12	0	1.38e-10	0	0.316	2.79e-11

>peak_11269::29:44979961-44980346 (385 bp)
# Score	Start	End	cisbp__M6283	hocomoco__NR1H3_MOUSE.H11MO.0.A	hocomoco__HNF4G_HUMAN.H11MO.0.B	cisbp__M6281	hocomoco__HNF1A_MOUSE.H11MO.0.A	dbcorrdb__HNF4A__ENCSR000EEU_1__m1	hocomoco__HNF1A_HUMAN.H11MO.0.C	dbcorrdb__HNF4A__ENCSR000EEU_1__m2	hocomoco__HNF4A_MOUSE.H11MO.0.A	hocomoco__HNF1B_MOUSE.H11MO.0.A
4.14	251	284	1.07	1.01	0.0734	2.56e-07	2.94e-07	0.0353	3.49e-06	0.121	0.112	1.62e-07
0.356	16	35	0.124	0.045	0.192	1.46e-08	8.4e-09	8.66e-12	1.66e-08	0.267	0.0317	3.32e-09
0.286	345	359	0.239	0.155	0.137	1.36e-06	1.29e-06	0	2.27e-06	0	0.0233	1.67e-06
0.181	103	124	0.192	0.103	0.0498	2e-07	2.06e-07	0.137	3.53e-07	0.0919	0.0133	1.94e-07

>peak_11297::29:45658427-45658964 (537 bp)
# Score	Start	End	cisbp__M6283	hocomoco__NR1H3_MOUSE.H11MO.0.A	hocomoco__HNF4G_HUMAN.H11MO.0.B	cisbp__M6281	hocomoco__HNF1A_MOUSE.H11MO.0.A	dbcorrdb__HNF4A__ENCSR000EEU_1__m1	hocomoco__HNF1A_HUMAN.H11MO.0.C	dbcorrdb__HNF4A__ENCSR000EEU_1__m2	hocomoco__HNF4A_MOUSE.H11MO.0.A	hocomoco__HNF1B_MOUSE.H11MO.0.A
1.61	22	41	0.249	0.0327	0.132	0.00136	0.00152	2.83e-09	0.00754	0.425	0.166	0.000772
1.33	109	123	0.212	0.266	0.273	8.18e-10	3.66e-10	0	5.67e-09	0	0.179	1.33e-09
0.0507	438	452	0.0703	0.354	0.00603	1.11e-11	4.28e-12	0	6.2e-12	0	0.00506	1.11e-11
0.0441	299	324	0.0698	0.146	0.0564	0.000146	9.7e-05	0.157	0.00037	0.134	0.0104	4.06e-05

Cluster-Buster version: 2020-05-07 10:30:42 -0400  commit: ac1d33c
Sequence file: targetPeaks_liver.fa (27 sequences)
Matrix file: HNF4A_motifs.txt (10 matrices)
Expected gap: 35
Range for local abundances: 100
Lowercase filtering: OFF
Pseudocount: 0.375
Keep top X clusters per sequence: 0 (= all)
Extract genomic coordinates from sequence name: OFF
Cluster score threshold: 0
Motif score threshold: 0
