# Supplementary material for: Chromatin accessibility and regulatory vocabulary across indicine cattle tissues
Source: Genome Biol. 2021 Sep 21;22:273. doi: 10.1186/s13059-021-02489-7 (PMC8454054; doi:10.1186/s13059-021-02489-7)
Supplement: Supplementary file 11 — Additional file 11. Significant partial correlation between HNF4 and its possible targets in liver using RNAseq data. [file 13059_2021_2489_MOESM11_ESM.txt]

ZDHHC19 HNF4G -0.81903
FN1 HNF4A 0.91801
LCK HNF4G -0.96387
TAGLN2 HNF4G -0.84710
ETV3 HNF4A 0.76527
ASS1 HNF4G 0.78892
HNF4A F2 0.88731
HNF4A NR5A2 -0.87497
HNF4A HNF1A 0.81282
HNF4A ESRP2 0.87425
HNF4A SLC22A7 0.64846
HNF4A PLA2G12B -0.81370
HNF4A CHKA 0.81016
HNF4G OAF 0.70487
HNF4G TRIM25 0.76800
HNF4G TMEM220 0.63759
HNF4G IGFBP4 0.79557
HNF4G FURIN 0.56483
HNF4G GLYCTK 0.74722
HNF4G SLC16A12 0.78961
