# Supplementary material for: Chromatin accessibility and regulatory vocabulary across indicine cattle tissues
Source: Genome Biol. 2021 Sep 21;22:273. doi: 10.1186/s13059-021-02489-7 (PMC8454054; doi:10.1186/s13059-021-02489-7)
Supplement: Supplementary file 13 — Additional file 13. Annotation of possible binding sites of MEF2 in cattle muscle according to Cluster-Buster [69]. [file 13059_2021_2489_MOESM13_ESM.txt]

>peak_190::1:44397710-44398049 (339 bp)
# Score	Start	End	dbcorrdb__MEF2A__ENCSR000BNV_1__m1	yetfasco__YPL089C_419	hocomoco__MEF2D_MOUSE.H11MO.0.A	hocomoco__MEF2D_HUMAN.H11MO.0.A	cisbp__M1884	cisbp__M6340	hocomoco__MEF2C_HUMAN.H11MO.0.A	cisbp__M4467	homer__DCYAAAAATAGM_Mef2c	cisbp__M4675
5.85	121	141	0.191	0.00162	0.132	0.0906	0.234	0.0732	0.128	0.174	0.054	0.0002

>peak_313::1:66091936-66092809 (873 bp)
# Score	Start	End	dbcorrdb__MEF2A__ENCSR000BNV_1__m1	yetfasco__YPL089C_419	hocomoco__MEF2D_MOUSE.H11MO.0.A	hocomoco__MEF2D_HUMAN.H11MO.0.A	cisbp__M1884	cisbp__M6340	hocomoco__MEF2C_HUMAN.H11MO.0.A	cisbp__M4467	homer__DCYAAAAATAGM_Mef2c	cisbp__M4675
5.01	338	353	0	0.232	0.0131	0.02	0.0117	0.0874	0.00763	0.00388	0.021	0.989
4.83	636	677	0.088	0.0072	0.104	0.0996	0.245	0.203	0.259	0.261	0.504	0.196

>peak_346::1:69017715-69018155 (440 bp)
# Score	Start	End	dbcorrdb__MEF2A__ENCSR000BNV_1__m1	yetfasco__YPL089C_419	hocomoco__MEF2D_MOUSE.H11MO.0.A	hocomoco__MEF2D_HUMAN.H11MO.0.A	cisbp__M1884	cisbp__M6340	hocomoco__MEF2C_HUMAN.H11MO.0.A	cisbp__M4467	homer__DCYAAAAATAGM_Mef2c	cisbp__M4675
4.4	112	127	0	0.137	0.0267	0.0144	0.03	0.0738	0.0196	0.0321	0.0139	1.07
0.11	27	40	0	0.372	5.02e-07	0.00168	0	0.0616	0.00119	0	0.0222	0.00132

>peak_441::1:72771354-72772127 (773 bp)
# Score	Start	End	dbcorrdb__MEF2A__ENCSR000BNV_1__m1	yetfasco__YPL089C_419	hocomoco__MEF2D_MOUSE.H11MO.0.A	hocomoco__MEF2D_HUMAN.H11MO.0.A	cisbp__M1884	cisbp__M6340	hocomoco__MEF2C_HUMAN.H11MO.0.A	cisbp__M4467	homer__DCYAAAAATAGM_Mef2c	cisbp__M4675
9.85	449	601	0.206	0.154	0.354	0.652	0.397	0.163	0.557	0.372	0.293	0.215
0.505	344	364	0.16	0.0324	0.0285	0.152	0.022	0.124	0.0203	0.024	0.0441	0.0966
0.23	34	48	0	0.0516	0.142	0.232	0.00949	0.0237	0.0191	4.4e-05	0.0377	0.000226
0.175	676	696	0.335	0.000248	0.0245	0.0107	0.0282	0.000942	0.0435	0.119	0.0323	0.000756
0.0207	111	125	0	0.0213	0.0406	0.0702	0.00128	0.00726	0.0764	0.0292	0.0759	0.0465

>peak_466::1:73498119-73499489 (1370 bp)
# Score	Start	End	dbcorrdb__MEF2A__ENCSR000BNV_1__m1	yetfasco__YPL089C_419	hocomoco__MEF2D_MOUSE.H11MO.0.A	hocomoco__MEF2D_HUMAN.H11MO.0.A	cisbp__M1884	cisbp__M6340	hocomoco__MEF2C_HUMAN.H11MO.0.A	cisbp__M4467	homer__DCYAAAAATAGM_Mef2c	cisbp__M4675
4.64	170	228	0.134	0.553	0.798	0.117	0.111	0.0979	0.156	0.0839	0.169	0.0472
1.31	632	647	0	0.603	0.11	0.148	0.00337	0.0554	0.0154	0.0151	0.0277	0.0195
0.592	489	504	0	0.000311	0.0338	0.00707	0.0381	0.000237	0.0788	0.0615	0.569	8.76e-08
0.535	1219	1233	0	9.57e-05	0.0154	0.013	9.86e-09	3.76e-05	0.131	0.445	0.112	1.81e-06
0.184	547	567	0.203	0.000148	0.0255	0.00983	0.0409	0.000455	0.0286	0.233	0.0448	3.89e-06
0.0899	965	980	0	0.0104	0.0485	0.0109	0.0366	0.061	0.0596	0.0319	0.177	0.00259

>peak_512::1:79074935-79075943 (1008 bp)
# Score	Start	End	dbcorrdb__MEF2A__ENCSR000BNV_1__m1	yetfasco__YPL089C_419	hocomoco__MEF2D_MOUSE.H11MO.0.A	hocomoco__MEF2D_HUMAN.H11MO.0.A	cisbp__M1884	cisbp__M6340	hocomoco__MEF2C_HUMAN.H11MO.0.A	cisbp__M4467	homer__DCYAAAAATAGM_Mef2c	cisbp__M4675
4.4	364	384	0.231	0.00897	0.205	0.168	0.133	0.111	0.0824	0.0608	0.0716	0.000858
0.812	588	603	0	0.0113	0.123	0.0537	0.0321	0.584	0.0145	0.00813	0.0274	0.0142
0.422	505	525	0.172	0.042	0.101	0.0863	0.049	0.00818	0.0415	0.0821	0.087	0.000154
0.00972	444	453	0	0.291	0	0	0	0	0	0	0	0.000426

>peak_514::1:79091747-79092411 (664 bp)
# Score	Start	End	dbcorrdb__MEF2A__ENCSR000BNV_1__m1	yetfasco__YPL089C_419	hocomoco__MEF2D_MOUSE.H11MO.0.A	hocomoco__MEF2D_HUMAN.H11MO.0.A	cisbp__M1884	cisbp__M6340	hocomoco__MEF2C_HUMAN.H11MO.0.A	cisbp__M4467	homer__DCYAAAAATAGM_Mef2c	cisbp__M4675
5.92	418	438	0.261	0.000293	0.335	0.0742	0.178	0.00772	0.0879	0.0658	0.0961	0.00166
2.32	182	224	0.407	0.0544	0.086	0.149	0.16	0.178	0.173	0.276	0.135	0.0655
1.4	26	40	0	0.0437	0.0541	0.27	0.073	0.0335	0.19	4.99e-05	0.245	0.0122
0.635	369	384	0	0.0848	0.0721	0.0205	0.0267	0.0475	0.132	0.253	0.0745	0.000242
0.0453	279	293	0	0.0834	0.0104	0.0422	1.27e-05	9.1e-05	0.0738	0.0471	0.106	0.0244
0.0254	255	270	0	0.0185	0.0137	0.0076	0.0203	0.000429	0.0434	0.14	0.158	1.49e-05
0.0159	342	354	0	0.0265	0	0.0509	0	0	0.0691	0	0.192	0.000327

>peak_518::1:79161165-79161668 (503 bp)
# Score	Start	End	dbcorrdb__MEF2A__ENCSR000BNV_1__m1	yetfasco__YPL089C_419	hocomoco__MEF2D_MOUSE.H11MO.0.A	hocomoco__MEF2D_HUMAN.H11MO.0.A	cisbp__M1884	cisbp__M6340	hocomoco__MEF2C_HUMAN.H11MO.0.A	cisbp__M4467	homer__DCYAAAAATAGM_Mef2c	cisbp__M4675
5.85	84	104	0.151	0.162	0.178	0.0802	0.0638	0.247	0.0207	0.0318	0.0205	0.123
0.246	144	158	0	0.375	0.0191	0.0791	0.014	0.0309	0.0099	0.000595	0.0246	0.00079

>peak_527::1:79362724-79363387 (663 bp)
# Score	Start	End	dbcorrdb__MEF2A__ENCSR000BNV_1__m1	yetfasco__YPL089C_419	hocomoco__MEF2D_MOUSE.H11MO.0.A	hocomoco__MEF2D_HUMAN.H11MO.0.A	cisbp__M1884	cisbp__M6340	hocomoco__MEF2C_HUMAN.H11MO.0.A	cisbp__M4467	homer__DCYAAAAATAGM_Mef2c	cisbp__M4675
4.28	95	115	0.191	0.0499	0.136	0.0473	0.324	0.0243	0.0851	0.138	0.0892	3.4e-05
1.27	297	312	0	0.0295	0.121	0.0497	0.0291	0.0947	0.133	0.325	0.116	0.000131

>peak_528::1:79375891-79376344 (453 bp)
# Score	Start	End	dbcorrdb__MEF2A__ENCSR000BNV_1__m1	yetfasco__YPL089C_419	hocomoco__MEF2D_MOUSE.H11MO.0.A	hocomoco__MEF2D_HUMAN.H11MO.0.A	cisbp__M1884	cisbp__M6340	hocomoco__MEF2C_HUMAN.H11MO.0.A	cisbp__M4467	homer__DCYAAAAATAGM_Mef2c	cisbp__M4675
6.91	39	100	0.202	0.0267	0.135	0.125	0.385	0.171	0.486	0.29	0.255	0.0526

>peak_530::1:79382697-79383269 (572 bp)
# Score	Start	End	dbcorrdb__MEF2A__ENCSR000BNV_1__m1	yetfasco__YPL089C_419	hocomoco__MEF2D_MOUSE.H11MO.0.A	hocomoco__MEF2D_HUMAN.H11MO.0.A	cisbp__M1884	cisbp__M6340	hocomoco__MEF2C_HUMAN.H11MO.0.A	cisbp__M4467	homer__DCYAAAAATAGM_Mef2c	cisbp__M4675
9.34	344	452	0.327	0.351	0.29	0.408	0.237	0.698	0.525	0.611	0.347	0.198

>peak_629::1:86159750-86160096 (346 bp)
# Score	Start	End	dbcorrdb__MEF2A__ENCSR000BNV_1__m1	yetfasco__YPL089C_419	hocomoco__MEF2D_MOUSE.H11MO.0.A	hocomoco__MEF2D_HUMAN.H11MO.0.A	cisbp__M1884	cisbp__M6340	hocomoco__MEF2C_HUMAN.H11MO.0.A	cisbp__M4467	homer__DCYAAAAATAGM_Mef2c	cisbp__M4675
5.22	268	283	0	0.0653	0.196	0.129	0.191	0.406	0.0301	0.035	0.022	0.0418
5	31	78	0.0352	0.0424	0.362	0.318	0.327	0.325	0.323	0.11	0.134	0.0173

>peak_657::1:88881134-88881480 (346 bp)
# Score	Start	End	dbcorrdb__MEF2A__ENCSR000BNV_1__m1	yetfasco__YPL089C_419	hocomoco__MEF2D_MOUSE.H11MO.0.A	hocomoco__MEF2D_HUMAN.H11MO.0.A	cisbp__M1884	cisbp__M6340	hocomoco__MEF2C_HUMAN.H11MO.0.A	cisbp__M4467	homer__DCYAAAAATAGM_Mef2c	cisbp__M4675
4.85	234	249	0	0.215	0.0147	0.0309	0.0289	0.687	0.0134	0.00717	0.0369	0.191

>peak_663::1:89931996-89932422 (426 bp)
# Score	Start	End	dbcorrdb__MEF2A__ENCSR000BNV_1__m1	yetfasco__YPL089C_419	hocomoco__MEF2D_MOUSE.H11MO.0.A	hocomoco__MEF2D_HUMAN.H11MO.0.A	cisbp__M1884	cisbp__M6340	hocomoco__MEF2C_HUMAN.H11MO.0.A	cisbp__M4467	homer__DCYAAAAATAGM_Mef2c	cisbp__M4675
4.59	140	160	0.309	0.273	0.0592	0.152	0.031	0.0624	0.00835	0.0229	0.00909	0.175

>peak_674::1:95196369-95196897 (528 bp)
# Score	Start	End	dbcorrdb__MEF2A__ENCSR000BNV_1__m1	yetfasco__YPL089C_419	hocomoco__MEF2D_MOUSE.H11MO.0.A	hocomoco__MEF2D_HUMAN.H11MO.0.A	cisbp__M1884	cisbp__M6340	hocomoco__MEF2C_HUMAN.H11MO.0.A	cisbp__M4467	homer__DCYAAAAATAGM_Mef2c	cisbp__M4675
4.51	317	337	0.199	0.164	0.0667	0.095	0.0746	0.192	0.052	0.0367	0.0318	0.155
0.345	413	428	0	0.157	0.0507	0.0702	0.0439	0.0181	0.0565	0.0451	0.0869	0.0444

>peak_704::1:101814154-101814557 (403 bp)
# Score	Start	End	dbcorrdb__MEF2A__ENCSR000BNV_1__m1	yetfasco__YPL089C_419	hocomoco__MEF2D_MOUSE.H11MO.0.A	hocomoco__MEF2D_HUMAN.H11MO.0.A	cisbp__M1884	cisbp__M6340	hocomoco__MEF2C_HUMAN.H11MO.0.A	cisbp__M4467	homer__DCYAAAAATAGM_Mef2c	cisbp__M4675
6.75	227	242	0	0.0286	0.2	0.0822	0.24	0.197	0.13	0.0861	0.0614	0.0566

>peak_767::1:111193775-111194094 (319 bp)
# Score	Start	End	dbcorrdb__MEF2A__ENCSR000BNV_1__m1	yetfasco__YPL089C_419	hocomoco__MEF2D_MOUSE.H11MO.0.A	hocomoco__MEF2D_HUMAN.H11MO.0.A	cisbp__M1884	cisbp__M6340	hocomoco__MEF2C_HUMAN.H11MO.0.A	cisbp__M4467	homer__DCYAAAAATAGM_Mef2c	cisbp__M4675
4.2	65	85	0.21	0.000293	0.0231	0.0972	0.0634	8.34e-05	0.133	0.602	0.0491	1.42e-05
4.16	261	276	0	0.0966	0.0523	0.0613	0.0323	0.347	0.0183	0.0141	0.0266	0.518

>peak_785::1:114841161-114841615 (454 bp)
# Score	Start	End	dbcorrdb__MEF2A__ENCSR000BNV_1__m1	yetfasco__YPL089C_419	hocomoco__MEF2D_MOUSE.H11MO.0.A	hocomoco__MEF2D_HUMAN.H11MO.0.A	cisbp__M1884	cisbp__M6340	hocomoco__MEF2C_HUMAN.H11MO.0.A	cisbp__M4467	homer__DCYAAAAATAGM_Mef2c	cisbp__M4675
6.41	156	184	0.0377	0.00195	0.318	0.452	0.232	0.00537	0.301	0.17	0.422	0.0012

>peak_799::1:115487244-115487674 (430 bp)
# Score	Start	End	dbcorrdb__MEF2A__ENCSR000BNV_1__m1	yetfasco__YPL089C_419	hocomoco__MEF2D_MOUSE.H11MO.0.A	hocomoco__MEF2D_HUMAN.H11MO.0.A	cisbp__M1884	cisbp__M6340	hocomoco__MEF2C_HUMAN.H11MO.0.A	cisbp__M4467	homer__DCYAAAAATAGM_Mef2c	cisbp__M4675
4.26	236	251	0	0.00069	0.0531	0.214	0.135	0.00188	0.289	0.233	0.173	4.78e-06
0.256	39	58	7.55e-08	0.149	0.0806	0.0388	0.0342	0.0626	0.0698	0.0609	0.0812	0.00699

>peak_934::1:133265755-133266126 (371 bp)
# Score	Start	End	dbcorrdb__MEF2A__ENCSR000BNV_1__m1	yetfasco__YPL089C_419	hocomoco__MEF2D_MOUSE.H11MO.0.A	hocomoco__MEF2D_HUMAN.H11MO.0.A	cisbp__M1884	cisbp__M6340	hocomoco__MEF2C_HUMAN.H11MO.0.A	cisbp__M4467	homer__DCYAAAAATAGM_Mef2c	cisbp__M4675
3.66	249	269	0.197	0.309	0.0252	0.0888	0.0557	0.0315	0.0435	0.0824	0.0645	0.176

>peak_1088::1:144890052-144891519 (1467 bp)
# Score	Start	End	dbcorrdb__MEF2A__ENCSR000BNV_1__m1	yetfasco__YPL089C_419	hocomoco__MEF2D_MOUSE.H11MO.0.A	hocomoco__MEF2D_HUMAN.H11MO.0.A	cisbp__M1884	cisbp__M6340	hocomoco__MEF2C_HUMAN.H11MO.0.A	cisbp__M4467	homer__DCYAAAAATAGM_Mef2c	cisbp__M4675
4.36	342	357	0	0.0114	0.231	0.0861	0.214	0.148	0.161	0.0888	0.0592	0.0722
1.85	1369	1383	0	0.00169	0.0394	0.0285	1.41e-05	0.000272	0.348	0.581	0.098	0.000218

>peak_1100::1:144969005-144969279 (274 bp)
# Score	Start	End	dbcorrdb__MEF2A__ENCSR000BNV_1__m1	yetfasco__YPL089C_419	hocomoco__MEF2D_MOUSE.H11MO.0.A	hocomoco__MEF2D_HUMAN.H11MO.0.A	cisbp__M1884	cisbp__M6340	hocomoco__MEF2C_HUMAN.H11MO.0.A	cisbp__M4467	homer__DCYAAAAATAGM_Mef2c	cisbp__M4675
2.71	140	250	0.836	0.123	0.533	0.189	0.114	0.246	0.156	0.313	0.201	0.0644
0.223	263	274	0	0.0976	0	0.364	0	0	0	0	4.52e-05	0.0317

>peak_1180::1:149902661-149903296 (635 bp)
# Score	Start	End	dbcorrdb__MEF2A__ENCSR000BNV_1__m1	yetfasco__YPL089C_419	hocomoco__MEF2D_MOUSE.H11MO.0.A	hocomoco__MEF2D_HUMAN.H11MO.0.A	cisbp__M1884	cisbp__M6340	hocomoco__MEF2C_HUMAN.H11MO.0.A	cisbp__M4467	homer__DCYAAAAATAGM_Mef2c	cisbp__M4675
8.69	63	311	0.34	0.182	0.23	0.558	0.427	0.751	0.688	0.625	0.393	0.0202
2.26	467	481	0	0.00237	0.0365	0.0754	4.63e-05	0.000123	0.463	0.206	0.306	0.000386

>peak_1215::1:152679249-152679898 (649 bp)
# Score	Start	End	dbcorrdb__MEF2A__ENCSR000BNV_1__m1	yetfasco__YPL089C_419	hocomoco__MEF2D_MOUSE.H11MO.0.A	hocomoco__MEF2D_HUMAN.H11MO.0.A	cisbp__M1884	cisbp__M6340	hocomoco__MEF2C_HUMAN.H11MO.0.A	cisbp__M4467	homer__DCYAAAAATAGM_Mef2c	cisbp__M4675
0.277	110	124	0	0.00112	0.0567	0.0497	3.42e-06	1.84e-05	0.198	0.136	0.0961	3.1e-06

>peak_1388::2:6251550-6252113 (563 bp)
# Score	Start	End	dbcorrdb__MEF2A__ENCSR000BNV_1__m1	yetfasco__YPL089C_419	hocomoco__MEF2D_MOUSE.H11MO.0.A	hocomoco__MEF2D_HUMAN.H11MO.0.A	cisbp__M1884	cisbp__M6340	hocomoco__MEF2C_HUMAN.H11MO.0.A	cisbp__M4467	homer__DCYAAAAATAGM_Mef2c	cisbp__M4675
6.23	272	292	0.209	0.153	0.164	0.088	0.0803	0.15	0.0472	0.0515	0.0279	0.0966
1.98	516	533	0	0.226	0.0233	0.0586	0.0379	0.352	0.0467	0.0262	0.207	0.0431

>peak_1437::2:17983309-17983751 (442 bp)
# Score	Start	End	dbcorrdb__MEF2A__ENCSR000BNV_1__m1	yetfasco__YPL089C_419	hocomoco__MEF2D_MOUSE.H11MO.0.A	hocomoco__MEF2D_HUMAN.H11MO.0.A	cisbp__M1884	cisbp__M6340	hocomoco__MEF2C_HUMAN.H11MO.0.A	cisbp__M4467	homer__DCYAAAAATAGM_Mef2c	cisbp__M4675
3.31	159	174	0	0.114	0.0464	0.296	0.0934	0.187	0.0876	0.113	0.113	0.0107
0.697	56	71	0	9.31e-06	0.102	0.0633	0.19	0.000336	0.118	0.11	0.147	2.09e-06
0.0622	25	39	0	0.00755	0.0942	0.0342	0.066	0.0899	0.0521	0.000412	0.0517	0.00171

>peak_1441::2:18058896-18060014 (1118 bp)
# Score	Start	End	dbcorrdb__MEF2A__ENCSR000BNV_1__m1	yetfasco__YPL089C_419	hocomoco__MEF2D_MOUSE.H11MO.0.A	hocomoco__MEF2D_HUMAN.H11MO.0.A	cisbp__M1884	cisbp__M6340	hocomoco__MEF2C_HUMAN.H11MO.0.A	cisbp__M4467	homer__DCYAAAAATAGM_Mef2c	cisbp__M4675
0.0876	701	715	0	0.000131	0.0216	0.0196	7.21e-07	3.1e-06	0.0554	0.138	0.194	4.09e-08

>peak_1442::2:18060334-18061586 (1252 bp)
# Score	Start	End	dbcorrdb__MEF2A__ENCSR000BNV_1__m1	yetfasco__YPL089C_419	hocomoco__MEF2D_MOUSE.H11MO.0.A	hocomoco__MEF2D_HUMAN.H11MO.0.A	cisbp__M1884	cisbp__M6340	hocomoco__MEF2C_HUMAN.H11MO.0.A	cisbp__M4467	homer__DCYAAAAATAGM_Mef2c	cisbp__M4675
4.84	19	34	0	0.00204	0.196	0.0957	0.168	0.023	0.12	0.462	0.0659	0.000251
2.06	706	731	0.503	0.0369	0.144	0.0515	0.0923	0.0646	0.0335	0.0753	0.0347	0.0326
1.98	1016	1031	0	0.0184	0.167	0.218	0.181	0.0173	0.128	0.0836	0.162	0.0113
0.928	274	289	0	0.00275	0.249	0.0793	0.0424	0.00137	0.111	0.0379	0.305	0.000253
0.864	581	596	0	0.0285	0.113	0.0696	0.086	0.0472	0.205	0.071	0.0872	0.0661
0.774	841	861	0.189	0.108	0.0314	0.0189	0.0267	0.00713	0.129	0.198	0.0887	0.00137
0.35	103	117	0	7.8e-05	0.0325	0.00787	4.57e-07	2.92e-06	0.0534	0.423	0.107	4.1e-05
0.0927	609	623	0	0.0341	0.0199	0.016	2.37e-06	0.000125	0.104	0.0861	0.164	0.000455

>peak_1443::2:18061693-18062070 (377 bp)
# Score	Start	End	dbcorrdb__MEF2A__ENCSR000BNV_1__m1	yetfasco__YPL089C_419	hocomoco__MEF2D_MOUSE.H11MO.0.A	hocomoco__MEF2D_HUMAN.H11MO.0.A	cisbp__M1884	cisbp__M6340	hocomoco__MEF2C_HUMAN.H11MO.0.A	cisbp__M4467	homer__DCYAAAAATAGM_Mef2c	cisbp__M4675
3.46	69	89	0.153	0.00125	0.0506	0.269	0.13	0.0042	0.15	0.151	0.161	2.85e-05
3.09	207	227	0.194	0.000598	0.0181	0.0517	0.0556	0.000578	0.427	0.255	0.108	2.62e-05
0.551	342	356	0	0.691	0.0042	0.0115	0.0109	0.0344	0.00687	0.00224	0.0208	0.034

>peak_1444::2:18063340-18064278 (938 bp)
# Score	Start	End	dbcorrdb__MEF2A__ENCSR000BNV_1__m1	yetfasco__YPL089C_419	hocomoco__MEF2D_MOUSE.H11MO.0.A	hocomoco__MEF2D_HUMAN.H11MO.0.A	cisbp__M1884	cisbp__M6340	hocomoco__MEF2C_HUMAN.H11MO.0.A	cisbp__M4467	homer__DCYAAAAATAGM_Mef2c	cisbp__M4675
5.69	674	694	0.19	0.0698	0.0833	0.0569	0.156	0.336	0.0448	0.069	0.0183	0.0661

>peak_1618::2:23831897-23832330 (433 bp)
# Score	Start	End	dbcorrdb__MEF2A__ENCSR000BNV_1__m1	yetfasco__YPL089C_419	hocomoco__MEF2D_MOUSE.H11MO.0.A	hocomoco__MEF2D_HUMAN.H11MO.0.A	cisbp__M1884	cisbp__M6340	hocomoco__MEF2C_HUMAN.H11MO.0.A	cisbp__M4467	homer__DCYAAAAATAGM_Mef2c	cisbp__M4675
5.66	72	177	0.503	0.225	0.179	0.0894	0.239	0.127	0.187	0.402	0.204	0.00645
0.402	321	336	0	0.00302	0.0367	0.0226	0.0617	0.0108	0.171	0.204	0.104	0.0017

>peak_1654::2:26750825-26751381 (556 bp)
# Score	Start	End	dbcorrdb__MEF2A__ENCSR000BNV_1__m1	yetfasco__YPL089C_419	hocomoco__MEF2D_MOUSE.H11MO.0.A	hocomoco__MEF2D_HUMAN.H11MO.0.A	cisbp__M1884	cisbp__M6340	hocomoco__MEF2C_HUMAN.H11MO.0.A	cisbp__M4467	homer__DCYAAAAATAGM_Mef2c	cisbp__M4675
5.29	187	207	0.146	0.0958	0.155	0.0715	0.119	0.273	0.0601	0.0348	0.0281	0.0907

>peak_1670::2:29067147-29067658 (511 bp)
# Score	Start	End	dbcorrdb__MEF2A__ENCSR000BNV_1__m1	yetfasco__YPL089C_419	hocomoco__MEF2D_MOUSE.H11MO.0.A	hocomoco__MEF2D_HUMAN.H11MO.0.A	cisbp__M1884	cisbp__M6340	hocomoco__MEF2C_HUMAN.H11MO.0.A	cisbp__M4467	homer__DCYAAAAATAGM_Mef2c	cisbp__M4675
6.09	211	269	0.3	0.174	0.121	0.239	0.147	0.0263	0.36	0.407	0.146	0.106
0.617	39	54	0	0.101	0.0597	0.0415	0.048	0.287	0.026	0.0409	0.0763	0.0257
0.0994	437	452	0	0.00241	0.0384	0.0127	0.00583	0.00167	0.12	0.203	0.0681	0.000164

>peak_1697::2:36109200-36109869 (669 bp)
# Score	Start	End	dbcorrdb__MEF2A__ENCSR000BNV_1__m1	yetfasco__YPL089C_419	hocomoco__MEF2D_MOUSE.H11MO.0.A	hocomoco__MEF2D_HUMAN.H11MO.0.A	cisbp__M1884	cisbp__M6340	hocomoco__MEF2C_HUMAN.H11MO.0.A	cisbp__M4467	homer__DCYAAAAATAGM_Mef2c	cisbp__M4675
7.66	99	137	0.318	0.0563	0.586	0.138	0.281	0.0647	0.153	0.336	0.143	0.0496
4.23	402	536	0.394	0.674	0.381	0.599	0.239	0.128	0.371	0.335	0.359	0.0218
0.393	327	341	0	0.000599	0.0396	0.039	2.53e-09	9.66e-07	0.176	0.17	0.177	7e-08

>peak_1747::2:44417802-44418196 (394 bp)
# Score	Start	End	dbcorrdb__MEF2A__ENCSR000BNV_1__m1	yetfasco__YPL089C_419	hocomoco__MEF2D_MOUSE.H11MO.0.A	hocomoco__MEF2D_HUMAN.H11MO.0.A	cisbp__M1884	cisbp__M6340	hocomoco__MEF2C_HUMAN.H11MO.0.A	cisbp__M4467	homer__DCYAAAAATAGM_Mef2c	cisbp__M4675
4.6	87	107	0.159	0.0226	0.168	0.167	0.25	0.0311	0.112	0.0879	0.0776	0.000508

>peak_1976::2:90577574-90577908 (334 bp)
# Score	Start	End	dbcorrdb__MEF2A__ENCSR000BNV_1__m1	yetfasco__YPL089C_419	hocomoco__MEF2D_MOUSE.H11MO.0.A	hocomoco__MEF2D_HUMAN.H11MO.0.A	cisbp__M1884	cisbp__M6340	hocomoco__MEF2C_HUMAN.H11MO.0.A	cisbp__M4467	homer__DCYAAAAATAGM_Mef2c	cisbp__M4675
6.22	228	258	0.022	0.0346	0.277	0.255	0.2	0.301	0.186	0.115	0.127	0.0217
0.0471	320	334	0	0.156	0.0091	0.00292	0.0744	0.0251	0.0819	8.11e-07	0.0439	0.000141

>peak_2028::2:98113471-98114279 (808 bp)
# Score	Start	End	dbcorrdb__MEF2A__ENCSR000BNV_1__m1	yetfasco__YPL089C_419	hocomoco__MEF2D_MOUSE.H11MO.0.A	hocomoco__MEF2D_HUMAN.H11MO.0.A	cisbp__M1884	cisbp__M6340	hocomoco__MEF2C_HUMAN.H11MO.0.A	cisbp__M4467	homer__DCYAAAAATAGM_Mef2c	cisbp__M4675
6.22	399	414	0	0.054	0.102	0.345	0.272	0.137	0.0727	0.0633	0.0283	0.0325
1.75	67	82	0	0.0108	0.0568	0.147	0.0707	0.0185	0.122	0.329	0.228	0.000246
1.39	277	291	0	0.000787	0.0188	0.0388	6e-09	2.35e-06	0.478	0.168	0.282	3.43e-06
0.718	149	164	0	0.0497	0.0456	0.0593	0.018	0.0357	0.096	0.174	0.142	0.107
0.608	623	638	0	0.161	0.136	0.056	0.0181	0.0406	0.135	0.0695	0.0743	0.000252
0.218	1	16	0	0.000223	0.0197	0.0365	0.04	0.000323	0.0886	0.117	0.22	5.32e-08

>peak_2029::2:98125949-98126624 (675 bp)
# Score	Start	End	dbcorrdb__MEF2A__ENCSR000BNV_1__m1	yetfasco__YPL089C_419	hocomoco__MEF2D_MOUSE.H11MO.0.A	hocomoco__MEF2D_HUMAN.H11MO.0.A	cisbp__M1884	cisbp__M6340	hocomoco__MEF2C_HUMAN.H11MO.0.A	cisbp__M4467	homer__DCYAAAAATAGM_Mef2c	cisbp__M4675
3.51	532	547	0	0.00842	0.0984	0.064	0.138	0.0799	0.174	0.115	0.0482	0.35
3.11	168	183	0	0.159	0.217	0.177	0.0295	0.166	0.0945	0.113	0.0871	0.00551
0.318	644	659	0	0.00703	0.00944	0.0103	0.0546	0.172	0.181	0.0407	0.0551	0.0401
0.0397	256	268	0	0.227	0	0.0114	0	0	0.0261	0	0.0575	0.038

>peak_2032::2:98160317-98161234 (917 bp)
# Score	Start	End	dbcorrdb__MEF2A__ENCSR000BNV_1__m1	yetfasco__YPL089C_419	hocomoco__MEF2D_MOUSE.H11MO.0.A	hocomoco__MEF2D_HUMAN.H11MO.0.A	cisbp__M1884	cisbp__M6340	hocomoco__MEF2C_HUMAN.H11MO.0.A	cisbp__M4467	homer__DCYAAAAATAGM_Mef2c	cisbp__M4675
4.41	261	435	0.68	0.103	0.162	0.395	0.246	0.0387	0.571	0.887	0.426	0.0162
3.11	813	860	0.266	0.121	0.176	0.292	0.162	0.000762	0.332	0.36	0.479	0.0264
2.34	66	81	0	0.00337	0.0301	0.0777	0.116	0.0219	0.603	0.108	0.151	0.00381

>peak_2065::2:105160335-105160714 (379 bp)
# Score	Start	End	dbcorrdb__MEF2A__ENCSR000BNV_1__m1	yetfasco__YPL089C_419	hocomoco__MEF2D_MOUSE.H11MO.0.A	hocomoco__MEF2D_HUMAN.H11MO.0.A	cisbp__M1884	cisbp__M6340	hocomoco__MEF2C_HUMAN.H11MO.0.A	cisbp__M4467	homer__DCYAAAAATAGM_Mef2c	cisbp__M4675
4.9	84	104	0.154	0.0287	0.154	0.105	0.137	0.0581	0.148	0.159	0.0596	0.0568
0.165	188	201	0	0.407	0.0113	0.00733	0	3.34e-05	0.0252	0	0.0513	0.000723

>peak_2073::2:105906888-105908599 (1711 bp)
# Score	Start	End	dbcorrdb__MEF2A__ENCSR000BNV_1__m1	yetfasco__YPL089C_419	hocomoco__MEF2D_MOUSE.H11MO.0.A	hocomoco__MEF2D_HUMAN.H11MO.0.A	cisbp__M1884	cisbp__M6340	hocomoco__MEF2C_HUMAN.H11MO.0.A	cisbp__M4467	homer__DCYAAAAATAGM_Mef2c	cisbp__M4675
8.14	696	850	0.342	0.315	0.623	0.219	0.487	0.169	0.267	0.332	0.192	0.168
3.78	371	386	0	0.00297	0.0643	0.118	0.16	0.0324	0.442	0.15	0.141	0.000869
2.49	1474	1489	0	0.169	0.0899	0.0587	0.0304	0.339	0.0932	0.0992	0.0874	0.0664
0.696	1225	1240	0	0.0113	0.0288	0.0249	0.0108	0.000578	0.205	0.146	0.336	0.00078
0.0217	1367	1377	0	0.327	0	0	0	0	0	0	0	0.00323

>peak_2076::2:105918110-105918721 (611 bp)
# Score	Start	End	dbcorrdb__MEF2A__ENCSR000BNV_1__m1	yetfasco__YPL089C_419	hocomoco__MEF2D_MOUSE.H11MO.0.A	hocomoco__MEF2D_HUMAN.H11MO.0.A	cisbp__M1884	cisbp__M6340	hocomoco__MEF2C_HUMAN.H11MO.0.A	cisbp__M4467	homer__DCYAAAAATAGM_Mef2c	cisbp__M4675
6.48	366	381	0	0.00287	0.289	0.114	0.261	0.0544	0.148	0.142	0.0892	0.000353
3.67	59	74	0	0.27	0.121	0.0564	0.0183	0.614	0.024	0.0452	0.0259	0.00806
0.685	125	140	0	0.0116	0.0483	0.0754	0.0275	0.0175	0.124	0.0796	0.369	0.0011

>peak_2093::2:106013126-106013578 (452 bp)
# Score	Start	End	dbcorrdb__MEF2A__ENCSR000BNV_1__m1	yetfasco__YPL089C_419	hocomoco__MEF2D_MOUSE.H11MO.0.A	hocomoco__MEF2D_HUMAN.H11MO.0.A	cisbp__M1884	cisbp__M6340	hocomoco__MEF2C_HUMAN.H11MO.0.A	cisbp__M4467	homer__DCYAAAAATAGM_Mef2c	cisbp__M4675
2.9	264	284	0.514	0.271	0.0678	0.0169	0.0369	0.0118	0.0334	0.136	0.0409	0.000279
0.00377	163	177	0	0.0468	0.0099	0.0175	2.93e-05	8.14e-05	0.113	0.0498	0.126	4.1e-05

>peak_2103::2:106139346-106139977 (631 bp)
# Score	Start	End	dbcorrdb__MEF2A__ENCSR000BNV_1__m1	yetfasco__YPL089C_419	hocomoco__MEF2D_MOUSE.H11MO.0.A	hocomoco__MEF2D_HUMAN.H11MO.0.A	cisbp__M1884	cisbp__M6340	hocomoco__MEF2C_HUMAN.H11MO.0.A	cisbp__M4467	homer__DCYAAAAATAGM_Mef2c	cisbp__M4675
7.24	79	94	0	0.101	0.158	0.0993	0.101	0.434	0.0795	0.0762	0.0608	0.00523
0.264	287	301	0	0.0399	0.0243	0.0124	1.1e-07	3.75e-05	0.0674	0.0947	0.309	4.86e-05
0.233	179	193	0	0.000109	0.00333	0.00603	3.34e-10	5.81e-07	0.155	0.0778	0.292	1.71e-08

>peak_2128::2:106614745-106615378 (633 bp)
# Score	Start	End	dbcorrdb__MEF2A__ENCSR000BNV_1__m1	yetfasco__YPL089C_419	hocomoco__MEF2D_MOUSE.H11MO.0.A	hocomoco__MEF2D_HUMAN.H11MO.0.A	cisbp__M1884	cisbp__M6340	hocomoco__MEF2C_HUMAN.H11MO.0.A	cisbp__M4467	homer__DCYAAAAATAGM_Mef2c	cisbp__M4675
7.58	303	372	0.42	0.206	0.214	0.141	0.334	0.119	0.238	0.589	0.204	0.102

>peak_2152::2:107202556-107204231 (1675 bp)
# Score	Start	End	dbcorrdb__MEF2A__ENCSR000BNV_1__m1	yetfasco__YPL089C_419	hocomoco__MEF2D_MOUSE.H11MO.0.A	hocomoco__MEF2D_HUMAN.H11MO.0.A	cisbp__M1884	cisbp__M6340	hocomoco__MEF2C_HUMAN.H11MO.0.A	cisbp__M4467	homer__DCYAAAAATAGM_Mef2c	cisbp__M4675
7.55	169	184	0	0.0242	0.404	0.101	0.0869	0.456	0.0303	0.0534	0.0144	0.00115
0.0998	592	606	0	0.000801	0.0235	0.0147	1.49e-08	6.27e-07	0.0834	0.224	0.0921	8.06e-08

>peak_2160::2:107343365-107343767 (402 bp)
# Score	Start	End	dbcorrdb__MEF2A__ENCSR000BNV_1__m1	yetfasco__YPL089C_419	hocomoco__MEF2D_MOUSE.H11MO.0.A	hocomoco__MEF2D_HUMAN.H11MO.0.A	cisbp__M1884	cisbp__M6340	hocomoco__MEF2C_HUMAN.H11MO.0.A	cisbp__M4467	homer__DCYAAAAATAGM_Mef2c	cisbp__M4675
3.75	120	402	0.906	0.0767	0.476	0.412	0.323	0.307	0.407	0.776	1.07	0.0095

>peak_2170::2:107363530-107366999 (3469 bp)
# Score	Start	End	dbcorrdb__MEF2A__ENCSR000BNV_1__m1	yetfasco__YPL089C_419	hocomoco__MEF2D_MOUSE.H11MO.0.A	hocomoco__MEF2D_HUMAN.H11MO.0.A	cisbp__M1884	cisbp__M6340	hocomoco__MEF2C_HUMAN.H11MO.0.A	cisbp__M4467	homer__DCYAAAAATAGM_Mef2c	cisbp__M4675
8.73	2034	2049	0	0.118	0.0765	0.611	0.0939	0.065	0.0634	0.0358	0.0417	0.0701
3.15	454	484	0.000251	0.219	0.132	0.12	0.118	0.0552	0.451	0.358	0.157	0.0194
0.278	1095	1109	0	0.128	0.103	0.0408	0.103	0.0613	0.00941	7.47e-05	0.0252	0.0553
0.078	916	930	0	0.142	0.0179	0.0338	0.000549	0.141	0.00998	0.000566	0.0692	0.00103
0.0187	1438	1449	0	0.135	0	0.000147	0	0	0	0	0.19	0.000482

>peak_2465::2:127020440-127021648 (1208 bp)
# Score	Start	End	dbcorrdb__MEF2A__ENCSR000BNV_1__m1	yetfasco__YPL089C_419	hocomoco__MEF2D_MOUSE.H11MO.0.A	hocomoco__MEF2D_HUMAN.H11MO.0.A	cisbp__M1884	cisbp__M6340	hocomoco__MEF2C_HUMAN.H11MO.0.A	cisbp__M4467	homer__DCYAAAAATAGM_Mef2c	cisbp__M4675
5.28	403	418	0	0.0801	0.509	0.183	0.117	0.0964	0.0556	0.033	0.0611	0.0055
2.38	89	104	0	0.00171	0.0548	0.0197	0.0922	0.000174	0.42	0.342	0.157	4.1e-05
1.15	178	192	0	0.683	0.0208	0.0361	0.017	0.00995	0.0509	0.0131	0.0948	0.0635
0.45	794	809	0	0.00232	0.0708	0.0258	0.00908	0.289	0.0776	0.119	0.0497	0.00151
0.0875	1176	1196	0.222	0.0157	0.0294	0.111	0.0341	0.00108	0.0278	0.0438	0.0396	0.000561

>peak_2528::2:129422342-129422633 (291 bp)
# Score	Start	End	dbcorrdb__MEF2A__ENCSR000BNV_1__m1	yetfasco__YPL089C_419	hocomoco__MEF2D_MOUSE.H11MO.0.A	hocomoco__MEF2D_HUMAN.H11MO.0.A	cisbp__M1884	cisbp__M6340	hocomoco__MEF2C_HUMAN.H11MO.0.A	cisbp__M4467	homer__DCYAAAAATAGM_Mef2c	cisbp__M4675
10.1	149	163	0	0.0975	0.0166	0.0776	0.0676	0.831	0.0445	0.000469	0.0556	0.0923

>peak_2554::2:130891266-130891665 (399 bp)
# Score	Start	End	dbcorrdb__MEF2A__ENCSR000BNV_1__m1	yetfasco__YPL089C_419	hocomoco__MEF2D_MOUSE.H11MO.0.A	hocomoco__MEF2D_HUMAN.H11MO.0.A	cisbp__M1884	cisbp__M6340	hocomoco__MEF2C_HUMAN.H11MO.0.A	cisbp__M4467	homer__DCYAAAAATAGM_Mef2c	cisbp__M4675
4.57	158	193	0.217	0.0848	0.167	0.227	0.176	0.0311	0.565	0.3	0.29	0.000215

>peak_2559::2:131189994-131191862 (1868 bp)
# Score	Start	End	dbcorrdb__MEF2A__ENCSR000BNV_1__m1	yetfasco__YPL089C_419	hocomoco__MEF2D_MOUSE.H11MO.0.A	hocomoco__MEF2D_HUMAN.H11MO.0.A	cisbp__M1884	cisbp__M6340	hocomoco__MEF2C_HUMAN.H11MO.0.A	cisbp__M4467	homer__DCYAAAAATAGM_Mef2c	cisbp__M4675
10.5	1242	1343	0.133	0.711	0.184	0.0731	0.337	0.147	0.256	0.296	0.196	0.133
0.469	535	549	0	0.000148	0.00842	0.00606	1.34e-07	3.9e-07	0.181	0.274	0.186	6.37e-06

>peak_2572::2:131625780-131626163 (383 bp)
# Score	Start	End	dbcorrdb__MEF2A__ENCSR000BNV_1__m1	yetfasco__YPL089C_419	hocomoco__MEF2D_MOUSE.H11MO.0.A	hocomoco__MEF2D_HUMAN.H11MO.0.A	cisbp__M1884	cisbp__M6340	hocomoco__MEF2C_HUMAN.H11MO.0.A	cisbp__M4467	homer__DCYAAAAATAGM_Mef2c	cisbp__M4675
6.12	340	355	0	0.00711	0.178	0.172	0.205	0.176	0.145	0.0941	0.0566	0.0445
0.718	261	275	0	0.0942	0.109	0.0494	0.0428	0.163	0.0656	9.21e-05	0.142	0.0525
0.581	61	100	0.00825	0.545	0.00848	0.0148	0.00957	0.0218	0.172	0.164	0.129	0.207

>peak_2678::2:136057917-136059351 (1434 bp)
# Score	Start	End	dbcorrdb__MEF2A__ENCSR000BNV_1__m1	yetfasco__YPL089C_419	hocomoco__MEF2D_MOUSE.H11MO.0.A	hocomoco__MEF2D_HUMAN.H11MO.0.A	cisbp__M1884	cisbp__M6340	hocomoco__MEF2C_HUMAN.H11MO.0.A	cisbp__M4467	homer__DCYAAAAATAGM_Mef2c	cisbp__M4675
14.2	968	1035	0.122	0.57	0.358	0.227	0.259	0.345	0.134	0.0674	0.101	0.0547
1.71	550	601	0.0173	0.0086	0.0865	0.0801	0.0144	0.0254	0.208	0.164	1.42	0.000681

>peak_2698::3:1030057-1030530 (473 bp)
# Score	Start	End	dbcorrdb__MEF2A__ENCSR000BNV_1__m1	yetfasco__YPL089C_419	hocomoco__MEF2D_MOUSE.H11MO.0.A	hocomoco__MEF2D_HUMAN.H11MO.0.A	cisbp__M1884	cisbp__M6340	hocomoco__MEF2C_HUMAN.H11MO.0.A	cisbp__M4467	homer__DCYAAAAATAGM_Mef2c	cisbp__M4675
7.03	185	199	0	0.0257	0.389	0.126	0.193	0.318	0.0407	7.93e-05	0.0296	0.0166
1.96	462	473	0	1.44	0	2.41e-08	0	0	0	0	0.13	0.0149
0.484	10	22	0	0.000844	0	0.0276	0	0	0.0552	0	0.675	2.58e-06
0.36	247	256	0	0.64	0	0	0	0	0	0	0	0.000686
0.28	85	99	0	0.0453	0.0505	0.0241	0.000674	0.0524	0.0526	0.095	0.0705	0.134

>peak_2714::3:1672718-1673798 (1080 bp)
# Score	Start	End	dbcorrdb__MEF2A__ENCSR000BNV_1__m1	yetfasco__YPL089C_419	hocomoco__MEF2D_MOUSE.H11MO.0.A	hocomoco__MEF2D_HUMAN.H11MO.0.A	cisbp__M1884	cisbp__M6340	hocomoco__MEF2C_HUMAN.H11MO.0.A	cisbp__M4467	homer__DCYAAAAATAGM_Mef2c	cisbp__M4675
5.75	683	698	0	0.339	0.082	0.0414	0.0688	0.128	0.027	0.0517	0.0234	0.363
0.385	386	401	0	0.0197	0.145	0.0638	0.00975	0.14	0.0474	0.0954	0.0739	0.00116
0.24	867	882	0	0.000856	0.0249	0.0189	0.0476	0.0128	0.103	0.237	0.0897	0.000743
0.0246	175	187	0	0.0498	0	0.0278	0	0	0.0142	0	0.0192	0.241

>peak_2715::3:1673990-1674432 (442 bp)
# Score	Start	End	dbcorrdb__MEF2A__ENCSR000BNV_1__m1	yetfasco__YPL089C_419	hocomoco__MEF2D_MOUSE.H11MO.0.A	hocomoco__MEF2D_HUMAN.H11MO.0.A	cisbp__M1884	cisbp__M6340	hocomoco__MEF2C_HUMAN.H11MO.0.A	cisbp__M4467	homer__DCYAAAAATAGM_Mef2c	cisbp__M4675
4.18	252	272	0.216	0.0246	0.0857	0.175	0.204	0.0286	0.103	0.14	0.0927	0.000907

>peak_2738::3:4215802-4216469 (667 bp)
# Score	Start	End	dbcorrdb__MEF2A__ENCSR000BNV_1__m1	yetfasco__YPL089C_419	hocomoco__MEF2D_MOUSE.H11MO.0.A	hocomoco__MEF2D_HUMAN.H11MO.0.A	cisbp__M1884	cisbp__M6340	hocomoco__MEF2C_HUMAN.H11MO.0.A	cisbp__M4467	homer__DCYAAAAATAGM_Mef2c	cisbp__M4675
7.03	378	393	0	0.0488	0.0733	0.317	0.111	0.271	0.156	0.0299	0.0669	0.0294
1.54	241	256	0	0.0184	0.109	0.259	0.0578	0.0209	0.24	0.0916	0.138	0.00756
0.386	495	510	0	0.000838	0.0132	0.0476	0.0482	8.74e-05	0.0977	0.261	0.146	0.000108
0.131	634	648	0	6.43e-05	0.00537	0.00381	1.23e-08	2.33e-06	0.0515	0.155	0.251	2.62e-06

>peak_2743::3:4566643-4566919 (276 bp)
# Score	Start	End	dbcorrdb__MEF2A__ENCSR000BNV_1__m1	yetfasco__YPL089C_419	hocomoco__MEF2D_MOUSE.H11MO.0.A	hocomoco__MEF2D_HUMAN.H11MO.0.A	cisbp__M1884	cisbp__M6340	hocomoco__MEF2C_HUMAN.H11MO.0.A	cisbp__M4467	homer__DCYAAAAATAGM_Mef2c	cisbp__M4675
8.23	87	155	0.348	0.0707	0.245	0.21	0.18	0.0575	0.307	0.4	0.194	0.14

>peak_2870::3:14518122-14518788 (666 bp)
# Score	Start	End	dbcorrdb__MEF2A__ENCSR000BNV_1__m1	yetfasco__YPL089C_419	hocomoco__MEF2D_MOUSE.H11MO.0.A	hocomoco__MEF2D_HUMAN.H11MO.0.A	cisbp__M1884	cisbp__M6340	hocomoco__MEF2C_HUMAN.H11MO.0.A	cisbp__M4467	homer__DCYAAAAATAGM_Mef2c	cisbp__M4675
8.41	486	501	0	0.00411	0.0611	0.134	0.246	0.0218	0.381	0.196	0.079	8.26e-05
5.11	192	251	0.0749	0.0184	0.113	0.252	0.268	0.00786	0.423	0.461	0.355	0.000992

>peak_2988::3:16746730-16747210 (480 bp)
# Score	Start	End	dbcorrdb__MEF2A__ENCSR000BNV_1__m1	yetfasco__YPL089C_419	hocomoco__MEF2D_MOUSE.H11MO.0.A	hocomoco__MEF2D_HUMAN.H11MO.0.A	cisbp__M1884	cisbp__M6340	hocomoco__MEF2C_HUMAN.H11MO.0.A	cisbp__M4467	homer__DCYAAAAATAGM_Mef2c	cisbp__M4675
6.61	86	157	0.188	0.244	0.168	0.186	0.18	0.178	0.257	0.188	0.188	0.858
0.546	274	289	0	0.0238	0.114	0.0687	0.108	0.106	0.0438	0.0749	0.0319	0.0879
0.0285	297	312	0	0.00318	0.0106	0.0159	0.0261	0.0002	0.0779	0.126	0.141	0.000356

>peak_3033::3:19676657-19678124 (1467 bp)
# Score	Start	End	dbcorrdb__MEF2A__ENCSR000BNV_1__m1	yetfasco__YPL089C_419	hocomoco__MEF2D_MOUSE.H11MO.0.A	hocomoco__MEF2D_HUMAN.H11MO.0.A	cisbp__M1884	cisbp__M6340	hocomoco__MEF2C_HUMAN.H11MO.0.A	cisbp__M4467	homer__DCYAAAAATAGM_Mef2c	cisbp__M4675
13.7	190	549	0.486	0.643	0.355	0.159	0.265	0.492	0.403	0.656	0.257	1.11
0.595	766	786	0.409	0.00016	0.131	0.0265	0.0412	0.000101	0.0504	0.0449	0.079	4.37e-06
0.417	49	68	0.791	0.000108	0.0329	0.00988	0.000179	0.000635	0.00443	0.00955	0.0213	3.45e-06

>peak_3174::3:24177890-24178431 (541 bp)
# Score	Start	End	dbcorrdb__MEF2A__ENCSR000BNV_1__m1	yetfasco__YPL089C_419	hocomoco__MEF2D_MOUSE.H11MO.0.A	hocomoco__MEF2D_HUMAN.H11MO.0.A	cisbp__M1884	cisbp__M6340	hocomoco__MEF2C_HUMAN.H11MO.0.A	cisbp__M4467	homer__DCYAAAAATAGM_Mef2c	cisbp__M4675
2.33	92	112	0.183	9.47e-06	0.0482	0.0604	0.0416	3.48e-06	0.095	0.419	0.222	2.33e-07
0.0309	407	421	0	0.292	0.0184	0.00827	0.00167	0.0156	0.0165	0.0242	0.0274	0.000602

>peak_3176::3:24186218-24186630 (412 bp)
# Score	Start	End	dbcorrdb__MEF2A__ENCSR000BNV_1__m1	yetfasco__YPL089C_419	hocomoco__MEF2D_MOUSE.H11MO.0.A	hocomoco__MEF2D_HUMAN.H11MO.0.A	cisbp__M1884	cisbp__M6340	hocomoco__MEF2C_HUMAN.H11MO.0.A	cisbp__M4467	homer__DCYAAAAATAGM_Mef2c	cisbp__M4675
4.7	134	149	0	0.0769	0.241	0.0941	0.212	0.0232	0.217	0.159	0.0605	0.00144
0.234	84	99	0	0.354	0.00385	0.00592	0.00827	0.0752	0.00956	0.00529	0.0213	0.074

>peak_3183::3:24271428-24272164 (736 bp)
# Score	Start	End	dbcorrdb__MEF2A__ENCSR000BNV_1__m1	yetfasco__YPL089C_419	hocomoco__MEF2D_MOUSE.H11MO.0.A	hocomoco__MEF2D_HUMAN.H11MO.0.A	cisbp__M1884	cisbp__M6340	hocomoco__MEF2C_HUMAN.H11MO.0.A	cisbp__M4467	homer__DCYAAAAATAGM_Mef2c	cisbp__M4675
6.94	323	343	0.296	0.00417	0.138	0.0591	0.165	0.00611	0.141	0.228	0.0617	8.39e-05

>peak_3184::3:24274148-24274617 (469 bp)
# Score	Start	End	dbcorrdb__MEF2A__ENCSR000BNV_1__m1	yetfasco__YPL089C_419	hocomoco__MEF2D_MOUSE.H11MO.0.A	hocomoco__MEF2D_HUMAN.H11MO.0.A	cisbp__M1884	cisbp__M6340	hocomoco__MEF2C_HUMAN.H11MO.0.A	cisbp__M4467	homer__DCYAAAAATAGM_Mef2c	cisbp__M4675
3.18	325	383	0.182	0.0334	0.245	0.211	0.206	0.135	0.346	0.266	0.267	0.0476
1.77	153	168	0	0.0464	0.0581	0.233	0.0861	0.0278	0.201	0.0764	0.227	0.013
0.511	72	96	0.0962	0.155	0.0972	0.114	0.0305	0.00718	0.0582	0.052	0.132	0.000684

>peak_3185::3:24787427-24787958 (531 bp)
# Score	Start	End	dbcorrdb__MEF2A__ENCSR000BNV_1__m1	yetfasco__YPL089C_419	hocomoco__MEF2D_MOUSE.H11MO.0.A	hocomoco__MEF2D_HUMAN.H11MO.0.A	cisbp__M1884	cisbp__M6340	hocomoco__MEF2C_HUMAN.H11MO.0.A	cisbp__M4467	homer__DCYAAAAATAGM_Mef2c	cisbp__M4675
4.31	374	394	0.165	0.000253	0.064	0.111	0.0717	9.74e-05	0.223	0.27	0.183	4.81e-06
0.381	139	154	0	0.00203	0.0272	0.0995	0.0464	0.000571	0.126	0.212	0.0883	0.00113

>peak_3192::3:24898154-24899090 (936 bp)
# Score	Start	End	dbcorrdb__MEF2A__ENCSR000BNV_1__m1	yetfasco__YPL089C_419	hocomoco__MEF2D_MOUSE.H11MO.0.A	hocomoco__MEF2D_HUMAN.H11MO.0.A	cisbp__M1884	cisbp__M6340	hocomoco__MEF2C_HUMAN.H11MO.0.A	cisbp__M4467	homer__DCYAAAAATAGM_Mef2c	cisbp__M4675
6.37	714	759	8.35e-05	0.32	0.141	0.106	0.135	0.0965	0.333	0.338	0.435	0.182
0.734	614	629	0	0.000223	0.0243	0.0121	0.0479	0.00108	0.107	0.526	0.105	4.96e-06

>peak_3198::3:25543214-25543449 (235 bp)
# Score	Start	End	dbcorrdb__MEF2A__ENCSR000BNV_1__m1	yetfasco__YPL089C_419	hocomoco__MEF2D_MOUSE.H11MO.0.A	hocomoco__MEF2D_HUMAN.H11MO.0.A	cisbp__M1884	cisbp__M6340	hocomoco__MEF2C_HUMAN.H11MO.0.A	cisbp__M4467	homer__DCYAAAAATAGM_Mef2c	cisbp__M4675
8.4	58	206	0.669	0.011	0.239	0.183	0.291	0.00317	0.514	0.97	0.472	6.88e-05

>peak_3238::3:27649871-27650275 (404 bp)
# Score	Start	End	dbcorrdb__MEF2A__ENCSR000BNV_1__m1	yetfasco__YPL089C_419	hocomoco__MEF2D_MOUSE.H11MO.0.A	hocomoco__MEF2D_HUMAN.H11MO.0.A	cisbp__M1884	cisbp__M6340	hocomoco__MEF2C_HUMAN.H11MO.0.A	cisbp__M4467	homer__DCYAAAAATAGM_Mef2c	cisbp__M4675
5.29	66	125	0.657	0.00993	0.144	0.0928	0.244	0.00439	0.126	0.423	0.275	0.000457

>peak_3247::3:28660968-28661845 (877 bp)
# Score	Start	End	dbcorrdb__MEF2A__ENCSR000BNV_1__m1	yetfasco__YPL089C_419	hocomoco__MEF2D_MOUSE.H11MO.0.A	hocomoco__MEF2D_HUMAN.H11MO.0.A	cisbp__M1884	cisbp__M6340	hocomoco__MEF2C_HUMAN.H11MO.0.A	cisbp__M4467	homer__DCYAAAAATAGM_Mef2c	cisbp__M4675
0.886	337	358	0.482	0.0132	0.0299	0.0552	0.0227	0.0132	0.139	0.032	0.106	0.0019

>peak_3266::3:30609121-30610861 (1740 bp)
# Score	Start	End	dbcorrdb__MEF2A__ENCSR000BNV_1__m1	yetfasco__YPL089C_419	hocomoco__MEF2D_MOUSE.H11MO.0.A	hocomoco__MEF2D_HUMAN.H11MO.0.A	cisbp__M1884	cisbp__M6340	hocomoco__MEF2C_HUMAN.H11MO.0.A	cisbp__M4467	homer__DCYAAAAATAGM_Mef2c	cisbp__M4675
4.58	1125	1145	0.166	0.00125	0.0964	0.332	0.182	0.000231	0.0758	0.094	0.146	2.66e-05
0.0983	1559	1573	0	0.000644	0.00715	0.012	3.47e-07	0.000265	0.175	0.0984	0.14	0.00111
0.0909	1623	1635	0	0.00115	0	0.0102	0	0	0.0229	0	0.405	6.88e-06

>peak_3282::3:31368885-31369681 (796 bp)
# Score	Start	End	dbcorrdb__MEF2A__ENCSR000BNV_1__m1	yetfasco__YPL089C_419	hocomoco__MEF2D_MOUSE.H11MO.0.A	hocomoco__MEF2D_HUMAN.H11MO.0.A	cisbp__M1884	cisbp__M6340	hocomoco__MEF2C_HUMAN.H11MO.0.A	cisbp__M4467	homer__DCYAAAAATAGM_Mef2c	cisbp__M4675
4	453	473	0.171	1.62e-05	0.0622	0.0577	0.129	0.000279	0.169	0.296	0.202	8.35e-08
0.162	350	364	0	0.000198	0.0445	0.0185	1.65e-05	2.89e-06	0.0842	0.248	0.0833	3.34e-06

>peak_3307::3:33168963-33169401 (438 bp)
# Score	Start	End	dbcorrdb__MEF2A__ENCSR000BNV_1__m1	yetfasco__YPL089C_419	hocomoco__MEF2D_MOUSE.H11MO.0.A	hocomoco__MEF2D_HUMAN.H11MO.0.A	cisbp__M1884	cisbp__M6340	hocomoco__MEF2C_HUMAN.H11MO.0.A	cisbp__M4467	homer__DCYAAAAATAGM_Mef2c	cisbp__M4675
5.78	89	193	0.172	0.446	0.342	0.202	0.231	0.364	0.121	0.134	0.158	0.0139

>peak_3329::3:33917891-33919631 (1740 bp)
# Score	Start	End	dbcorrdb__MEF2A__ENCSR000BNV_1__m1	yetfasco__YPL089C_419	hocomoco__MEF2D_MOUSE.H11MO.0.A	hocomoco__MEF2D_HUMAN.H11MO.0.A	cisbp__M1884	cisbp__M6340	hocomoco__MEF2C_HUMAN.H11MO.0.A	cisbp__M4467	homer__DCYAAAAATAGM_Mef2c	cisbp__M4675
1.22	419	439	0.203	0.092	0.0658	0.0467	0.0673	0.0641	0.0657	0.0939	0.118	0.0659
0.658	1432	1452	0.299	7.16e-05	0.0314	0.0214	0.0356	5.71e-05	0.0391	0.134	0.228	1.61e-06
0.096	1718	1737	0.184	0.00109	0.0139	0.00344	1.9e-05	0.000104	0.0181	0.0477	0.264	6.1e-06

>peak_3337::3:34032943-34033503 (560 bp)
# Score	Start	End	dbcorrdb__MEF2A__ENCSR000BNV_1__m1	yetfasco__YPL089C_419	hocomoco__MEF2D_MOUSE.H11MO.0.A	hocomoco__MEF2D_HUMAN.H11MO.0.A	cisbp__M1884	cisbp__M6340	hocomoco__MEF2C_HUMAN.H11MO.0.A	cisbp__M4467	homer__DCYAAAAATAGM_Mef2c	cisbp__M4675
8.86	290	361	0.413	0.0321	0.126	0.363	0.31	0.0391	0.492	0.908	0.256	0.0202
2.17	32	72	0.159	0.0218	0.147	0.256	0.193	0.0231	0.301	0.292	0.224	0.0078
1.08	140	155	0	6.31e-05	0.0324	0.0372	0.0592	0.000103	0.213	0.378	0.163	1.38e-06

>peak_3375::3:42496193-42496535 (342 bp)
# Score	Start	End	dbcorrdb__MEF2A__ENCSR000BNV_1__m1	yetfasco__YPL089C_419	hocomoco__MEF2D_MOUSE.H11MO.0.A	hocomoco__MEF2D_HUMAN.H11MO.0.A	cisbp__M1884	cisbp__M6340	hocomoco__MEF2C_HUMAN.H11MO.0.A	cisbp__M4467	homer__DCYAAAAATAGM_Mef2c	cisbp__M4675
5.72	136	156	0.2	8.29e-05	0.0777	0.0367	0.0738	0.000135	0.191	0.482	0.0821	1.57e-06
0.0246	109	123	0	0.00028	0.0466	0.0145	1.17e-08	6.98e-07	0.0692	0.122	0.127	4.79e-08

>peak_3474::3:58507734-58508048 (314 bp)
# Score	Start	End	dbcorrdb__MEF2A__ENCSR000BNV_1__m1	yetfasco__YPL089C_419	hocomoco__MEF2D_MOUSE.H11MO.0.A	hocomoco__MEF2D_HUMAN.H11MO.0.A	cisbp__M1884	cisbp__M6340	hocomoco__MEF2C_HUMAN.H11MO.0.A	cisbp__M4467	homer__DCYAAAAATAGM_Mef2c	cisbp__M4675
7.1	126	216	0.075	0.227	0.178	0.0887	0.223	0.0417	0.537	0.492	0.233	0.132
0.149	85	118	0.0393	0.0181	0.0386	0.0193	0.0815	0.00619	0.0915	0.268	0.212	0.103

>peak_3480::3:58780192-58780708 (516 bp)
# Score	Start	End	dbcorrdb__MEF2A__ENCSR000BNV_1__m1	yetfasco__YPL089C_419	hocomoco__MEF2D_MOUSE.H11MO.0.A	hocomoco__MEF2D_HUMAN.H11MO.0.A	cisbp__M1884	cisbp__M6340	hocomoco__MEF2C_HUMAN.H11MO.0.A	cisbp__M4467	homer__DCYAAAAATAGM_Mef2c	cisbp__M4675
5.5	362	411	0.231	0.588	0.0626	0.0311	0.1	0.0546	0.0779	0.101	0.587	0.413
0.684	502	516	0	0.151	0.0529	0.0736	0.00405	0.127	0.055	0.0369	0.0655	0.139

>peak_3496::3:66605276-66605913 (637 bp)
# Score	Start	End	dbcorrdb__MEF2A__ENCSR000BNV_1__m1	yetfasco__YPL089C_419	hocomoco__MEF2D_MOUSE.H11MO.0.A	hocomoco__MEF2D_HUMAN.H11MO.0.A	cisbp__M1884	cisbp__M6340	hocomoco__MEF2C_HUMAN.H11MO.0.A	cisbp__M4467	homer__DCYAAAAATAGM_Mef2c	cisbp__M4675
7.86	387	437	0.301	0.0782	0.333	0.0916	0.231	0.343	0.119	0.181	0.072	0.0166
0.723	169	184	0	0.0666	0.132	0.0788	0.0494	0.00798	0.149	0.0403	0.213	0.000168

>peak_3497::3:66620433-66621587 (1154 bp)
# Score	Start	End	dbcorrdb__MEF2A__ENCSR000BNV_1__m1	yetfasco__YPL089C_419	hocomoco__MEF2D_MOUSE.H11MO.0.A	hocomoco__MEF2D_HUMAN.H11MO.0.A	cisbp__M1884	cisbp__M6340	hocomoco__MEF2C_HUMAN.H11MO.0.A	cisbp__M4467	homer__DCYAAAAATAGM_Mef2c	cisbp__M4675
6.63	674	961	0.63	0.846	0.356	0.365	0.17	0.317	0.29	0.455	0.225	0.836
2.93	291	311	0.317	1.55e-05	0.105	0.0409	0.282	0.000296	0.0733	0.185	0.0758	3.65e-07
0.619	221	236	0	0.0104	0.041	0.0146	0.0777	0.0142	0.0581	0.0894	0.445	0.00174
0.368	374	389	0	0.00796	0.0386	0.0227	0.0469	0.0674	0.0908	0.0294	0.305	0.0015

>peak_3585::3:81950266-81950913 (647 bp)
# Score	Start	End	dbcorrdb__MEF2A__ENCSR000BNV_1__m1	yetfasco__YPL089C_419	hocomoco__MEF2D_MOUSE.H11MO.0.A	hocomoco__MEF2D_HUMAN.H11MO.0.A	cisbp__M1884	cisbp__M6340	hocomoco__MEF2C_HUMAN.H11MO.0.A	cisbp__M4467	homer__DCYAAAAATAGM_Mef2c	cisbp__M4675
2.61	10	30	0.15	0.000863	0.0199	0.0523	0.119	0.000265	0.125	0.603	0.0673	1.68e-05
2.43	526	541	0	0.00951	0.111	0.0571	0.0209	0.0148	0.268	0.524	0.101	7.41e-05
2.07	244	259	0	0.0147	0.0655	0.0295	0.0508	0.000436	0.352	0.427	0.126	0.000167

>peak_3635::3:86872175-86873340 (1165 bp)
# Score	Start	End	dbcorrdb__MEF2A__ENCSR000BNV_1__m1	yetfasco__YPL089C_419	hocomoco__MEF2D_MOUSE.H11MO.0.A	hocomoco__MEF2D_HUMAN.H11MO.0.A	cisbp__M1884	cisbp__M6340	hocomoco__MEF2C_HUMAN.H11MO.0.A	cisbp__M4467	homer__DCYAAAAATAGM_Mef2c	cisbp__M4675
7.66	685	721	0.379	0.00535	0.61	0.154	0.265	0.0307	0.411	0.22	0.181	0.00578
2.28	1046	1061	0	0.109	0.157	0.0828	0.184	0.07	0.121	0.19	0.0781	0.00985
0.556	1142	1161	0.365	0.00306	0.0429	0.0799	1.06e-06	3.89e-06	0.0833	0.0349	0.141	2.47e-06
0.291	129	142	0	0.0504	0.11	0.136	0	5.75e-08	0.0423	0	0.191	6.77e-06

>peak_3640::3:87057141-87057601 (460 bp)
# Score	Start	End	dbcorrdb__MEF2A__ENCSR000BNV_1__m1	yetfasco__YPL089C_419	hocomoco__MEF2D_MOUSE.H11MO.0.A	hocomoco__MEF2D_HUMAN.H11MO.0.A	cisbp__M1884	cisbp__M6340	hocomoco__MEF2C_HUMAN.H11MO.0.A	cisbp__M4467	homer__DCYAAAAATAGM_Mef2c	cisbp__M4675
5.25	433	447	0	0.316	0.134	0.213	0.0369	0.146	0.0162	0.000278	0.0384	0.201

>peak_3647::3:87124323-87124973 (650 bp)
# Score	Start	End	dbcorrdb__MEF2A__ENCSR000BNV_1__m1	yetfasco__YPL089C_419	hocomoco__MEF2D_MOUSE.H11MO.0.A	hocomoco__MEF2D_HUMAN.H11MO.0.A	cisbp__M1884	cisbp__M6340	hocomoco__MEF2C_HUMAN.H11MO.0.A	cisbp__M4467	homer__DCYAAAAATAGM_Mef2c	cisbp__M4675
5.32	407	422	0	0.0585	0.037	0.0713	0.0743	0.807	0.101	0.0483	0.065	0.00308
0.387	43	58	0	0.428	0.0139	0.0333	0.00285	0.00103	0.0262	0.022	0.126	0.00265

>peak_3870::3:104878766-104879185 (419 bp)
# Score	Start	End	dbcorrdb__MEF2A__ENCSR000BNV_1__m1	yetfasco__YPL089C_419	hocomoco__MEF2D_MOUSE.H11MO.0.A	hocomoco__MEF2D_HUMAN.H11MO.0.A	cisbp__M1884	cisbp__M6340	hocomoco__MEF2C_HUMAN.H11MO.0.A	cisbp__M4467	homer__DCYAAAAATAGM_Mef2c	cisbp__M4675
4.49	69	89	0.263	0.000317	0.142	0.0637	0.191	0.00137	0.107	0.248	0.0733	1.46e-05

>peak_3880::3:105410878-105411319 (441 bp)
# Score	Start	End	dbcorrdb__MEF2A__ENCSR000BNV_1__m1	yetfasco__YPL089C_419	hocomoco__MEF2D_MOUSE.H11MO.0.A	hocomoco__MEF2D_HUMAN.H11MO.0.A	cisbp__M1884	cisbp__M6340	hocomoco__MEF2C_HUMAN.H11MO.0.A	cisbp__M4467	homer__DCYAAAAATAGM_Mef2c	cisbp__M4675
4.62	147	167	0.177	0.0613	0.156	0.0379	0.11	0.0962	0.0933	0.3	0.0452	0.00286

>peak_4035::3:115716872-115717239 (367 bp)
# Score	Start	End	dbcorrdb__MEF2A__ENCSR000BNV_1__m1	yetfasco__YPL089C_419	hocomoco__MEF2D_MOUSE.H11MO.0.A	hocomoco__MEF2D_HUMAN.H11MO.0.A	cisbp__M1884	cisbp__M6340	hocomoco__MEF2C_HUMAN.H11MO.0.A	cisbp__M4467	homer__DCYAAAAATAGM_Mef2c	cisbp__M4675
7.45	102	303	0.799	0.107	0.604	0.335	0.65	0.542	0.656	0.707	0.826	0.223

>peak_4048::3:116918596-116919545 (949 bp)
# Score	Start	End	dbcorrdb__MEF2A__ENCSR000BNV_1__m1	yetfasco__YPL089C_419	hocomoco__MEF2D_MOUSE.H11MO.0.A	hocomoco__MEF2D_HUMAN.H11MO.0.A	cisbp__M1884	cisbp__M6340	hocomoco__MEF2C_HUMAN.H11MO.0.A	cisbp__M4467	homer__DCYAAAAATAGM_Mef2c	cisbp__M4675
7.15	448	463	0	0.0821	0.145	0.0782	0.201	0.209	0.0777	0.0923	0.138	0.0491
2.32	916	936	0.573	0.0059	0.0565	0.0193	0.0491	0.00186	0.0878	0.276	0.0395	0.0153
0.325	81	100	0.2	0.0149	0.0459	0.0661	0.000566	0.000493	0.072	0.0545	0.174	3.36e-05

>peak_4054::3:117075347-117076294 (947 bp)
# Score	Start	End	dbcorrdb__MEF2A__ENCSR000BNV_1__m1	yetfasco__YPL089C_419	hocomoco__MEF2D_MOUSE.H11MO.0.A	hocomoco__MEF2D_HUMAN.H11MO.0.A	cisbp__M1884	cisbp__M6340	hocomoco__MEF2C_HUMAN.H11MO.0.A	cisbp__M4467	homer__DCYAAAAATAGM_Mef2c	cisbp__M4675
5.76	295	332	0.224	0.219	0.253	0.0956	0.118	0.525	0.0935	0.191	0.0868	0.209
1.38	510	530	0.0976	0.0565	0.0668	0.0538	0.0576	0.108	0.11	0.0682	0.305	0.00408
0.852	126	140	0	0.000199	0.024	0.0343	4.27e-08	2.01e-07	0.171	0.264	0.32	2.91e-08
0.435	378	393	0	0.00343	0.0601	0.0425	0.0621	0.0919	0.106	0.0367	0.0643	0.148

>peak_4072::3:117315553-117316369 (816 bp)
# Score	Start	End	dbcorrdb__MEF2A__ENCSR000BNV_1__m1	yetfasco__YPL089C_419	hocomoco__MEF2D_MOUSE.H11MO.0.A	hocomoco__MEF2D_HUMAN.H11MO.0.A	cisbp__M1884	cisbp__M6340	hocomoco__MEF2C_HUMAN.H11MO.0.A	cisbp__M4467	homer__DCYAAAAATAGM_Mef2c	cisbp__M4675
4.81	126	186	0.00152	0.1	0.385	0.341	0.346	0.152	0.371	0.0909	0.163	0.0249
0.347	217	232	0	0.00222	0.0464	0.175	0.0732	0.000639	0.0571	0.0418	0.191	1.02e-05

>peak_4125::3:119757993-119758788 (795 bp)
# Score	Start	End	dbcorrdb__MEF2A__ENCSR000BNV_1__m1	yetfasco__YPL089C_419	hocomoco__MEF2D_MOUSE.H11MO.0.A	hocomoco__MEF2D_HUMAN.H11MO.0.A	cisbp__M1884	cisbp__M6340	hocomoco__MEF2C_HUMAN.H11MO.0.A	cisbp__M4467	homer__DCYAAAAATAGM_Mef2c	cisbp__M4675
5.95	657	677	0.179	0.0272	0.0594	0.0785	0.046	0.000496	0.274	0.214	0.22	1.58e-05

>peak_4227::4:4614409-4615470 (1061 bp)
# Score	Start	End	dbcorrdb__MEF2A__ENCSR000BNV_1__m1	yetfasco__YPL089C_419	hocomoco__MEF2D_MOUSE.H11MO.0.A	hocomoco__MEF2D_HUMAN.H11MO.0.A	cisbp__M1884	cisbp__M6340	hocomoco__MEF2C_HUMAN.H11MO.0.A	cisbp__M4467	homer__DCYAAAAATAGM_Mef2c	cisbp__M4675
7.48	422	485	0.0548	0.584	0.121	0.0942	0.0297	0.139	0.336	0.296	0.151	0.463
2.42	588	602	0	1.38	0.0165	0.0257	0.00366	0.00604	0.0201	0.0415	0.0393	0.0441
0.105	345	360	0	0.00139	0.0222	0.0115	0.0419	0.00864	0.0666	0.107	0.192	0.000422

>peak_4229::4:4667849-4668151 (302 bp)
# Score	Start	End	dbcorrdb__MEF2A__ENCSR000BNV_1__m1	yetfasco__YPL089C_419	hocomoco__MEF2D_MOUSE.H11MO.0.A	hocomoco__MEF2D_HUMAN.H11MO.0.A	cisbp__M1884	cisbp__M6340	hocomoco__MEF2C_HUMAN.H11MO.0.A	cisbp__M4467	homer__DCYAAAAATAGM_Mef2c	cisbp__M4675
4.11	168	188	0.349	0.0121	0.0526	0.0286	0.103	0.00382	0.13	0.138	0.282	0.00686

>peak_4311::4:24075034-24075611 (577 bp)
# Score	Start	End	dbcorrdb__MEF2A__ENCSR000BNV_1__m1	yetfasco__YPL089C_419	hocomoco__MEF2D_MOUSE.H11MO.0.A	hocomoco__MEF2D_HUMAN.H11MO.0.A	cisbp__M1884	cisbp__M6340	hocomoco__MEF2C_HUMAN.H11MO.0.A	cisbp__M4467	homer__DCYAAAAATAGM_Mef2c	cisbp__M4675
5.27	168	183	0	0.137	0.0447	0.0297	0.0787	0.393	0.0218	0.0194	0.0674	0.341
0.339	40	55	0	0.0109	0.00994	0.0247	0.00391	0.0629	0.0837	0.0142	0.0764	0.312

>peak_4328::4:29080741-29081295 (554 bp)
# Score	Start	End	dbcorrdb__MEF2A__ENCSR000BNV_1__m1	yetfasco__YPL089C_419	hocomoco__MEF2D_MOUSE.H11MO.0.A	hocomoco__MEF2D_HUMAN.H11MO.0.A	cisbp__M1884	cisbp__M6340	hocomoco__MEF2C_HUMAN.H11MO.0.A	cisbp__M4467	homer__DCYAAAAATAGM_Mef2c	cisbp__M4675
4.81	8	28	0.284	0.000309	0.0971	0.137	0.117	0.000238	0.0847	0.176	0.19	6.58e-06
1.63	303	318	0	0.00811	0.0605	0.178	0.0757	0.0718	0.398	0.0755	0.103	0.0048
1.48	149	188	0.189	0.0399	0.0793	0.0679	0.0304	0.00777	0.251	0.554	0.213	0.000902
0.851	233	242	0	0.0121	0	0	0	0	0	0	0	1.1
0.151	478	491	0	0.033	0.0899	0.12	0	3.28e-08	0.124	0	0.074	0.000736

>peak_4379::4:39957552-39957948 (396 bp)
# Score	Start	End	dbcorrdb__MEF2A__ENCSR000BNV_1__m1	yetfasco__YPL089C_419	hocomoco__MEF2D_MOUSE.H11MO.0.A	hocomoco__MEF2D_HUMAN.H11MO.0.A	cisbp__M1884	cisbp__M6340	hocomoco__MEF2C_HUMAN.H11MO.0.A	cisbp__M4467	homer__DCYAAAAATAGM_Mef2c	cisbp__M4675
4.88	100	120	0.19	0.000615	0.0523	0.168	0.184	0.00247	0.159	0.259	0.0739	4.29e-06

>peak_4455::4:47522468-47523787 (1319 bp)
# Score	Start	End	dbcorrdb__MEF2A__ENCSR000BNV_1__m1	yetfasco__YPL089C_419	hocomoco__MEF2D_MOUSE.H11MO.0.A	hocomoco__MEF2D_HUMAN.H11MO.0.A	cisbp__M1884	cisbp__M6340	hocomoco__MEF2C_HUMAN.H11MO.0.A	cisbp__M4467	homer__DCYAAAAATAGM_Mef2c	cisbp__M4675
7.18	995	1031	0.0429	0.0941	0.155	0.429	0.133	0.257	0.245	0.0892	0.108	0.63
2.07	556	570	0	0.754	0.0634	0.199	0.0219	0.0799	0.00701	0.000833	0.0216	0.0186

>peak_4515::4:55857834-55858211 (377 bp)
# Score	Start	End	dbcorrdb__MEF2A__ENCSR000BNV_1__m1	yetfasco__YPL089C_419	hocomoco__MEF2D_MOUSE.H11MO.0.A	hocomoco__MEF2D_HUMAN.H11MO.0.A	cisbp__M1884	cisbp__M6340	hocomoco__MEF2C_HUMAN.H11MO.0.A	cisbp__M4467	homer__DCYAAAAATAGM_Mef2c	cisbp__M4675
4.49	188	233	0.277	0.00674	0.0955	0.0579	0.122	0.00724	0.414	0.486	0.361	0.000153
0.101	129	138	0	0.335	0	0	0	0	0	0	0	0.0339

>peak_4516::4:55858395-55858850 (455 bp)
# Score	Start	End	dbcorrdb__MEF2A__ENCSR000BNV_1__m1	yetfasco__YPL089C_419	hocomoco__MEF2D_MOUSE.H11MO.0.A	hocomoco__MEF2D_HUMAN.H11MO.0.A	cisbp__M1884	cisbp__M6340	hocomoco__MEF2C_HUMAN.H11MO.0.A	cisbp__M4467	homer__DCYAAAAATAGM_Mef2c	cisbp__M4675
3.8	154	174	0.381	0.000964	0.306	0.0728	0.0658	0.00231	0.125	0.0693	0.089	2.52e-05

>peak_4579::4:65652680-65653567 (887 bp)
# Score	Start	End	dbcorrdb__MEF2A__ENCSR000BNV_1__m1	yetfasco__YPL089C_419	hocomoco__MEF2D_MOUSE.H11MO.0.A	hocomoco__MEF2D_HUMAN.H11MO.0.A	cisbp__M1884	cisbp__M6340	hocomoco__MEF2C_HUMAN.H11MO.0.A	cisbp__M4467	homer__DCYAAAAATAGM_Mef2c	cisbp__M4675
7.31	418	432	0	0.28	0.0524	0.104	0.108	0.164	0.098	0.000131	0.0753	0.206
3.01	219	239	0.307	0.0212	0.167	0.103	0.0771	0.0163	0.0688	0.0888	0.199	0.0135

>peak_4600::4:67512903-67513333 (430 bp)
# Score	Start	End	dbcorrdb__MEF2A__ENCSR000BNV_1__m1	yetfasco__YPL089C_419	hocomoco__MEF2D_MOUSE.H11MO.0.A	hocomoco__MEF2D_HUMAN.H11MO.0.A	cisbp__M1884	cisbp__M6340	hocomoco__MEF2C_HUMAN.H11MO.0.A	cisbp__M4467	homer__DCYAAAAATAGM_Mef2c	cisbp__M4675
6.54	235	421	0.0983	0.0954	0.422	0.429	0.439	0.603	0.505	0.363	0.262	0.0559
2.23	64	79	0	0.00227	0.159	0.229	0.0863	0.0421	0.177	0.146	0.168	0.000108

>peak_4613::4:68757749-68758657 (908 bp)
# Score	Start	End	dbcorrdb__MEF2A__ENCSR000BNV_1__m1	yetfasco__YPL089C_419	hocomoco__MEF2D_MOUSE.H11MO.0.A	hocomoco__MEF2D_HUMAN.H11MO.0.A	cisbp__M1884	cisbp__M6340	hocomoco__MEF2C_HUMAN.H11MO.0.A	cisbp__M4467	homer__DCYAAAAATAGM_Mef2c	cisbp__M4675
6.2	426	441	0	0.0687	0.0991	0.0385	0.16	0.76	0.022	0.041	0.015	0.0439
3.22	706	749	0.249	0.00156	0.174	0.142	0.214	0.00116	0.198	0.335	0.362	2.02e-05
1.55	264	284	0.17	2.9e-05	0.0236	0.0897	0.0865	7.63e-05	0.115	0.433	0.076	6.18e-07

>peak_4691::4:77027375-77028190 (815 bp)
# Score	Start	End	dbcorrdb__MEF2A__ENCSR000BNV_1__m1	yetfasco__YPL089C_419	hocomoco__MEF2D_MOUSE.H11MO.0.A	hocomoco__MEF2D_HUMAN.H11MO.0.A	cisbp__M1884	cisbp__M6340	hocomoco__MEF2C_HUMAN.H11MO.0.A	cisbp__M4467	homer__DCYAAAAATAGM_Mef2c	cisbp__M4675
6.14	469	483	0	0.00782	0.141	0.0566	0.331	0.461	0.0849	0.000369	0.0718	0.00218
0.0692	786	806	0.263	0.0037	0.0569	0.0217	0.0291	0.00128	0.018	0.0345	0.0945	1.51e-05

>peak_4696::4:77160756-77161463 (707 bp)
# Score	Start	End	dbcorrdb__MEF2A__ENCSR000BNV_1__m1	yetfasco__YPL089C_419	hocomoco__MEF2D_MOUSE.H11MO.0.A	hocomoco__MEF2D_HUMAN.H11MO.0.A	cisbp__M1884	cisbp__M6340	hocomoco__MEF2C_HUMAN.H11MO.0.A	cisbp__M4467	homer__DCYAAAAATAGM_Mef2c	cisbp__M4675
8.46	315	449	0.411	0.102	0.25	0.0771	0.347	0.072	0.191	0.432	0.246	0.0766

>peak_4738::4:87948812-87949283 (471 bp)
# Score	Start	End	dbcorrdb__MEF2A__ENCSR000BNV_1__m1	yetfasco__YPL089C_419	hocomoco__MEF2D_MOUSE.H11MO.0.A	hocomoco__MEF2D_HUMAN.H11MO.0.A	cisbp__M1884	cisbp__M6340	hocomoco__MEF2C_HUMAN.H11MO.0.A	cisbp__M4467	homer__DCYAAAAATAGM_Mef2c	cisbp__M4675
4.27	178	193	0	0.0454	0.0461	0.106	0.0972	0.673	0.0497	0.0333	0.0374	0.106

>peak_4739::4:87959041-87959431 (390 bp)
# Score	Start	End	dbcorrdb__MEF2A__ENCSR000BNV_1__m1	yetfasco__YPL089C_419	hocomoco__MEF2D_MOUSE.H11MO.0.A	hocomoco__MEF2D_HUMAN.H11MO.0.A	cisbp__M1884	cisbp__M6340	hocomoco__MEF2C_HUMAN.H11MO.0.A	cisbp__M4467	homer__DCYAAAAATAGM_Mef2c	cisbp__M4675
1.56	194	214	0.298	0.00472	0.0771	0.0154	0.0643	0.0965	0.0754	0.0398	0.309	9.03e-05
1.07	91	111	0.591	0.0974	0.0512	0.0178	0.0162	0.0178	0.038	0.0736	0.0632	0.000187
0.292	21	35	0	0.0984	0.0263	0.0209	0.000421	3.8e-05	0.0613	0.248	0.0948	1.02e-05

>peak_4794::4:93347085-93347501 (416 bp)
# Score	Start	End	dbcorrdb__MEF2A__ENCSR000BNV_1__m1	yetfasco__YPL089C_419	hocomoco__MEF2D_MOUSE.H11MO.0.A	hocomoco__MEF2D_HUMAN.H11MO.0.A	cisbp__M1884	cisbp__M6340	hocomoco__MEF2C_HUMAN.H11MO.0.A	cisbp__M4467	homer__DCYAAAAATAGM_Mef2c	cisbp__M4675
6.61	292	312	0.158	0.028	0.196	0.0836	0.163	0.0902	0.118	0.119	0.0549	0.0554
0.932	24	44	0.328	0.000217	0.0241	0.109	0.0529	0.006	0.112	0.119	0.104	1.57e-06
0.095	58	67	0	0.281	0	0	0	0	0	0	0	0.0711

>peak_4815::4:93822196-93823016 (820 bp)
# Score	Start	End	dbcorrdb__MEF2A__ENCSR000BNV_1__m1	yetfasco__YPL089C_419	hocomoco__MEF2D_MOUSE.H11MO.0.A	hocomoco__MEF2D_HUMAN.H11MO.0.A	cisbp__M1884	cisbp__M6340	hocomoco__MEF2C_HUMAN.H11MO.0.A	cisbp__M4467	homer__DCYAAAAATAGM_Mef2c	cisbp__M4675
4.96	79	94	0	0.404	0.0561	0.122	0.0743	0.125	0.0115	0.0231	0.0124	0.299
0.0249	107	122	0	0.0584	0.0188	0.0344	0.0316	0.009	0.0386	0.0477	0.156	0.000557

>peak_4863::4:95915521-95915958 (437 bp)
# Score	Start	End	dbcorrdb__MEF2A__ENCSR000BNV_1__m1	yetfasco__YPL089C_419	hocomoco__MEF2D_MOUSE.H11MO.0.A	hocomoco__MEF2D_HUMAN.H11MO.0.A	cisbp__M1884	cisbp__M6340	hocomoco__MEF2C_HUMAN.H11MO.0.A	cisbp__M4467	homer__DCYAAAAATAGM_Mef2c	cisbp__M4675
7.67	122	286	0.569	0.139	0.209	0.126	0.303	0.364	0.359	0.63	0.621	0.158

>peak_4926::4:103198054-103198494 (440 bp)
# Score	Start	End	dbcorrdb__MEF2A__ENCSR000BNV_1__m1	yetfasco__YPL089C_419	hocomoco__MEF2D_MOUSE.H11MO.0.A	hocomoco__MEF2D_HUMAN.H11MO.0.A	cisbp__M1884	cisbp__M6340	hocomoco__MEF2C_HUMAN.H11MO.0.A	cisbp__M4467	homer__DCYAAAAATAGM_Mef2c	cisbp__M4675
4.56	235	255	0.197	0.0529	0.149	0.0832	0.171	0.0155	0.16	0.19	0.0526	0.001
2.83	395	415	0.324	0.0678	0.0508	0.0432	0.111	0.0199	0.0886	0.129	0.22	0.00449
0.0292	280	294	0	0.0588	0.0877	0.0431	0.00457	0.029	0.0431	0.0261	0.082	0.000435

>peak_5049::4:113760541-113761667 (1126 bp)
# Score	Start	End	dbcorrdb__MEF2A__ENCSR000BNV_1__m1	yetfasco__YPL089C_419	hocomoco__MEF2D_MOUSE.H11MO.0.A	hocomoco__MEF2D_HUMAN.H11MO.0.A	cisbp__M1884	cisbp__M6340	hocomoco__MEF2C_HUMAN.H11MO.0.A	cisbp__M4467	homer__DCYAAAAATAGM_Mef2c	cisbp__M4675
15.8	935	972	0.633	0.0146	0.388	0.228	0.659	0.0903	0.0898	0.175	0.0679	0.000331
2.81	375	395	0.355	1.15e-05	0.0567	0.0325	0.0776	7.8e-05	0.11	0.443	0.0449	2.45e-07

>peak_5164::5:10274567-10276091 (1524 bp)
# Score	Start	End	dbcorrdb__MEF2A__ENCSR000BNV_1__m1	yetfasco__YPL089C_419	hocomoco__MEF2D_MOUSE.H11MO.0.A	hocomoco__MEF2D_HUMAN.H11MO.0.A	cisbp__M1884	cisbp__M6340	hocomoco__MEF2C_HUMAN.H11MO.0.A	cisbp__M4467	homer__DCYAAAAATAGM_Mef2c	cisbp__M4675
3.86	422	489	0.463	0.0216	0.115	0.16	0.221	0.231	0.218	0.501	0.143	0.0178
3.16	779	794	0	0.159	0.00987	0.0157	0.012	0.153	0.00875	0.00638	0.0217	0.942
2.34	600	609	0	0.163	0	0	0	0	0	0	0	1.5
0.859	183	197	0	0.000886	0.0552	0.111	4.76e-07	2.23e-06	0.273	0.126	0.229	8.4e-07
0.191	938	951	0	0.303	0.0356	0.0265	0	7.2e-07	0.0468	0	0.0771	0.000676
0.175	352	367	0	2.2e-05	0.0194	0.0461	0.0454	1.72e-05	0.0528	0.198	0.134	1.69e-08
0.11	64	73	0	0.333	0	0	0	0	0	0	0	0.0417

>peak_5431::5:32480768-32481874 (1106 bp)
# Score	Start	End	dbcorrdb__MEF2A__ENCSR000BNV_1__m1	yetfasco__YPL089C_419	hocomoco__MEF2D_MOUSE.H11MO.0.A	hocomoco__MEF2D_HUMAN.H11MO.0.A	cisbp__M1884	cisbp__M6340	hocomoco__MEF2C_HUMAN.H11MO.0.A	cisbp__M4467	homer__DCYAAAAATAGM_Mef2c	cisbp__M4675
6.43	396	411	0	0.07	0.0728	0.0425	0.0445	0.563	0.0175	0.0123	0.0194	0.352
2.25	879	891	0	1.62	0	0.0046	0	0	0.00211	0	0.0658	0.0553
0.892	951	1002	0.238	0.039	0.131	0.111	0.0821	0.0954	0.187	0.283	0.286	0.00107
0.0949	724	738	0	0.0807	0.00536	0.0126	1.85e-05	4.06e-05	0.0299	0.0419	0.271	0.000651

>peak_5549::5:46016451-46016785 (334 bp)
# Score	Start	End	dbcorrdb__MEF2A__ENCSR000BNV_1__m1	yetfasco__YPL089C_419	hocomoco__MEF2D_MOUSE.H11MO.0.A	hocomoco__MEF2D_HUMAN.H11MO.0.A	cisbp__M1884	cisbp__M6340	hocomoco__MEF2C_HUMAN.H11MO.0.A	cisbp__M4467	homer__DCYAAAAATAGM_Mef2c	cisbp__M4675
6.29	90	110	0.156	0.154	0.0772	0.031	0.0934	0.288	0.0254	0.0508	0.0581	0.146
0.515	172	186	0	0.00935	0.0107	0.0055	9.24e-06	9.38e-05	0.106	0.528	0.0749	1.5e-05

>peak_5630::5:56193346-56194094 (748 bp)
# Score	Start	End	dbcorrdb__MEF2A__ENCSR000BNV_1__m1	yetfasco__YPL089C_419	hocomoco__MEF2D_MOUSE.H11MO.0.A	hocomoco__MEF2D_HUMAN.H11MO.0.A	cisbp__M1884	cisbp__M6340	hocomoco__MEF2C_HUMAN.H11MO.0.A	cisbp__M4467	homer__DCYAAAAATAGM_Mef2c	cisbp__M4675
6.16	594	609	0	0.00378	0.194	0.392	0.0674	0.0134	0.2	0.141	0.108	0.000465
1.06	15	30	0	0.673	0.0111	0.0254	0.0212	0.0317	0.0197	0.0609	0.0467	0.0799

>peak_5739::5:65347547-65348028 (481 bp)
# Score	Start	End	dbcorrdb__MEF2A__ENCSR000BNV_1__m1	yetfasco__YPL089C_419	hocomoco__MEF2D_MOUSE.H11MO.0.A	hocomoco__MEF2D_HUMAN.H11MO.0.A	cisbp__M1884	cisbp__M6340	hocomoco__MEF2C_HUMAN.H11MO.0.A	cisbp__M4467	homer__DCYAAAAATAGM_Mef2c	cisbp__M4675
5.83	121	156	0.325	0.123	0.143	0.0861	0.182	0.0554	0.213	0.198	0.224	0.0665
1.24	17	31	0	0.0489	0.0113	0.0807	6.58e-08	1.28e-05	0.219	0.115	0.461	0.000149

>peak_5806::5:70088570-70089186 (616 bp)
# Score	Start	End	dbcorrdb__MEF2A__ENCSR000BNV_1__m1	yetfasco__YPL089C_419	hocomoco__MEF2D_MOUSE.H11MO.0.A	hocomoco__MEF2D_HUMAN.H11MO.0.A	cisbp__M1884	cisbp__M6340	hocomoco__MEF2C_HUMAN.H11MO.0.A	cisbp__M4467	homer__DCYAAAAATAGM_Mef2c	cisbp__M4675
4.23	127	142	0	0.355	0.0581	0.12	0.0961	0.0742	0.0391	0.0614	0.0349	0.258
3.3	453	473	0.192	0.0162	0.0526	0.154	0.0728	0.0491	0.274	0.134	0.115	0.00188

>peak_5871::5:73824832-73825489 (657 bp)
# Score	Start	End	dbcorrdb__MEF2A__ENCSR000BNV_1__m1	yetfasco__YPL089C_419	hocomoco__MEF2D_MOUSE.H11MO.0.A	hocomoco__MEF2D_HUMAN.H11MO.0.A	cisbp__M1884	cisbp__M6340	hocomoco__MEF2C_HUMAN.H11MO.0.A	cisbp__M4467	homer__DCYAAAAATAGM_Mef2c	cisbp__M4675
5.04	271	286	0	0.00161	0.0636	0.367	0.226	0.00604	0.137	0.289	0.0385	0.000947

>peak_5955::5:82317689-82318313 (624 bp)
# Score	Start	End	dbcorrdb__MEF2A__ENCSR000BNV_1__m1	yetfasco__YPL089C_419	hocomoco__MEF2D_MOUSE.H11MO.0.A	hocomoco__MEF2D_HUMAN.H11MO.0.A	cisbp__M1884	cisbp__M6340	hocomoco__MEF2C_HUMAN.H11MO.0.A	cisbp__M4467	homer__DCYAAAAATAGM_Mef2c	cisbp__M4675
4.76	264	368	0.217	0.0479	0.114	0.0571	0.16	0.0467	0.214	0.327	0.139	1.39
0.969	144	158	0	0.000159	0.023	0.0133	1.11e-08	4.18e-05	0.16	0.539	0.164	2.47e-06
0.719	202	216	0	0.299	0.0186	0.102	0.0122	0.0231	0.0597	3.16e-06	0.209	0.0257
0.148	101	116	0	0.131	0.05	0.0688	0.0255	0.0141	0.0472	0.0459	0.0855	0.000605
0.0226	525	539	0	0.0124	0.0163	0.0302	0.0159	0.0386	0.0567	2.66e-05	0.142	0.0619

>peak_5961::5:82727736-82728490 (754 bp)
# Score	Start	End	dbcorrdb__MEF2A__ENCSR000BNV_1__m1	yetfasco__YPL089C_419	hocomoco__MEF2D_MOUSE.H11MO.0.A	hocomoco__MEF2D_HUMAN.H11MO.0.A	cisbp__M1884	cisbp__M6340	hocomoco__MEF2C_HUMAN.H11MO.0.A	cisbp__M4467	homer__DCYAAAAATAGM_Mef2c	cisbp__M4675
8.4	629	657	0.024	0.127	0.0856	0.106	0.0723	0.454	0.287	0.613	0.207	0.0695
4.53	41	119	0.122	0.086	0.223	0.471	0.458	0.0859	0.499	0.285	0.251	0.00848
2.36	327	347	0.285	0.157	0.0329	0.071	0.0797	0.00746	0.0769	0.155	0.158	0.00544
1.38	246	261	0	0.0105	0.0806	0.0409	0.163	0.153	0.219	0.125	0.107	0.00416
0.18	562	577	0	0.0483	0.041	0.0267	0.035	0.147	0.0298	0.0414	0.0617	0.0554

>peak_6054::5:98059546-98059886 (340 bp)
# Score	Start	End	dbcorrdb__MEF2A__ENCSR000BNV_1__m1	yetfasco__YPL089C_419	hocomoco__MEF2D_MOUSE.H11MO.0.A	hocomoco__MEF2D_HUMAN.H11MO.0.A	cisbp__M1884	cisbp__M6340	hocomoco__MEF2C_HUMAN.H11MO.0.A	cisbp__M4467	homer__DCYAAAAATAGM_Mef2c	cisbp__M4675
4.94	51	209	0.642	0.0759	0.443	0.144	0.102	0.0813	0.19	0.536	0.12	0.00212

>peak_6069::5:98866970-98869511 (2541 bp)
# Score	Start	End	dbcorrdb__MEF2A__ENCSR000BNV_1__m1	yetfasco__YPL089C_419	hocomoco__MEF2D_MOUSE.H11MO.0.A	hocomoco__MEF2D_HUMAN.H11MO.0.A	cisbp__M1884	cisbp__M6340	hocomoco__MEF2C_HUMAN.H11MO.0.A	cisbp__M4467	homer__DCYAAAAATAGM_Mef2c	cisbp__M4675
11.6	1048	1265	0.411	0.0761	0.357	0.587	0.584	0.257	0.821	0.649	0.472	0.321
1.08	1372	1392	0.158	0.251	0.0144	0.0143	0.0616	0.00529	0.0798	0.209	0.0683	0.0181
0.49	652	667	0	0.34	0.026	0.0278	0.0231	0.0656	0.0379	0.0806	0.0446	0.024
0.457	2269	2294	0.0217	0.212	0.0565	0.0544	0.0845	0.0132	0.116	0.0922	0.117	0.000423
0.116	726	740	0	0.269	0.0148	0.0458	3.55e-06	0.000415	0.048	0.0403	0.0346	0.000192

>peak_6166::5:106580495-106581575 (1080 bp)
# Score	Start	End	dbcorrdb__MEF2A__ENCSR000BNV_1__m1	yetfasco__YPL089C_419	hocomoco__MEF2D_MOUSE.H11MO.0.A	hocomoco__MEF2D_HUMAN.H11MO.0.A	cisbp__M1884	cisbp__M6340	hocomoco__MEF2C_HUMAN.H11MO.0.A	cisbp__M4467	homer__DCYAAAAATAGM_Mef2c	cisbp__M4675
6.57	595	610	0	0.185	0.0877	0.0467	0.0325	0.168	0.0223	0.0207	0.0949	0.479
1.79	495	515	0.419	0.0833	0.0547	0.024	0.0687	0.0229	0.0702	0.16	0.0793	0.0284

>peak_6167::5:106582951-106583357 (406 bp)
# Score	Start	End	dbcorrdb__MEF2A__ENCSR000BNV_1__m1	yetfasco__YPL089C_419	hocomoco__MEF2D_MOUSE.H11MO.0.A	hocomoco__MEF2D_HUMAN.H11MO.0.A	cisbp__M1884	cisbp__M6340	hocomoco__MEF2C_HUMAN.H11MO.0.A	cisbp__M4467	homer__DCYAAAAATAGM_Mef2c	cisbp__M4675
9.42	99	339	0.357	0.16	0.156	0.132	0.0567	0.676	0.243	0.494	0.255	0.566

>peak_6170::5:106585344-106586697 (1353 bp)
# Score	Start	End	dbcorrdb__MEF2A__ENCSR000BNV_1__m1	yetfasco__YPL089C_419	hocomoco__MEF2D_MOUSE.H11MO.0.A	hocomoco__MEF2D_HUMAN.H11MO.0.A	cisbp__M1884	cisbp__M6340	hocomoco__MEF2C_HUMAN.H11MO.0.A	cisbp__M4467	homer__DCYAAAAATAGM_Mef2c	cisbp__M4675
6.89	241	317	0.00364	0.0196	0.28	0.132	0.368	0.0595	0.418	0.481	0.404	0.0145
3.6	485	505	0.625	0.028	0.0294	0.252	0.0245	0.00594	0.0528	0.122	0.0453	0.00015

>peak_6172::5:106592129-106592431 (302 bp)
# Score	Start	End	dbcorrdb__MEF2A__ENCSR000BNV_1__m1	yetfasco__YPL089C_419	hocomoco__MEF2D_MOUSE.H11MO.0.A	hocomoco__MEF2D_HUMAN.H11MO.0.A	cisbp__M1884	cisbp__M6340	hocomoco__MEF2C_HUMAN.H11MO.0.A	cisbp__M4467	homer__DCYAAAAATAGM_Mef2c	cisbp__M4675
3.41	145	165	0.76	0.000132	0.0611	0.0359	0.0787	0.00443	0.0553	0.229	0.0166	0.000104

>peak_6174::5:106624881-106625246 (365 bp)
# Score	Start	End	dbcorrdb__MEF2A__ENCSR000BNV_1__m1	yetfasco__YPL089C_419	hocomoco__MEF2D_MOUSE.H11MO.0.A	hocomoco__MEF2D_HUMAN.H11MO.0.A	cisbp__M1884	cisbp__M6340	hocomoco__MEF2C_HUMAN.H11MO.0.A	cisbp__M4467	homer__DCYAAAAATAGM_Mef2c	cisbp__M4675
0.297	183	197	0	0.00034	0.0367	0.01	2.68e-06	0.00011	0.0656	0.207	0.243	5.14e-06

>peak_6180::5:106692908-106693336 (428 bp)
# Score	Start	End	dbcorrdb__MEF2A__ENCSR000BNV_1__m1	yetfasco__YPL089C_419	hocomoco__MEF2D_MOUSE.H11MO.0.A	hocomoco__MEF2D_HUMAN.H11MO.0.A	cisbp__M1884	cisbp__M6340	hocomoco__MEF2C_HUMAN.H11MO.0.A	cisbp__M4467	homer__DCYAAAAATAGM_Mef2c	cisbp__M4675
10.4	38	100	0.0001	0.294	0.232	0.133	0.251	0.285	0.243	0.338	0.232	0.165
1.73	307	327	0.151	0.0825	0.0302	0.0734	0.024	0.109	0.122	0.0561	0.119	0.192

>peak_6186::5:106799649-106800707 (1058 bp)
# Score	Start	End	dbcorrdb__MEF2A__ENCSR000BNV_1__m1	yetfasco__YPL089C_419	hocomoco__MEF2D_MOUSE.H11MO.0.A	hocomoco__MEF2D_HUMAN.H11MO.0.A	cisbp__M1884	cisbp__M6340	hocomoco__MEF2C_HUMAN.H11MO.0.A	cisbp__M4467	homer__DCYAAAAATAGM_Mef2c	cisbp__M4675
4.6	631	646	0	0.166	0.155	0.098	0.0545	0.414	0.0672	0.0338	0.0463	0.0708

>peak_6200::5:106998316-106998903 (587 bp)
# Score	Start	End	dbcorrdb__MEF2A__ENCSR000BNV_1__m1	yetfasco__YPL089C_419	hocomoco__MEF2D_MOUSE.H11MO.0.A	hocomoco__MEF2D_HUMAN.H11MO.0.A	cisbp__M1884	cisbp__M6340	hocomoco__MEF2C_HUMAN.H11MO.0.A	cisbp__M4467	homer__DCYAAAAATAGM_Mef2c	cisbp__M4675
10.4	188	203	0	0.0196	0.111	0.209	0.218	0.258	0.161	0.05	0.0558	0.0119
1.47	307	327	0.265	0.063	0.0162	0.0492	0.0239	0.00747	0.158	0.105	0.118	0.136

>peak_6231::5:108475346-108475975 (629 bp)
# Score	Start	End	dbcorrdb__MEF2A__ENCSR000BNV_1__m1	yetfasco__YPL089C_419	hocomoco__MEF2D_MOUSE.H11MO.0.A	hocomoco__MEF2D_HUMAN.H11MO.0.A	cisbp__M1884	cisbp__M6340	hocomoco__MEF2C_HUMAN.H11MO.0.A	cisbp__M4467	homer__DCYAAAAATAGM_Mef2c	cisbp__M4675
3.25	446	466	0.183	0.00188	0.237	0.0795	0.0713	0.00286	0.17	0.119	0.199	4.01e-05
0.549	243	257	0	0.000141	0.0424	0.0164	1.51e-06	8.78e-06	0.102	0.351	0.186	2.84e-08

>peak_6252::5:109260527-109261337 (810 bp)
# Score	Start	End	dbcorrdb__MEF2A__ENCSR000BNV_1__m1	yetfasco__YPL089C_419	hocomoco__MEF2D_MOUSE.H11MO.0.A	hocomoco__MEF2D_HUMAN.H11MO.0.A	cisbp__M1884	cisbp__M6340	hocomoco__MEF2C_HUMAN.H11MO.0.A	cisbp__M4467	homer__DCYAAAAATAGM_Mef2c	cisbp__M4675
5.15	604	624	0.197	0.135	0.0751	0.0504	0.0689	0.0514	0.0921	0.0877	0.0346	0.284

>peak_6266::5:109383459-109384356 (897 bp)
# Score	Start	End	dbcorrdb__MEF2A__ENCSR000BNV_1__m1	yetfasco__YPL089C_419	hocomoco__MEF2D_MOUSE.H11MO.0.A	hocomoco__MEF2D_HUMAN.H11MO.0.A	cisbp__M1884	cisbp__M6340	hocomoco__MEF2C_HUMAN.H11MO.0.A	cisbp__M4467	homer__DCYAAAAATAGM_Mef2c	cisbp__M4675
4.94	491	511	0.306	0.0024	0.157	0.105	0.0634	0.00905	0.147	0.25	0.0584	5.75e-05
2.23	842	861	0.223	0.0373	0.162	0.0525	0.000149	0.00228	0.0995	0.411	0.0703	6.66e-05
0.185	792	806	0	0.00519	0.0568	0.02	5.73e-06	0.00014	0.0511	0.267	0.0952	1.4e-05

>peak_6345::5:110718809-110719774 (965 bp)
# Score	Start	End	dbcorrdb__MEF2A__ENCSR000BNV_1__m1	yetfasco__YPL089C_419	hocomoco__MEF2D_MOUSE.H11MO.0.A	hocomoco__MEF2D_HUMAN.H11MO.0.A	cisbp__M1884	cisbp__M6340	hocomoco__MEF2C_HUMAN.H11MO.0.A	cisbp__M4467	homer__DCYAAAAATAGM_Mef2c	cisbp__M4675
10.3	520	535	0	0.0389	0.374	0.154	0.219	0.0621	0.0761	0.0801	0.08	0.0235

>peak_6420::5:112597016-112597476 (460 bp)
# Score	Start	End	dbcorrdb__MEF2A__ENCSR000BNV_1__m1	yetfasco__YPL089C_419	hocomoco__MEF2D_MOUSE.H11MO.0.A	hocomoco__MEF2D_HUMAN.H11MO.0.A	cisbp__M1884	cisbp__M6340	hocomoco__MEF2C_HUMAN.H11MO.0.A	cisbp__M4467	homer__DCYAAAAATAGM_Mef2c	cisbp__M4675
4.99	137	152	0	0.326	0.112	0.12	0.078	0.0257	0.149	0.0884	0.187	0.0056
2.69	16	31	0	0.636	0.0162	0.0223	0.0844	0.0418	0.18	0.0522	0.0672	0.0465

>peak_6482::5:115074703-115075347 (644 bp)
# Score	Start	End	dbcorrdb__MEF2A__ENCSR000BNV_1__m1	yetfasco__YPL089C_419	hocomoco__MEF2D_MOUSE.H11MO.0.A	hocomoco__MEF2D_HUMAN.H11MO.0.A	cisbp__M1884	cisbp__M6340	hocomoco__MEF2C_HUMAN.H11MO.0.A	cisbp__M4467	homer__DCYAAAAATAGM_Mef2c	cisbp__M4675
9.02	369	443	0.0513	0.00889	0.217	0.223	0.246	0.435	0.337	0.0891	0.363	0.0478
0.551	207	222	0	0.00103	0.0784	0.0276	0.0966	7.91e-05	0.0599	0.16	0.262	3.88e-07

>peak_6487::5:115465196-115465668 (472 bp)
# Score	Start	End	dbcorrdb__MEF2A__ENCSR000BNV_1__m1	yetfasco__YPL089C_419	hocomoco__MEF2D_MOUSE.H11MO.0.A	hocomoco__MEF2D_HUMAN.H11MO.0.A	cisbp__M1884	cisbp__M6340	hocomoco__MEF2C_HUMAN.H11MO.0.A	cisbp__M4467	homer__DCYAAAAATAGM_Mef2c	cisbp__M4675
4.35	372	387	0	0.163	0.0489	0.0288	0.0486	0.229	0.0163	0.027	0.0146	0.608
0.291	107	120	0	0.0303	0.229	0.158	0	5.11e-08	0.0532	0	0.0648	0.00117
0.0582	424	444	0.151	0.0501	0.0206	0.08	0.0234	0.032	0.0125	0.0189	0.0269	0.0822

>peak_6529::5:116504306-116504682 (376 bp)
# Score	Start	End	dbcorrdb__MEF2A__ENCSR000BNV_1__m1	yetfasco__YPL089C_419	hocomoco__MEF2D_MOUSE.H11MO.0.A	hocomoco__MEF2D_HUMAN.H11MO.0.A	cisbp__M1884	cisbp__M6340	hocomoco__MEF2C_HUMAN.H11MO.0.A	cisbp__M4467	homer__DCYAAAAATAGM_Mef2c	cisbp__M4675
4.55	149	169	0.186	0.0209	0.0994	0.404	0.143	0.112	0.0463	0.0421	0.05	0.00199

>peak_6560::5:119623467-119624809 (1342 bp)
# Score	Start	End	dbcorrdb__MEF2A__ENCSR000BNV_1__m1	yetfasco__YPL089C_419	hocomoco__MEF2D_MOUSE.H11MO.0.A	hocomoco__MEF2D_HUMAN.H11MO.0.A	cisbp__M1884	cisbp__M6340	hocomoco__MEF2C_HUMAN.H11MO.0.A	cisbp__M4467	homer__DCYAAAAATAGM_Mef2c	cisbp__M4675
7.49	730	750	0.201	0.000108	0.145	0.0382	0.46	0.000602	0.0767	0.115	0.0977	2.32e-06

>peak_6652::6:11985525-11986048 (523 bp)
# Score	Start	End	dbcorrdb__MEF2A__ENCSR000BNV_1__m1	yetfasco__YPL089C_419	hocomoco__MEF2D_MOUSE.H11MO.0.A	hocomoco__MEF2D_HUMAN.H11MO.0.A	cisbp__M1884	cisbp__M6340	hocomoco__MEF2C_HUMAN.H11MO.0.A	cisbp__M4467	homer__DCYAAAAATAGM_Mef2c	cisbp__M4675
2.9	120	135	0	0.208	0.0334	0.0264	0.039	0.0275	0.0495	0.0822	0.0287	0.688
1.16	290	305	0	0.216	0.0932	0.0409	0.0222	0.208	0.0642	0.12	0.0603	0.0337
0.432	388	408	0.177	0.257	0.0139	0.0109	0.0222	0.0626	0.0284	0.0425	0.0404	0.0361
0.134	364	379	0	0.00942	0.0605	0.0228	0.0564	0.0132	0.0967	0.123	0.0794	4.2e-06

>peak_6656::6:12469946-12470464 (518 bp)
# Score	Start	End	dbcorrdb__MEF2A__ENCSR000BNV_1__m1	yetfasco__YPL089C_419	hocomoco__MEF2D_MOUSE.H11MO.0.A	hocomoco__MEF2D_HUMAN.H11MO.0.A	cisbp__M1884	cisbp__M6340	hocomoco__MEF2C_HUMAN.H11MO.0.A	cisbp__M4467	homer__DCYAAAAATAGM_Mef2c	cisbp__M4675
5.96	449	464	0	0.0883	0.162	0.0967	0.215	0.0276	0.266	0.146	0.0845	0.00165

>peak_6696::6:17931611-17931999 (388 bp)
# Score	Start	End	dbcorrdb__MEF2A__ENCSR000BNV_1__m1	yetfasco__YPL089C_419	hocomoco__MEF2D_MOUSE.H11MO.0.A	hocomoco__MEF2D_HUMAN.H11MO.0.A	cisbp__M1884	cisbp__M6340	hocomoco__MEF2C_HUMAN.H11MO.0.A	cisbp__M4467	homer__DCYAAAAATAGM_Mef2c	cisbp__M4675
5.32	141	194	0.148	0.0179	0.245	0.209	0.517	0.261	0.366	0.189	0.161	0.00766
0.672	260	274	0	4.83e-05	0.00896	0.0172	3.04e-08	3.81e-07	0.224	0.276	0.219	7.01e-07

>peak_6740::6:24524188-24524835 (647 bp)
# Score	Start	End	dbcorrdb__MEF2A__ENCSR000BNV_1__m1	yetfasco__YPL089C_419	hocomoco__MEF2D_MOUSE.H11MO.0.A	hocomoco__MEF2D_HUMAN.H11MO.0.A	cisbp__M1884	cisbp__M6340	hocomoco__MEF2C_HUMAN.H11MO.0.A	cisbp__M4467	homer__DCYAAAAATAGM_Mef2c	cisbp__M4675
5.32	546	561	0	0.0226	0.171	0.0298	0.031	0.0588	0.211	0.534	0.0979	0.00344

>peak_6746::6:24883388-24883953 (565 bp)
# Score	Start	End	dbcorrdb__MEF2A__ENCSR000BNV_1__m1	yetfasco__YPL089C_419	hocomoco__MEF2D_MOUSE.H11MO.0.A	hocomoco__MEF2D_HUMAN.H11MO.0.A	cisbp__M1884	cisbp__M6340	hocomoco__MEF2C_HUMAN.H11MO.0.A	cisbp__M4467	homer__DCYAAAAATAGM_Mef2c	cisbp__M4675
4.73	104	119	0	0.453	0.0239	0.0204	0.0313	0.127	0.0183	0.0258	0.0471	0.425
0.508	330	339	0	0.689	0	0	0	0	0	0	0	0.0493
0.176	290	305	0	0.0259	0.0843	0.0751	0.0164	0.0365	0.0772	0.0112	0.16	0.000982

>peak_6835::6:43866222-43866901 (679 bp)
# Score	Start	End	dbcorrdb__MEF2A__ENCSR000BNV_1__m1	yetfasco__YPL089C_419	hocomoco__MEF2D_MOUSE.H11MO.0.A	hocomoco__MEF2D_HUMAN.H11MO.0.A	cisbp__M1884	cisbp__M6340	hocomoco__MEF2C_HUMAN.H11MO.0.A	cisbp__M4467	homer__DCYAAAAATAGM_Mef2c	cisbp__M4675
4.3	249	293	0.322	0.14	0.0989	0.157	0.244	0.0323	0.311	0.539	0.161	0.0171
0.42	30	44	0	0.0605	0.0558	0.0431	0.024	0.0206	0.0502	0.000439	0.0531	0.314
0.364	357	397	0.245	0.00582	0.033	0.067	0.00388	0.00139	0.237	0.281	0.27	0.000538

>peak_6952::6:61426506-61427139 (633 bp)
# Score	Start	End	dbcorrdb__MEF2A__ENCSR000BNV_1__m1	yetfasco__YPL089C_419	hocomoco__MEF2D_MOUSE.H11MO.0.A	hocomoco__MEF2D_HUMAN.H11MO.0.A	cisbp__M1884	cisbp__M6340	hocomoco__MEF2C_HUMAN.H11MO.0.A	cisbp__M4467	homer__DCYAAAAATAGM_Mef2c	cisbp__M4675
6.88	263	283	0.159	0.00414	0.142	0.0968	0.343	0.0125	0.168	0.116	0.0592	8.33e-05
3.41	56	71	0	0.00158	0.222	0.0711	0.24	0.112	0.242	0.0978	0.0855	0.000541
0.00809	110	124	0	0.00102	0.0116	0.00455	2.17e-06	1.48e-05	0.0698	0.0906	0.197	5.81e-06

>peak_7038::6:86532662-86533157 (495 bp)
# Score	Start	End	dbcorrdb__MEF2A__ENCSR000BNV_1__m1	yetfasco__YPL089C_419	hocomoco__MEF2D_MOUSE.H11MO.0.A	hocomoco__MEF2D_HUMAN.H11MO.0.A	cisbp__M1884	cisbp__M6340	hocomoco__MEF2C_HUMAN.H11MO.0.A	cisbp__M4467	homer__DCYAAAAATAGM_Mef2c	cisbp__M4675
6.45	256	344	0.113	0.135	0.0914	0.538	0.213	0.692	0.246	0.0501	0.0953	0.0849
0.0411	209	224	0	0.0444	0.0197	0.03	0.0227	0.0662	0.0143	0.0269	0.0569	0.12

>peak_7070::6:90964828-90965255 (427 bp)
# Score	Start	End	dbcorrdb__MEF2A__ENCSR000BNV_1__m1	yetfasco__YPL089C_419	hocomoco__MEF2D_MOUSE.H11MO.0.A	hocomoco__MEF2D_HUMAN.H11MO.0.A	cisbp__M1884	cisbp__M6340	hocomoco__MEF2C_HUMAN.H11MO.0.A	cisbp__M4467	homer__DCYAAAAATAGM_Mef2c	cisbp__M4675
5.42	135	155	0.217	0.134	0.108	0.0851	0.127	0.0966	0.0747	0.0943	0.0251	0.1
0.203	273	288	0	0.00585	0.00922	0.0244	0.0288	0.0194	0.144	0.114	0.133	0.0268
0.106	257	268	0	0.424	0	0.0118	0	0	0	0	0.000372	0.000809

>peak_7081::6:91450534-91451159 (625 bp)
# Score	Start	End	dbcorrdb__MEF2A__ENCSR000BNV_1__m1	yetfasco__YPL089C_419	hocomoco__MEF2D_MOUSE.H11MO.0.A	hocomoco__MEF2D_HUMAN.H11MO.0.A	cisbp__M1884	cisbp__M6340	hocomoco__MEF2C_HUMAN.H11MO.0.A	cisbp__M4467	homer__DCYAAAAATAGM_Mef2c	cisbp__M4675
10.3	343	426	0.454	0.0758	0.202	0.145	0.38	0.135	0.281	0.346	0.108	0.0419
1.8	262	277	0	0.00958	0.0646	0.121	0.0858	0.00497	0.107	0.0724	0.582	0.00869
1.23	111	125	0	0.0159	0.0988	0.0394	1.29e-07	4.15e-06	0.191	0.494	0.1	5.91e-07
0.731	213	228	0	0.00518	0.0181	0.0164	0.0833	0.00911	0.433	0.0963	0.13	9.41e-05

>peak_7087::6:91825246-91825816 (570 bp)
# Score	Start	End	dbcorrdb__MEF2A__ENCSR000BNV_1__m1	yetfasco__YPL089C_419	hocomoco__MEF2D_MOUSE.H11MO.0.A	hocomoco__MEF2D_HUMAN.H11MO.0.A	cisbp__M1884	cisbp__M6340	hocomoco__MEF2C_HUMAN.H11MO.0.A	cisbp__M4467	homer__DCYAAAAATAGM_Mef2c	cisbp__M4675
8.52	155	238	0.202	0.0903	0.131	0.864	0.148	0.442	0.153	0.104	0.0933	0.16
4.47	449	469	0.173	0.00531	0.228	0.134	0.206	0.253	0.0285	0.0316	0.0277	0.00341

>peak_7199::6:113348660-113349716 (1056 bp)
# Score	Start	End	dbcorrdb__MEF2A__ENCSR000BNV_1__m1	yetfasco__YPL089C_419	hocomoco__MEF2D_MOUSE.H11MO.0.A	hocomoco__MEF2D_HUMAN.H11MO.0.A	cisbp__M1884	cisbp__M6340	hocomoco__MEF2C_HUMAN.H11MO.0.A	cisbp__M4467	homer__DCYAAAAATAGM_Mef2c	cisbp__M4675
7.83	701	721	0.149	0.0148	0.191	0.0721	0.258	0.189	0.0741	0.101	0.027	0.00897
0.443	570	589	0.209	0.116	0.0422	0.0308	0.000301	0.0704	0.0596	0.0508	0.0899	0.00307
0.281	671	685	0	0.00133	0.00744	0.104	1.52e-06	4.06e-06	0.261	0.106	0.0689	0.00026

>peak_7224::6:114621585-114621931 (346 bp)
# Score	Start	End	dbcorrdb__MEF2A__ENCSR000BNV_1__m1	yetfasco__YPL089C_419	hocomoco__MEF2D_MOUSE.H11MO.0.A	hocomoco__MEF2D_HUMAN.H11MO.0.A	cisbp__M1884	cisbp__M6340	hocomoco__MEF2C_HUMAN.H11MO.0.A	cisbp__M4467	homer__DCYAAAAATAGM_Mef2c	cisbp__M4675
7.99	151	256	0.14	0.126	0.197	0.172	0.277	0.252	0.354	0.693	0.212	0.0734
0.489	18	32	0	0.0421	0.0434	0.0192	1.88e-05	0.000168	0.166	0.204	0.172	2.14e-05

>peak_7375::7:2904473-2905956 (1483 bp)
# Score	Start	End	dbcorrdb__MEF2A__ENCSR000BNV_1__m1	yetfasco__YPL089C_419	hocomoco__MEF2D_MOUSE.H11MO.0.A	hocomoco__MEF2D_HUMAN.H11MO.0.A	cisbp__M1884	cisbp__M6340	hocomoco__MEF2C_HUMAN.H11MO.0.A	cisbp__M4467	homer__DCYAAAAATAGM_Mef2c	cisbp__M4675
5.24	588	608	0.174	0.000246	0.0691	0.0503	0.084	0.000358	0.197	0.405	0.138	4.66e-06
3.15	1153	1168	0	0.00196	0.0164	0.135	0.0406	0.000141	0.239	0.505	0.198	0.00011
0.0551	445	459	0	9.56e-05	0.0292	0.0136	0.000508	2.61e-05	0.145	0.087	0.127	2.74e-07

>peak_7376::7:2917810-2918187 (377 bp)
# Score	Start	End	dbcorrdb__MEF2A__ENCSR000BNV_1__m1	yetfasco__YPL089C_419	hocomoco__MEF2D_MOUSE.H11MO.0.A	hocomoco__MEF2D_HUMAN.H11MO.0.A	cisbp__M1884	cisbp__M6340	hocomoco__MEF2C_HUMAN.H11MO.0.A	cisbp__M4467	homer__DCYAAAAATAGM_Mef2c	cisbp__M4675
7.34	78	224	0.306	0.904	0.0777	0.0683	0.0489	0.0882	0.113	0.442	0.177	1.23

>peak_7405::7:4109244-4109841 (597 bp)
# Score	Start	End	dbcorrdb__MEF2A__ENCSR000BNV_1__m1	yetfasco__YPL089C_419	hocomoco__MEF2D_MOUSE.H11MO.0.A	hocomoco__MEF2D_HUMAN.H11MO.0.A	cisbp__M1884	cisbp__M6340	hocomoco__MEF2C_HUMAN.H11MO.0.A	cisbp__M4467	homer__DCYAAAAATAGM_Mef2c	cisbp__M4675
8.64	195	209	0	0.119	0.0979	0.301	0.0483	0.307	0.0812	1.96e-05	0.0751	0.0753
1.62	468	483	0	0.002	0.229	0.115	0.0243	0.277	0.119	0.0866	0.102	0.000581

>peak_7438::7:4656342-4657026 (684 bp)
# Score	Start	End	dbcorrdb__MEF2A__ENCSR000BNV_1__m1	yetfasco__YPL089C_419	hocomoco__MEF2D_MOUSE.H11MO.0.A	hocomoco__MEF2D_HUMAN.H11MO.0.A	cisbp__M1884	cisbp__M6340	hocomoco__MEF2C_HUMAN.H11MO.0.A	cisbp__M4467	homer__DCYAAAAATAGM_Mef2c	cisbp__M4675
6.58	296	316	0.157	0.0546	0.139	0.192	0.061	0.0201	0.128	0.125	0.0795	0.109
0.482	169	182	0	0.453	6.92e-06	0.0223	0	0.00242	0.0267	0	0.174	0.00949

>peak_7487::7:5000020-5000494 (474 bp)
# Score	Start	End	dbcorrdb__MEF2A__ENCSR000BNV_1__m1	yetfasco__YPL089C_419	hocomoco__MEF2D_MOUSE.H11MO.0.A	hocomoco__MEF2D_HUMAN.H11MO.0.A	cisbp__M1884	cisbp__M6340	hocomoco__MEF2C_HUMAN.H11MO.0.A	cisbp__M4467	homer__DCYAAAAATAGM_Mef2c	cisbp__M4675
8.86	236	285	0.0435	0.462	0.207	0.122	0.24	0.111	0.168	0.444	0.128	0.337

>peak_7537::7:6352866-6353364 (498 bp)
# Score	Start	End	dbcorrdb__MEF2A__ENCSR000BNV_1__m1	yetfasco__YPL089C_419	hocomoco__MEF2D_MOUSE.H11MO.0.A	hocomoco__MEF2D_HUMAN.H11MO.0.A	cisbp__M1884	cisbp__M6340	hocomoco__MEF2C_HUMAN.H11MO.0.A	cisbp__M4467	homer__DCYAAAAATAGM_Mef2c	cisbp__M4675
7.75	265	304	0.188	0.00296	0.0525	0.0858	0.126	0.000703	0.905	0.385	0.55	2.7e-05
0.665	77	96	0.0997	0.107	0.156	0.195	0.000231	0.0014	0.0198	0.0269	0.152	0.000869
0.0227	310	324	0	0.131	0.00335	0.0308	0.0246	0.0196	0.0957	0.0011	0.0656	0.00302

>peak_7538::7:6376279-6376587 (308 bp)
# Score	Start	End	dbcorrdb__MEF2A__ENCSR000BNV_1__m1	yetfasco__YPL089C_419	hocomoco__MEF2D_MOUSE.H11MO.0.A	hocomoco__MEF2D_HUMAN.H11MO.0.A	cisbp__M1884	cisbp__M6340	hocomoco__MEF2C_HUMAN.H11MO.0.A	cisbp__M4467	homer__DCYAAAAATAGM_Mef2c	cisbp__M4675
10.2	61	187	0.209	0.0127	0.324	0.362	0.322	0.304	0.473	0.353	0.313	0.041

>peak_7543::7:6447529-6448510 (981 bp)
# Score	Start	End	dbcorrdb__MEF2A__ENCSR000BNV_1__m1	yetfasco__YPL089C_419	hocomoco__MEF2D_MOUSE.H11MO.0.A	hocomoco__MEF2D_HUMAN.H11MO.0.A	cisbp__M1884	cisbp__M6340	hocomoco__MEF2C_HUMAN.H11MO.0.A	cisbp__M4467	homer__DCYAAAAATAGM_Mef2c	cisbp__M4675
5.59	800	816	0	0.151	0.122	0.167	0.0462	0.303	0.153	0.0569	0.0815	0.0075
1.25	227	247	0.24	0.00316	0.16	0.0719	0.108	0.000874	0.0398	0.0351	0.263	3.02e-06
1.25	148	168	0.354	0.00423	0.0219	0.113	0.039	0.000504	0.0733	0.174	0.152	0.000552

>peak_7650::7:12565786-12566865 (1079 bp)
# Score	Start	End	dbcorrdb__MEF2A__ENCSR000BNV_1__m1	yetfasco__YPL089C_419	hocomoco__MEF2D_MOUSE.H11MO.0.A	hocomoco__MEF2D_HUMAN.H11MO.0.A	cisbp__M1884	cisbp__M6340	hocomoco__MEF2C_HUMAN.H11MO.0.A	cisbp__M4467	homer__DCYAAAAATAGM_Mef2c	cisbp__M4675
4.91	587	602	0	0.0269	0.134	0.0765	0.271	0.0485	0.253	0.17	0.101	0.00894
2.64	729	746	0	0.33	0.0862	0.111	0.00598	0.152	0.0702	0.0338	0.272	0.0023
1.84	54	68	0	0.043	0.0426	0.0123	3.32e-06	0.000122	0.0962	0.53	0.352	6.24e-05

>peak_7840::7:18492441-18493068 (627 bp)
# Score	Start	End	dbcorrdb__MEF2A__ENCSR000BNV_1__m1	yetfasco__YPL089C_419	hocomoco__MEF2D_MOUSE.H11MO.0.A	hocomoco__MEF2D_HUMAN.H11MO.0.A	cisbp__M1884	cisbp__M6340	hocomoco__MEF2C_HUMAN.H11MO.0.A	cisbp__M4467	homer__DCYAAAAATAGM_Mef2c	cisbp__M4675
7.21	135	155	0.215	0.165	0.101	0.0718	0.142	0.14	0.0396	0.039	0.0326	0.123
0.533	533	542	0	0.811	0	0	0	0	0	0	0	0.00131

>peak_7977::7:21118198-21119078 (880 bp)
# Score	Start	End	dbcorrdb__MEF2A__ENCSR000BNV_1__m1	yetfasco__YPL089C_419	hocomoco__MEF2D_MOUSE.H11MO.0.A	hocomoco__MEF2D_HUMAN.H11MO.0.A	cisbp__M1884	cisbp__M6340	hocomoco__MEF2C_HUMAN.H11MO.0.A	cisbp__M4467	homer__DCYAAAAATAGM_Mef2c	cisbp__M4675
6.16	696	711	0	0.000471	0.133	0.165	0.135	0.0124	0.347	0.235	0.0805	0.00208
0.483	433	448	0	0.0233	0.0105	0.21	0.0171	0.00229	0.135	0.0898	0.16	0.00475

>peak_8309::7:45677608-45677840 (232 bp)
# Score	Start	End	dbcorrdb__MEF2A__ENCSR000BNV_1__m1	yetfasco__YPL089C_419	hocomoco__MEF2D_MOUSE.H11MO.0.A	hocomoco__MEF2D_HUMAN.H11MO.0.A	cisbp__M1884	cisbp__M6340	hocomoco__MEF2C_HUMAN.H11MO.0.A	cisbp__M4467	homer__DCYAAAAATAGM_Mef2c	cisbp__M4675
5.64	211	226	0	0.43	0.0447	0.0324	0.0396	0.0944	0.0223	0.0315	0.0206	0.462
1.1	23	37	0	0.0564	0.0569	0.141	0.00182	0.00736	0.153	0.365	0.0864	0.00101

>peak_8330::7:45994192-45995448 (1256 bp)
# Score	Start	End	dbcorrdb__MEF2A__ENCSR000BNV_1__m1	yetfasco__YPL089C_419	hocomoco__MEF2D_MOUSE.H11MO.0.A	hocomoco__MEF2D_HUMAN.H11MO.0.A	cisbp__M1884	cisbp__M6340	hocomoco__MEF2C_HUMAN.H11MO.0.A	cisbp__M4467	homer__DCYAAAAATAGM_Mef2c	cisbp__M4675
8.37	825	845	0.217	0.017	0.345	0.0828	0.135	0.2	0.0301	0.0553	0.0155	0.011
2.48	518	538	0.191	0.00199	0.104	0.246	0.125	0.00271	0.0848	0.191	0.0797	0.00793
0.888	943	957	0	0.00137	0.047	0.24	3.63e-08	5.16e-07	0.136	0.0642	0.329	0.000227
0.0317	594	609	0	0.117	0.00888	0.0195	0.00751	0.038	0.0242	0.0107	0.0576	0.116
0.0254	212	226	0	0.0148	0.0161	0.0158	0.000658	0.000822	0.0843	0.176	0.0731	0.000632

>peak_8364::7:49284209-49284577 (368 bp)
# Score	Start	End	dbcorrdb__MEF2A__ENCSR000BNV_1__m1	yetfasco__YPL089C_419	hocomoco__MEF2D_MOUSE.H11MO.0.A	hocomoco__MEF2D_HUMAN.H11MO.0.A	cisbp__M1884	cisbp__M6340	hocomoco__MEF2C_HUMAN.H11MO.0.A	cisbp__M4467	homer__DCYAAAAATAGM_Mef2c	cisbp__M4675
2.59	156	176	0.364	0.0673	0.0592	0.0104	0.0724	0.201	0.0392	0.032	0.214	0.00572
0.153	228	243	0	0.0337	0.00677	0.00688	0.0284	0.00786	0.0676	0.13	0.118	0.0739

>peak_8376::7:49357524-49359169 (1645 bp)
# Score	Start	End	dbcorrdb__MEF2A__ENCSR000BNV_1__m1	yetfasco__YPL089C_419	hocomoco__MEF2D_MOUSE.H11MO.0.A	hocomoco__MEF2D_HUMAN.H11MO.0.A	cisbp__M1884	cisbp__M6340	hocomoco__MEF2C_HUMAN.H11MO.0.A	cisbp__M4467	homer__DCYAAAAATAGM_Mef2c	cisbp__M4675
7.69	699	714	0	0.0104	0.279	0.103	0.349	0.191	0.0769	0.0718	0.0311	0.00631
3.69	949	958	0	0.279	0	0	0	0	0	0	0	1.34
1.55	513	528	0	0.0351	0.514	0.131	0.0382	0.114	0.0485	0.01	0.0795	0.0263
0.767	56	70	0	0.00925	0.0508	0.0739	5.01e-05	0.000552	0.0854	0.124	0.456	0.00035
0.457	1313	1328	0	8.47e-05	0.0669	0.0691	0.0357	0.000149	0.102	0.0944	0.279	9.54e-06

>peak_8451::7:51415762-51416812 (1050 bp)
# Score	Start	End	dbcorrdb__MEF2A__ENCSR000BNV_1__m1	yetfasco__YPL089C_419	hocomoco__MEF2D_MOUSE.H11MO.0.A	hocomoco__MEF2D_HUMAN.H11MO.0.A	cisbp__M1884	cisbp__M6340	hocomoco__MEF2C_HUMAN.H11MO.0.A	cisbp__M4467	homer__DCYAAAAATAGM_Mef2c	cisbp__M4675
4.08	611	626	0	0.374	0.0707	0.0356	0.136	0.0902	0.0417	0.0616	0.0227	0.271
0.139	129	144	0	0.000105	0.0337	0.0268	0.0798	0.000213	0.0793	0.111	0.137	5.67e-06

>peak_8465::7:51545631-51546024 (393 bp)
# Score	Start	End	dbcorrdb__MEF2A__ENCSR000BNV_1__m1	yetfasco__YPL089C_419	hocomoco__MEF2D_MOUSE.H11MO.0.A	hocomoco__MEF2D_HUMAN.H11MO.0.A	cisbp__M1884	cisbp__M6340	hocomoco__MEF2C_HUMAN.H11MO.0.A	cisbp__M4467	homer__DCYAAAAATAGM_Mef2c	cisbp__M4675
5.6	149	184	0.164	0.388	0.333	0.178	0.0965	0.13	0.224	0.125	0.376	0.00383

>peak_8528::7:54088388-54089623 (1235 bp)
# Score	Start	End	dbcorrdb__MEF2A__ENCSR000BNV_1__m1	yetfasco__YPL089C_419	hocomoco__MEF2D_MOUSE.H11MO.0.A	hocomoco__MEF2D_HUMAN.H11MO.0.A	cisbp__M1884	cisbp__M6340	hocomoco__MEF2C_HUMAN.H11MO.0.A	cisbp__M4467	homer__DCYAAAAATAGM_Mef2c	cisbp__M4675
5.55	143	158	0	0.118	0.0455	0.19	0.0981	0.259	0.0379	0.038	0.0223	0.289

>peak_8532::7:54117835-54118300 (465 bp)
# Score	Start	End	dbcorrdb__MEF2A__ENCSR000BNV_1__m1	yetfasco__YPL089C_419	hocomoco__MEF2D_MOUSE.H11MO.0.A	hocomoco__MEF2D_HUMAN.H11MO.0.A	cisbp__M1884	cisbp__M6340	hocomoco__MEF2C_HUMAN.H11MO.0.A	cisbp__M4467	homer__DCYAAAAATAGM_Mef2c	cisbp__M4675
3.86	46	61	0	0.0258	0.295	0.0706	0.0281	0.704	0.0318	0.0517	0.0222	0.000863

>peak_8534::7:54122706-54123296 (590 bp)
# Score	Start	End	dbcorrdb__MEF2A__ENCSR000BNV_1__m1	yetfasco__YPL089C_419	hocomoco__MEF2D_MOUSE.H11MO.0.A	hocomoco__MEF2D_HUMAN.H11MO.0.A	cisbp__M1884	cisbp__M6340	hocomoco__MEF2C_HUMAN.H11MO.0.A	cisbp__M4467	homer__DCYAAAAATAGM_Mef2c	cisbp__M4675
5.2	27	66	0.235	0.201	0.229	0.0956	0.17	0.361	0.0738	0.0882	0.0784	0.0963
0.445	506	521	0	0.252	0.0229	0.0341	0.0108	0.266	0.00529	0.00597	0.0284	0.0298
0.358	276	291	0	0.00075	0.0334	0.0284	0.0625	0.00172	0.223	0.0849	0.162	4.26e-05
0.0714	225	239	0	0.000293	0.00748	0.0194	5.96e-07	5.16e-05	0.0556	0.122	0.215	0.00069

>peak_8571::7:60235403-60236201 (798 bp)
# Score	Start	End	dbcorrdb__MEF2A__ENCSR000BNV_1__m1	yetfasco__YPL089C_419	hocomoco__MEF2D_MOUSE.H11MO.0.A	hocomoco__MEF2D_HUMAN.H11MO.0.A	cisbp__M1884	cisbp__M6340	hocomoco__MEF2C_HUMAN.H11MO.0.A	cisbp__M4467	homer__DCYAAAAATAGM_Mef2c	cisbp__M4675
3.76	519	534	0	0.0209	0.133	0.0505	0.148	0.000757	0.403	0.226	0.126	1.22e-05
1.18	227	247	0.154	0.0187	0.0788	0.0297	0.1	0.00829	0.216	0.117	0.17	0.000182

>peak_8589::7:60676908-60677549 (641 bp)
# Score	Start	End	dbcorrdb__MEF2A__ENCSR000BNV_1__m1	yetfasco__YPL089C_419	hocomoco__MEF2D_MOUSE.H11MO.0.A	hocomoco__MEF2D_HUMAN.H11MO.0.A	cisbp__M1884	cisbp__M6340	hocomoco__MEF2C_HUMAN.H11MO.0.A	cisbp__M4467	homer__DCYAAAAATAGM_Mef2c	cisbp__M4675
4.43	344	359	0	0.0747	0.352	0.109	0.0211	0.501	0.0328	0.0407	0.0316	0.00245
0.225	412	427	0	4.02e-05	0.0284	0.0157	0.00483	3.96e-05	0.0818	0.371	0.056	5.59e-08
0.117	159	168	0	0.397	0	0	0	0	0	0	0	0.00135

>peak_8603::7:61027283-61028284 (1001 bp)
# Score	Start	End	dbcorrdb__MEF2A__ENCSR000BNV_1__m1	yetfasco__YPL089C_419	hocomoco__MEF2D_MOUSE.H11MO.0.A	hocomoco__MEF2D_HUMAN.H11MO.0.A	cisbp__M1884	cisbp__M6340	hocomoco__MEF2C_HUMAN.H11MO.0.A	cisbp__M4467	homer__DCYAAAAATAGM_Mef2c	cisbp__M4675
7.52	77	97	0.156	0.00708	0.19	0.0911	0.185	0.158	0.113	0.0847	0.0422	0.0442
4.78	793	828	0.0991	0.113	0.116	0.129	0.104	0.819	0.0697	0.0515	0.1	0.246
3.93	354	369	0	0.0257	0.476	0.13	0.139	0.0576	0.106	0.0525	0.13	0.00233
1.66	246	260	0	0.00015	0.0596	0.0779	4.18e-09	5.46e-05	0.208	0.202	0.465	1.01e-06

>peak_8610::7:61124789-61125565 (776 bp)
# Score	Start	End	dbcorrdb__MEF2A__ENCSR000BNV_1__m1	yetfasco__YPL089C_419	hocomoco__MEF2D_MOUSE.H11MO.0.A	hocomoco__MEF2D_HUMAN.H11MO.0.A	cisbp__M1884	cisbp__M6340	hocomoco__MEF2C_HUMAN.H11MO.0.A	cisbp__M4467	homer__DCYAAAAATAGM_Mef2c	cisbp__M4675
8.75	333	353	0.268	0.0262	0.25	0.102	0.106	0.223	0.0361	0.0504	0.0189	0.0169

>peak_8612::7:61144823-61145507 (684 bp)
# Score	Start	End	dbcorrdb__MEF2A__ENCSR000BNV_1__m1	yetfasco__YPL089C_419	hocomoco__MEF2D_MOUSE.H11MO.0.A	hocomoco__MEF2D_HUMAN.H11MO.0.A	cisbp__M1884	cisbp__M6340	hocomoco__MEF2C_HUMAN.H11MO.0.A	cisbp__M4467	homer__DCYAAAAATAGM_Mef2c	cisbp__M4675
6.58	517	623	0.214	0.0751	0.181	0.319	0.189	0.362	0.146	0.224	0.139	0.321

>peak_8625::7:61598023-61598624 (601 bp)
# Score	Start	End	dbcorrdb__MEF2A__ENCSR000BNV_1__m1	yetfasco__YPL089C_419	hocomoco__MEF2D_MOUSE.H11MO.0.A	hocomoco__MEF2D_HUMAN.H11MO.0.A	cisbp__M1884	cisbp__M6340	hocomoco__MEF2C_HUMAN.H11MO.0.A	cisbp__M4467	homer__DCYAAAAATAGM_Mef2c	cisbp__M4675
6.78	338	353	0	0.493	0.0336	0.0292	0.0512	0.079	0.0245	0.023	0.0827	0.351

>peak_8642::7:61982240-61982848 (608 bp)
# Score	Start	End	dbcorrdb__MEF2A__ENCSR000BNV_1__m1	yetfasco__YPL089C_419	hocomoco__MEF2D_MOUSE.H11MO.0.A	hocomoco__MEF2D_HUMAN.H11MO.0.A	cisbp__M1884	cisbp__M6340	hocomoco__MEF2C_HUMAN.H11MO.0.A	cisbp__M4467	homer__DCYAAAAATAGM_Mef2c	cisbp__M4675
7.4	274	367	0.2	0.423	0.362	0.237	0.119	0.311	0.322	0.45	0.476	0.159

>peak_8643::7:61984809-61985985 (1176 bp)
# Score	Start	End	dbcorrdb__MEF2A__ENCSR000BNV_1__m1	yetfasco__YPL089C_419	hocomoco__MEF2D_MOUSE.H11MO.0.A	hocomoco__MEF2D_HUMAN.H11MO.0.A	cisbp__M1884	cisbp__M6340	hocomoco__MEF2C_HUMAN.H11MO.0.A	cisbp__M4467	homer__DCYAAAAATAGM_Mef2c	cisbp__M4675
3.21	588	608	0.206	0.123	0.273	0.0866	0.0818	0.149	0.0329	0.0493	0.0547	0.00346
0.356	485	502	0	0.0132	0.0681	0.0479	0.0595	0.016	0.101	0.121	0.184	0.000324
0.206	652	672	0.201	2.14e-05	0.0124	0.00826	0.0287	2.8e-05	0.0469	0.215	0.083	4.96e-08

>peak_8680::7:62480104-62480656 (552 bp)
# Score	Start	End	dbcorrdb__MEF2A__ENCSR000BNV_1__m1	yetfasco__YPL089C_419	hocomoco__MEF2D_MOUSE.H11MO.0.A	hocomoco__MEF2D_HUMAN.H11MO.0.A	cisbp__M1884	cisbp__M6340	hocomoco__MEF2C_HUMAN.H11MO.0.A	cisbp__M4467	homer__DCYAAAAATAGM_Mef2c	cisbp__M4675
16.7	44	232	0.731	0.0488	0.755	0.292	0.595	0.256	0.276	0.256	0.169	0.0267
0.309	512	526	0	0.00281	0.0269	0.02	6.37e-06	9.21e-06	0.192	0.208	0.113	2.57e-06
0.152	382	396	0	0.000312	0.0216	0.027	4.83e-08	2.41e-06	0.0391	0.243	0.145	7.53e-06

>peak_8704::7:65504967-65505318 (351 bp)
# Score	Start	End	dbcorrdb__MEF2A__ENCSR000BNV_1__m1	yetfasco__YPL089C_419	hocomoco__MEF2D_MOUSE.H11MO.0.A	hocomoco__MEF2D_HUMAN.H11MO.0.A	cisbp__M1884	cisbp__M6340	hocomoco__MEF2C_HUMAN.H11MO.0.A	cisbp__M4467	homer__DCYAAAAATAGM_Mef2c	cisbp__M4675
4.9	77	92	0	0.0284	0.305	0.0774	0.185	0.0411	0.167	0.214	0.0774	0.000562

>peak_8721::7:67578314-67578836 (522 bp)
# Score	Start	End	dbcorrdb__MEF2A__ENCSR000BNV_1__m1	yetfasco__YPL089C_419	hocomoco__MEF2D_MOUSE.H11MO.0.A	hocomoco__MEF2D_HUMAN.H11MO.0.A	cisbp__M1884	cisbp__M6340	hocomoco__MEF2C_HUMAN.H11MO.0.A	cisbp__M4467	homer__DCYAAAAATAGM_Mef2c	cisbp__M4675
3.77	363	378	0	0.0145	0.0687	0.00988	0.0877	0.0578	0.0843	0.115	0.0875	0.656
0.0337	396	408	0	0.000141	0	0.0355	0	0	0.0841	0	0.241	1.03e-07

>peak_8729::7:69199012-69199387 (375 bp)
# Score	Start	End	dbcorrdb__MEF2A__ENCSR000BNV_1__m1	yetfasco__YPL089C_419	hocomoco__MEF2D_MOUSE.H11MO.0.A	hocomoco__MEF2D_HUMAN.H11MO.0.A	cisbp__M1884	cisbp__M6340	hocomoco__MEF2C_HUMAN.H11MO.0.A	cisbp__M4467	homer__DCYAAAAATAGM_Mef2c	cisbp__M4675
5.53	190	210	0.204	0.000125	0.0814	0.0588	0.058	0.000155	0.246	0.35	0.114	2.37e-06

>peak_8812::7:89663239-89663584 (345 bp)
# Score	Start	End	dbcorrdb__MEF2A__ENCSR000BNV_1__m1	yetfasco__YPL089C_419	hocomoco__MEF2D_MOUSE.H11MO.0.A	hocomoco__MEF2D_HUMAN.H11MO.0.A	cisbp__M1884	cisbp__M6340	hocomoco__MEF2C_HUMAN.H11MO.0.A	cisbp__M4467	homer__DCYAAAAATAGM_Mef2c	cisbp__M4675
5.55	229	244	0	0.00164	0.157	0.238	0.0711	0.00197	0.275	0.126	0.233	0.000964
0.109	211	223	0	0.377	0	0.00575	0	0	0.0381	0	0.0213	0.000304

>peak_8890::7:106266478-106266904 (426 bp)
# Score	Start	End	dbcorrdb__MEF2A__ENCSR000BNV_1__m1	yetfasco__YPL089C_419	hocomoco__MEF2D_MOUSE.H11MO.0.A	hocomoco__MEF2D_HUMAN.H11MO.0.A	cisbp__M1884	cisbp__M6340	hocomoco__MEF2C_HUMAN.H11MO.0.A	cisbp__M4467	homer__DCYAAAAATAGM_Mef2c	cisbp__M4675
4.25	343	358	0	0.00665	0.434	0.134	0.094	0.064	0.169	0.109	0.0964	0.00417
0.477	232	246	0	0.472	0.0391	0.109	0.000544	0.000492	0.015	0.0352	0.0244	0.000805

>peak_8928::8:694499-694917 (418 bp)
# Score	Start	End	dbcorrdb__MEF2A__ENCSR000BNV_1__m1	yetfasco__YPL089C_419	hocomoco__MEF2D_MOUSE.H11MO.0.A	hocomoco__MEF2D_HUMAN.H11MO.0.A	cisbp__M1884	cisbp__M6340	hocomoco__MEF2C_HUMAN.H11MO.0.A	cisbp__M4467	homer__DCYAAAAATAGM_Mef2c	cisbp__M4675
2.43	291	311	0.27	2.6e-05	0.0696	0.0298	0.0824	4.26e-05	0.192	0.349	0.0718	2.55e-07
1.09	393	408	0	0.146	0.0733	0.0265	0.0102	0.0353	0.113	0.313	0.142	0.000584
0.663	88	103	0	0.00527	0.053	0.0274	0.0609	0.189	0.107	0.0908	0.149	0.0302

>peak_8930::8:702058-702914 (856 bp)
# Score	Start	End	dbcorrdb__MEF2A__ENCSR000BNV_1__m1	yetfasco__YPL089C_419	hocomoco__MEF2D_MOUSE.H11MO.0.A	hocomoco__MEF2D_HUMAN.H11MO.0.A	cisbp__M1884	cisbp__M6340	hocomoco__MEF2C_HUMAN.H11MO.0.A	cisbp__M4467	homer__DCYAAAAATAGM_Mef2c	cisbp__M4675
4.94	518	538	0.474	0.0227	0.102	0.12	0.0632	0.00449	0.0864	0.192	0.0645	0.000837
1.93	177	214	0.17	0.0476	0.104	0.131	0.127	0.0892	0.364	0.24	0.385	0.0135
1.73	408	425	0	0.436	0.0375	0.0598	0.0976	0.0609	0.0604	0.0756	0.159	0.0145

>peak_8996::8:8812153-8812583 (430 bp)
# Score	Start	End	dbcorrdb__MEF2A__ENCSR000BNV_1__m1	yetfasco__YPL089C_419	hocomoco__MEF2D_MOUSE.H11MO.0.A	hocomoco__MEF2D_HUMAN.H11MO.0.A	cisbp__M1884	cisbp__M6340	hocomoco__MEF2C_HUMAN.H11MO.0.A	cisbp__M4467	homer__DCYAAAAATAGM_Mef2c	cisbp__M4675
5.69	87	102	0	0.00605	0.16	0.0513	0.433	0.0151	0.23	0.159	0.0768	0.00144
0.515	386	398	0	0.146	0	0.00884	0	0	0.0198	0	0.0949	0.402

>peak_9194::8:43815550-43816116 (566 bp)
# Score	Start	End	dbcorrdb__MEF2A__ENCSR000BNV_1__m1	yetfasco__YPL089C_419	hocomoco__MEF2D_MOUSE.H11MO.0.A	hocomoco__MEF2D_HUMAN.H11MO.0.A	cisbp__M1884	cisbp__M6340	hocomoco__MEF2C_HUMAN.H11MO.0.A	cisbp__M4467	homer__DCYAAAAATAGM_Mef2c	cisbp__M4675
3.49	101	121	0.376	0.0445	0.2	0.106	0.0462	0.0381	0.142	0.0478	0.0699	0.0152

>peak_9198::8:44402304-44402912 (608 bp)
# Score	Start	End	dbcorrdb__MEF2A__ENCSR000BNV_1__m1	yetfasco__YPL089C_419	hocomoco__MEF2D_MOUSE.H11MO.0.A	hocomoco__MEF2D_HUMAN.H11MO.0.A	cisbp__M1884	cisbp__M6340	hocomoco__MEF2C_HUMAN.H11MO.0.A	cisbp__M4467	homer__DCYAAAAATAGM_Mef2c	cisbp__M4675
6.5	447	462	0	0.00122	0.197	0.0989	0.385	0.0187	0.211	0.128	0.0788	0.000358
1.36	518	533	0	0.000291	0.00919	0.0179	0.0922	0.0104	0.615	0.168	0.101	0.000486

>peak_9210::8:45513874-45514340 (466 bp)
# Score	Start	End	dbcorrdb__MEF2A__ENCSR000BNV_1__m1	yetfasco__YPL089C_419	hocomoco__MEF2D_MOUSE.H11MO.0.A	hocomoco__MEF2D_HUMAN.H11MO.0.A	cisbp__M1884	cisbp__M6340	hocomoco__MEF2C_HUMAN.H11MO.0.A	cisbp__M4467	homer__DCYAAAAATAGM_Mef2c	cisbp__M4675
6.71	77	198	0.494	0.0157	0.143	0.363	0.233	0.00184	0.265	0.547	0.19	0.00132
2.06	402	411	0	0.0202	0	0	0	0	0	0	0	2.16
0.047	435	450	0	0.102	0.0317	0.0132	0.0126	0.165	0.0074	0.00541	0.0313	0.0439

>peak_9255::8:49142232-49142718 (486 bp)
# Score	Start	End	dbcorrdb__MEF2A__ENCSR000BNV_1__m1	yetfasco__YPL089C_419	hocomoco__MEF2D_MOUSE.H11MO.0.A	hocomoco__MEF2D_HUMAN.H11MO.0.A	cisbp__M1884	cisbp__M6340	hocomoco__MEF2C_HUMAN.H11MO.0.A	cisbp__M4467	homer__DCYAAAAATAGM_Mef2c	cisbp__M4675
6.09	58	209	0.0372	1.17	0.301	0.23	0.0415	0.19	0.363	0.31	0.147	0.637

>peak_9267::8:53168201-53168793 (592 bp)
# Score	Start	End	dbcorrdb__MEF2A__ENCSR000BNV_1__m1	yetfasco__YPL089C_419	hocomoco__MEF2D_MOUSE.H11MO.0.A	hocomoco__MEF2D_HUMAN.H11MO.0.A	cisbp__M1884	cisbp__M6340	hocomoco__MEF2C_HUMAN.H11MO.0.A	cisbp__M4467	homer__DCYAAAAATAGM_Mef2c	cisbp__M4675
4.28	171	191	0.261	0.0456	0.118	0.057	0.0673	0.159	0.059	0.0251	0.0235	0.267
1.8	359	374	0	0.0832	0.0268	0.0323	0.0409	0.899	0.0235	0.0319	0.0602	0.0107
0.652	58	73	0	0.01	0.138	0.0438	0.0252	0.0185	0.162	0.178	0.14	0.000351

>peak_9282::8:55956706-55957914 (1208 bp)
# Score	Start	End	dbcorrdb__MEF2A__ENCSR000BNV_1__m1	yetfasco__YPL089C_419	hocomoco__MEF2D_MOUSE.H11MO.0.A	hocomoco__MEF2D_HUMAN.H11MO.0.A	cisbp__M1884	cisbp__M6340	hocomoco__MEF2C_HUMAN.H11MO.0.A	cisbp__M4467	homer__DCYAAAAATAGM_Mef2c	cisbp__M4675
4.18	525	545	0.185	0.00805	0.182	0.134	0.208	0.207	0.0538	0.044	0.0529	0.000771
2.84	247	262	0	0.00591	0.115	0.21	0.333	0.055	0.152	0.0683	0.123	3.17e-05
0.42	700	716	0	0.34	0.0342	0.0852	0.00472	0.0459	0.0542	0.0264	0.0343	0.0278
0.3	468	483	0	0.0879	0.00295	0.0247	0.0221	0.0247	0.0797	0.0422	0.258	0.0257

>peak_9294::8:57558344-57558757 (413 bp)
# Score	Start	End	dbcorrdb__MEF2A__ENCSR000BNV_1__m1	yetfasco__YPL089C_419	hocomoco__MEF2D_MOUSE.H11MO.0.A	hocomoco__MEF2D_HUMAN.H11MO.0.A	cisbp__M1884	cisbp__M6340	hocomoco__MEF2C_HUMAN.H11MO.0.A	cisbp__M4467	homer__DCYAAAAATAGM_Mef2c	cisbp__M4675
8.46	72	159	0.187	0.0306	0.203	0.276	0.228	0.349	0.42	0.189	0.284	0.0196

>peak_9389::8:62752376-62752999 (623 bp)
# Score	Start	End	dbcorrdb__MEF2A__ENCSR000BNV_1__m1	yetfasco__YPL089C_419	hocomoco__MEF2D_MOUSE.H11MO.0.A	hocomoco__MEF2D_HUMAN.H11MO.0.A	cisbp__M1884	cisbp__M6340	hocomoco__MEF2C_HUMAN.H11MO.0.A	cisbp__M4467	homer__DCYAAAAATAGM_Mef2c	cisbp__M4675
5.96	188	208	0.218	0.115	0.0775	0.104	0.0983	0.108	0.158	0.0529	0.0634	0.0684
3.59	442	462	0.198	0.000175	0.258	0.0745	0.0912	0.00381	0.215	0.149	0.0871	0.00013

>peak_9392::8:62775454-62776811 (1357 bp)
# Score	Start	End	dbcorrdb__MEF2A__ENCSR000BNV_1__m1	yetfasco__YPL089C_419	hocomoco__MEF2D_MOUSE.H11MO.0.A	hocomoco__MEF2D_HUMAN.H11MO.0.A	cisbp__M1884	cisbp__M6340	hocomoco__MEF2C_HUMAN.H11MO.0.A	cisbp__M4467	homer__DCYAAAAATAGM_Mef2c	cisbp__M4675
3.68	1316	1336	0.274	0.024	0.0476	0.0371	0.185	0.00994	0.184	0.263	0.0618	0.00139

>peak_9450::8:69055233-69055880 (647 bp)
# Score	Start	End	dbcorrdb__MEF2A__ENCSR000BNV_1__m1	yetfasco__YPL089C_419	hocomoco__MEF2D_MOUSE.H11MO.0.A	hocomoco__MEF2D_HUMAN.H11MO.0.A	cisbp__M1884	cisbp__M6340	hocomoco__MEF2C_HUMAN.H11MO.0.A	cisbp__M4467	homer__DCYAAAAATAGM_Mef2c	cisbp__M4675
6.26	32	118	0.0989	0.751	0.342	0.171	0.242	0.346	0.164	0.0852	0.185	0.0181

>peak_9476::8:69964307-69965285 (978 bp)
# Score	Start	End	dbcorrdb__MEF2A__ENCSR000BNV_1__m1	yetfasco__YPL089C_419	hocomoco__MEF2D_MOUSE.H11MO.0.A	hocomoco__MEF2D_HUMAN.H11MO.0.A	cisbp__M1884	cisbp__M6340	hocomoco__MEF2C_HUMAN.H11MO.0.A	cisbp__M4467	homer__DCYAAAAATAGM_Mef2c	cisbp__M4675
6.36	585	605	0.3	0.00392	0.091	0.0439	0.0933	0.0564	0.164	0.149	0.0371	0.146
1.29	505	524	0.309	0.019	0.00821	0.167	6.74e-05	7.11e-06	0.127	0.124	0.176	0.000135
0.532	196	211	0	0.00135	0.0068	0.027	0.0541	0.00042	0.0529	0.23	0.33	4.61e-06

>peak_9529::8:75154076-75154636 (560 bp)
# Score	Start	End	dbcorrdb__MEF2A__ENCSR000BNV_1__m1	yetfasco__YPL089C_419	hocomoco__MEF2D_MOUSE.H11MO.0.A	hocomoco__MEF2D_HUMAN.H11MO.0.A	cisbp__M1884	cisbp__M6340	hocomoco__MEF2C_HUMAN.H11MO.0.A	cisbp__M4467	homer__DCYAAAAATAGM_Mef2c	cisbp__M4675
6.8	329	349	0.367	8.41e-05	0.0961	0.0428	0.173	0.000322	0.167	0.224	0.0463	1.6e-06

>peak_9571::8:76408780-76409365 (585 bp)
# Score	Start	End	dbcorrdb__MEF2A__ENCSR000BNV_1__m1	yetfasco__YPL089C_419	hocomoco__MEF2D_MOUSE.H11MO.0.A	hocomoco__MEF2D_HUMAN.H11MO.0.A	cisbp__M1884	cisbp__M6340	hocomoco__MEF2C_HUMAN.H11MO.0.A	cisbp__M4467	homer__DCYAAAAATAGM_Mef2c	cisbp__M4675
4.27	301	316	0	0.00242	0.253	0.219	0.282	0.0308	0.149	0.076	0.0814	0.0015
3.4	549	569	0.444	0.101	0.0399	0.0318	0.189	0.047	0.0441	0.0868	0.116	0.00219
0.484	165	179	0	4.97e-05	0.0341	0.0346	5.59e-08	1.69e-06	0.258	0.214	0.114	3.81e-06
0.0922	77	91	0	0.0128	0.00479	0.00514	4.83e-07	6.64e-06	0.104	0.211	0.0949	0.000307
0.041	259	268	0	0.323	0	0	0	0	0	0	0	1.16e-05

>peak_9574::8:76475987-76476299 (312 bp)
# Score	Start	End	dbcorrdb__MEF2A__ENCSR000BNV_1__m1	yetfasco__YPL089C_419	hocomoco__MEF2D_MOUSE.H11MO.0.A	hocomoco__MEF2D_HUMAN.H11MO.0.A	cisbp__M1884	cisbp__M6340	hocomoco__MEF2C_HUMAN.H11MO.0.A	cisbp__M4467	homer__DCYAAAAATAGM_Mef2c	cisbp__M4675
7.99	196	211	0	0.0233	0.131	0.139	0.185	0.128	0.157	0.238	0.0339	0.0461
0.604	144	158	0	0.000107	0.0176	0.0961	4.23e-10	4.09e-08	0.169	0.0454	0.404	1.16e-06

>peak_9608::8:81045673-81046268 (595 bp)
# Score	Start	End	dbcorrdb__MEF2A__ENCSR000BNV_1__m1	yetfasco__YPL089C_419	hocomoco__MEF2D_MOUSE.H11MO.0.A	hocomoco__MEF2D_HUMAN.H11MO.0.A	cisbp__M1884	cisbp__M6340	hocomoco__MEF2C_HUMAN.H11MO.0.A	cisbp__M4467	homer__DCYAAAAATAGM_Mef2c	cisbp__M4675
3.93	537	552	0	0.0268	0.123	0.0661	0.199	0.448	0.0861	0.0605	0.101	0.00262
0.0251	361	371	0	0.00647	0	0	0	0	0	0	0	0.326

>peak_9609::8:81049902-81050421 (519 bp)
# Score	Start	End	dbcorrdb__MEF2A__ENCSR000BNV_1__m1	yetfasco__YPL089C_419	hocomoco__MEF2D_MOUSE.H11MO.0.A	hocomoco__MEF2D_HUMAN.H11MO.0.A	cisbp__M1884	cisbp__M6340	hocomoco__MEF2C_HUMAN.H11MO.0.A	cisbp__M4467	homer__DCYAAAAATAGM_Mef2c	cisbp__M4675
2.5	331	387	0.74	0.00434	0.182	0.0796	0.0274	0.00292	0.155	0.333	0.413	0.000478
0.0366	28	43	0	0.0173	0.0195	0.0626	0.0337	0.000749	0.0443	0.175	0.0506	0.00153

>peak_9618::8:81564518-81565136 (618 bp)
# Score	Start	End	dbcorrdb__MEF2A__ENCSR000BNV_1__m1	yetfasco__YPL089C_419	hocomoco__MEF2D_MOUSE.H11MO.0.A	hocomoco__MEF2D_HUMAN.H11MO.0.A	cisbp__M1884	cisbp__M6340	hocomoco__MEF2C_HUMAN.H11MO.0.A	cisbp__M4467	homer__DCYAAAAATAGM_Mef2c	cisbp__M4675
4.15	420	459	0.0475	0.0264	0.0703	0.152	0.107	0.0644	0.395	0.462	0.226	0.0583
0.771	530	550	0.29	0.00601	0.0244	0.0303	0.0241	0.000431	0.136	0.142	0.161	3.27e-06
0.0763	50	64	0	6.35e-06	0.0116	0.0075	2.28e-08	1.91e-07	0.0896	0.3	0.0296	8.76e-09

>peak_9668::8:86582029-86582311 (282 bp)
# Score	Start	End	dbcorrdb__MEF2A__ENCSR000BNV_1__m1	yetfasco__YPL089C_419	hocomoco__MEF2D_MOUSE.H11MO.0.A	hocomoco__MEF2D_HUMAN.H11MO.0.A	cisbp__M1884	cisbp__M6340	hocomoco__MEF2C_HUMAN.H11MO.0.A	cisbp__M4467	homer__DCYAAAAATAGM_Mef2c	cisbp__M4675
8.7	31	150	0.0464	0.111	0.316	0.707	0.575	0.191	0.551	0.302	0.314	0.0129

>peak_9838::8:102843486-102844054 (568 bp)
# Score	Start	End	dbcorrdb__MEF2A__ENCSR000BNV_1__m1	yetfasco__YPL089C_419	hocomoco__MEF2D_MOUSE.H11MO.0.A	hocomoco__MEF2D_HUMAN.H11MO.0.A	cisbp__M1884	cisbp__M6340	hocomoco__MEF2C_HUMAN.H11MO.0.A	cisbp__M4467	homer__DCYAAAAATAGM_Mef2c	cisbp__M4675
9.98	105	119	0	0.0386	0.411	0.122	0.222	0.148	0.0916	3.66e-06	0.0654	0.0233

>peak_9848::8:103407490-103408235 (745 bp)
# Score	Start	End	dbcorrdb__MEF2A__ENCSR000BNV_1__m1	yetfasco__YPL089C_419	hocomoco__MEF2D_MOUSE.H11MO.0.A	hocomoco__MEF2D_HUMAN.H11MO.0.A	cisbp__M1884	cisbp__M6340	hocomoco__MEF2C_HUMAN.H11MO.0.A	cisbp__M4467	homer__DCYAAAAATAGM_Mef2c	cisbp__M4675
4.76	381	417	0.000524	0.184	0.371	0.115	0.205	0.0685	0.215	0.123	0.33	0.0161
3.52	75	90	0	0.371	0.174	0.129	0.0456	0.299	0.0105	0.0141	0.0529	0.0109

>peak_9954::9:15136580-15137078 (498 bp)
# Score	Start	End	dbcorrdb__MEF2A__ENCSR000BNV_1__m1	yetfasco__YPL089C_419	hocomoco__MEF2D_MOUSE.H11MO.0.A	hocomoco__MEF2D_HUMAN.H11MO.0.A	cisbp__M1884	cisbp__M6340	hocomoco__MEF2C_HUMAN.H11MO.0.A	cisbp__M4467	homer__DCYAAAAATAGM_Mef2c	cisbp__M4675
5.14	329	344	0	0.0772	0.0818	0.0372	0.0943	0.289	0.0542	0.0931	0.0337	0.344

>peak_9981::9:22816971-22817595 (624 bp)
# Score	Start	End	dbcorrdb__MEF2A__ENCSR000BNV_1__m1	yetfasco__YPL089C_419	hocomoco__MEF2D_MOUSE.H11MO.0.A	hocomoco__MEF2D_HUMAN.H11MO.0.A	cisbp__M1884	cisbp__M6340	hocomoco__MEF2C_HUMAN.H11MO.0.A	cisbp__M4467	homer__DCYAAAAATAGM_Mef2c	cisbp__M4675
5.84	265	348	0.385	0.721	0.14	0.108	0.159	0.0731	0.404	0.408	0.293	0.493

>peak_10024::9:27942331-27943163 (832 bp)
# Score	Start	End	dbcorrdb__MEF2A__ENCSR000BNV_1__m1	yetfasco__YPL089C_419	hocomoco__MEF2D_MOUSE.H11MO.0.A	hocomoco__MEF2D_HUMAN.H11MO.0.A	cisbp__M1884	cisbp__M6340	hocomoco__MEF2C_HUMAN.H11MO.0.A	cisbp__M4467	homer__DCYAAAAATAGM_Mef2c	cisbp__M4675
8.34	251	287	0.312	0.00618	0.343	0.188	0.28	0.00425	0.414	0.372	0.236	7.45e-05
7.31	702	808	0.509	0.0985	0.324	0.317	0.403	0.619	0.318	0.298	0.285	0.00426
0.0262	5	19	0	0.00575	0.0932	0.107	0.000143	0.000803	0.051	0.0473	0.0711	0.000201

>peak_10044::9:32535764-32536306 (542 bp)
# Score	Start	End	dbcorrdb__MEF2A__ENCSR000BNV_1__m1	yetfasco__YPL089C_419	hocomoco__MEF2D_MOUSE.H11MO.0.A	hocomoco__MEF2D_HUMAN.H11MO.0.A	cisbp__M1884	cisbp__M6340	hocomoco__MEF2C_HUMAN.H11MO.0.A	cisbp__M4467	homer__DCYAAAAATAGM_Mef2c	cisbp__M4675
4.18	141	155	0	0.548	0.0357	0.0398	0.0533	0.0266	0.0232	0.00014	0.0746	0.387
3.94	394	414	0.214	0.00274	0.0851	0.222	0.128	0.0404	0.174	0.0893	0.113	0.0017
0.0124	1	16	0	0.0335	0.0248	0.00768	0.031	0.00166	0.0303	0.0801	0.181	0.00115

>peak_10103::9:38894767-38895010 (243 bp)
# Score	Start	End	dbcorrdb__MEF2A__ENCSR000BNV_1__m1	yetfasco__YPL089C_419	hocomoco__MEF2D_MOUSE.H11MO.0.A	hocomoco__MEF2D_HUMAN.H11MO.0.A	cisbp__M1884	cisbp__M6340	hocomoco__MEF2C_HUMAN.H11MO.0.A	cisbp__M4467	homer__DCYAAAAATAGM_Mef2c	cisbp__M4675
4.85	167	187	0.661	0.073	0.101	0.0332	0.0743	0.0496	0.0387	0.0885	0.0163	0.0551
0.164	194	209	0	0.117	0.0451	0.056	0.0266	0.112	0.014	0.0299	0.0471	0.0295

>peak_10133::9:40845580-40845937 (357 bp)
# Score	Start	End	dbcorrdb__MEF2A__ENCSR000BNV_1__m1	yetfasco__YPL089C_419	hocomoco__MEF2D_MOUSE.H11MO.0.A	hocomoco__MEF2D_HUMAN.H11MO.0.A	cisbp__M1884	cisbp__M6340	hocomoco__MEF2C_HUMAN.H11MO.0.A	cisbp__M4467	homer__DCYAAAAATAGM_Mef2c	cisbp__M4675
11.2	132	279	0.122	0.496	0.275	0.131	0.258	0.62	0.126	0.11	0.151	1.73

>peak_10163::9:42392194-42392606 (412 bp)
# Score	Start	End	dbcorrdb__MEF2A__ENCSR000BNV_1__m1	yetfasco__YPL089C_419	hocomoco__MEF2D_MOUSE.H11MO.0.A	hocomoco__MEF2D_HUMAN.H11MO.0.A	cisbp__M1884	cisbp__M6340	hocomoco__MEF2C_HUMAN.H11MO.0.A	cisbp__M4467	homer__DCYAAAAATAGM_Mef2c	cisbp__M4675
4.4	271	286	0	0.00425	0.08	0.0386	0.0334	0.00615	0.331	0.634	0.0869	6.32e-06

>peak_10181::9:44680205-44680686 (481 bp)
# Score	Start	End	dbcorrdb__MEF2A__ENCSR000BNV_1__m1	yetfasco__YPL089C_419	hocomoco__MEF2D_MOUSE.H11MO.0.A	hocomoco__MEF2D_HUMAN.H11MO.0.A	cisbp__M1884	cisbp__M6340	hocomoco__MEF2C_HUMAN.H11MO.0.A	cisbp__M4467	homer__DCYAAAAATAGM_Mef2c	cisbp__M4675
5.19	390	410	0.304	0.208	0.0288	0.0809	0.0565	0.0895	0.0618	0.0605	0.0392	0.155
2.02	112	127	0	0.0822	0.122	0.0507	0.0899	0.175	0.118	0.257	0.0679	0.0219

>peak_10183::9:44880289-44881341 (1052 bp)
# Score	Start	End	dbcorrdb__MEF2A__ENCSR000BNV_1__m1	yetfasco__YPL089C_419	hocomoco__MEF2D_MOUSE.H11MO.0.A	hocomoco__MEF2D_HUMAN.H11MO.0.A	cisbp__M1884	cisbp__M6340	hocomoco__MEF2C_HUMAN.H11MO.0.A	cisbp__M4467	homer__DCYAAAAATAGM_Mef2c	cisbp__M4675
6.19	154	169	0	0.00936	0.0541	0.0173	0.143	0.000768	0.122	0.72	0.171	2.79e-05
0.567	415	435	0.699	8.46e-05	0.00967	0.00313	0.0318	8.2e-05	0.0183	0.0605	0.0642	2.9e-06
0.292	390	404	0	0.00404	0.0229	0.0719	1.8e-06	0.00245	0.0833	0.169	0.19	0.00328

>peak_10188::9:49840010-49840364 (354 bp)
# Score	Start	End	dbcorrdb__MEF2A__ENCSR000BNV_1__m1	yetfasco__YPL089C_419	hocomoco__MEF2D_MOUSE.H11MO.0.A	hocomoco__MEF2D_HUMAN.H11MO.0.A	cisbp__M1884	cisbp__M6340	hocomoco__MEF2C_HUMAN.H11MO.0.A	cisbp__M4467	homer__DCYAAAAATAGM_Mef2c	cisbp__M4675
2.61	18	33	0	0.0322	0.048	0.0985	0.111	0.227	0.157	0.0368	0.102	0.216
2.13	149	164	0	0.0214	0.1	0.0275	0.0277	0.0149	0.233	0.507	0.143	4.91e-05
0.176	44	58	0	0.00011	0.0116	0.0087	1.86e-09	1.5e-05	0.192	0.114	0.159	2.94e-06

>peak_10271::9:63836013-63836235 (222 bp)
# Score	Start	End	dbcorrdb__MEF2A__ENCSR000BNV_1__m1	yetfasco__YPL089C_419	hocomoco__MEF2D_MOUSE.H11MO.0.A	hocomoco__MEF2D_HUMAN.H11MO.0.A	cisbp__M1884	cisbp__M6340	hocomoco__MEF2C_HUMAN.H11MO.0.A	cisbp__M4467	homer__DCYAAAAATAGM_Mef2c	cisbp__M4675
7.46	27	97	0.00491	0.74	0.139	0.438	0.125	0.138	0.0701	0.0485	0.104	0.433

>peak_10288::9:67852433-67852684 (251 bp)
# Score	Start	End	dbcorrdb__MEF2A__ENCSR000BNV_1__m1	yetfasco__YPL089C_419	hocomoco__MEF2D_MOUSE.H11MO.0.A	hocomoco__MEF2D_HUMAN.H11MO.0.A	cisbp__M1884	cisbp__M6340	hocomoco__MEF2C_HUMAN.H11MO.0.A	cisbp__M4467	homer__DCYAAAAATAGM_Mef2c	cisbp__M4675
5.27	96	195	0.122	0.283	0.0684	0.0765	0.0921	0.0493	0.314	0.484	0.134	0.804

>peak_10307::9:71116386-71116768 (382 bp)
# Score	Start	End	dbcorrdb__MEF2A__ENCSR000BNV_1__m1	yetfasco__YPL089C_419	hocomoco__MEF2D_MOUSE.H11MO.0.A	hocomoco__MEF2D_HUMAN.H11MO.0.A	cisbp__M1884	cisbp__M6340	hocomoco__MEF2C_HUMAN.H11MO.0.A	cisbp__M4467	homer__DCYAAAAATAGM_Mef2c	cisbp__M4675
3.62	231	251	0.17	0.208	0.173	0.0766	0.161	0.0846	0.0547	0.0501	0.0741	0.00497

>peak_10345::9:72968247-72968782 (535 bp)
# Score	Start	End	dbcorrdb__MEF2A__ENCSR000BNV_1__m1	yetfasco__YPL089C_419	hocomoco__MEF2D_MOUSE.H11MO.0.A	hocomoco__MEF2D_HUMAN.H11MO.0.A	cisbp__M1884	cisbp__M6340	hocomoco__MEF2C_HUMAN.H11MO.0.A	cisbp__M4467	homer__DCYAAAAATAGM_Mef2c	cisbp__M4675
4.65	423	438	0	0.00843	0.11	0.0515	0.0963	0.39	0.0444	0.0264	0.0316	0.38
2.32	229	244	0	0.521	0.0655	0.181	0.0134	0.0943	0.0483	0.0686	0.0622	0.0248

>peak_10390::9:77966670-77967157 (487 bp)
# Score	Start	End	dbcorrdb__MEF2A__ENCSR000BNV_1__m1	yetfasco__YPL089C_419	hocomoco__MEF2D_MOUSE.H11MO.0.A	hocomoco__MEF2D_HUMAN.H11MO.0.A	cisbp__M1884	cisbp__M6340	hocomoco__MEF2C_HUMAN.H11MO.0.A	cisbp__M4467	homer__DCYAAAAATAGM_Mef2c	cisbp__M4675
4.32	135	247	0.603	0.209	0.324	0.125	0.171	0.33	0.203	0.25	0.189	0.0104
0.379	23	42	0.194	0.00641	0.0266	0.0672	4.87e-05	0.000931	0.0802	0.174	0.103	0.000557

>peak_10509::9:89173711-89174562 (851 bp)
# Score	Start	End	dbcorrdb__MEF2A__ENCSR000BNV_1__m1	yetfasco__YPL089C_419	hocomoco__MEF2D_MOUSE.H11MO.0.A	hocomoco__MEF2D_HUMAN.H11MO.0.A	cisbp__M1884	cisbp__M6340	hocomoco__MEF2C_HUMAN.H11MO.0.A	cisbp__M4467	homer__DCYAAAAATAGM_Mef2c	cisbp__M4675
2.01	10	30	0.166	0.0278	0.0696	0.398	0.0772	0.0627	0.0781	0.0857	0.0514	0.00776
1.25	646	663	0	0.0134	0.123	0.0845	0.0567	0.314	0.111	0.1	0.0589	0.0349
0.0184	765	778	0	0.00986	0.192	0.047	0	1.17e-06	0.0651	0	0.0451	0.000387

>peak_10535::9:93453541-93453814 (273 bp)
# Score	Start	End	dbcorrdb__MEF2A__ENCSR000BNV_1__m1	yetfasco__YPL089C_419	hocomoco__MEF2D_MOUSE.H11MO.0.A	hocomoco__MEF2D_HUMAN.H11MO.0.A	cisbp__M1884	cisbp__M6340	hocomoco__MEF2C_HUMAN.H11MO.0.A	cisbp__M4467	homer__DCYAAAAATAGM_Mef2c	cisbp__M4675
6.27	129	144	0	0.000831	0.138	0.0495	0.362	0.0177	0.191	0.319	0.0524	0.000243
0.37	165	180	0	0.0012	0.0971	0.144	0.0358	0.00138	0.116	0.0387	0.159	0.000384

>peak_10544::9:93820778-93821192 (414 bp)
# Score	Start	End	dbcorrdb__MEF2A__ENCSR000BNV_1__m1	yetfasco__YPL089C_419	hocomoco__MEF2D_MOUSE.H11MO.0.A	hocomoco__MEF2D_HUMAN.H11MO.0.A	cisbp__M1884	cisbp__M6340	hocomoco__MEF2C_HUMAN.H11MO.0.A	cisbp__M4467	homer__DCYAAAAATAGM_Mef2c	cisbp__M4675
6.2	126	140	0	0.107	0.332	0.0954	0.12	0.351	0.0249	0.000429	0.0209	0.0708
0.65	215	230	0	0.201	0.0248	0.00958	0.012	0.202	0.015	0.00906	0.191	0.0603

>peak_10565::9:94608771-94609496 (725 bp)
# Score	Start	End	dbcorrdb__MEF2A__ENCSR000BNV_1__m1	yetfasco__YPL089C_419	hocomoco__MEF2D_MOUSE.H11MO.0.A	hocomoco__MEF2D_HUMAN.H11MO.0.A	cisbp__M1884	cisbp__M6340	hocomoco__MEF2C_HUMAN.H11MO.0.A	cisbp__M4467	homer__DCYAAAAATAGM_Mef2c	cisbp__M4675
8.32	91	106	0	0.0219	0.241	0.18	0.173	0.296	0.0876	0.0543	0.0471	0.00117
0.398	688	708	0.0696	0.0257	0.0264	0.0147	0.0255	0.204	0.0454	0.0192	0.25	0.00139

>peak_10640::9:99323898-99324331 (433 bp)
# Score	Start	End	dbcorrdb__MEF2A__ENCSR000BNV_1__m1	yetfasco__YPL089C_419	hocomoco__MEF2D_MOUSE.H11MO.0.A	hocomoco__MEF2D_HUMAN.H11MO.0.A	cisbp__M1884	cisbp__M6340	hocomoco__MEF2C_HUMAN.H11MO.0.A	cisbp__M4467	homer__DCYAAAAATAGM_Mef2c	cisbp__M4675
5.87	244	303	0.00617	0.678	0.121	0.202	0.106	0.259	0.0921	0.0838	0.133	0.247

>peak_10643::9:99392406-99393073 (667 bp)
# Score	Start	End	dbcorrdb__MEF2A__ENCSR000BNV_1__m1	yetfasco__YPL089C_419	hocomoco__MEF2D_MOUSE.H11MO.0.A	hocomoco__MEF2D_HUMAN.H11MO.0.A	cisbp__M1884	cisbp__M6340	hocomoco__MEF2C_HUMAN.H11MO.0.A	cisbp__M4467	homer__DCYAAAAATAGM_Mef2c	cisbp__M4675
2.3	408	423	0	0.359	0.129	0.0655	0.077	0.289	0.0254	0.0382	0.0453	0.0188
1.87	152	167	0	0.0194	0.139	0.134	0.149	0.0433	0.146	0.141	0.168	0.0257
0.695	257	272	0	0.0126	0.174	0.0697	0.0163	0.0652	0.14	0.192	0.0517	0.00724
0.366	486	500	0	0.000899	0.0497	0.0148	1.37e-06	0.0025	0.128	0.263	0.136	0.000857

>peak_10666::9:101433603-101433957 (354 bp)
# Score	Start	End	dbcorrdb__MEF2A__ENCSR000BNV_1__m1	yetfasco__YPL089C_419	hocomoco__MEF2D_MOUSE.H11MO.0.A	hocomoco__MEF2D_HUMAN.H11MO.0.A	cisbp__M1884	cisbp__M6340	hocomoco__MEF2C_HUMAN.H11MO.0.A	cisbp__M4467	homer__DCYAAAAATAGM_Mef2c	cisbp__M4675
8.72	199	259	0.0881	0.0922	0.443	0.27	0.276	0.0744	0.373	0.233	0.353	0.00166

>peak_10753::10:4262639-4263461 (822 bp)
# Score	Start	End	dbcorrdb__MEF2A__ENCSR000BNV_1__m1	yetfasco__YPL089C_419	hocomoco__MEF2D_MOUSE.H11MO.0.A	hocomoco__MEF2D_HUMAN.H11MO.0.A	cisbp__M1884	cisbp__M6340	hocomoco__MEF2C_HUMAN.H11MO.0.A	cisbp__M4467	homer__DCYAAAAATAGM_Mef2c	cisbp__M4675
5.77	198	300	0.451	0.042	0.15	0.14	0.308	0.141	0.227	0.388	0.698	0.165
1.64	97	112	0	0.00831	0.0143	0.0592	0.0535	0.00795	0.468	0.127	0.278	0.000298
1.38	649	664	0	0.00229	0.0678	0.0609	0.0363	0.00023	0.293	0.251	0.225	2.4e-06
0.436	408	428	0.184	0.0156	0.0246	0.0136	0.0259	0.0064	0.0989	0.12	0.199	0.00116
0.227	607	626	0.18	0.000591	0.0171	0.105	1.35e-07	1.77e-05	0.0592	0.148	0.0727	2.17e-05

>peak_10821::10:10685356-10685824 (468 bp)
# Score	Start	End	dbcorrdb__MEF2A__ENCSR000BNV_1__m1	yetfasco__YPL089C_419	hocomoco__MEF2D_MOUSE.H11MO.0.A	hocomoco__MEF2D_HUMAN.H11MO.0.A	cisbp__M1884	cisbp__M6340	hocomoco__MEF2C_HUMAN.H11MO.0.A	cisbp__M4467	homer__DCYAAAAATAGM_Mef2c	cisbp__M4675
6.08	260	404	0.827	0.124	0.375	0.406	0.323	0.141	0.709	0.49	0.799	0.118

>peak_10830::10:10817098-10818640 (1542 bp)
# Score	Start	End	dbcorrdb__MEF2A__ENCSR000BNV_1__m1	yetfasco__YPL089C_419	hocomoco__MEF2D_MOUSE.H11MO.0.A	hocomoco__MEF2D_HUMAN.H11MO.0.A	cisbp__M1884	cisbp__M6340	hocomoco__MEF2C_HUMAN.H11MO.0.A	cisbp__M4467	homer__DCYAAAAATAGM_Mef2c	cisbp__M4675
8.44	939	1028	0.216	0.408	0.622	0.413	0.16	0.637	0.295	0.206	0.236	0.0238
3.67	1206	1221	0	0.0506	0.0314	0.0764	0.0917	0.00553	0.48	0.116	0.282	2.95e-05
1.95	549	569	0.239	0.116	0.13	0.0702	0.0628	0.0929	0.0726	0.0883	0.0816	0.0277
0.421	706	729	0.087	0.00104	0.0219	0.00772	0.00082	7.15e-05	0.145	0.311	0.161	7.87e-06
0.325	164	178	0	0.00845	0.0235	0.0801	0.034	0.0631	0.162	6.09e-05	0.19	0.000945

>peak_10844::10:12018378-12018711 (333 bp)
# Score	Start	End	dbcorrdb__MEF2A__ENCSR000BNV_1__m1	yetfasco__YPL089C_419	hocomoco__MEF2D_MOUSE.H11MO.0.A	hocomoco__MEF2D_HUMAN.H11MO.0.A	cisbp__M1884	cisbp__M6340	hocomoco__MEF2C_HUMAN.H11MO.0.A	cisbp__M4467	homer__DCYAAAAATAGM_Mef2c	cisbp__M4675
9.64	70	212	0.0514	1.18	0.779	0.456	0.16	0.198	0.303	0.157	0.307	0.204

>peak_10889::10:14027855-14028426 (571 bp)
# Score	Start	End	dbcorrdb__MEF2A__ENCSR000BNV_1__m1	yetfasco__YPL089C_419	hocomoco__MEF2D_MOUSE.H11MO.0.A	hocomoco__MEF2D_HUMAN.H11MO.0.A	cisbp__M1884	cisbp__M6340	hocomoco__MEF2C_HUMAN.H11MO.0.A	cisbp__M4467	homer__DCYAAAAATAGM_Mef2c	cisbp__M4675
7.16	134	182	0.301	0.177	0.286	0.127	0.308	0.165	0.215	0.219	0.121	0.188
3.23	523	538	0	0.13	0.217	0.149	0.0219	0.422	0.0452	0.0742	0.0336	0.00414

>peak_10919::10:17026665-17026981 (316 bp)
# Score	Start	End	dbcorrdb__MEF2A__ENCSR000BNV_1__m1	yetfasco__YPL089C_419	hocomoco__MEF2D_MOUSE.H11MO.0.A	hocomoco__MEF2D_HUMAN.H11MO.0.A	cisbp__M1884	cisbp__M6340	hocomoco__MEF2C_HUMAN.H11MO.0.A	cisbp__M4467	homer__DCYAAAAATAGM_Mef2c	cisbp__M4675
8.61	148	162	0	0.015	0.0676	0.187	0.117	0.331	0.206	2.16e-06	0.0825	0.0959

>peak_10928::10:18034006-18034404 (398 bp)
# Score	Start	End	dbcorrdb__MEF2A__ENCSR000BNV_1__m1	yetfasco__YPL089C_419	hocomoco__MEF2D_MOUSE.H11MO.0.A	hocomoco__MEF2D_HUMAN.H11MO.0.A	cisbp__M1884	cisbp__M6340	hocomoco__MEF2C_HUMAN.H11MO.0.A	cisbp__M4467	homer__DCYAAAAATAGM_Mef2c	cisbp__M4675
7.35	87	156	0.0925	0.676	0.113	0.169	0.132	0.244	0.192	0.258	0.148	0.745

>peak_10932::10:18170221-18171009 (788 bp)
# Score	Start	End	dbcorrdb__MEF2A__ENCSR000BNV_1__m1	yetfasco__YPL089C_419	hocomoco__MEF2D_MOUSE.H11MO.0.A	hocomoco__MEF2D_HUMAN.H11MO.0.A	cisbp__M1884	cisbp__M6340	hocomoco__MEF2C_HUMAN.H11MO.0.A	cisbp__M4467	homer__DCYAAAAATAGM_Mef2c	cisbp__M4675
7.31	498	541	0.0748	0.205	0.187	0.0808	0.305	0.233	0.109	0.156	0.0825	1.03
2.25	227	242	0	0.00186	0.48	0.137	0.0352	0.0108	0.0922	0.205	0.108	5.82e-05
2.17	123	138	0	0.308	0.0724	0.123	0.101	0.0359	0.121	0.108	0.132	0.00533

>peak_10940::10:19140232-19142312 (2080 bp)
# Score	Start	End	dbcorrdb__MEF2A__ENCSR000BNV_1__m1	yetfasco__YPL089C_419	hocomoco__MEF2D_MOUSE.H11MO.0.A	hocomoco__MEF2D_HUMAN.H11MO.0.A	cisbp__M1884	cisbp__M6340	hocomoco__MEF2C_HUMAN.H11MO.0.A	cisbp__M4467	homer__DCYAAAAATAGM_Mef2c	cisbp__M4675
6.88	495	510	0	0.042	0.241	0.395	0.129	0.0513	0.0955	0.0664	0.068	0.0253
1.25	131	146	0	0.0123	0.0882	0.125	0.0308	0.00117	0.131	0.147	0.373	0.00155
0.868	60	75	0	0.000207	0.00717	0.128	0.0334	0.000231	0.145	0.191	0.305	1.29e-06
0.248	984	999	0	0.000201	0.0816	0.0336	0.0913	0.0384	0.0634	0.103	0.112	0.00107
0.154	934	948	0	0.105	0.0238	0.0171	2.47e-06	2.11e-05	0.134	0.137	0.0456	4.86e-06

>peak_10961::10:19723692-19724138 (446 bp)
# Score	Start	End	dbcorrdb__MEF2A__ENCSR000BNV_1__m1	yetfasco__YPL089C_419	hocomoco__MEF2D_MOUSE.H11MO.0.A	hocomoco__MEF2D_HUMAN.H11MO.0.A	cisbp__M1884	cisbp__M6340	hocomoco__MEF2C_HUMAN.H11MO.0.A	cisbp__M4467	homer__DCYAAAAATAGM_Mef2c	cisbp__M4675
0.715	426	446	0.186	0.00326	0.0524	0.0615	0.103	0.0019	0.0332	0.107	0.236	0.000942

>peak_11000::10:21018183-21018770 (587 bp)
# Score	Start	End	dbcorrdb__MEF2A__ENCSR000BNV_1__m1	yetfasco__YPL089C_419	hocomoco__MEF2D_MOUSE.H11MO.0.A	hocomoco__MEF2D_HUMAN.H11MO.0.A	cisbp__M1884	cisbp__M6340	hocomoco__MEF2C_HUMAN.H11MO.0.A	cisbp__M4467	homer__DCYAAAAATAGM_Mef2c	cisbp__M4675
8.68	85	100	0	0.015	0.0664	0.105	0.242	0.518	0.119	0.0458	0.036	0.00908

>peak_11093::10:26692541-26693002 (461 bp)
# Score	Start	End	dbcorrdb__MEF2A__ENCSR000BNV_1__m1	yetfasco__YPL089C_419	hocomoco__MEF2D_MOUSE.H11MO.0.A	hocomoco__MEF2D_HUMAN.H11MO.0.A	cisbp__M1884	cisbp__M6340	hocomoco__MEF2C_HUMAN.H11MO.0.A	cisbp__M4467	homer__DCYAAAAATAGM_Mef2c	cisbp__M4675
6.67	307	327	0.182	0.203	0.111	0.075	0.0636	0.24	0.0156	0.0182	0.0197	0.154

>peak_11112::10:30213964-30214528 (564 bp)
# Score	Start	End	dbcorrdb__MEF2A__ENCSR000BNV_1__m1	yetfasco__YPL089C_419	hocomoco__MEF2D_MOUSE.H11MO.0.A	hocomoco__MEF2D_HUMAN.H11MO.0.A	cisbp__M1884	cisbp__M6340	hocomoco__MEF2C_HUMAN.H11MO.0.A	cisbp__M4467	homer__DCYAAAAATAGM_Mef2c	cisbp__M4675
7.01	237	267	6.39e-08	0.00135	0.322	0.117	0.234	0.000862	0.485	0.519	0.531	0.000137

>peak_11131::10:34638986-34639576 (590 bp)
# Score	Start	End	dbcorrdb__MEF2A__ENCSR000BNV_1__m1	yetfasco__YPL089C_419	hocomoco__MEF2D_MOUSE.H11MO.0.A	hocomoco__MEF2D_HUMAN.H11MO.0.A	cisbp__M1884	cisbp__M6340	hocomoco__MEF2C_HUMAN.H11MO.0.A	cisbp__M4467	homer__DCYAAAAATAGM_Mef2c	cisbp__M4675
4.52	175	231	0.644	0.145	0.0945	0.0433	0.105	0.0443	0.241	0.411	0.141	1.16
4.13	472	492	0.396	0.00761	0.136	0.0593	0.192	0.0244	0.0802	0.177	0.0294	0.00485

>peak_11211::10:37468303-37468746 (443 bp)
# Score	Start	End	dbcorrdb__MEF2A__ENCSR000BNV_1__m1	yetfasco__YPL089C_419	hocomoco__MEF2D_MOUSE.H11MO.0.A	hocomoco__MEF2D_HUMAN.H11MO.0.A	cisbp__M1884	cisbp__M6340	hocomoco__MEF2C_HUMAN.H11MO.0.A	cisbp__M4467	homer__DCYAAAAATAGM_Mef2c	cisbp__M4675
5.65	150	294	0.0633	0.063	0.307	0.392	0.303	0.177	0.698	0.115	0.686	0.0227

>peak_11295::10:46407579-46408237 (658 bp)
# Score	Start	End	dbcorrdb__MEF2A__ENCSR000BNV_1__m1	yetfasco__YPL089C_419	hocomoco__MEF2D_MOUSE.H11MO.0.A	hocomoco__MEF2D_HUMAN.H11MO.0.A	cisbp__M1884	cisbp__M6340	hocomoco__MEF2C_HUMAN.H11MO.0.A	cisbp__M4467	homer__DCYAAAAATAGM_Mef2c	cisbp__M4675
5.96	393	408	0	0.00172	0.188	0.0801	0.314	0.0156	0.282	0.106	0.124	0.000501

>peak_11309::10:47020552-47020995 (443 bp)
# Score	Start	End	dbcorrdb__MEF2A__ENCSR000BNV_1__m1	yetfasco__YPL089C_419	hocomoco__MEF2D_MOUSE.H11MO.0.A	hocomoco__MEF2D_HUMAN.H11MO.0.A	cisbp__M1884	cisbp__M6340	hocomoco__MEF2C_HUMAN.H11MO.0.A	cisbp__M4467	homer__DCYAAAAATAGM_Mef2c	cisbp__M4675
6.6	210	242	0.0147	0.16	0.212	0.14	0.0873	0.878	0.0691	0.174	0.0945	0.181
0.426	411	430	0.17	0.0155	0.00849	0.0225	0.000304	0.00309	0.128	0.0599	0.217	0.0501
0.0923	384	399	0	0.000975	0.0389	0.0327	0.0462	0.000703	0.146	0.107	0.0662	0.000708
0.0375	253	266	0	0.0107	0.0163	0.0335	0	2.51e-10	0.0369	0	0.292	0.00146

>peak_11310::10:47022540-47023541 (1001 bp)
# Score	Start	End	dbcorrdb__MEF2A__ENCSR000BNV_1__m1	yetfasco__YPL089C_419	hocomoco__MEF2D_MOUSE.H11MO.0.A	hocomoco__MEF2D_HUMAN.H11MO.0.A	cisbp__M1884	cisbp__M6340	hocomoco__MEF2C_HUMAN.H11MO.0.A	cisbp__M4467	homer__DCYAAAAATAGM_Mef2c	cisbp__M4675
4.74	509	524	0	0.559	0.0136	0.221	0.0568	0.0835	0.0546	0.0667	0.0886	0.017
1.95	369	384	0	0.000374	0.0225	0.00608	0.0056	0.000441	0.239	0.863	0.0878	6.17e-06

>peak_11312::10:47029960-47030367 (407 bp)
# Score	Start	End	dbcorrdb__MEF2A__ENCSR000BNV_1__m1	yetfasco__YPL089C_419	hocomoco__MEF2D_MOUSE.H11MO.0.A	hocomoco__MEF2D_HUMAN.H11MO.0.A	cisbp__M1884	cisbp__M6340	hocomoco__MEF2C_HUMAN.H11MO.0.A	cisbp__M4467	homer__DCYAAAAATAGM_Mef2c	cisbp__M4675
4.77	188	314	0.0986	0.0689	0.198	0.675	0.169	0.125	0.376	0.372	0.309	0.00352
0.177	122	136	0	0.00078	0.0142	0.0221	5.05e-06	6.17e-06	0.125	0.19	0.133	5.28e-06

>peak_11315::10:47141119-47141472 (353 bp)
# Score	Start	End	dbcorrdb__MEF2A__ENCSR000BNV_1__m1	yetfasco__YPL089C_419	hocomoco__MEF2D_MOUSE.H11MO.0.A	hocomoco__MEF2D_HUMAN.H11MO.0.A	cisbp__M1884	cisbp__M6340	hocomoco__MEF2C_HUMAN.H11MO.0.A	cisbp__M4467	homer__DCYAAAAATAGM_Mef2c	cisbp__M4675
3	150	170	0.141	0.00166	0.0476	0.0236	0.0736	0.000129	0.349	0.261	0.191	6.71e-07
0.648	339	353	0	0.00229	0.226	0.0885	0.0106	0.0251	0.0772	0.000175	0.298	8.27e-05

>peak_11317::10:47192528-47192924 (396 bp)
# Score	Start	End	dbcorrdb__MEF2A__ENCSR000BNV_1__m1	yetfasco__YPL089C_419	hocomoco__MEF2D_MOUSE.H11MO.0.A	hocomoco__MEF2D_HUMAN.H11MO.0.A	cisbp__M1884	cisbp__M6340	hocomoco__MEF2C_HUMAN.H11MO.0.A	cisbp__M4467	homer__DCYAAAAATAGM_Mef2c	cisbp__M4675
6.14	62	77	0	0.0104	0.09	0.105	0.0758	0.0729	0.147	0.0613	0.104	0.453
2.04	212	227	0	0.146	0.098	0.0486	0.073	0.00629	0.284	0.122	0.224	0.00152

>peak_11327::10:47671237-47671793 (556 bp)
# Score	Start	End	dbcorrdb__MEF2A__ENCSR000BNV_1__m1	yetfasco__YPL089C_419	hocomoco__MEF2D_MOUSE.H11MO.0.A	hocomoco__MEF2D_HUMAN.H11MO.0.A	cisbp__M1884	cisbp__M6340	hocomoco__MEF2C_HUMAN.H11MO.0.A	cisbp__M4467	homer__DCYAAAAATAGM_Mef2c	cisbp__M4675
9.75	187	350	0.421	0.196	0.446	0.271	0.407	0.634	0.191	0.465	0.169	0.127
0.0255	96	110	0	0.000232	0.0151	0.0191	1.62e-08	2.26e-07	0.0601	0.0877	0.204	1.23e-08

>peak_11347::10:49409402-49409939 (537 bp)
# Score	Start	End	dbcorrdb__MEF2A__ENCSR000BNV_1__m1	yetfasco__YPL089C_419	hocomoco__MEF2D_MOUSE.H11MO.0.A	hocomoco__MEF2D_HUMAN.H11MO.0.A	cisbp__M1884	cisbp__M6340	hocomoco__MEF2C_HUMAN.H11MO.0.A	cisbp__M4467	homer__DCYAAAAATAGM_Mef2c	cisbp__M4675
5.26	447	526	0.394	0.035	0.198	0.148	0.208	0.00709	0.504	0.873	0.451	0.000322
1.4	301	316	0	0.0241	0.0329	0.139	0.0604	0.00328	0.222	0.182	0.259	0.000877

>peak_11396::10:54587584-54587849 (265 bp)
# Score	Start	End	dbcorrdb__MEF2A__ENCSR000BNV_1__m1	yetfasco__YPL089C_419	hocomoco__MEF2D_MOUSE.H11MO.0.A	hocomoco__MEF2D_HUMAN.H11MO.0.A	cisbp__M1884	cisbp__M6340	hocomoco__MEF2C_HUMAN.H11MO.0.A	cisbp__M4467	homer__DCYAAAAATAGM_Mef2c	cisbp__M4675
6.58	186	206	0.228	0.0393	0.0884	0.224	0.0735	0.328	0.0489	0.0191	0.0299	0.0253

>peak_11405::10:55257276-55257731 (455 bp)
# Score	Start	End	dbcorrdb__MEF2A__ENCSR000BNV_1__m1	yetfasco__YPL089C_419	hocomoco__MEF2D_MOUSE.H11MO.0.A	hocomoco__MEF2D_HUMAN.H11MO.0.A	cisbp__M1884	cisbp__M6340	hocomoco__MEF2C_HUMAN.H11MO.0.A	cisbp__M4467	homer__DCYAAAAATAGM_Mef2c	cisbp__M4675
5.97	179	194	0	0.175	0.0927	0.0347	0.227	0.215	0.0529	0.0761	0.101	0.103

>peak_11542::10:73245317-73247421 (2104 bp)
# Score	Start	End	dbcorrdb__MEF2A__ENCSR000BNV_1__m1	yetfasco__YPL089C_419	hocomoco__MEF2D_MOUSE.H11MO.0.A	hocomoco__MEF2D_HUMAN.H11MO.0.A	cisbp__M1884	cisbp__M6340	hocomoco__MEF2C_HUMAN.H11MO.0.A	cisbp__M4467	homer__DCYAAAAATAGM_Mef2c	cisbp__M4675
7.06	1424	1439	0	0.0541	0.127	0.288	0.053	0.0381	0.312	0.0957	0.138	0.00106
4.7	782	812	0.0187	0.349	0.0942	0.0792	0.18	0.192	0.143	0.148	0.161	0.297
1.97	1566	1580	0	0.104	0.117	0.117	0.0269	0.227	0.0383	0.000526	0.284	0.0771
1.63	96	137	0.127	0.00203	0.0402	0.0915	0.104	0.00021	0.239	0.788	0.296	2.97e-06
0.91	1682	1717	0.0107	0.141	0.0448	0.0575	0.0509	0.00827	0.494	0.288	0.241	0.00148
0.667	1768	1782	0	0.000741	0.0104	0.155	1.44e-07	6.58e-06	0.149	0.0556	0.38	0.000563
0.638	865	880	0	0.00612	0.0376	0.0282	0.111	0.0105	0.187	0.211	0.123	0.000597
0.445	1629	1644	0	0.13	0.0113	0.158	0.0119	0.0301	0.0477	0.0288	0.0766	0.13

>peak_11550::10:73596202-73596679 (477 bp)
# Score	Start	End	dbcorrdb__MEF2A__ENCSR000BNV_1__m1	yetfasco__YPL089C_419	hocomoco__MEF2D_MOUSE.H11MO.0.A	hocomoco__MEF2D_HUMAN.H11MO.0.A	cisbp__M1884	cisbp__M6340	hocomoco__MEF2C_HUMAN.H11MO.0.A	cisbp__M4467	homer__DCYAAAAATAGM_Mef2c	cisbp__M4675
7.05	77	207	0.113	0.1	0.329	0.129	0.236	0.464	0.169	0.171	0.202	0.295

>peak_11575::10:76647578-76650151 (2573 bp)
# Score	Start	End	dbcorrdb__MEF2A__ENCSR000BNV_1__m1	yetfasco__YPL089C_419	hocomoco__MEF2D_MOUSE.H11MO.0.A	hocomoco__MEF2D_HUMAN.H11MO.0.A	cisbp__M1884	cisbp__M6340	hocomoco__MEF2C_HUMAN.H11MO.0.A	cisbp__M4467	homer__DCYAAAAATAGM_Mef2c	cisbp__M4675
4.96	2162	2219	0.649	0.126	0.028	0.297	0.0809	0.00197	0.323	0.433	0.158	0.000527
0.547	5	25	0.15	0.00163	0.0235	0.0124	0.039	0.00563	0.0849	0.131	0.293	0.000669
0.468	81	96	0	0.00118	0.0463	0.031	0.0965	0.0441	0.212	0.122	0.0859	0.00024
0.2	51	66	0	0.00471	0.176	0.0617	0.0092	0.0712	0.0518	0.0575	0.0633	0.00714
0.0431	1935	1949	0	0.000403	0.0084	0.00167	7.6e-09	0.000129	0.0758	0.139	0.173	3.9e-08

>peak_11586::10:77065794-77066289 (495 bp)
# Score	Start	End	dbcorrdb__MEF2A__ENCSR000BNV_1__m1	yetfasco__YPL089C_419	hocomoco__MEF2D_MOUSE.H11MO.0.A	hocomoco__MEF2D_HUMAN.H11MO.0.A	cisbp__M1884	cisbp__M6340	hocomoco__MEF2C_HUMAN.H11MO.0.A	cisbp__M4467	homer__DCYAAAAATAGM_Mef2c	cisbp__M4675
3.32	291	409	0.519	0.0175	0.273	0.518	0.302	0.0771	0.267	0.46	0.362	0.00162

>peak_11656::10:80845933-80846268 (335 bp)
# Score	Start	End	dbcorrdb__MEF2A__ENCSR000BNV_1__m1	yetfasco__YPL089C_419	hocomoco__MEF2D_MOUSE.H11MO.0.A	hocomoco__MEF2D_HUMAN.H11MO.0.A	cisbp__M1884	cisbp__M6340	hocomoco__MEF2C_HUMAN.H11MO.0.A	cisbp__M4467	homer__DCYAAAAATAGM_Mef2c	cisbp__M4675
5.6	98	118	0.251	0.0261	0.143	0.0612	0.186	0.0925	0.118	0.105	0.0396	0.0516
0.0376	300	314	0	0.0311	0.124	0.0803	0.034	0.0569	0.0174	0.000491	0.038	0.000615

>peak_11703::10:84120828-84121478 (650 bp)
# Score	Start	End	dbcorrdb__MEF2A__ENCSR000BNV_1__m1	yetfasco__YPL089C_419	hocomoco__MEF2D_MOUSE.H11MO.0.A	hocomoco__MEF2D_HUMAN.H11MO.0.A	cisbp__M1884	cisbp__M6340	hocomoco__MEF2C_HUMAN.H11MO.0.A	cisbp__M4467	homer__DCYAAAAATAGM_Mef2c	cisbp__M4675
9.07	383	419	0.193	0.14	0.205	0.26	0.333	0.192	0.214	0.155	0.203	0.0193

>peak_11706::10:84259816-84260276 (460 bp)
# Score	Start	End	dbcorrdb__MEF2A__ENCSR000BNV_1__m1	yetfasco__YPL089C_419	hocomoco__MEF2D_MOUSE.H11MO.0.A	hocomoco__MEF2D_HUMAN.H11MO.0.A	cisbp__M1884	cisbp__M6340	hocomoco__MEF2C_HUMAN.H11MO.0.A	cisbp__M4467	homer__DCYAAAAATAGM_Mef2c	cisbp__M4675
0.121	163	184	0.0332	0.0058	0.0439	0.0437	0.0336	0.00121	0.0717	0.126	0.195	1.76e-05

>peak_11709::10:84310471-84311069 (598 bp)
# Score	Start	End	dbcorrdb__MEF2A__ENCSR000BNV_1__m1	yetfasco__YPL089C_419	hocomoco__MEF2D_MOUSE.H11MO.0.A	hocomoco__MEF2D_HUMAN.H11MO.0.A	cisbp__M1884	cisbp__M6340	hocomoco__MEF2C_HUMAN.H11MO.0.A	cisbp__M4467	homer__DCYAAAAATAGM_Mef2c	cisbp__M4675
7.55	299	319	0.166	0.0326	0.102	0.367	0.0792	0.0804	0.0319	0.0439	0.0151	0.184
2.51	110	124	0	0.467	0.115	0.0436	0.0487	0.0449	0.0498	0.000135	0.185	0.12

>peak_11797::10:87785262-87785728 (466 bp)
# Score	Start	End	dbcorrdb__MEF2A__ENCSR000BNV_1__m1	yetfasco__YPL089C_419	hocomoco__MEF2D_MOUSE.H11MO.0.A	hocomoco__MEF2D_HUMAN.H11MO.0.A	cisbp__M1884	cisbp__M6340	hocomoco__MEF2C_HUMAN.H11MO.0.A	cisbp__M4467	homer__DCYAAAAATAGM_Mef2c	cisbp__M4675
9.83	122	223	0.087	0.149	0.449	0.451	0.211	0.067	0.357	0.267	0.231	0.0727

>peak_11813::10:88216799-88217798 (999 bp)
# Score	Start	End	dbcorrdb__MEF2A__ENCSR000BNV_1__m1	yetfasco__YPL089C_419	hocomoco__MEF2D_MOUSE.H11MO.0.A	hocomoco__MEF2D_HUMAN.H11MO.0.A	cisbp__M1884	cisbp__M6340	hocomoco__MEF2C_HUMAN.H11MO.0.A	cisbp__M4467	homer__DCYAAAAATAGM_Mef2c	cisbp__M4675
5.91	132	146	0	0.024	0.0863	0.034	0.163	0.804	0.0213	0.000126	0.00986	0.133
1.27	556	570	0	0.0106	0.0531	0.0894	2.07e-08	3.21e-05	0.39	0.189	0.191	0.000178

>peak_11899::10:102119646-102120407 (761 bp)
# Score	Start	End	dbcorrdb__MEF2A__ENCSR000BNV_1__m1	yetfasco__YPL089C_419	hocomoco__MEF2D_MOUSE.H11MO.0.A	hocomoco__MEF2D_HUMAN.H11MO.0.A	cisbp__M1884	cisbp__M6340	hocomoco__MEF2C_HUMAN.H11MO.0.A	cisbp__M4467	homer__DCYAAAAATAGM_Mef2c	cisbp__M4675
9.83	578	629	0.335	0.023	0.241	0.161	0.105	0.0617	0.274	0.814	0.108	0.013

>peak_11905::10:102238592-102239151 (559 bp)
# Score	Start	End	dbcorrdb__MEF2A__ENCSR000BNV_1__m1	yetfasco__YPL089C_419	hocomoco__MEF2D_MOUSE.H11MO.0.A	hocomoco__MEF2D_HUMAN.H11MO.0.A	cisbp__M1884	cisbp__M6340	hocomoco__MEF2C_HUMAN.H11MO.0.A	cisbp__M4467	homer__DCYAAAAATAGM_Mef2c	cisbp__M4675
8.59	482	502	0.325	0.00409	0.0864	0.0918	0.137	0.00584	0.147	0.251	0.0566	8.22e-05
0.0861	316	331	0	0.0153	0.00621	0.00624	0.00719	1.73e-05	0.076	0.0928	0.247	4.2e-06

>peak_11954::11:974371-974713 (342 bp)
# Score	Start	End	dbcorrdb__MEF2A__ENCSR000BNV_1__m1	yetfasco__YPL089C_419	hocomoco__MEF2D_MOUSE.H11MO.0.A	hocomoco__MEF2D_HUMAN.H11MO.0.A	cisbp__M1884	cisbp__M6340	hocomoco__MEF2C_HUMAN.H11MO.0.A	cisbp__M4467	homer__DCYAAAAATAGM_Mef2c	cisbp__M4675
6.53	209	229	0.155	0.0439	0.109	0.0627	0.171	0.413	0.0418	0.0534	0.0201	0.0416
0.335	7	26	0.146	0.000136	0.0502	0.0213	2.04e-07	1.67e-05	0.03	0.0208	0.411	3.74e-06

>peak_11972::11:2235026-2235646 (620 bp)
# Score	Start	End	dbcorrdb__MEF2A__ENCSR000BNV_1__m1	yetfasco__YPL089C_419	hocomoco__MEF2D_MOUSE.H11MO.0.A	hocomoco__MEF2D_HUMAN.H11MO.0.A	cisbp__M1884	cisbp__M6340	hocomoco__MEF2C_HUMAN.H11MO.0.A	cisbp__M4467	homer__DCYAAAAATAGM_Mef2c	cisbp__M4675
6.83	318	333	0	0.00847	0.176	0.0602	0.161	0.113	0.121	0.0448	0.0623	0.353

>peak_12135::11:12863359-12863890 (531 bp)
# Score	Start	End	dbcorrdb__MEF2A__ENCSR000BNV_1__m1	yetfasco__YPL089C_419	hocomoco__MEF2D_MOUSE.H11MO.0.A	hocomoco__MEF2D_HUMAN.H11MO.0.A	cisbp__M1884	cisbp__M6340	hocomoco__MEF2C_HUMAN.H11MO.0.A	cisbp__M4467	homer__DCYAAAAATAGM_Mef2c	cisbp__M4675
14.7	136	386	0.595	0.286	0.66	0.357	0.463	0.511	0.553	0.353	0.358	0.387

>peak_12136::11:12885337-12885998 (661 bp)
# Score	Start	End	dbcorrdb__MEF2A__ENCSR000BNV_1__m1	yetfasco__YPL089C_419	hocomoco__MEF2D_MOUSE.H11MO.0.A	hocomoco__MEF2D_HUMAN.H11MO.0.A	cisbp__M1884	cisbp__M6340	hocomoco__MEF2C_HUMAN.H11MO.0.A	cisbp__M4467	homer__DCYAAAAATAGM_Mef2c	cisbp__M4675
7.97	355	370	0	0.0442	0.261	0.0765	0.103	0.0103	0.222	0.336	0.0616	0.00084
0.628	4	19	0	0.289	0.00353	0.0363	0.00704	4.51e-05	0.083	0.24	0.0718	0.000468

>peak_12224::11:24469742-24471432 (1690 bp)
# Score	Start	End	dbcorrdb__MEF2A__ENCSR000BNV_1__m1	yetfasco__YPL089C_419	hocomoco__MEF2D_MOUSE.H11MO.0.A	hocomoco__MEF2D_HUMAN.H11MO.0.A	cisbp__M1884	cisbp__M6340	hocomoco__MEF2C_HUMAN.H11MO.0.A	cisbp__M4467	homer__DCYAAAAATAGM_Mef2c	cisbp__M4675
11.9	1137	1213	0.229	0.0567	0.281	0.13	0.572	0.221	0.185	0.166	0.308	0.0309
1.68	221	236	0	0.0192	0.196	0.0841	0.0163	0.0819	0.232	0.21	0.0838	0.0319

>peak_12271::11:26316956-26317491 (535 bp)
# Score	Start	End	dbcorrdb__MEF2A__ENCSR000BNV_1__m1	yetfasco__YPL089C_419	hocomoco__MEF2D_MOUSE.H11MO.0.A	hocomoco__MEF2D_HUMAN.H11MO.0.A	cisbp__M1884	cisbp__M6340	hocomoco__MEF2C_HUMAN.H11MO.0.A	cisbp__M4467	homer__DCYAAAAATAGM_Mef2c	cisbp__M4675
10.2	100	286	0.397	0.94	0.877	0.444	0.566	0.894	0.326	0.289	0.393	0.14
0.236	347	362	0	0.0649	0.0207	0.032	0.0334	0.0572	0.0517	0.0408	0.167	0.0499

>peak_12326::11:28997686-28998281 (595 bp)
# Score	Start	End	dbcorrdb__MEF2A__ENCSR000BNV_1__m1	yetfasco__YPL089C_419	hocomoco__MEF2D_MOUSE.H11MO.0.A	hocomoco__MEF2D_HUMAN.H11MO.0.A	cisbp__M1884	cisbp__M6340	hocomoco__MEF2C_HUMAN.H11MO.0.A	cisbp__M4467	homer__DCYAAAAATAGM_Mef2c	cisbp__M4675
5.17	212	232	0.164	0.0283	0.208	0.0979	0.202	0.234	0.0544	0.0503	0.0437	0.000655
0.62	482	496	0	0.000174	0.0168	0.014	2.57e-09	1.66e-05	0.294	0.252	0.149	3.18e-06

>peak_12332::11:29261154-29261679 (525 bp)
# Score	Start	End	dbcorrdb__MEF2A__ENCSR000BNV_1__m1	yetfasco__YPL089C_419	hocomoco__MEF2D_MOUSE.H11MO.0.A	hocomoco__MEF2D_HUMAN.H11MO.0.A	cisbp__M1884	cisbp__M6340	hocomoco__MEF2C_HUMAN.H11MO.0.A	cisbp__M4467	homer__DCYAAAAATAGM_Mef2c	cisbp__M4675
4.71	129	243	0.126	0.116	0.475	0.325	0.327	0.682	0.277	0.174	0.284	0.0109
0.649	56	76	0.141	0.000859	0.185	0.0654	0.0879	0.00371	0.0942	0.1	0.0756	0.000482

>peak_12362::11:30022557-30023299 (742 bp)
# Score	Start	End	dbcorrdb__MEF2A__ENCSR000BNV_1__m1	yetfasco__YPL089C_419	hocomoco__MEF2D_MOUSE.H11MO.0.A	hocomoco__MEF2D_HUMAN.H11MO.0.A	cisbp__M1884	cisbp__M6340	hocomoco__MEF2C_HUMAN.H11MO.0.A	cisbp__M4467	homer__DCYAAAAATAGM_Mef2c	cisbp__M4675
5.54	277	291	0	0.216	0.0407	0.211	0.0398	0.256	0.0631	0.000299	0.0646	0.204
1.86	138	158	0.529	0.108	0.0433	0.0298	0.0648	0.0229	0.0503	0.151	0.0462	0.00968
0.422	578	593	0	0.0107	0.0207	0.0212	0.0327	0.00314	0.102	0.361	0.0693	0.028
0.247	508	522	0	0.00124	0.0645	0.152	5.25e-05	0.000172	0.0681	0.152	0.0789	3.93e-06
0.0551	544	559	0	0.00217	0.0332	0.0168	0.0425	0.0138	0.0895	0.117	0.0984	0.000397

>peak_12500::11:47977804-47978343 (539 bp)
# Score	Start	End	dbcorrdb__MEF2A__ENCSR000BNV_1__m1	yetfasco__YPL089C_419	hocomoco__MEF2D_MOUSE.H11MO.0.A	hocomoco__MEF2D_HUMAN.H11MO.0.A	cisbp__M1884	cisbp__M6340	hocomoco__MEF2C_HUMAN.H11MO.0.A	cisbp__M4467	homer__DCYAAAAATAGM_Mef2c	cisbp__M4675
6.86	63	444	0.601	0.136	0.854	0.48	0.296	0.527	0.972	1.07	0.804	0.00616

>peak_12526::11:49101857-49102337 (480 bp)
# Score	Start	End	dbcorrdb__MEF2A__ENCSR000BNV_1__m1	yetfasco__YPL089C_419	hocomoco__MEF2D_MOUSE.H11MO.0.A	hocomoco__MEF2D_HUMAN.H11MO.0.A	cisbp__M1884	cisbp__M6340	hocomoco__MEF2C_HUMAN.H11MO.0.A	cisbp__M4467	homer__DCYAAAAATAGM_Mef2c	cisbp__M4675
7.12	211	231	0.17	0.00414	0.136	0.139	0.266	0.0202	0.153	0.137	0.0597	8.34e-05
1.81	18	38	0.188	0.00018	0.0555	0.0318	0.131	0.000257	0.0896	0.337	0.172	2.22e-06

>peak_12534::11:49166188-49166970 (782 bp)
# Score	Start	End	dbcorrdb__MEF2A__ENCSR000BNV_1__m1	yetfasco__YPL089C_419	hocomoco__MEF2D_MOUSE.H11MO.0.A	hocomoco__MEF2D_HUMAN.H11MO.0.A	cisbp__M1884	cisbp__M6340	hocomoco__MEF2C_HUMAN.H11MO.0.A	cisbp__M4467	homer__DCYAAAAATAGM_Mef2c	cisbp__M4675
6.2	305	320	0	0.0018	0.136	0.245	0.164	0.022	0.199	0.0955	0.232	0.00113

>peak_12650::11:66707143-66707779 (636 bp)
# Score	Start	End	dbcorrdb__MEF2A__ENCSR000BNV_1__m1	yetfasco__YPL089C_419	hocomoco__MEF2D_MOUSE.H11MO.0.A	hocomoco__MEF2D_HUMAN.H11MO.0.A	cisbp__M1884	cisbp__M6340	hocomoco__MEF2C_HUMAN.H11MO.0.A	cisbp__M4467	homer__DCYAAAAATAGM_Mef2c	cisbp__M4675
4.59	267	299	0.0555	0.00425	0.376	0.418	0.235	0.0802	0.192	0.372	0.248	0.000424
0.395	494	509	0	0.00992	0.0238	0.0187	0.0915	0.0041	0.11	0.22	0.133	0.00109

>peak_12682::11:68590136-68590588 (452 bp)
# Score	Start	End	dbcorrdb__MEF2A__ENCSR000BNV_1__m1	yetfasco__YPL089C_419	hocomoco__MEF2D_MOUSE.H11MO.0.A	hocomoco__MEF2D_HUMAN.H11MO.0.A	cisbp__M1884	cisbp__M6340	hocomoco__MEF2C_HUMAN.H11MO.0.A	cisbp__M4467	homer__DCYAAAAATAGM_Mef2c	cisbp__M4675
6.63	301	424	0.612	0.271	0.371	0.322	0.219	0.249	0.19	0.352	0.291	0.113
1.92	72	128	0.227	0.0326	0.183	0.0971	0.165	0.00833	0.298	0.528	0.257	9.56e-05

>peak_12693::11:70592939-70593626 (687 bp)
# Score	Start	End	dbcorrdb__MEF2A__ENCSR000BNV_1__m1	yetfasco__YPL089C_419	hocomoco__MEF2D_MOUSE.H11MO.0.A	hocomoco__MEF2D_HUMAN.H11MO.0.A	cisbp__M1884	cisbp__M6340	hocomoco__MEF2C_HUMAN.H11MO.0.A	cisbp__M4467	homer__DCYAAAAATAGM_Mef2c	cisbp__M4675
10.2	158	191	0.0257	0.833	0.248	0.141	0.103	0.182	0.0626	0.0811	0.073	0.563

>peak_12706::11:71031014-71031407 (393 bp)
# Score	Start	End	dbcorrdb__MEF2A__ENCSR000BNV_1__m1	yetfasco__YPL089C_419	hocomoco__MEF2D_MOUSE.H11MO.0.A	hocomoco__MEF2D_HUMAN.H11MO.0.A	cisbp__M1884	cisbp__M6340	hocomoco__MEF2C_HUMAN.H11MO.0.A	cisbp__M4467	homer__DCYAAAAATAGM_Mef2c	cisbp__M4675
9.36	56	116	0.025	0.11	0.614	0.341	0.384	0.284	0.172	0.0634	0.133	0.0675

>peak_12739::11:72164631-72165037 (406 bp)
# Score	Start	End	dbcorrdb__MEF2A__ENCSR000BNV_1__m1	yetfasco__YPL089C_419	hocomoco__MEF2D_MOUSE.H11MO.0.A	hocomoco__MEF2D_HUMAN.H11MO.0.A	cisbp__M1884	cisbp__M6340	hocomoco__MEF2C_HUMAN.H11MO.0.A	cisbp__M4467	homer__DCYAAAAATAGM_Mef2c	cisbp__M4675
5.34	92	112	0.152	0.0842	0.0439	0.555	0.0475	0.133	0.0357	0.0241	0.0255	0.0537
0.375	133	153	0.178	0.0189	0.0191	0.0234	0.0487	0.0132	0.106	0.139	0.0632	0.0441

>peak_12765::11:72480543-72481128 (585 bp)
# Score	Start	End	dbcorrdb__MEF2A__ENCSR000BNV_1__m1	yetfasco__YPL089C_419	hocomoco__MEF2D_MOUSE.H11MO.0.A	hocomoco__MEF2D_HUMAN.H11MO.0.A	cisbp__M1884	cisbp__M6340	hocomoco__MEF2C_HUMAN.H11MO.0.A	cisbp__M4467	homer__DCYAAAAATAGM_Mef2c	cisbp__M4675
6.32	125	140	0	0.0433	0.042	0.125	0.108	0.283	0.222	0.117	0.0586	0.0864

>peak_12885::11:85312066-85312530 (464 bp)
# Score	Start	End	dbcorrdb__MEF2A__ENCSR000BNV_1__m1	yetfasco__YPL089C_419	hocomoco__MEF2D_MOUSE.H11MO.0.A	hocomoco__MEF2D_HUMAN.H11MO.0.A	cisbp__M1884	cisbp__M6340	hocomoco__MEF2C_HUMAN.H11MO.0.A	cisbp__M4467	homer__DCYAAAAATAGM_Mef2c	cisbp__M4675
5.54	235	250	0	0.0913	0.173	0.287	0.123	0.261	0.0418	0.0201	0.04	0.0582
3.88	18	38	0.229	0.00298	0.196	0.285	0.101	0.00258	0.0649	0.0881	0.114	0.00187
1.04	433	448	0	0.000891	0.133	0.0446	0.0281	0.002	0.308	0.169	0.169	0.000497
0.223	302	317	0	0.0459	0.0263	0.101	0.0733	0.00554	0.0618	0.115	0.0811	0.000237
0.147	151	165	0	0.00362	0.0093	0.0556	5.41e-08	5.98e-07	0.0839	0.14	0.169	2.51e-06

>peak_12947::11:87814920-87815198 (278 bp)
# Score	Start	End	dbcorrdb__MEF2A__ENCSR000BNV_1__m1	yetfasco__YPL089C_419	hocomoco__MEF2D_MOUSE.H11MO.0.A	hocomoco__MEF2D_HUMAN.H11MO.0.A	cisbp__M1884	cisbp__M6340	hocomoco__MEF2C_HUMAN.H11MO.0.A	cisbp__M4467	homer__DCYAAAAATAGM_Mef2c	cisbp__M4675
7.97	100	202	0.593	0.118	0.187	0.148	0.125	0.0805	0.212	0.4	0.374	0.00601

>peak_12987::11:92821353-92821660 (307 bp)
# Score	Start	End	dbcorrdb__MEF2A__ENCSR000BNV_1__m1	yetfasco__YPL089C_419	hocomoco__MEF2D_MOUSE.H11MO.0.A	hocomoco__MEF2D_HUMAN.H11MO.0.A	cisbp__M1884	cisbp__M6340	hocomoco__MEF2C_HUMAN.H11MO.0.A	cisbp__M4467	homer__DCYAAAAATAGM_Mef2c	cisbp__M4675
6.24	197	217	0.236	0.136	0.0568	0.0312	0.0322	0.0279	0.0444	0.115	0.0266	0.413

>peak_13073::11:98522383-98523177 (794 bp)
# Score	Start	End	dbcorrdb__MEF2A__ENCSR000BNV_1__m1	yetfasco__YPL089C_419	hocomoco__MEF2D_MOUSE.H11MO.0.A	hocomoco__MEF2D_HUMAN.H11MO.0.A	cisbp__M1884	cisbp__M6340	hocomoco__MEF2C_HUMAN.H11MO.0.A	cisbp__M4467	homer__DCYAAAAATAGM_Mef2c	cisbp__M4675
4.86	560	579	0.837	0.0011	0.0118	0.0727	1.72e-08	5.24e-07	0.134	0.196	0.043	3.82e-05
0.0888	678	693	0	0.0103	0.011	0.0041	0.0155	0.0582	0.0466	0.0399	0.266	0.00138

>peak_13211::11:101472112-101472854 (742 bp)
# Score	Start	End	dbcorrdb__MEF2A__ENCSR000BNV_1__m1	yetfasco__YPL089C_419	hocomoco__MEF2D_MOUSE.H11MO.0.A	hocomoco__MEF2D_HUMAN.H11MO.0.A	cisbp__M1884	cisbp__M6340	hocomoco__MEF2C_HUMAN.H11MO.0.A	cisbp__M4467	homer__DCYAAAAATAGM_Mef2c	cisbp__M4675
4.9	395	449	0.308	0.0234	0.136	0.0593	0.0409	0.0393	0.599	0.254	0.52	0.0177
1.83	657	677	0.344	0.0106	0.322	0.0834	0.0231	0.0136	0.104	0.035	0.0589	0.0277
0.329	610	642	0.0544	0.0187	0.0272	0.107	3.01e-05	1.74e-05	0.345	0.156	0.284	0.000337

>peak_13215::11:101485734-101486513 (779 bp)
# Score	Start	End	dbcorrdb__MEF2A__ENCSR000BNV_1__m1	yetfasco__YPL089C_419	hocomoco__MEF2D_MOUSE.H11MO.0.A	hocomoco__MEF2D_HUMAN.H11MO.0.A	cisbp__M1884	cisbp__M6340	hocomoco__MEF2C_HUMAN.H11MO.0.A	cisbp__M4467	homer__DCYAAAAATAGM_Mef2c	cisbp__M4675
5.09	399	414	0	0.000605	0.0996	0.438	0.154	0.000201	0.139	0.195	0.101	1.29e-05
1.26	317	335	0	0.664	0.00582	0.00679	0.0262	0.000383	0.145	0.0454	0.139	0.000996

>peak_13240::11:101766471-101768660 (2189 bp)
# Score	Start	End	dbcorrdb__MEF2A__ENCSR000BNV_1__m1	yetfasco__YPL089C_419	hocomoco__MEF2D_MOUSE.H11MO.0.A	hocomoco__MEF2D_HUMAN.H11MO.0.A	cisbp__M1884	cisbp__M6340	hocomoco__MEF2C_HUMAN.H11MO.0.A	cisbp__M4467	homer__DCYAAAAATAGM_Mef2c	cisbp__M4675
5.04	192	227	0.0736	0.0938	0.144	0.116	0.0644	0.764	0.584	0.187	0.239	0.00827
4.34	1937	1957	0.159	0.0129	0.133	0.0294	0.212	0.261	0.077	0.0794	0.0294	0.0817
0.714	1567	1581	0	0.00704	0.0222	0.011	1.23e-05	0.000193	0.178	0.454	0.117	0.000393

>peak_13340::11:104840096-104840959 (863 bp)
# Score	Start	End	dbcorrdb__MEF2A__ENCSR000BNV_1__m1	yetfasco__YPL089C_419	hocomoco__MEF2D_MOUSE.H11MO.0.A	hocomoco__MEF2D_HUMAN.H11MO.0.A	cisbp__M1884	cisbp__M6340	hocomoco__MEF2C_HUMAN.H11MO.0.A	cisbp__M4467	homer__DCYAAAAATAGM_Mef2c	cisbp__M4675
6.32	762	782	0.218	0.109	0.133	0.0617	0.119	0.0445	0.134	0.189	0.0612	0.00208

>peak_13367::11:105585878-105586440 (562 bp)
# Score	Start	End	dbcorrdb__MEF2A__ENCSR000BNV_1__m1	yetfasco__YPL089C_419	hocomoco__MEF2D_MOUSE.H11MO.0.A	hocomoco__MEF2D_HUMAN.H11MO.0.A	cisbp__M1884	cisbp__M6340	hocomoco__MEF2C_HUMAN.H11MO.0.A	cisbp__M4467	homer__DCYAAAAATAGM_Mef2c	cisbp__M4675
7.41	356	427	0.149	0.00972	0.232	0.2	0.194	0.00803	0.445	0.483	0.354	0.00043

>peak_13459::12:11837602-11837955 (353 bp)
# Score	Start	End	dbcorrdb__MEF2A__ENCSR000BNV_1__m1	yetfasco__YPL089C_419	hocomoco__MEF2D_MOUSE.H11MO.0.A	hocomoco__MEF2D_HUMAN.H11MO.0.A	cisbp__M1884	cisbp__M6340	hocomoco__MEF2C_HUMAN.H11MO.0.A	cisbp__M4467	homer__DCYAAAAATAGM_Mef2c	cisbp__M4675
5.02	111	131	0.156	0.0346	0.099	0.0916	0.162	0.122	0.132	0.157	0.0367	0.0689
0.244	1	14	0	0.239	1.81e-07	0.00806	0	0.0549	0.0092	0	0.174	0.0301

>peak_13490::12:15035529-15036442 (913 bp)
# Score	Start	End	dbcorrdb__MEF2A__ENCSR000BNV_1__m1	yetfasco__YPL089C_419	hocomoco__MEF2D_MOUSE.H11MO.0.A	hocomoco__MEF2D_HUMAN.H11MO.0.A	cisbp__M1884	cisbp__M6340	hocomoco__MEF2C_HUMAN.H11MO.0.A	cisbp__M4467	homer__DCYAAAAATAGM_Mef2c	cisbp__M4675
3.3	392	407	0	0.0434	0.0564	0.0694	0.15	0.366	0.073	0.0387	0.291	0.00544
2.01	725	774	0.124	0.0814	0.398	0.222	0.0845	0.162	0.202	0.268	0.237	0.000915

>peak_13496::12:15101459-15102106 (647 bp)
# Score	Start	End	dbcorrdb__MEF2A__ENCSR000BNV_1__m1	yetfasco__YPL089C_419	hocomoco__MEF2D_MOUSE.H11MO.0.A	hocomoco__MEF2D_HUMAN.H11MO.0.A	cisbp__M1884	cisbp__M6340	hocomoco__MEF2C_HUMAN.H11MO.0.A	cisbp__M4467	homer__DCYAAAAATAGM_Mef2c	cisbp__M4675
3.42	477	492	0	0.0847	0.175	0.415	0.0394	0.122	0.0932	0.12	0.0405	0.00237
0.758	344	359	0	8.95e-05	0.00414	0.0243	0.0314	0.000264	0.391	0.083	0.273	1.51e-06
0.722	255	269	0	0.00613	0.00291	0.024	3.28e-07	5.05e-06	0.291	0.111	0.344	0.000422
0.496	423	438	0	0.0201	0.0506	0.0474	0.00909	0.172	0.111	0.148	0.0895	0.000819
0.313	42	56	0	4.21e-05	0.01	0.0181	1.38e-09	3.1e-07	0.0277	0.0562	0.529	3.25e-08

>peak_13521::12:16517627-16518128 (501 bp)
# Score	Start	End	dbcorrdb__MEF2A__ENCSR000BNV_1__m1	yetfasco__YPL089C_419	hocomoco__MEF2D_MOUSE.H11MO.0.A	hocomoco__MEF2D_HUMAN.H11MO.0.A	cisbp__M1884	cisbp__M6340	hocomoco__MEF2C_HUMAN.H11MO.0.A	cisbp__M4467	homer__DCYAAAAATAGM_Mef2c	cisbp__M4675
8.08	74	94	0.192	0.00783	0.196	0.0872	0.241	0.148	0.0822	0.106	0.0198	0.00476
0.807	431	451	0.385	0.0117	0.0201	0.0095	0.0643	0.00511	0.0608	0.154	0.105	0.024

>peak_13621::12:23439027-23439270 (243 bp)
# Score	Start	End	dbcorrdb__MEF2A__ENCSR000BNV_1__m1	yetfasco__YPL089C_419	hocomoco__MEF2D_MOUSE.H11MO.0.A	hocomoco__MEF2D_HUMAN.H11MO.0.A	cisbp__M1884	cisbp__M6340	hocomoco__MEF2C_HUMAN.H11MO.0.A	cisbp__M4467	homer__DCYAAAAATAGM_Mef2c	cisbp__M4675
2.19	20	40	0.219	0.201	0.103	0.175	0.0335	0.0868	0.0563	0.0347	0.0958	0.00544
1.44	134	149	0	0.0024	0.0647	0.234	0.109	0.0021	0.168	0.21	0.134	0.000189

>peak_13650::12:28964897-28965354 (457 bp)
# Score	Start	End	dbcorrdb__MEF2A__ENCSR000BNV_1__m1	yetfasco__YPL089C_419	hocomoco__MEF2D_MOUSE.H11MO.0.A	hocomoco__MEF2D_HUMAN.H11MO.0.A	cisbp__M1884	cisbp__M6340	hocomoco__MEF2C_HUMAN.H11MO.0.A	cisbp__M4467	homer__DCYAAAAATAGM_Mef2c	cisbp__M4675
11.7	58	234	0.0866	0.179	0.402	0.389	0.431	1.29	0.319	0.35	0.885	0.363

>peak_13676::12:31058147-31058689 (542 bp)
# Score	Start	End	dbcorrdb__MEF2A__ENCSR000BNV_1__m1	yetfasco__YPL089C_419	hocomoco__MEF2D_MOUSE.H11MO.0.A	hocomoco__MEF2D_HUMAN.H11MO.0.A	cisbp__M1884	cisbp__M6340	hocomoco__MEF2C_HUMAN.H11MO.0.A	cisbp__M4467	homer__DCYAAAAATAGM_Mef2c	cisbp__M4675
6.42	448	463	0	0.0463	0.188	0.0541	0.306	0.226	0.0727	0.0863	0.0871	0.0279
0.885	319	338	0.157	0.00234	0.0266	0.00858	2.51e-09	3.36e-05	0.12	0.411	0.142	2.62e-06
0.198	498	513	0	0.000225	0.156	0.0637	0.0786	0.000136	0.0111	0.127	0.0674	1.79e-06

>peak_13773::12:50433273-50433845 (572 bp)
# Score	Start	End	dbcorrdb__MEF2A__ENCSR000BNV_1__m1	yetfasco__YPL089C_419	hocomoco__MEF2D_MOUSE.H11MO.0.A	hocomoco__MEF2D_HUMAN.H11MO.0.A	cisbp__M1884	cisbp__M6340	hocomoco__MEF2C_HUMAN.H11MO.0.A	cisbp__M4467	homer__DCYAAAAATAGM_Mef2c	cisbp__M4675
3.75	132	180	0.157	0.0486	0.273	0.0732	0.156	0.0756	0.223	0.423	0.243	0.000269
3.37	330	385	0.384	0.194	0.131	0.172	0.196	0.0148	0.289	0.316	0.223	0.00471

>peak_13788::12:52120820-52121508 (688 bp)
# Score	Start	End	dbcorrdb__MEF2A__ENCSR000BNV_1__m1	yetfasco__YPL089C_419	hocomoco__MEF2D_MOUSE.H11MO.0.A	hocomoco__MEF2D_HUMAN.H11MO.0.A	cisbp__M1884	cisbp__M6340	hocomoco__MEF2C_HUMAN.H11MO.0.A	cisbp__M4467	homer__DCYAAAAATAGM_Mef2c	cisbp__M4675
8.13	510	591	0.21	0.758	0.289	0.267	0.278	0.804	0.127	0.235	0.134	0.0238
0.0846	244	259	0	0.253	0.0433	0.0417	0.0131	0.0299	0.0203	0.0172	0.0279	0.000856

>peak_13897::12:78925918-78926772 (854 bp)
# Score	Start	End	dbcorrdb__MEF2A__ENCSR000BNV_1__m1	yetfasco__YPL089C_419	hocomoco__MEF2D_MOUSE.H11MO.0.A	hocomoco__MEF2D_HUMAN.H11MO.0.A	cisbp__M1884	cisbp__M6340	hocomoco__MEF2C_HUMAN.H11MO.0.A	cisbp__M4467	homer__DCYAAAAATAGM_Mef2c	cisbp__M4675
6.81	273	293	0.216	0.151	0.0482	0.17	0.132	0.111	0.052	0.0739	0.026	0.0891
2.28	807	827	0.18	0.000106	0.0675	0.045	0.046	0.000164	0.187	0.381	0.147	9.59e-05
0.593	440	455	0	0.159	0.0447	0.143	0.0569	0.17	0.0291	0.0422	0.0433	0.000435
0.326	3	16	0	0.00558	0.0298	0.0103	0	1.59e-09	0.0246	0	0.586	0.000504

>peak_13901::12:78957376-78957848 (472 bp)
# Score	Start	End	dbcorrdb__MEF2A__ENCSR000BNV_1__m1	yetfasco__YPL089C_419	hocomoco__MEF2D_MOUSE.H11MO.0.A	hocomoco__MEF2D_HUMAN.H11MO.0.A	cisbp__M1884	cisbp__M6340	hocomoco__MEF2C_HUMAN.H11MO.0.A	cisbp__M4467	homer__DCYAAAAATAGM_Mef2c	cisbp__M4675
4.14	368	388	0.216	0.00484	0.114	0.0356	0.204	0.00521	0.211	0.193	0.0986	2.9e-06
0.0108	293	302	0	0.291	0	0	0	0	0	0	0	0.00116

>peak_13938::12:85091959-85092582 (623 bp)
# Score	Start	End	dbcorrdb__MEF2A__ENCSR000BNV_1__m1	yetfasco__YPL089C_419	hocomoco__MEF2D_MOUSE.H11MO.0.A	hocomoco__MEF2D_HUMAN.H11MO.0.A	cisbp__M1884	cisbp__M6340	hocomoco__MEF2C_HUMAN.H11MO.0.A	cisbp__M4467	homer__DCYAAAAATAGM_Mef2c	cisbp__M4675
7.66	397	478	0.333	0.169	0.351	0.312	0.191	0.254	0.176	0.29	0.109	0.00513
0.0423	150	164	0	0.000352	0.0323	0.024	4.54e-06	0.000113	0.073	0.135	0.127	1.69e-06

>peak_13953::12:85401885-85403281 (1396 bp)
# Score	Start	End	dbcorrdb__MEF2A__ENCSR000BNV_1__m1	yetfasco__YPL089C_419	hocomoco__MEF2D_MOUSE.H11MO.0.A	hocomoco__MEF2D_HUMAN.H11MO.0.A	cisbp__M1884	cisbp__M6340	hocomoco__MEF2C_HUMAN.H11MO.0.A	cisbp__M4467	homer__DCYAAAAATAGM_Mef2c	cisbp__M4675
4.04	743	763	0.272	0.01	0.0577	0.382	0.0375	0.0362	0.1	0.129	0.0714	0.0115
1.49	932	952	0.135	0.0483	0.0722	0.0463	0.0768	0.123	0.152	0.116	0.124	0.03
0.664	530	543	0	0.199	2.21e-07	0.0358	0	0.0972	0.0722	0	0.255	0.0515

>peak_13995::12:86983962-86984334 (372 bp)
# Score	Start	End	dbcorrdb__MEF2A__ENCSR000BNV_1__m1	yetfasco__YPL089C_419	hocomoco__MEF2D_MOUSE.H11MO.0.A	hocomoco__MEF2D_HUMAN.H11MO.0.A	cisbp__M1884	cisbp__M6340	hocomoco__MEF2C_HUMAN.H11MO.0.A	cisbp__M4467	homer__DCYAAAAATAGM_Mef2c	cisbp__M4675
11.4	211	281	0.749	0.168	0.185	0.0999	0.34	0.146	0.132	0.283	0.101	0.242

>peak_14181::13:17008020-17008529 (509 bp)
# Score	Start	End	dbcorrdb__MEF2A__ENCSR000BNV_1__m1	yetfasco__YPL089C_419	hocomoco__MEF2D_MOUSE.H11MO.0.A	hocomoco__MEF2D_HUMAN.H11MO.0.A	cisbp__M1884	cisbp__M6340	hocomoco__MEF2C_HUMAN.H11MO.0.A	cisbp__M4467	homer__DCYAAAAATAGM_Mef2c	cisbp__M4675
2.78	211	231	0.211	0.000261	0.0583	0.0204	0.0958	0.00166	0.279	0.224	0.176	9.13e-06
0.675	56	71	0	0.053	0.0659	0.164	0.0337	0.175	0.0749	0.0561	0.093	0.000236
0.292	166	180	0	0.00243	0.0283	0.0981	9.62e-09	4.56e-06	0.14	0.0957	0.18	1.56e-06

>peak_14223::13:18951242-18951761 (519 bp)
# Score	Start	End	dbcorrdb__MEF2A__ENCSR000BNV_1__m1	yetfasco__YPL089C_419	hocomoco__MEF2D_MOUSE.H11MO.0.A	hocomoco__MEF2D_HUMAN.H11MO.0.A	cisbp__M1884	cisbp__M6340	hocomoco__MEF2C_HUMAN.H11MO.0.A	cisbp__M4467	homer__DCYAAAAATAGM_Mef2c	cisbp__M4675
2.73	96	116	0.652	0.00355	0.0385	0.0203	0.079	0.0228	0.117	0.156	0.0647	0.00722

>peak_14228::13:19275235-19275658 (423 bp)
# Score	Start	End	dbcorrdb__MEF2A__ENCSR000BNV_1__m1	yetfasco__YPL089C_419	hocomoco__MEF2D_MOUSE.H11MO.0.A	hocomoco__MEF2D_HUMAN.H11MO.0.A	cisbp__M1884	cisbp__M6340	hocomoco__MEF2C_HUMAN.H11MO.0.A	cisbp__M4467	homer__DCYAAAAATAGM_Mef2c	cisbp__M4675
4.46	289	341	0.944	0.139	0.341	0.152	0.0805	0.301	0.0796	0.0524	0.202	0.0071
0.32	400	414	0	0.000151	0.0719	0.0226	1.31e-06	2.32e-05	0.152	0.183	0.133	2.6e-06

>peak_14264::13:24357083-24358150 (1067 bp)
# Score	Start	End	dbcorrdb__MEF2A__ENCSR000BNV_1__m1	yetfasco__YPL089C_419	hocomoco__MEF2D_MOUSE.H11MO.0.A	hocomoco__MEF2D_HUMAN.H11MO.0.A	cisbp__M1884	cisbp__M6340	hocomoco__MEF2C_HUMAN.H11MO.0.A	cisbp__M4467	homer__DCYAAAAATAGM_Mef2c	cisbp__M4675
6.31	665	816	0.0436	0.34	0.141	0.22	0.196	0.529	0.114	0.0513	0.126	0.605
0.394	141	153	0	0.00482	0	0.0179	0	0	0.316	0	0.121	0.134
0.302	834	849	0	0.376	0.019	0.0054	0.0507	0.026	0.0389	0.0458	0.033	0.000588

>peak_14282::13:25166126-25166782 (656 bp)
# Score	Start	End	dbcorrdb__MEF2A__ENCSR000BNV_1__m1	yetfasco__YPL089C_419	hocomoco__MEF2D_MOUSE.H11MO.0.A	hocomoco__MEF2D_HUMAN.H11MO.0.A	cisbp__M1884	cisbp__M6340	hocomoco__MEF2C_HUMAN.H11MO.0.A	cisbp__M4467	homer__DCYAAAAATAGM_Mef2c	cisbp__M4675
5.21	274	294	0.179	0.00414	0.179	0.0677	0.161	0.061	0.17	0.151	0.0978	0.00171
2.24	449	464	0	0.00163	0.104	0.147	0.0633	0.0102	0.414	0.163	0.144	8.01e-05
0.103	611	626	0	0.0812	0.0114	0.0221	0.0112	0.0662	0.0434	0.0377	0.11	0.057

>peak_14381::13:34738903-34739641 (738 bp)
# Score	Start	End	dbcorrdb__MEF2A__ENCSR000BNV_1__m1	yetfasco__YPL089C_419	hocomoco__MEF2D_MOUSE.H11MO.0.A	hocomoco__MEF2D_HUMAN.H11MO.0.A	cisbp__M1884	cisbp__M6340	hocomoco__MEF2C_HUMAN.H11MO.0.A	cisbp__M4467	homer__DCYAAAAATAGM_Mef2c	cisbp__M4675
4.96	408	428	0.272	0.000242	0.139	0.144	0.169	0.000298	0.0932	0.119	0.148	5.16e-06
1.22	85	100	0	0.589	0.0448	0.0208	0.0653	0.0807	0.0297	0.0663	0.0436	0.026
0.538	168	183	0	0.0429	0.0237	0.0576	0.00786	0.0892	0.191	0.0967	0.159	0.000191
0.536	369	383	0	0.0268	0.137	0.0476	0.000256	0.00191	0.106	0.234	0.11	2.17e-06
0.334	532	547	0	0.133	0.0592	0.104	0.00627	0.0372	0.088	0.0543	0.0869	0.000287

>peak_14395::13:34914726-34915385 (659 bp)
# Score	Start	End	dbcorrdb__MEF2A__ENCSR000BNV_1__m1	yetfasco__YPL089C_419	hocomoco__MEF2D_MOUSE.H11MO.0.A	hocomoco__MEF2D_HUMAN.H11MO.0.A	cisbp__M1884	cisbp__M6340	hocomoco__MEF2C_HUMAN.H11MO.0.A	cisbp__M4467	homer__DCYAAAAATAGM_Mef2c	cisbp__M4675
4.77	296	311	0	0.37	0.0164	0.0222	0.0413	0.222	0.0243	0.0336	0.0241	0.396
0.116	246	260	0	0.0966	0.0179	0.0314	0.002	4.78e-05	0.0467	0.169	0.0747	0.000355

>peak_14406::13:35292733-35293204 (471 bp)
# Score	Start	End	dbcorrdb__MEF2A__ENCSR000BNV_1__m1	yetfasco__YPL089C_419	hocomoco__MEF2D_MOUSE.H11MO.0.A	hocomoco__MEF2D_HUMAN.H11MO.0.A	cisbp__M1884	cisbp__M6340	hocomoco__MEF2C_HUMAN.H11MO.0.A	cisbp__M4467	homer__DCYAAAAATAGM_Mef2c	cisbp__M4675
8.09	30	173	0.506	0.0853	0.244	0.22	0.327	0.111	0.508	0.51	0.449	0.105
0.00653	456	470	0	0.00172	0.0253	0.0223	1.52e-07	8.65e-06	0.0646	0.0716	0.185	4.47e-08

>peak_14500::13:44625905-44626513 (608 bp)
# Score	Start	End	dbcorrdb__MEF2A__ENCSR000BNV_1__m1	yetfasco__YPL089C_419	hocomoco__MEF2D_MOUSE.H11MO.0.A	hocomoco__MEF2D_HUMAN.H11MO.0.A	cisbp__M1884	cisbp__M6340	hocomoco__MEF2C_HUMAN.H11MO.0.A	cisbp__M4467	homer__DCYAAAAATAGM_Mef2c	cisbp__M4675
7.49	383	455	0.328	0.0537	0.173	0.187	0.294	0.167	0.25	0.43	0.13	0.0396

>peak_14643::13:54749282-54750700 (1418 bp)
# Score	Start	End	dbcorrdb__MEF2A__ENCSR000BNV_1__m1	yetfasco__YPL089C_419	hocomoco__MEF2D_MOUSE.H11MO.0.A	hocomoco__MEF2D_HUMAN.H11MO.0.A	cisbp__M1884	cisbp__M6340	hocomoco__MEF2C_HUMAN.H11MO.0.A	cisbp__M4467	homer__DCYAAAAATAGM_Mef2c	cisbp__M4675
15.4	299	576	0.416	0.933	0.576	0.612	0.211	0.178	0.469	0.304	0.594	0.0355

>peak_14646::13:54772273-54774795 (2522 bp)
# Score	Start	End	dbcorrdb__MEF2A__ENCSR000BNV_1__m1	yetfasco__YPL089C_419	hocomoco__MEF2D_MOUSE.H11MO.0.A	hocomoco__MEF2D_HUMAN.H11MO.0.A	cisbp__M1884	cisbp__M6340	hocomoco__MEF2C_HUMAN.H11MO.0.A	cisbp__M4467	homer__DCYAAAAATAGM_Mef2c	cisbp__M4675
7.3	444	464	0.18	0.0322	0.14	0.129	0.127	0.104	0.126	0.108	0.0509	0.0638
5.89	988	1008	0.179	0.0308	0.0847	0.677	0.0576	0.0364	0.0464	0.0621	0.0316	0.00292
3.81	225	245	0.2	0.108	0.0535	0.206	0.0996	0.092	0.0998	0.112	0.0579	0.0263
3.61	1556	1571	0	0.00426	0.053	0.232	0.0954	0.0186	0.215	0.401	0.0851	0.00505
2.31	1686	1707	0.0966	0.128	0.132	0.165	0.0629	0.103	0.057	0.0436	0.117	0.0966
0.219	659	673	0	0.00241	0.033	0.0126	8.72e-07	0.000242	0.112	0.194	0.156	1.79e-07
0.0224	2317	2331	0	0.000479	0.00562	0.0367	5.91e-07	4.91e-06	0.0173	0.138	0.187	1.07e-05

>peak_14677::13:56530933-56531501 (568 bp)
# Score	Start	End	dbcorrdb__MEF2A__ENCSR000BNV_1__m1	yetfasco__YPL089C_419	hocomoco__MEF2D_MOUSE.H11MO.0.A	hocomoco__MEF2D_HUMAN.H11MO.0.A	cisbp__M1884	cisbp__M6340	hocomoco__MEF2C_HUMAN.H11MO.0.A	cisbp__M4467	homer__DCYAAAAATAGM_Mef2c	cisbp__M4675
6.35	297	344	0.00848	0.0626	0.291	0.162	0.175	0.532	0.126	0.144	0.0872	0.277
0.0477	142	156	0	0.00179	0.0109	0.0201	7.36e-07	2.6e-06	0.105	0.168	0.0925	2.95e-06

>peak_14687::13:57547083-57547706 (623 bp)
# Score	Start	End	dbcorrdb__MEF2A__ENCSR000BNV_1__m1	yetfasco__YPL089C_419	hocomoco__MEF2D_MOUSE.H11MO.0.A	hocomoco__MEF2D_HUMAN.H11MO.0.A	cisbp__M1884	cisbp__M6340	hocomoco__MEF2C_HUMAN.H11MO.0.A	cisbp__M4467	homer__DCYAAAAATAGM_Mef2c	cisbp__M4675
6.74	185	230	0.214	0.163	0.316	0.195	0.126	0.145	0.183	0.108	0.697	0.00485

>peak_14777::13:61348293-61349574 (1281 bp)
# Score	Start	End	dbcorrdb__MEF2A__ENCSR000BNV_1__m1	yetfasco__YPL089C_419	hocomoco__MEF2D_MOUSE.H11MO.0.A	hocomoco__MEF2D_HUMAN.H11MO.0.A	cisbp__M1884	cisbp__M6340	hocomoco__MEF2C_HUMAN.H11MO.0.A	cisbp__M4467	homer__DCYAAAAATAGM_Mef2c	cisbp__M4675
7.18	313	328	0	0.0386	0.181	0.0745	0.2	0.429	0.0369	0.0495	0.0251	0.0892
6.07	683	698	0	0.00587	0.233	0.0882	0.271	0.00842	0.179	0.212	0.105	0.000118
2.93	1162	1177	0	0.182	0.0864	0.143	0.0264	0.0496	0.0179	0.00796	0.0441	0.581
1.73	792	806	0	0.00445	0.013	0.0243	2.28e-10	2e-06	0.473	0.242	0.288	1.24e-06
0.66	1067	1082	0	0.532	0.0196	0.0322	0.0116	0.0479	0.0156	0.029	0.065	0.0424
0.397	193	207	0	0.115	0.0159	0.0114	6.46e-05	0.00193	0.0905	0.164	0.199	0.00273

>peak_14799::13:61965216-61965838 (622 bp)
# Score	Start	End	dbcorrdb__MEF2A__ENCSR000BNV_1__m1	yetfasco__YPL089C_419	hocomoco__MEF2D_MOUSE.H11MO.0.A	hocomoco__MEF2D_HUMAN.H11MO.0.A	cisbp__M1884	cisbp__M6340	hocomoco__MEF2C_HUMAN.H11MO.0.A	cisbp__M4467	homer__DCYAAAAATAGM_Mef2c	cisbp__M4675
3.17	503	523	0.274	0.597	0.0301	0.0182	0.0563	0.00799	0.0282	0.0982	0.036	0.021
0.0512	592	606	0	0.0101	0.00488	0.0223	2.47e-07	1.54e-07	0.191	0.0602	0.114	8.29e-08

>peak_14803::13:62901430-62902139 (709 bp)
# Score	Start	End	dbcorrdb__MEF2A__ENCSR000BNV_1__m1	yetfasco__YPL089C_419	hocomoco__MEF2D_MOUSE.H11MO.0.A	hocomoco__MEF2D_HUMAN.H11MO.0.A	cisbp__M1884	cisbp__M6340	hocomoco__MEF2C_HUMAN.H11MO.0.A	cisbp__M4467	homer__DCYAAAAATAGM_Mef2c	cisbp__M4675
4.07	219	342	0.244	0.259	0.131	0.325	0.0946	0.16	0.265	0.188	0.47	0.0083
1.75	468	488	0.37	0.00482	0.0302	0.0805	0.0861	0.026	0.204	0.0643	0.137	0.000186

>peak_14835::13:64208574-64209003 (429 bp)
# Score	Start	End	dbcorrdb__MEF2A__ENCSR000BNV_1__m1	yetfasco__YPL089C_419	hocomoco__MEF2D_MOUSE.H11MO.0.A	hocomoco__MEF2D_HUMAN.H11MO.0.A	cisbp__M1884	cisbp__M6340	hocomoco__MEF2C_HUMAN.H11MO.0.A	cisbp__M4467	homer__DCYAAAAATAGM_Mef2c	cisbp__M4675
10.5	317	365	0.288	0.222	0.233	0.488	0.112	0.79	0.0753	0.0915	0.0386	0.0269
1.39	110	125	0	0.00223	0.0108	0.153	0.0327	0.000194	0.425	0.17	0.164	0.000104

>peak_14841::13:64271535-64272115 (580 bp)
# Score	Start	End	dbcorrdb__MEF2A__ENCSR000BNV_1__m1	yetfasco__YPL089C_419	hocomoco__MEF2D_MOUSE.H11MO.0.A	hocomoco__MEF2D_HUMAN.H11MO.0.A	cisbp__M1884	cisbp__M6340	hocomoco__MEF2C_HUMAN.H11MO.0.A	cisbp__M4467	homer__DCYAAAAATAGM_Mef2c	cisbp__M4675
6.37	286	301	0	0.00209	0.246	0.12	0.462	0.0812	0.0858	0.101	0.0389	0.00133

>peak_14842::13:64280726-64281372 (646 bp)
# Score	Start	End	dbcorrdb__MEF2A__ENCSR000BNV_1__m1	yetfasco__YPL089C_419	hocomoco__MEF2D_MOUSE.H11MO.0.A	hocomoco__MEF2D_HUMAN.H11MO.0.A	cisbp__M1884	cisbp__M6340	hocomoco__MEF2C_HUMAN.H11MO.0.A	cisbp__M4467	homer__DCYAAAAATAGM_Mef2c	cisbp__M4675
8.83	427	531	0.984	0.0851	0.291	0.459	0.205	0.16	0.352	0.431	0.424	0.109

>peak_14913::13:67028448-67029003 (555 bp)
# Score	Start	End	dbcorrdb__MEF2A__ENCSR000BNV_1__m1	yetfasco__YPL089C_419	hocomoco__MEF2D_MOUSE.H11MO.0.A	hocomoco__MEF2D_HUMAN.H11MO.0.A	cisbp__M1884	cisbp__M6340	hocomoco__MEF2C_HUMAN.H11MO.0.A	cisbp__M4467	homer__DCYAAAAATAGM_Mef2c	cisbp__M4675
3.37	337	357	0.218	0.0294	0.0445	0.224	0.126	0.0112	0.108	0.253	0.0487	0.0103
0.00577	427	447	0.206	0.000185	0.075	0.018	0.0293	9.44e-05	0.0343	0.0255	0.0891	6.28e-06

>peak_14925::13:68726681-68727363 (682 bp)
# Score	Start	End	dbcorrdb__MEF2A__ENCSR000BNV_1__m1	yetfasco__YPL089C_419	hocomoco__MEF2D_MOUSE.H11MO.0.A	hocomoco__MEF2D_HUMAN.H11MO.0.A	cisbp__M1884	cisbp__M6340	hocomoco__MEF2C_HUMAN.H11MO.0.A	cisbp__M4467	homer__DCYAAAAATAGM_Mef2c	cisbp__M4675
7.15	13	49	0.185	0.207	0.139	0.068	0.251	0.0891	0.106	0.36	0.171	0.12
4.66	598	613	0	0.192	0.0473	0.0391	0.0732	0.0555	0.0494	0.0662	0.036	0.621
2.34	281	301	0.476	2e-05	0.0928	0.0332	0.137	0.000168	0.1	0.118	0.119	1.41e-06

>peak_14980::13:72672409-72672781 (372 bp)
# Score	Start	End	dbcorrdb__MEF2A__ENCSR000BNV_1__m1	yetfasco__YPL089C_419	hocomoco__MEF2D_MOUSE.H11MO.0.A	hocomoco__MEF2D_HUMAN.H11MO.0.A	cisbp__M1884	cisbp__M6340	hocomoco__MEF2C_HUMAN.H11MO.0.A	cisbp__M4467	homer__DCYAAAAATAGM_Mef2c	cisbp__M4675
4.17	252	272	0.179	0.0417	0.219	0.0762	0.176	0.235	0.0522	0.0576	0.0381	0.000958

>peak_15017::13:74598864-74600331 (1467 bp)
# Score	Start	End	dbcorrdb__MEF2A__ENCSR000BNV_1__m1	yetfasco__YPL089C_419	hocomoco__MEF2D_MOUSE.H11MO.0.A	hocomoco__MEF2D_HUMAN.H11MO.0.A	cisbp__M1884	cisbp__M6340	hocomoco__MEF2C_HUMAN.H11MO.0.A	cisbp__M4467	homer__DCYAAAAATAGM_Mef2c	cisbp__M4675
7.69	359	374	0	0.0748	0.146	0.101	0.33	0.16	0.0671	0.112	0.0543	0.0448
1.1	1136	1157	0.2	0.0466	0.0327	0.0261	0.0519	0.00265	0.0848	0.27	0.18	0.000266

>peak_15018::13:74600819-74601530 (711 bp)
# Score	Start	End	dbcorrdb__MEF2A__ENCSR000BNV_1__m1	yetfasco__YPL089C_419	hocomoco__MEF2D_MOUSE.H11MO.0.A	hocomoco__MEF2D_HUMAN.H11MO.0.A	cisbp__M1884	cisbp__M6340	hocomoco__MEF2C_HUMAN.H11MO.0.A	cisbp__M4467	homer__DCYAAAAATAGM_Mef2c	cisbp__M4675
1.28	312	332	0.847	0.000152	0.0652	0.0237	0.0362	0.000659	0.0308	0.0939	0.0328	6.85e-06
0.638	363	383	0.289	0.0566	0.0586	0.0274	0.0381	0.0559	0.0462	0.116	0.0729	0.000262

>peak_15031::13:74948086-74948488 (402 bp)
# Score	Start	End	dbcorrdb__MEF2A__ENCSR000BNV_1__m1	yetfasco__YPL089C_419	hocomoco__MEF2D_MOUSE.H11MO.0.A	hocomoco__MEF2D_HUMAN.H11MO.0.A	cisbp__M1884	cisbp__M6340	hocomoco__MEF2C_HUMAN.H11MO.0.A	cisbp__M4467	homer__DCYAAAAATAGM_Mef2c	cisbp__M4675
7.24	156	171	0	0.133	0.159	0.11	0.145	0.261	0.0577	0.0281	0.0591	0.126
0.318	211	225	0	0.000432	0.0287	0.0172	4.41e-06	5.72e-05	0.111	0.181	0.231	2.45e-06

>peak_15116::13:78297594-78298746 (1152 bp)
# Score	Start	End	dbcorrdb__MEF2A__ENCSR000BNV_1__m1	yetfasco__YPL089C_419	hocomoco__MEF2D_MOUSE.H11MO.0.A	hocomoco__MEF2D_HUMAN.H11MO.0.A	cisbp__M1884	cisbp__M6340	hocomoco__MEF2C_HUMAN.H11MO.0.A	cisbp__M4467	homer__DCYAAAAATAGM_Mef2c	cisbp__M4675
7.5	630	650	0.253	0.000481	0.115	0.0794	0.151	0.00592	0.166	0.284	0.0452	0.000283

>peak_15128::13:78427850-78428706 (856 bp)
# Score	Start	End	dbcorrdb__MEF2A__ENCSR000BNV_1__m1	yetfasco__YPL089C_419	hocomoco__MEF2D_MOUSE.H11MO.0.A	hocomoco__MEF2D_HUMAN.H11MO.0.A	cisbp__M1884	cisbp__M6340	hocomoco__MEF2C_HUMAN.H11MO.0.A	cisbp__M4467	homer__DCYAAAAATAGM_Mef2c	cisbp__M4675
8.74	488	706	0.107	0.355	0.135	0.0521	0.136	1.18	0.115	0.0516	0.509	0.925
4.29	289	304	0	0.0248	0.244	0.0912	0.164	0.136	0.139	0.18	0.0881	0.00675

>peak_15140::13:78509733-78510097 (364 bp)
# Score	Start	End	dbcorrdb__MEF2A__ENCSR000BNV_1__m1	yetfasco__YPL089C_419	hocomoco__MEF2D_MOUSE.H11MO.0.A	hocomoco__MEF2D_HUMAN.H11MO.0.A	cisbp__M1884	cisbp__M6340	hocomoco__MEF2C_HUMAN.H11MO.0.A	cisbp__M4467	homer__DCYAAAAATAGM_Mef2c	cisbp__M4675
7.3	142	181	5.7e-06	0.0333	0.041	0.382	0.151	0.00935	0.672	0.527	0.409	0.00191
0.19	338	353	0	0.0557	0.0449	0.0509	0.0356	0.0151	0.0921	0.0316	0.167	0.00228

>peak_15154::13:79299046-79299687 (641 bp)
# Score	Start	End	dbcorrdb__MEF2A__ENCSR000BNV_1__m1	yetfasco__YPL089C_419	hocomoco__MEF2D_MOUSE.H11MO.0.A	hocomoco__MEF2D_HUMAN.H11MO.0.A	cisbp__M1884	cisbp__M6340	hocomoco__MEF2C_HUMAN.H11MO.0.A	cisbp__M4467	homer__DCYAAAAATAGM_Mef2c	cisbp__M4675
10.8	91	347	0.511	0.701	0.84	0.322	0.346	0.902	0.305	0.302	0.361	0.778

>peak_15182::13:82014978-82015375 (397 bp)
# Score	Start	End	dbcorrdb__MEF2A__ENCSR000BNV_1__m1	yetfasco__YPL089C_419	hocomoco__MEF2D_MOUSE.H11MO.0.A	hocomoco__MEF2D_HUMAN.H11MO.0.A	cisbp__M1884	cisbp__M6340	hocomoco__MEF2C_HUMAN.H11MO.0.A	cisbp__M4467	homer__DCYAAAAATAGM_Mef2c	cisbp__M4675
8.48	204	261	0.491	0.0807	0.163	0.104	0.216	0.0273	0.375	0.465	0.248	0.00161
0.224	302	316	0	0.00447	0.208	0.0238	0.00123	0.00089	0.139	0.0482	0.0838	0.000956

>peak_15267::14:1246941-1247677 (736 bp)
# Score	Start	End	dbcorrdb__MEF2A__ENCSR000BNV_1__m1	yetfasco__YPL089C_419	hocomoco__MEF2D_MOUSE.H11MO.0.A	hocomoco__MEF2D_HUMAN.H11MO.0.A	cisbp__M1884	cisbp__M6340	hocomoco__MEF2C_HUMAN.H11MO.0.A	cisbp__M4467	homer__DCYAAAAATAGM_Mef2c	cisbp__M4675
11.9	338	374	0.101	0.0863	0.159	0.871	0.188	0.327	0.113	0.0764	0.0941	0.24
0.242	600	612	0	0.185	0	0.00466	0	0	0.068	0	0.244	1.42e-05

>peak_15295::14:2572946-2573712 (766 bp)
# Score	Start	End	dbcorrdb__MEF2A__ENCSR000BNV_1__m1	yetfasco__YPL089C_419	hocomoco__MEF2D_MOUSE.H11MO.0.A	hocomoco__MEF2D_HUMAN.H11MO.0.A	cisbp__M1884	cisbp__M6340	hocomoco__MEF2C_HUMAN.H11MO.0.A	cisbp__M4467	homer__DCYAAAAATAGM_Mef2c	cisbp__M4675
7.28	125	220	2.57e-05	0.00373	0.0808	0.461	0.236	0.000917	0.65	0.394	0.47	0.000156

>peak_15325::14:3123191-3124022 (831 bp)
# Score	Start	End	dbcorrdb__MEF2A__ENCSR000BNV_1__m1	yetfasco__YPL089C_419	hocomoco__MEF2D_MOUSE.H11MO.0.A	hocomoco__MEF2D_HUMAN.H11MO.0.A	cisbp__M1884	cisbp__M6340	hocomoco__MEF2C_HUMAN.H11MO.0.A	cisbp__M4467	homer__DCYAAAAATAGM_Mef2c	cisbp__M4675
6.78	366	381	0	0.00333	0.0856	0.289	0.0583	0.0335	0.378	0.123	0.153	0.000415
0.166	789	801	0	0.0247	0	0.0112	0	0	0.17	0	0.25	5.67e-06

>peak_15429::14:15272352-15272608 (256 bp)
# Score	Start	End	dbcorrdb__MEF2A__ENCSR000BNV_1__m1	yetfasco__YPL089C_419	hocomoco__MEF2D_MOUSE.H11MO.0.A	hocomoco__MEF2D_HUMAN.H11MO.0.A	cisbp__M1884	cisbp__M6340	hocomoco__MEF2C_HUMAN.H11MO.0.A	cisbp__M4467	homer__DCYAAAAATAGM_Mef2c	cisbp__M4675
7.08	211	226	0	0.0168	0.366	0.146	0.185	0.256	0.0693	0.044	0.0352	0.000902

>peak_15595::14:26662496-26663908 (1412 bp)
# Score	Start	End	dbcorrdb__MEF2A__ENCSR000BNV_1__m1	yetfasco__YPL089C_419	hocomoco__MEF2D_MOUSE.H11MO.0.A	hocomoco__MEF2D_HUMAN.H11MO.0.A	cisbp__M1884	cisbp__M6340	hocomoco__MEF2C_HUMAN.H11MO.0.A	cisbp__M4467	homer__DCYAAAAATAGM_Mef2c	cisbp__M4675
5.09	523	543	0.163	0.0105	0.103	0.0541	0.206	0.0832	0.103	0.101	0.254	0.0013
2.74	1105	1120	0	0.149	0.071	0.149	0.0146	0.213	0.276	0.0663	0.0948	0.0113
0.205	1395	1410	0	0.00695	0.0449	0.0207	0.0662	0.044	0.0436	0.0976	0.182	0.000713

>peak_15615::14:30164063-30164861 (798 bp)
# Score	Start	End	dbcorrdb__MEF2A__ENCSR000BNV_1__m1	yetfasco__YPL089C_419	hocomoco__MEF2D_MOUSE.H11MO.0.A	hocomoco__MEF2D_HUMAN.H11MO.0.A	cisbp__M1884	cisbp__M6340	hocomoco__MEF2C_HUMAN.H11MO.0.A	cisbp__M4467	homer__DCYAAAAATAGM_Mef2c	cisbp__M4675
5.17	392	412	0.225	0.00615	0.0511	0.0634	0.0629	0.00488	0.28	0.295	0.119	0.000361

>peak_15622::14:30499464-30500162 (698 bp)
# Score	Start	End	dbcorrdb__MEF2A__ENCSR000BNV_1__m1	yetfasco__YPL089C_419	hocomoco__MEF2D_MOUSE.H11MO.0.A	hocomoco__MEF2D_HUMAN.H11MO.0.A	cisbp__M1884	cisbp__M6340	hocomoco__MEF2C_HUMAN.H11MO.0.A	cisbp__M4467	homer__DCYAAAAATAGM_Mef2c	cisbp__M4675
5.1	371	391	0.192	0.000139	0.189	0.0933	0.112	0.000224	0.113	0.29	0.101	2.96e-06
1.88	135	150	0	0.017	0.0631	0.12	0.14	0.00929	0.236	0.233	0.161	0.00497
0.626	495	520	0.498	0.0125	0.0721	0.09	0.0152	0.00179	0.0297	0.0396	0.102	0.000483
0.342	249	266	0	0.107	0.0463	0.0359	0.0654	0.086	0.0831	0.0496	0.0929	0.0282

>peak_15670::14:37508151-37508562 (411 bp)
# Score	Start	End	dbcorrdb__MEF2A__ENCSR000BNV_1__m1	yetfasco__YPL089C_419	hocomoco__MEF2D_MOUSE.H11MO.0.A	hocomoco__MEF2D_HUMAN.H11MO.0.A	cisbp__M1884	cisbp__M6340	hocomoco__MEF2C_HUMAN.H11MO.0.A	cisbp__M4467	homer__DCYAAAAATAGM_Mef2c	cisbp__M4675
5.33	269	284	0	0.00227	0.246	0.142	0.187	0.0465	0.195	0.156	0.113	0.00028
3.85	63	78	0	0.0542	0.081	0.213	0.117	0.13	0.184	0.0619	0.106	0.109
0.0464	148	162	0	0.00242	0.0409	0.0159	0.0183	0.0251	0.0556	0.000799	0.121	0.11

>peak_15712::14:43871959-43872296 (337 bp)
# Score	Start	End	dbcorrdb__MEF2A__ENCSR000BNV_1__m1	yetfasco__YPL089C_419	hocomoco__MEF2D_MOUSE.H11MO.0.A	hocomoco__MEF2D_HUMAN.H11MO.0.A	cisbp__M1884	cisbp__M6340	hocomoco__MEF2C_HUMAN.H11MO.0.A	cisbp__M4467	homer__DCYAAAAATAGM_Mef2c	cisbp__M4675
5.67	207	309	0.408	0.777	0.447	0.225	0.166	0.0337	0.282	0.406	0.286	0.0446
1.23	70	85	0	0.00459	0.0431	0.216	0.257	0.0424	0.12	0.112	0.0898	0.000396

>peak_15752::14:57807797-57808180 (383 bp)
# Score	Start	End	dbcorrdb__MEF2A__ENCSR000BNV_1__m1	yetfasco__YPL089C_419	hocomoco__MEF2D_MOUSE.H11MO.0.A	hocomoco__MEF2D_HUMAN.H11MO.0.A	cisbp__M1884	cisbp__M6340	hocomoco__MEF2C_HUMAN.H11MO.0.A	cisbp__M4467	homer__DCYAAAAATAGM_Mef2c	cisbp__M4675
5.6	124	144	0.561	0.0922	0.0348	0.0247	0.0704	0.193	0.0218	0.05	0.0244	0.0873
3.93	362	377	0	0.0563	0.0866	0.0631	0.114	0.221	0.0733	0.0816	0.0256	0.369
0.0485	246	260	0	0.00273	0.0978	0.0401	0.000251	0.00175	0.0628	0.121	0.066	5.5e-06

>peak_15753::14:57817737-57819277 (1540 bp)
# Score	Start	End	dbcorrdb__MEF2A__ENCSR000BNV_1__m1	yetfasco__YPL089C_419	hocomoco__MEF2D_MOUSE.H11MO.0.A	hocomoco__MEF2D_HUMAN.H11MO.0.A	cisbp__M1884	cisbp__M6340	hocomoco__MEF2C_HUMAN.H11MO.0.A	cisbp__M4467	homer__DCYAAAAATAGM_Mef2c	cisbp__M4675
5.86	412	561	0.506	0.536	0.374	0.226	0.174	0.25	0.402	0.505	0.459	0.233
3.21	99	167	0.0268	0.454	0.403	0.133	0.16	0.65	0.0586	0.058	0.132	0.0246
1.56	242	257	0	0.573	0.0684	0.119	0.0126	0.0613	0.0621	0.0582	0.0482	0.0164
0.204	777	796	0.175	0.000165	0.0329	0.0571	2.15e-07	5.83e-06	0.0719	0.0238	0.216	3.94e-06
0.125	1528	1540	0	0.00031	0	0.0571	0	0	0.073	0	0.303	8.48e-06

>peak_15774::14:61550341-61550995 (654 bp)
# Score	Start	End	dbcorrdb__MEF2A__ENCSR000BNV_1__m1	yetfasco__YPL089C_419	hocomoco__MEF2D_MOUSE.H11MO.0.A	hocomoco__MEF2D_HUMAN.H11MO.0.A	cisbp__M1884	cisbp__M6340	hocomoco__MEF2C_HUMAN.H11MO.0.A	cisbp__M4467	homer__DCYAAAAATAGM_Mef2c	cisbp__M4675
3.15	150	170	0.223	0.146	0.318	0.103	0.0557	0.0818	0.0373	0.0384	0.0608	0.00407
2.09	18	57	0.0965	0.733	0.155	0.109	0.0375	0.066	0.174	0.229	0.171	0.0149

>peak_15936::14:82008295-82008715 (420 bp)
# Score	Start	End	dbcorrdb__MEF2A__ENCSR000BNV_1__m1	yetfasco__YPL089C_419	hocomoco__MEF2D_MOUSE.H11MO.0.A	hocomoco__MEF2D_HUMAN.H11MO.0.A	cisbp__M1884	cisbp__M6340	hocomoco__MEF2C_HUMAN.H11MO.0.A	cisbp__M4467	homer__DCYAAAAATAGM_Mef2c	cisbp__M4675
11.6	315	369	0.104	0.0748	0.297	0.165	0.236	0.218	0.149	0.146	0.157	1.67

>peak_16087::15:24544354-24544920 (566 bp)
# Score	Start	End	dbcorrdb__MEF2A__ENCSR000BNV_1__m1	yetfasco__YPL089C_419	hocomoco__MEF2D_MOUSE.H11MO.0.A	hocomoco__MEF2D_HUMAN.H11MO.0.A	cisbp__M1884	cisbp__M6340	hocomoco__MEF2C_HUMAN.H11MO.0.A	cisbp__M4467	homer__DCYAAAAATAGM_Mef2c	cisbp__M4675
3.66	445	465	0.25	2.26e-05	0.0379	0.0268	0.0398	7.61e-06	0.164	0.503	0.122	1.58e-05

>peak_16179::15:29062647-29063092 (445 bp)
# Score	Start	End	dbcorrdb__MEF2A__ENCSR000BNV_1__m1	yetfasco__YPL089C_419	hocomoco__MEF2D_MOUSE.H11MO.0.A	hocomoco__MEF2D_HUMAN.H11MO.0.A	cisbp__M1884	cisbp__M6340	hocomoco__MEF2C_HUMAN.H11MO.0.A	cisbp__M4467	homer__DCYAAAAATAGM_Mef2c	cisbp__M4675
5.5	287	381	0.114	0.152	0.319	0.154	0.185	0.199	0.294	0.113	0.723	0.0813

>peak_16235::15:29940331-29941115 (784 bp)
# Score	Start	End	dbcorrdb__MEF2A__ENCSR000BNV_1__m1	yetfasco__YPL089C_419	hocomoco__MEF2D_MOUSE.H11MO.0.A	hocomoco__MEF2D_HUMAN.H11MO.0.A	cisbp__M1884	cisbp__M6340	hocomoco__MEF2C_HUMAN.H11MO.0.A	cisbp__M4467	homer__DCYAAAAATAGM_Mef2c	cisbp__M4675
7.08	573	608	0.274	0.662	0.183	0.0971	0.222	0.123	0.193	0.303	0.169	0.0276
0.138	400	419	0.262	0.000202	0.023	0.0356	5.23e-07	1.43e-05	0.0223	0.103	0.101	6.11e-06

>peak_16300::15:34801581-34802161 (580 bp)
# Score	Start	End	dbcorrdb__MEF2A__ENCSR000BNV_1__m1	yetfasco__YPL089C_419	hocomoco__MEF2D_MOUSE.H11MO.0.A	hocomoco__MEF2D_HUMAN.H11MO.0.A	cisbp__M1884	cisbp__M6340	hocomoco__MEF2C_HUMAN.H11MO.0.A	cisbp__M4467	homer__DCYAAAAATAGM_Mef2c	cisbp__M4675
9.1	118	243	0.327	0.747	0.137	0.16	0.0775	0.314	0.0895	0.0711	0.387	0.027
2.58	535	554	0.679	0.0014	0.102	0.0499	2.1e-06	5e-05	0.0392	0.148	0.152	1.34e-06

>peak_16314::15:35100630-35101384 (754 bp)
# Score	Start	End	dbcorrdb__MEF2A__ENCSR000BNV_1__m1	yetfasco__YPL089C_419	hocomoco__MEF2D_MOUSE.H11MO.0.A	hocomoco__MEF2D_HUMAN.H11MO.0.A	cisbp__M1884	cisbp__M6340	hocomoco__MEF2C_HUMAN.H11MO.0.A	cisbp__M4467	homer__DCYAAAAATAGM_Mef2c	cisbp__M4675
5.99	412	427	0	0.0191	0.103	0.35	0.206	0.0935	0.0887	0.0762	0.0372	0.124
0.553	174	188	0	0.000189	0.0418	0.161	9.71e-07	1.03e-05	0.111	0.0521	0.324	5.17e-06
0.422	313	328	0	0.0647	0.0155	0.0081	0.0138	0.0001	0.0776	0.117	0.137	0.185

>peak_16344::15:38358696-38359060 (364 bp)
# Score	Start	End	dbcorrdb__MEF2A__ENCSR000BNV_1__m1	yetfasco__YPL089C_419	hocomoco__MEF2D_MOUSE.H11MO.0.A	hocomoco__MEF2D_HUMAN.H11MO.0.A	cisbp__M1884	cisbp__M6340	hocomoco__MEF2C_HUMAN.H11MO.0.A	cisbp__M4467	homer__DCYAAAAATAGM_Mef2c	cisbp__M4675
4.3	126	167	0.289	0.0208	0.334	0.153	0.214	0.0346	0.0996	0.245	0.257	0.00335

>peak_16399::15:41995373-41995914 (541 bp)
# Score	Start	End	dbcorrdb__MEF2A__ENCSR000BNV_1__m1	yetfasco__YPL089C_419	hocomoco__MEF2D_MOUSE.H11MO.0.A	hocomoco__MEF2D_HUMAN.H11MO.0.A	cisbp__M1884	cisbp__M6340	hocomoco__MEF2C_HUMAN.H11MO.0.A	cisbp__M4467	homer__DCYAAAAATAGM_Mef2c	cisbp__M4675
6.7	163	253	0.247	0.341	0.211	0.148	0.277	0.0705	0.388	0.502	0.57	0.0015

>peak_16485::15:51184383-51184782 (399 bp)
# Score	Start	End	dbcorrdb__MEF2A__ENCSR000BNV_1__m1	yetfasco__YPL089C_419	hocomoco__MEF2D_MOUSE.H11MO.0.A	hocomoco__MEF2D_HUMAN.H11MO.0.A	cisbp__M1884	cisbp__M6340	hocomoco__MEF2C_HUMAN.H11MO.0.A	cisbp__M4467	homer__DCYAAAAATAGM_Mef2c	cisbp__M4675
4.46	111	131	0.32	0.00938	0.0996	0.0442	0.109	0.0666	0.126	0.176	0.133	0.000867

>peak_16498::15:51510497-51511888 (1391 bp)
# Score	Start	End	dbcorrdb__MEF2A__ENCSR000BNV_1__m1	yetfasco__YPL089C_419	hocomoco__MEF2D_MOUSE.H11MO.0.A	hocomoco__MEF2D_HUMAN.H11MO.0.A	cisbp__M1884	cisbp__M6340	hocomoco__MEF2C_HUMAN.H11MO.0.A	cisbp__M4467	homer__DCYAAAAATAGM_Mef2c	cisbp__M4675
5.12	188	202	0	0.0586	0.0891	0.363	0.0885	0.117	0.031	4.45e-05	0.0253	0.355
3.58	722	742	0.212	0.0172	0.189	0.128	0.153	0.194	0.0672	0.0527	0.036	0.0147
0.0528	894	908	0	0.000804	0.0093	0.0097	6.54e-07	3.51e-07	0.0512	0.17	0.166	1.15e-07

>peak_16532::15:52679803-52680746 (943 bp)
# Score	Start	End	dbcorrdb__MEF2A__ENCSR000BNV_1__m1	yetfasco__YPL089C_419	hocomoco__MEF2D_MOUSE.H11MO.0.A	hocomoco__MEF2D_HUMAN.H11MO.0.A	cisbp__M1884	cisbp__M6340	hocomoco__MEF2C_HUMAN.H11MO.0.A	cisbp__M4467	homer__DCYAAAAATAGM_Mef2c	cisbp__M4675
6.52	459	473	0	0.349	0.0149	0.282	0.0676	0.0996	0.0429	7.22e-05	0.0185	0.254
5.66	173	193	0.165	0.0811	0.194	0.243	0.0912	0.063	0.0742	0.0621	0.0983	0.00183
2.68	586	601	0	0.0193	0.243	0.0803	0.367	0.0766	0.0706	0.0675	0.139	0.000443

>peak_16646::15:61178694-61179220 (526 bp)
# Score	Start	End	dbcorrdb__MEF2A__ENCSR000BNV_1__m1	yetfasco__YPL089C_419	hocomoco__MEF2D_MOUSE.H11MO.0.A	hocomoco__MEF2D_HUMAN.H11MO.0.A	cisbp__M1884	cisbp__M6340	hocomoco__MEF2C_HUMAN.H11MO.0.A	cisbp__M4467	homer__DCYAAAAATAGM_Mef2c	cisbp__M4675
6.05	72	87	0	0.0011	0.39	0.0779	0.259	0.00513	0.144	0.137	0.107	0.0023

>peak_16665::15:63911885-63912207 (322 bp)
# Score	Start	End	dbcorrdb__MEF2A__ENCSR000BNV_1__m1	yetfasco__YPL089C_419	hocomoco__MEF2D_MOUSE.H11MO.0.A	hocomoco__MEF2D_HUMAN.H11MO.0.A	cisbp__M1884	cisbp__M6340	hocomoco__MEF2C_HUMAN.H11MO.0.A	cisbp__M4467	homer__DCYAAAAATAGM_Mef2c	cisbp__M4675
4.84	94	109	0	0.00349	0.175	0.168	0.228	0.0707	0.254	0.126	0.0629	0.000431
1.06	223	238	0	0.344	0.0299	0.0119	0.0503	0.136	0.0536	0.0699	0.112	0.0467

>peak_16768::15:75886577-75887518 (941 bp)
# Score	Start	End	dbcorrdb__MEF2A__ENCSR000BNV_1__m1	yetfasco__YPL089C_419	hocomoco__MEF2D_MOUSE.H11MO.0.A	hocomoco__MEF2D_HUMAN.H11MO.0.A	cisbp__M1884	cisbp__M6340	hocomoco__MEF2C_HUMAN.H11MO.0.A	cisbp__M4467	homer__DCYAAAAATAGM_Mef2c	cisbp__M4675
5.78	616	636	0.26	0.0153	0.0322	0.142	0.134	0.00405	0.174	0.283	0.0555	0.000895
1.6	257	289	0.029	0.0377	0.12	0.256	0.104	0.00525	0.201	0.297	0.512	0.000641

>peak_17058::16:753082-753750 (668 bp)
# Score	Start	End	dbcorrdb__MEF2A__ENCSR000BNV_1__m1	yetfasco__YPL089C_419	hocomoco__MEF2D_MOUSE.H11MO.0.A	hocomoco__MEF2D_HUMAN.H11MO.0.A	cisbp__M1884	cisbp__M6340	hocomoco__MEF2C_HUMAN.H11MO.0.A	cisbp__M4467	homer__DCYAAAAATAGM_Mef2c	cisbp__M4675
6.08	115	135	0.368	0.0166	0.0846	0.0598	0.153	0.024	0.104	0.259	0.0431	0.000613
0.443	227	241	0	0.00715	0.018	0.261	2.24e-05	4.61e-06	0.103	0.053	0.192	1.46e-05

>peak_17087::16:1091692-1092679 (987 bp)
# Score	Start	End	dbcorrdb__MEF2A__ENCSR000BNV_1__m1	yetfasco__YPL089C_419	hocomoco__MEF2D_MOUSE.H11MO.0.A	hocomoco__MEF2D_HUMAN.H11MO.0.A	cisbp__M1884	cisbp__M6340	hocomoco__MEF2C_HUMAN.H11MO.0.A	cisbp__M4467	homer__DCYAAAAATAGM_Mef2c	cisbp__M4675
4.1	363	418	0.269	0.193	0.176	0.0992	0.121	0.0768	0.234	0.391	0.241	0.0309
2.26	116	131	0	0.221	0.131	0.193	0.0746	0.0935	0.0867	0.111	0.0791	0.0108
0.0969	266	281	0	0.0204	0.0481	0.0963	0.0365	0.00493	0.0734	0.0833	0.0734	0.000622

>peak_17107::16:2200588-2201370 (782 bp)
# Score	Start	End	dbcorrdb__MEF2A__ENCSR000BNV_1__m1	yetfasco__YPL089C_419	hocomoco__MEF2D_MOUSE.H11MO.0.A	hocomoco__MEF2D_HUMAN.H11MO.0.A	cisbp__M1884	cisbp__M6340	hocomoco__MEF2C_HUMAN.H11MO.0.A	cisbp__M4467	homer__DCYAAAAATAGM_Mef2c	cisbp__M4675
10.6	440	532	0.427	0.462	0.122	0.143	0.111	0.1	0.272	0.162	0.14	0.338

>peak_17130::16:3192009-3192309 (300 bp)
# Score	Start	End	dbcorrdb__MEF2A__ENCSR000BNV_1__m1	yetfasco__YPL089C_419	hocomoco__MEF2D_MOUSE.H11MO.0.A	hocomoco__MEF2D_HUMAN.H11MO.0.A	cisbp__M1884	cisbp__M6340	hocomoco__MEF2C_HUMAN.H11MO.0.A	cisbp__M4467	homer__DCYAAAAATAGM_Mef2c	cisbp__M4675
6.68	187	269	0.524	0.615	0.296	0.118	0.146	1.01	0.101	0.275	0.167	0.023

>peak_17157::16:4475450-4476631 (1181 bp)
# Score	Start	End	dbcorrdb__MEF2A__ENCSR000BNV_1__m1	yetfasco__YPL089C_419	hocomoco__MEF2D_MOUSE.H11MO.0.A	hocomoco__MEF2D_HUMAN.H11MO.0.A	cisbp__M1884	cisbp__M6340	hocomoco__MEF2C_HUMAN.H11MO.0.A	cisbp__M4467	homer__DCYAAAAATAGM_Mef2c	cisbp__M4675
6.34	973	988	0	0.00112	0.0584	0.256	0.0368	0.00863	0.206	0.0604	0.544	0.00602
0.392	230	244	0	0.012	0.086	0.0358	0.000385	0.00372	0.152	0.149	0.155	0.000419
0.237	863	877	0	0.000583	0.0127	0.0213	1.28e-07	1.72e-06	0.213	0.1	0.176	8.67e-06

>peak_17158::16:4476745-4477997 (1252 bp)
# Score	Start	End	dbcorrdb__MEF2A__ENCSR000BNV_1__m1	yetfasco__YPL089C_419	hocomoco__MEF2D_MOUSE.H11MO.0.A	hocomoco__MEF2D_HUMAN.H11MO.0.A	cisbp__M1884	cisbp__M6340	hocomoco__MEF2C_HUMAN.H11MO.0.A	cisbp__M4467	homer__DCYAAAAATAGM_Mef2c	cisbp__M4675
5.95	733	748	0	0.00762	0.113	0.0512	0.147	0.169	0.137	0.0945	0.0562	0.312
5.82	150	165	0	0.000955	0.156	0.0894	0.519	0.00637	0.153	0.125	0.102	2.18e-05
0.11	547	562	0	0.00146	0.00658	0.00746	0.000406	1.51e-05	0.0934	0.262	0.0982	7.7e-06

>peak_17203::16:21940592-21941143 (551 bp)
# Score	Start	End	dbcorrdb__MEF2A__ENCSR000BNV_1__m1	yetfasco__YPL089C_419	hocomoco__MEF2D_MOUSE.H11MO.0.A	hocomoco__MEF2D_HUMAN.H11MO.0.A	cisbp__M1884	cisbp__M6340	hocomoco__MEF2C_HUMAN.H11MO.0.A	cisbp__M4467	homer__DCYAAAAATAGM_Mef2c	cisbp__M4675
5.14	364	466	0.118	0.0674	0.231	0.671	0.126	0.0451	0.39	0.359	0.691	0.137

>peak_17219::16:24609856-24610248 (392 bp)
# Score	Start	End	dbcorrdb__MEF2A__ENCSR000BNV_1__m1	yetfasco__YPL089C_419	hocomoco__MEF2D_MOUSE.H11MO.0.A	hocomoco__MEF2D_HUMAN.H11MO.0.A	cisbp__M1884	cisbp__M6340	hocomoco__MEF2C_HUMAN.H11MO.0.A	cisbp__M4467	homer__DCYAAAAATAGM_Mef2c	cisbp__M4675
0.863	141	155	0	0.000617	0.025	0.00481	0.0521	0.000549	0.0291	1.29e-06	0.951	1.85e-06
0.351	244	260	0	0.0557	0.103	0.0552	0.0616	0.068	0.0431	0.07	0.129	0.00213

>peak_17221::16:24770613-24771130 (517 bp)
# Score	Start	End	dbcorrdb__MEF2A__ENCSR000BNV_1__m1	yetfasco__YPL089C_419	hocomoco__MEF2D_MOUSE.H11MO.0.A	hocomoco__MEF2D_HUMAN.H11MO.0.A	cisbp__M1884	cisbp__M6340	hocomoco__MEF2C_HUMAN.H11MO.0.A	cisbp__M4467	homer__DCYAAAAATAGM_Mef2c	cisbp__M4675
7.55	226	246	0.175	0.0264	0.0839	0.178	0.149	0.167	0.149	0.0846	0.0411	0.016
0.164	420	434	0	0.192	0.0702	0.0225	0.0285	0.0816	0.00254	4.28e-05	0.00843	0.0637

>peak_17225::16:25047956-25048642 (686 bp)
# Score	Start	End	dbcorrdb__MEF2A__ENCSR000BNV_1__m1	yetfasco__YPL089C_419	hocomoco__MEF2D_MOUSE.H11MO.0.A	hocomoco__MEF2D_HUMAN.H11MO.0.A	cisbp__M1884	cisbp__M6340	hocomoco__MEF2C_HUMAN.H11MO.0.A	cisbp__M4467	homer__DCYAAAAATAGM_Mef2c	cisbp__M4675
3.95	103	118	0	0.0635	0.0275	0.0885	0.199	0.00959	0.164	0.505	0.0755	0.00363
0.316	12	23	0	0.261	0	4.07e-05	0	0	0	0	0.171	0.0985

>peak_17232::16:25391055-25391664 (609 bp)
# Score	Start	End	dbcorrdb__MEF2A__ENCSR000BNV_1__m1	yetfasco__YPL089C_419	hocomoco__MEF2D_MOUSE.H11MO.0.A	hocomoco__MEF2D_HUMAN.H11MO.0.A	cisbp__M1884	cisbp__M6340	hocomoco__MEF2C_HUMAN.H11MO.0.A	cisbp__M4467	homer__DCYAAAAATAGM_Mef2c	cisbp__M4675
7.52	320	444	0.14	0.27	0.224	0.252	0.151	0.744	0.452	0.259	0.462	1.05

>peak_17253::16:27174302-27174546 (244 bp)
# Score	Start	End	dbcorrdb__MEF2A__ENCSR000BNV_1__m1	yetfasco__YPL089C_419	hocomoco__MEF2D_MOUSE.H11MO.0.A	hocomoco__MEF2D_HUMAN.H11MO.0.A	cisbp__M1884	cisbp__M6340	hocomoco__MEF2C_HUMAN.H11MO.0.A	cisbp__M4467	homer__DCYAAAAATAGM_Mef2c	cisbp__M4675
5.07	142	157	0	0.0138	0.0985	0.0759	0.168	0.587	0.0979	0.0504	0.0758	0.00137
0.942	24	44	0.165	0.00659	0.0804	0.131	0.0618	0.00348	0.109	0.143	0.134	0.000207

>peak_17299::16:29889490-29889991 (501 bp)
# Score	Start	End	dbcorrdb__MEF2A__ENCSR000BNV_1__m1	yetfasco__YPL089C_419	hocomoco__MEF2D_MOUSE.H11MO.0.A	hocomoco__MEF2D_HUMAN.H11MO.0.A	cisbp__M1884	cisbp__M6340	hocomoco__MEF2C_HUMAN.H11MO.0.A	cisbp__M4467	homer__DCYAAAAATAGM_Mef2c	cisbp__M4675
5.53	160	180	0.53	0.0127	0.0892	0.0527	0.213	0.0403	0.065	0.108	0.04	0.000867

>peak_17308::16:29932960-29933415 (455 bp)
# Score	Start	End	dbcorrdb__MEF2A__ENCSR000BNV_1__m1	yetfasco__YPL089C_419	hocomoco__MEF2D_MOUSE.H11MO.0.A	hocomoco__MEF2D_HUMAN.H11MO.0.A	cisbp__M1884	cisbp__M6340	hocomoco__MEF2C_HUMAN.H11MO.0.A	cisbp__M4467	homer__DCYAAAAATAGM_Mef2c	cisbp__M4675
6.6	338	427	0.107	0.305	0.119	0.0678	0.123	0.465	0.174	0.0847	0.672	0.129
0.522	88	103	0	0.000141	0.0226	0.041	0.0302	8.31e-06	0.123	0.115	0.364	2.95e-08

>peak_17324::16:32330484-32330994 (510 bp)
# Score	Start	End	dbcorrdb__MEF2A__ENCSR000BNV_1__m1	yetfasco__YPL089C_419	hocomoco__MEF2D_MOUSE.H11MO.0.A	hocomoco__MEF2D_HUMAN.H11MO.0.A	cisbp__M1884	cisbp__M6340	hocomoco__MEF2C_HUMAN.H11MO.0.A	cisbp__M4467	homer__DCYAAAAATAGM_Mef2c	cisbp__M4675
4.75	306	383	0.122	0.185	0.294	0.37	0.251	0.204	0.467	0.208	0.334	0.305
2.16	74	89	0	0.0904	0.176	0.304	0.11	0.0283	0.1	0.0826	0.108	0.00797
0.364	402	417	0	0.0553	0.0984	0.0345	0.0112	0.0507	0.0873	0.146	0.101	0.000166

>peak_17347::16:36229533-36229962 (429 bp)
# Score	Start	End	dbcorrdb__MEF2A__ENCSR000BNV_1__m1	yetfasco__YPL089C_419	hocomoco__MEF2D_MOUSE.H11MO.0.A	hocomoco__MEF2D_HUMAN.H11MO.0.A	cisbp__M1884	cisbp__M6340	hocomoco__MEF2C_HUMAN.H11MO.0.A	cisbp__M4467	homer__DCYAAAAATAGM_Mef2c	cisbp__M4675
6.58	151	267	0.523	0.0658	0.143	0.195	0.303	0.0107	0.464	0.695	0.958	0.00122

>peak_17375::16:38268451-38268967 (516 bp)
# Score	Start	End	dbcorrdb__MEF2A__ENCSR000BNV_1__m1	yetfasco__YPL089C_419	hocomoco__MEF2D_MOUSE.H11MO.0.A	hocomoco__MEF2D_HUMAN.H11MO.0.A	cisbp__M1884	cisbp__M6340	hocomoco__MEF2C_HUMAN.H11MO.0.A	cisbp__M4467	homer__DCYAAAAATAGM_Mef2c	cisbp__M4675
7.33	165	253	0.0241	0.284	0.154	0.0862	0.162	0.696	0.0371	0.0402	0.082	0.949
0.146	390	405	0	0.0265	0.0371	0.0181	0.00684	0.0289	0.123	0.1	0.13	0.000325
0.0834	80	94	0	0.00319	0.0344	0.0751	6.34e-05	2.39e-06	0.0848	0.132	0.0864	7.07e-06

>peak_17440::16:42656961-42657229 (268 bp)
# Score	Start	End	dbcorrdb__MEF2A__ENCSR000BNV_1__m1	yetfasco__YPL089C_419	hocomoco__MEF2D_MOUSE.H11MO.0.A	hocomoco__MEF2D_HUMAN.H11MO.0.A	cisbp__M1884	cisbp__M6340	hocomoco__MEF2C_HUMAN.H11MO.0.A	cisbp__M4467	homer__DCYAAAAATAGM_Mef2c	cisbp__M4675
8.01	70	155	0.026	0.0262	0.352	0.349	0.436	0.624	0.204	0.0676	0.157	0.00247

>peak_17443::16:42742168-42742676 (508 bp)
# Score	Start	End	dbcorrdb__MEF2A__ENCSR000BNV_1__m1	yetfasco__YPL089C_419	hocomoco__MEF2D_MOUSE.H11MO.0.A	hocomoco__MEF2D_HUMAN.H11MO.0.A	cisbp__M1884	cisbp__M6340	hocomoco__MEF2C_HUMAN.H11MO.0.A	cisbp__M4467	homer__DCYAAAAATAGM_Mef2c	cisbp__M4675
8.02	380	395	0	0.0369	0.255	0.263	0.208	0.0887	0.0827	0.0728	0.0647	0.0223

>peak_17469::16:43475162-43475536 (374 bp)
# Score	Start	End	dbcorrdb__MEF2A__ENCSR000BNV_1__m1	yetfasco__YPL089C_419	hocomoco__MEF2D_MOUSE.H11MO.0.A	hocomoco__MEF2D_HUMAN.H11MO.0.A	cisbp__M1884	cisbp__M6340	hocomoco__MEF2C_HUMAN.H11MO.0.A	cisbp__M4467	homer__DCYAAAAATAGM_Mef2c	cisbp__M4675
10.7	206	323	0.463	0.137	0.325	0.441	0.31	0.182	0.254	0.187	0.302	0.0813
0.217	347	366	0.227	0.00999	0.0117	0.00951	0.00273	0.0383	0.0473	0.137	0.0455	0.0493
0.109	46	61	0	8.23e-06	0.107	0.0629	0.0281	3.81e-05	0.0576	0.0389	0.156	1.9e-07

>peak_17534::16:45660558-45661407 (849 bp)
# Score	Start	End	dbcorrdb__MEF2A__ENCSR000BNV_1__m1	yetfasco__YPL089C_419	hocomoco__MEF2D_MOUSE.H11MO.0.A	hocomoco__MEF2D_HUMAN.H11MO.0.A	cisbp__M1884	cisbp__M6340	hocomoco__MEF2C_HUMAN.H11MO.0.A	cisbp__M4467	homer__DCYAAAAATAGM_Mef2c	cisbp__M4675
7.41	306	475	0.164	0.00319	0.227	0.213	0.155	0.03	0.926	0.623	1.3	0.00194
4.98	698	718	0.164	0.241	0.0825	0.0337	0.0678	0.148	0.0244	0.0425	0.0225	0.257

>peak_17541::16:46385179-46385514 (335 bp)
# Score	Start	End	dbcorrdb__MEF2A__ENCSR000BNV_1__m1	yetfasco__YPL089C_419	hocomoco__MEF2D_MOUSE.H11MO.0.A	hocomoco__MEF2D_HUMAN.H11MO.0.A	cisbp__M1884	cisbp__M6340	hocomoco__MEF2C_HUMAN.H11MO.0.A	cisbp__M4467	homer__DCYAAAAATAGM_Mef2c	cisbp__M4675
11	103	132	0.0028	0.255	0.161	0.431	0.259	0.335	0.328	0.117	0.284	0.0126

>peak_17556::16:46806281-46806819 (538 bp)
# Score	Start	End	dbcorrdb__MEF2A__ENCSR000BNV_1__m1	yetfasco__YPL089C_419	hocomoco__MEF2D_MOUSE.H11MO.0.A	hocomoco__MEF2D_HUMAN.H11MO.0.A	cisbp__M1884	cisbp__M6340	hocomoco__MEF2C_HUMAN.H11MO.0.A	cisbp__M4467	homer__DCYAAAAATAGM_Mef2c	cisbp__M4675
4.79	297	312	0	0.0701	0.286	0.098	0.154	0.343	0.0443	0.0337	0.0727	0.00445

>peak_17654::16:51423437-51423911 (474 bp)
# Score	Start	End	dbcorrdb__MEF2A__ENCSR000BNV_1__m1	yetfasco__YPL089C_419	hocomoco__MEF2D_MOUSE.H11MO.0.A	hocomoco__MEF2D_HUMAN.H11MO.0.A	cisbp__M1884	cisbp__M6340	hocomoco__MEF2C_HUMAN.H11MO.0.A	cisbp__M4467	homer__DCYAAAAATAGM_Mef2c	cisbp__M4675
5.38	373	408	0.195	0.00488	0.144	0.0419	0.132	0.00165	0.319	0.712	0.198	7.33e-06

>peak_17702::16:52063228-52063595 (367 bp)
# Score	Start	End	dbcorrdb__MEF2A__ENCSR000BNV_1__m1	yetfasco__YPL089C_419	hocomoco__MEF2D_MOUSE.H11MO.0.A	hocomoco__MEF2D_HUMAN.H11MO.0.A	cisbp__M1884	cisbp__M6340	hocomoco__MEF2C_HUMAN.H11MO.0.A	cisbp__M4467	homer__DCYAAAAATAGM_Mef2c	cisbp__M4675
4.31	119	134	0	0.492	0.133	0.0974	0.0912	0.102	0.0948	0.0594	0.046	0.00872

>peak_17751::16:57152598-57153160 (562 bp)
# Score	Start	End	dbcorrdb__MEF2A__ENCSR000BNV_1__m1	yetfasco__YPL089C_419	hocomoco__MEF2D_MOUSE.H11MO.0.A	hocomoco__MEF2D_HUMAN.H11MO.0.A	cisbp__M1884	cisbp__M6340	hocomoco__MEF2C_HUMAN.H11MO.0.A	cisbp__M4467	homer__DCYAAAAATAGM_Mef2c	cisbp__M4675
6.08	51	136	0.222	0.114	0.323	0.257	0.124	0.704	0.132	0.0371	0.302	0.0222
0.565	166	181	0	0.00038	0.0488	0.00942	0.0502	0.000497	0.0538	0.0674	0.533	1.16e-06
0.534	300	313	0	0.0002	0.0464	0.0611	0	4.21e-09	0.104	0	0.513	2.54e-07

>peak_17809::16:63442618-63443595 (977 bp)
# Score	Start	End	dbcorrdb__MEF2A__ENCSR000BNV_1__m1	yetfasco__YPL089C_419	hocomoco__MEF2D_MOUSE.H11MO.0.A	hocomoco__MEF2D_HUMAN.H11MO.0.A	cisbp__M1884	cisbp__M6340	hocomoco__MEF2C_HUMAN.H11MO.0.A	cisbp__M4467	homer__DCYAAAAATAGM_Mef2c	cisbp__M4675
5.6	392	412	0.429	8.73e-05	0.0832	0.0215	0.0687	5.04e-05	0.0801	0.364	0.105	5.64e-08
3.41	611	631	0.494	0.000967	0.193	0.0671	0.0711	0.026	0.0829	0.0898	0.0946	3.35e-05
0.56	572	585	0	0.000335	0.0861	0.0189	0	3.03e-07	0.13	0	0.496	7.39e-06

>peak_17822::16:63665332-63665958 (626 bp)
# Score	Start	End	dbcorrdb__MEF2A__ENCSR000BNV_1__m1	yetfasco__YPL089C_419	hocomoco__MEF2D_MOUSE.H11MO.0.A	hocomoco__MEF2D_HUMAN.H11MO.0.A	cisbp__M1884	cisbp__M6340	hocomoco__MEF2C_HUMAN.H11MO.0.A	cisbp__M4467	homer__DCYAAAAATAGM_Mef2c	cisbp__M4675
5.69	325	345	0.176	0.00645	0.089	0.0515	0.202	0.0652	0.119	0.167	0.201	0.000799
0.348	104	139	0.0354	0.169	0.0465	0.036	0.00985	0.0751	0.152	0.265	0.146	0.1

>peak_17837::16:64343254-64343859 (605 bp)
# Score	Start	End	dbcorrdb__MEF2A__ENCSR000BNV_1__m1	yetfasco__YPL089C_419	hocomoco__MEF2D_MOUSE.H11MO.0.A	hocomoco__MEF2D_HUMAN.H11MO.0.A	cisbp__M1884	cisbp__M6340	hocomoco__MEF2C_HUMAN.H11MO.0.A	cisbp__M4467	homer__DCYAAAAATAGM_Mef2c	cisbp__M4675
4.19	199	214	0	0.00831	0.113	0.0671	0.263	0.00926	0.243	0.285	0.112	4.94e-06
3.95	486	499	0	0.0225	6.19e-07	0.0343	0	0.0415	0.00909	0	0.0146	2.02
0.595	109	123	0	0.000129	0.0628	0.0374	2.83e-06	3.6e-07	0.157	0.261	0.181	1.61e-08
0.192	149	168	0.373	2.6e-05	0.0551	0.0201	2.34e-07	3.68e-05	0.0547	0.0163	0.0791	6.3e-06

>peak_17839::16:64371913-64373035 (1122 bp)
# Score	Start	End	dbcorrdb__MEF2A__ENCSR000BNV_1__m1	yetfasco__YPL089C_419	hocomoco__MEF2D_MOUSE.H11MO.0.A	hocomoco__MEF2D_HUMAN.H11MO.0.A	cisbp__M1884	cisbp__M6340	hocomoco__MEF2C_HUMAN.H11MO.0.A	cisbp__M4467	homer__DCYAAAAATAGM_Mef2c	cisbp__M4675
2.48	784	798	0	0.000709	0.164	0.0916	3.18e-06	3.76e-05	0.136	0.527	0.186	6.67e-07
2.37	253	267	0	0.478	0.0146	0.00608	3.6e-06	0.000418	0.022	0.0362	0.654	0.00108
0.77	726	745	0.135	0.00291	0.234	0.0783	6.78e-06	3.52e-05	0.17	0.0719	0.104	8.17e-06
0.0291	1005	1018	0	0.00464	1.21e-06	0.00427	0	0.0549	0.0638	0	0.249	0.000622

>peak_17856::16:65312556-65313137 (581 bp)
# Score	Start	End	dbcorrdb__MEF2A__ENCSR000BNV_1__m1	yetfasco__YPL089C_419	hocomoco__MEF2D_MOUSE.H11MO.0.A	hocomoco__MEF2D_HUMAN.H11MO.0.A	cisbp__M1884	cisbp__M6340	hocomoco__MEF2C_HUMAN.H11MO.0.A	cisbp__M4467	homer__DCYAAAAATAGM_Mef2c	cisbp__M4675
3.86	198	243	0.306	0.000671	0.117	0.121	0.256	0.000978	0.256	0.4	0.256	0.000235
0.213	301	314	0	0.0773	0.0389	0.0202	0	1.11e-08	0.0713	0	0.293	2.52e-05

>peak_17869::16:65662093-65662782 (689 bp)
# Score	Start	End	dbcorrdb__MEF2A__ENCSR000BNV_1__m1	yetfasco__YPL089C_419	hocomoco__MEF2D_MOUSE.H11MO.0.A	hocomoco__MEF2D_HUMAN.H11MO.0.A	cisbp__M1884	cisbp__M6340	hocomoco__MEF2C_HUMAN.H11MO.0.A	cisbp__M4467	homer__DCYAAAAATAGM_Mef2c	cisbp__M4675
5.13	207	222	0	0.0329	0.231	0.37	0.0956	0.145	0.0874	0.0782	0.0642	0.00175
0.775	255	276	0.154	0.0301	0.0923	0.211	0.0481	0.0016	0.151	0.0268	0.0901	0.000437

>peak_17971::16:75199509-75200377 (868 bp)
# Score	Start	End	dbcorrdb__MEF2A__ENCSR000BNV_1__m1	yetfasco__YPL089C_419	hocomoco__MEF2D_MOUSE.H11MO.0.A	hocomoco__MEF2D_HUMAN.H11MO.0.A	cisbp__M1884	cisbp__M6340	hocomoco__MEF2C_HUMAN.H11MO.0.A	cisbp__M4467	homer__DCYAAAAATAGM_Mef2c	cisbp__M4675
5.23	540	555	0	0.00424	0.135	0.285	0.239	0.0648	0.15	0.08	0.135	0.000522
3.62	74	94	0.179	0.000482	0.0562	0.136	0.201	0.000115	0.112	0.234	0.154	3.1e-07
0.601	688	702	0	0.204	0.0158	0.0389	0.000179	0.0209	0.01	0.00819	0.0652	0.356
0.374	648	661	0	0.279	0.000329	0.00186	0	3.72e-06	0.00756	0	0.0933	0.216

>peak_17985::16:75526054-75526911 (857 bp)
# Score	Start	End	dbcorrdb__MEF2A__ENCSR000BNV_1__m1	yetfasco__YPL089C_419	hocomoco__MEF2D_MOUSE.H11MO.0.A	hocomoco__MEF2D_HUMAN.H11MO.0.A	cisbp__M1884	cisbp__M6340	hocomoco__MEF2C_HUMAN.H11MO.0.A	cisbp__M4467	homer__DCYAAAAATAGM_Mef2c	cisbp__M4675
5.71	344	359	0	0.518	0.0116	0.0361	0.0157	0.0511	0.0171	0.0155	0.0218	0.558
0.674	296	310	0	7.04e-05	0.0261	0.0206	2.89e-08	8.5e-07	0.128	0.239	0.339	1.31e-06

>peak_18014::16:76743873-76744326 (453 bp)
# Score	Start	End	dbcorrdb__MEF2A__ENCSR000BNV_1__m1	yetfasco__YPL089C_419	hocomoco__MEF2D_MOUSE.H11MO.0.A	hocomoco__MEF2D_HUMAN.H11MO.0.A	cisbp__M1884	cisbp__M6340	hocomoco__MEF2C_HUMAN.H11MO.0.A	cisbp__M4467	homer__DCYAAAAATAGM_Mef2c	cisbp__M4675
10.9	125	185	0.0028	0.37	0.187	0.643	0.259	0.0617	0.185	0.156	0.12	0.262

>peak_18124::16:80747066-80747519 (453 bp)
# Score	Start	End	dbcorrdb__MEF2A__ENCSR000BNV_1__m1	yetfasco__YPL089C_419	hocomoco__MEF2D_MOUSE.H11MO.0.A	hocomoco__MEF2D_HUMAN.H11MO.0.A	cisbp__M1884	cisbp__M6340	hocomoco__MEF2C_HUMAN.H11MO.0.A	cisbp__M4467	homer__DCYAAAAATAGM_Mef2c	cisbp__M4675
5.5	175	253	0.562	0.0529	0.0764	0.0512	0.131	0.0539	0.205	0.926	0.111	0.0073

>peak_18160::17:4066411-4066953 (542 bp)
# Score	Start	End	dbcorrdb__MEF2A__ENCSR000BNV_1__m1	yetfasco__YPL089C_419	hocomoco__MEF2D_MOUSE.H11MO.0.A	hocomoco__MEF2D_HUMAN.H11MO.0.A	cisbp__M1884	cisbp__M6340	hocomoco__MEF2C_HUMAN.H11MO.0.A	cisbp__M4467	homer__DCYAAAAATAGM_Mef2c	cisbp__M4675
2.26	221	240	0.233	1.62e-05	0.0419	0.0139	1.07e-08	4.46e-05	0.139	0.559	0.127	3.52e-07
0.947	102	118	0	0.312	0.0734	0.0358	0.0241	0.062	0.0987	0.15	0.059	0.0108
0.472	321	335	0	0.0166	0.0314	0.0123	2.45e-05	0.00078	0.149	0.128	0.316	0.00129
0.41	262	282	0.153	0.0491	0.0666	0.0763	0.0133	0.219	0.011	0.0145	0.031	0.0402

>peak_18364::17:33989998-33990863 (865 bp)
# Score	Start	End	dbcorrdb__MEF2A__ENCSR000BNV_1__m1	yetfasco__YPL089C_419	hocomoco__MEF2D_MOUSE.H11MO.0.A	hocomoco__MEF2D_HUMAN.H11MO.0.A	cisbp__M1884	cisbp__M6340	hocomoco__MEF2C_HUMAN.H11MO.0.A	cisbp__M4467	homer__DCYAAAAATAGM_Mef2c	cisbp__M4675
5.3	634	654	0.207	0.000321	0.308	0.0874	0.141	0.00456	0.0977	0.144	0.0999	0.00182
0.994	427	441	0	0.000771	0.00758	0.00547	4.83e-09	5.1e-06	0.0626	0.184	0.723	1.81e-06
0.361	324	339	0	0.0264	0.00553	0.0935	0.0236	0.0166	0.0688	0.0937	0.273	0.000598
0.318	262	276	0	0.000333	0.0266	0.0641	1.04e-07	6.18e-05	0.107	0.247	0.121	7.3e-06

>peak_18383::17:39790765-39791510 (745 bp)
# Score	Start	End	dbcorrdb__MEF2A__ENCSR000BNV_1__m1	yetfasco__YPL089C_419	hocomoco__MEF2D_MOUSE.H11MO.0.A	hocomoco__MEF2D_HUMAN.H11MO.0.A	cisbp__M1884	cisbp__M6340	hocomoco__MEF2C_HUMAN.H11MO.0.A	cisbp__M4467	homer__DCYAAAAATAGM_Mef2c	cisbp__M4675
6.44	385	400	0	0.0898	0.0919	0.51	0.123	0.211	0.0261	0.0222	0.0163	0.0573
0.461	495	517	0.0173	0.0989	0.0259	0.0356	0.0016	0.0183	0.18	0.0626	0.231	0.0521
0.0574	42	54	0	0.000788	0	0.0155	0	0	0.0308	0	0.355	2.5e-06

>peak_18386::17:39902703-39904665 (1962 bp)
# Score	Start	End	dbcorrdb__MEF2A__ENCSR000BNV_1__m1	yetfasco__YPL089C_419	hocomoco__MEF2D_MOUSE.H11MO.0.A	hocomoco__MEF2D_HUMAN.H11MO.0.A	cisbp__M1884	cisbp__M6340	hocomoco__MEF2C_HUMAN.H11MO.0.A	cisbp__M4467	homer__DCYAAAAATAGM_Mef2c	cisbp__M4675
9.94	455	470	0	0.0135	0.0244	0.823	0.0385	0.0918	0.127	0.0628	0.0137	0.0857
0.263	1584	1598	0	0.00154	0.0524	0.0187	1.04e-07	2.52e-05	0.098	0.221	0.143	7.02e-06

>peak_18429::17:46616240-46616450 (210 bp)
# Score	Start	End	dbcorrdb__MEF2A__ENCSR000BNV_1__m1	yetfasco__YPL089C_419	hocomoco__MEF2D_MOUSE.H11MO.0.A	hocomoco__MEF2D_HUMAN.H11MO.0.A	cisbp__M1884	cisbp__M6340	hocomoco__MEF2C_HUMAN.H11MO.0.A	cisbp__M4467	homer__DCYAAAAATAGM_Mef2c	cisbp__M4675
7.03	110	142	0.000812	0.0527	0.348	0.11	0.246	0.385	0.138	0.0945	0.085	0.991

>peak_18476::17:51546789-51547186 (397 bp)
# Score	Start	End	dbcorrdb__MEF2A__ENCSR000BNV_1__m1	yetfasco__YPL089C_419	hocomoco__MEF2D_MOUSE.H11MO.0.A	hocomoco__MEF2D_HUMAN.H11MO.0.A	cisbp__M1884	cisbp__M6340	hocomoco__MEF2C_HUMAN.H11MO.0.A	cisbp__M4467	homer__DCYAAAAATAGM_Mef2c	cisbp__M4675
2.31	155	175	0.144	0.000157	0.0851	0.0689	0.207	0.0042	0.173	0.28	0.0708	4.16e-05
1.8	294	309	0	0.0795	0.166	0.0852	0.0321	0.0409	0.261	0.148	0.157	0.000228

>peak_18501::17:52445842-52446823 (981 bp)
# Score	Start	End	dbcorrdb__MEF2A__ENCSR000BNV_1__m1	yetfasco__YPL089C_419	hocomoco__MEF2D_MOUSE.H11MO.0.A	hocomoco__MEF2D_HUMAN.H11MO.0.A	cisbp__M1884	cisbp__M6340	hocomoco__MEF2C_HUMAN.H11MO.0.A	cisbp__M4467	homer__DCYAAAAATAGM_Mef2c	cisbp__M4675
14.7	692	840	0.631	0.217	0.365	0.205	0.258	0.47	0.224	0.369	0.227	0.324
0.139	70	83	0	0.0189	0.0408	0.0182	0	1.32e-08	0.044	0	0.347	2.12e-05

>peak_18536::17:53252991-53253265 (274 bp)
# Score	Start	End	dbcorrdb__MEF2A__ENCSR000BNV_1__m1	yetfasco__YPL089C_419	hocomoco__MEF2D_MOUSE.H11MO.0.A	hocomoco__MEF2D_HUMAN.H11MO.0.A	cisbp__M1884	cisbp__M6340	hocomoco__MEF2C_HUMAN.H11MO.0.A	cisbp__M4467	homer__DCYAAAAATAGM_Mef2c	cisbp__M4675
4.64	245	265	0.158	0.213	0.0558	0.172	0.103	0.174	0.0236	0.0234	0.0168	0.132

>peak_18580::17:54111271-54111737 (466 bp)
# Score	Start	End	dbcorrdb__MEF2A__ENCSR000BNV_1__m1	yetfasco__YPL089C_419	hocomoco__MEF2D_MOUSE.H11MO.0.A	hocomoco__MEF2D_HUMAN.H11MO.0.A	cisbp__M1884	cisbp__M6340	hocomoco__MEF2C_HUMAN.H11MO.0.A	cisbp__M4467	homer__DCYAAAAATAGM_Mef2c	cisbp__M4675
4.15	13	28	0	0.0169	0.149	0.16	0.325	0.138	0.113	0.116	0.0652	0.0016
1.58	411	426	0	0.183	0.12	0.0528	0.0344	0.504	0.0246	0.0423	0.0338	0.0078

>peak_18581::17:54122681-54123009 (328 bp)
# Score	Start	End	dbcorrdb__MEF2A__ENCSR000BNV_1__m1	yetfasco__YPL089C_419	hocomoco__MEF2D_MOUSE.H11MO.0.A	hocomoco__MEF2D_HUMAN.H11MO.0.A	cisbp__M1884	cisbp__M6340	hocomoco__MEF2C_HUMAN.H11MO.0.A	cisbp__M4467	homer__DCYAAAAATAGM_Mef2c	cisbp__M4675
3.77	148	276	0.14	0.393	0.0924	0.18	0.231	0.599	0.327	0.717	0.165	0.209

>peak_18642::17:56764342-56764992 (650 bp)
# Score	Start	End	dbcorrdb__MEF2A__ENCSR000BNV_1__m1	yetfasco__YPL089C_419	hocomoco__MEF2D_MOUSE.H11MO.0.A	hocomoco__MEF2D_HUMAN.H11MO.0.A	cisbp__M1884	cisbp__M6340	hocomoco__MEF2C_HUMAN.H11MO.0.A	cisbp__M4467	homer__DCYAAAAATAGM_Mef2c	cisbp__M4675
5.91	209	334	0.0841	0.157	0.353	0.187	0.0784	0.322	0.275	0.25	0.117	0.4
3.78	528	543	0	0.0488	0.0676	0.321	0.138	0.0312	0.182	0.106	0.184	0.00443
0.234	354	368	0	0.0339	0.00326	0.00756	0.0278	0.132	0.0915	7.47e-05	0.151	0.0603

>peak_18678::17:59976221-59976909 (688 bp)
# Score	Start	End	dbcorrdb__MEF2A__ENCSR000BNV_1__m1	yetfasco__YPL089C_419	hocomoco__MEF2D_MOUSE.H11MO.0.A	hocomoco__MEF2D_HUMAN.H11MO.0.A	cisbp__M1884	cisbp__M6340	hocomoco__MEF2C_HUMAN.H11MO.0.A	cisbp__M4467	homer__DCYAAAAATAGM_Mef2c	cisbp__M4675
4.21	97	141	0.122	0.161	0.0908	0.406	0.0843	0.0532	0.257	0.129	0.23	0.218
0.55	605	618	0	0.167	5.9e-05	0.00799	0	5.86e-05	0.0764	0	0.47	7.1e-05
0.0311	12	24	0	0.181	0	0.0289	0	0	0.0114	0	0.127	0.0037

>peak_18742::17:63025062-63025586 (524 bp)
# Score	Start	End	dbcorrdb__MEF2A__ENCSR000BNV_1__m1	yetfasco__YPL089C_419	hocomoco__MEF2D_MOUSE.H11MO.0.A	hocomoco__MEF2D_HUMAN.H11MO.0.A	cisbp__M1884	cisbp__M6340	hocomoco__MEF2C_HUMAN.H11MO.0.A	cisbp__M4467	homer__DCYAAAAATAGM_Mef2c	cisbp__M4675
6.55	295	315	0.24	0.0217	0.116	0.0534	0.238	0.146	0.0836	0.111	0.0276	0.0428

>peak_18763::17:63949032-63950449 (1417 bp)
# Score	Start	End	dbcorrdb__MEF2A__ENCSR000BNV_1__m1	yetfasco__YPL089C_419	hocomoco__MEF2D_MOUSE.H11MO.0.A	hocomoco__MEF2D_HUMAN.H11MO.0.A	cisbp__M1884	cisbp__M6340	hocomoco__MEF2C_HUMAN.H11MO.0.A	cisbp__M4467	homer__DCYAAAAATAGM_Mef2c	cisbp__M4675
7.05	567	587	0.196	0.00613	0.101	0.0715	0.154	0.00158	0.149	0.249	0.16	3.65e-06
1.79	1078	1094	0	0.292	0.0691	0.0591	0.0435	0.0329	0.156	0.0592	0.144	0.114
0.963	187	201	0	0.000591	0.0137	0.0085	1.12e-10	4.15e-07	0.0674	0.133	0.771	9.5e-05
0.311	1283	1298	0	0.0153	0.0621	0.0206	0.0421	0.213	0.0422	0.0915	0.0777	0.000812
0.178	58	73	0	0.00251	0.0346	0.131	0.0394	0.0797	0.0861	0.0338	0.0794	0.000476
0.116	1376	1385	0	0.396	0	0	0	0	0	0	0	0.000917
0.105	302	317	0	0.00357	0.0414	0.0186	0.0236	0.281	0.0234	0.0354	0.0372	0.00117

>peak_18794::17:65514210-65514736 (526 bp)
# Score	Start	End	dbcorrdb__MEF2A__ENCSR000BNV_1__m1	yetfasco__YPL089C_419	hocomoco__MEF2D_MOUSE.H11MO.0.A	hocomoco__MEF2D_HUMAN.H11MO.0.A	cisbp__M1884	cisbp__M6340	hocomoco__MEF2C_HUMAN.H11MO.0.A	cisbp__M4467	homer__DCYAAAAATAGM_Mef2c	cisbp__M4675
7.28	298	318	0.401	0.108	0.136	0.0679	0.0786	0.0345	0.0565	0.11	0.0289	0.0808
0.129	218	230	0	0.0815	0	0.0192	0	0	0.0872	0	0.236	1.28e-05

>peak_18811::17:67001244-67001616 (372 bp)
# Score	Start	End	dbcorrdb__MEF2A__ENCSR000BNV_1__m1	yetfasco__YPL089C_419	hocomoco__MEF2D_MOUSE.H11MO.0.A	hocomoco__MEF2D_HUMAN.H11MO.0.A	cisbp__M1884	cisbp__M6340	hocomoco__MEF2C_HUMAN.H11MO.0.A	cisbp__M4467	homer__DCYAAAAATAGM_Mef2c	cisbp__M4675
13.2	94	225	0.301	0.826	0.0936	0.117	0.127	0.159	0.331	0.518	0.188	2.16

>peak_18819::17:67136974-67137748 (774 bp)
# Score	Start	End	dbcorrdb__MEF2A__ENCSR000BNV_1__m1	yetfasco__YPL089C_419	hocomoco__MEF2D_MOUSE.H11MO.0.A	hocomoco__MEF2D_HUMAN.H11MO.0.A	cisbp__M1884	cisbp__M6340	hocomoco__MEF2C_HUMAN.H11MO.0.A	cisbp__M4467	homer__DCYAAAAATAGM_Mef2c	cisbp__M4675
6.12	451	466	0	0.536	0.0474	0.0628	0.0435	0.0864	0.00867	0.0095	0.0108	0.389

>peak_18869::17:68962501-68962885 (384 bp)
# Score	Start	End	dbcorrdb__MEF2A__ENCSR000BNV_1__m1	yetfasco__YPL089C_419	hocomoco__MEF2D_MOUSE.H11MO.0.A	hocomoco__MEF2D_HUMAN.H11MO.0.A	cisbp__M1884	cisbp__M6340	hocomoco__MEF2C_HUMAN.H11MO.0.A	cisbp__M4467	homer__DCYAAAAATAGM_Mef2c	cisbp__M4675
7.86	190	227	0.0445	0.0399	0.204	0.316	0.0879	0.0571	0.508	0.626	0.405	0.00359
2.8	44	64	0.663	0.00302	0.0872	0.268	0.0331	0.000321	0.0166	0.0787	0.0357	8.16e-05

>peak_19024::17:72812441-72813359 (918 bp)
# Score	Start	End	dbcorrdb__MEF2A__ENCSR000BNV_1__m1	yetfasco__YPL089C_419	hocomoco__MEF2D_MOUSE.H11MO.0.A	hocomoco__MEF2D_HUMAN.H11MO.0.A	cisbp__M1884	cisbp__M6340	hocomoco__MEF2C_HUMAN.H11MO.0.A	cisbp__M4467	homer__DCYAAAAATAGM_Mef2c	cisbp__M4675
9.46	503	516	0	0.135	8.75e-09	0.0883	0	0.0458	0.0172	0	0.0141	1.25

>peak_19166::18:2581127-2582235 (1108 bp)
# Score	Start	End	dbcorrdb__MEF2A__ENCSR000BNV_1__m1	yetfasco__YPL089C_419	hocomoco__MEF2D_MOUSE.H11MO.0.A	hocomoco__MEF2D_HUMAN.H11MO.0.A	cisbp__M1884	cisbp__M6340	hocomoco__MEF2C_HUMAN.H11MO.0.A	cisbp__M4467	homer__DCYAAAAATAGM_Mef2c	cisbp__M4675
6.98	834	854	0.269	0.0145	0.0554	0.0431	0.067	0.065	0.19	0.158	0.229	0.00134

>peak_19195::18:6229503-6230040 (537 bp)
# Score	Start	End	dbcorrdb__MEF2A__ENCSR000BNV_1__m1	yetfasco__YPL089C_419	hocomoco__MEF2D_MOUSE.H11MO.0.A	hocomoco__MEF2D_HUMAN.H11MO.0.A	cisbp__M1884	cisbp__M6340	hocomoco__MEF2C_HUMAN.H11MO.0.A	cisbp__M4467	homer__DCYAAAAATAGM_Mef2c	cisbp__M4675
7.06	181	260	0.239	0.0282	0.154	0.0987	0.155	0.0628	0.507	0.582	0.389	0.00131

>peak_19199::18:6302660-6303233 (573 bp)
# Score	Start	End	dbcorrdb__MEF2A__ENCSR000BNV_1__m1	yetfasco__YPL089C_419	hocomoco__MEF2D_MOUSE.H11MO.0.A	hocomoco__MEF2D_HUMAN.H11MO.0.A	cisbp__M1884	cisbp__M6340	hocomoco__MEF2C_HUMAN.H11MO.0.A	cisbp__M4467	homer__DCYAAAAATAGM_Mef2c	cisbp__M4675
5.2	503	518	0	0.0408	0.0925	0.198	0.086	0.0944	0.294	0.0946	0.0976	0.0814
0.0432	340	352	0	0.00722	0	0.0276	0	0	0.0122	0	0.0452	0.281

>peak_19206::18:6457218-6457862 (644 bp)
# Score	Start	End	dbcorrdb__MEF2A__ENCSR000BNV_1__m1	yetfasco__YPL089C_419	hocomoco__MEF2D_MOUSE.H11MO.0.A	hocomoco__MEF2D_HUMAN.H11MO.0.A	cisbp__M1884	cisbp__M6340	hocomoco__MEF2C_HUMAN.H11MO.0.A	cisbp__M4467	homer__DCYAAAAATAGM_Mef2c	cisbp__M4675
6.13	335	355	0.144	0.0506	0.0811	0.225	0.136	0.16	0.136	0.045	0.0613	0.0305
2.64	119	134	0	0.00308	0.0445	0.153	0.136	0.00284	0.266	0.313	0.144	3.6e-05
1.2	438	453	0	0.186	0.122	0.0508	0.0828	0.091	0.12	0.0901	0.107	0.00717
0.707	238	271	0.0194	0.222	0.0506	0.066	0.000946	0.00603	0.231	0.0458	0.508	0.0652

>peak_19237::18:9095158-9096115 (957 bp)
# Score	Start	End	dbcorrdb__MEF2A__ENCSR000BNV_1__m1	yetfasco__YPL089C_419	hocomoco__MEF2D_MOUSE.H11MO.0.A	hocomoco__MEF2D_HUMAN.H11MO.0.A	cisbp__M1884	cisbp__M6340	hocomoco__MEF2C_HUMAN.H11MO.0.A	cisbp__M4467	homer__DCYAAAAATAGM_Mef2c	cisbp__M4675
9.26	348	368	0.504	0.0166	0.122	0.0332	0.152	0.109	0.05	0.0883	0.0537	0.01
0.949	638	653	0	0.379	0.0677	0.0922	0.0106	0.138	0.0377	0.0528	0.0383	0.0192
0.814	749	769	0.262	4.33e-05	0.0409	0.0292	0.058	0.00129	0.0697	0.21	0.152	4.16e-06
0.0152	95	109	0	0.0392	0.0268	0.0162	9.54e-05	0.00088	0.0811	0.108	0.0951	0.00153

>peak_19255::18:10246038-10247336 (1298 bp)
# Score	Start	End	dbcorrdb__MEF2A__ENCSR000BNV_1__m1	yetfasco__YPL089C_419	hocomoco__MEF2D_MOUSE.H11MO.0.A	hocomoco__MEF2D_HUMAN.H11MO.0.A	cisbp__M1884	cisbp__M6340	hocomoco__MEF2C_HUMAN.H11MO.0.A	cisbp__M4467	homer__DCYAAAAATAGM_Mef2c	cisbp__M4675
2.85	438	458	0.401	1.11e-05	0.041	0.0223	0.106	0.000143	0.126	0.363	0.0525	3.17e-07
1.53	4	24	0.145	0.00307	0.104	0.0337	0.0519	1.51e-05	0.229	0.191	0.2	1.94e-06

>peak_19266::18:10554390-10554861 (471 bp)
# Score	Start	End	dbcorrdb__MEF2A__ENCSR000BNV_1__m1	yetfasco__YPL089C_419	hocomoco__MEF2D_MOUSE.H11MO.0.A	hocomoco__MEF2D_HUMAN.H11MO.0.A	cisbp__M1884	cisbp__M6340	hocomoco__MEF2C_HUMAN.H11MO.0.A	cisbp__M4467	homer__DCYAAAAATAGM_Mef2c	cisbp__M4675
10	147	162	0	0.00617	0.216	0.0822	0.427	0.185	0.0574	0.0893	0.0252	0.0385

>peak_19332::18:12192742-12193238 (496 bp)
# Score	Start	End	dbcorrdb__MEF2A__ENCSR000BNV_1__m1	yetfasco__YPL089C_419	hocomoco__MEF2D_MOUSE.H11MO.0.A	hocomoco__MEF2D_HUMAN.H11MO.0.A	cisbp__M1884	cisbp__M6340	hocomoco__MEF2C_HUMAN.H11MO.0.A	cisbp__M4467	homer__DCYAAAAATAGM_Mef2c	cisbp__M4675
10.3	82	337	0.31	0.208	0.329	1.03	0.424	0.0912	0.52	0.638	0.588	0.235

>peak_19358::18:13909981-13910869 (888 bp)
# Score	Start	End	dbcorrdb__MEF2A__ENCSR000BNV_1__m1	yetfasco__YPL089C_419	hocomoco__MEF2D_MOUSE.H11MO.0.A	hocomoco__MEF2D_HUMAN.H11MO.0.A	cisbp__M1884	cisbp__M6340	hocomoco__MEF2C_HUMAN.H11MO.0.A	cisbp__M4467	homer__DCYAAAAATAGM_Mef2c	cisbp__M4675
9.42	520	647	0.512	1.03	0.379	0.246	0.367	0.386	0.399	0.451	0.849	0.0422
0.259	92	106	0	0.000747	0.0195	0.0215	7.46e-07	3.05e-06	0.18	0.232	0.0853	4.21e-06

>peak_19374::18:14055814-14057114 (1300 bp)
# Score	Start	End	dbcorrdb__MEF2A__ENCSR000BNV_1__m1	yetfasco__YPL089C_419	hocomoco__MEF2D_MOUSE.H11MO.0.A	hocomoco__MEF2D_HUMAN.H11MO.0.A	cisbp__M1884	cisbp__M6340	hocomoco__MEF2C_HUMAN.H11MO.0.A	cisbp__M4467	homer__DCYAAAAATAGM_Mef2c	cisbp__M4675
6.02	556	612	0.169	0.0106	0.0416	0.113	0.0356	0.000193	0.38	0.434	1.67	0.000172
0.406	349	362	0	0.00142	0.0629	0.0749	0	2.69e-08	0.0439	0	0.467	6.07e-06

>peak_19377::18:14066165-14066650 (485 bp)
# Score	Start	End	dbcorrdb__MEF2A__ENCSR000BNV_1__m1	yetfasco__YPL089C_419	hocomoco__MEF2D_MOUSE.H11MO.0.A	hocomoco__MEF2D_HUMAN.H11MO.0.A	cisbp__M1884	cisbp__M6340	hocomoco__MEF2C_HUMAN.H11MO.0.A	cisbp__M4467	homer__DCYAAAAATAGM_Mef2c	cisbp__M4675
3.4	359	378	0.262	0.00256	0.0102	0.0339	8.06e-09	2.41e-06	0.307	0.128	0.386	5.58e-05
0.753	410	429	0.307	0.000284	0.055	0.0136	0.000102	0.000619	0.132	0.0731	0.23	2.17e-05

>peak_19578::18:34606629-34607527 (898 bp)
# Score	Start	End	dbcorrdb__MEF2A__ENCSR000BNV_1__m1	yetfasco__YPL089C_419	hocomoco__MEF2D_MOUSE.H11MO.0.A	hocomoco__MEF2D_HUMAN.H11MO.0.A	cisbp__M1884	cisbp__M6340	hocomoco__MEF2C_HUMAN.H11MO.0.A	cisbp__M4467	homer__DCYAAAAATAGM_Mef2c	cisbp__M4675
5.48	325	345	0.17	0.00551	0.0804	0.0511	0.188	0.00589	0.184	0.329	0.0864	3.28e-06
1.04	755	774	0.327	0.257	0.0142	0.00863	0.000643	0.00405	0.0348	0.161	0.0456	0.0381
0.469	624	639	0	0.178	0.0344	0.102	0.0498	0.0092	0.0393	0.0655	0.0259	0.131

>peak_19579::18:34607757-34609211 (1454 bp)
# Score	Start	End	dbcorrdb__MEF2A__ENCSR000BNV_1__m1	yetfasco__YPL089C_419	hocomoco__MEF2D_MOUSE.H11MO.0.A	hocomoco__MEF2D_HUMAN.H11MO.0.A	cisbp__M1884	cisbp__M6340	hocomoco__MEF2C_HUMAN.H11MO.0.A	cisbp__M4467	homer__DCYAAAAATAGM_Mef2c	cisbp__M4675
12.4	353	465	0.267	0.183	0.484	0.359	0.169	0.253	0.661	0.538	0.373	0.00513
1.83	1170	1190	0.289	0.0203	0.0849	0.049	0.0776	0.00448	0.15	0.275	0.0528	0.000456

>peak_19581::18:34612032-34612752 (720 bp)
# Score	Start	End	dbcorrdb__MEF2A__ENCSR000BNV_1__m1	yetfasco__YPL089C_419	hocomoco__MEF2D_MOUSE.H11MO.0.A	hocomoco__MEF2D_HUMAN.H11MO.0.A	cisbp__M1884	cisbp__M6340	hocomoco__MEF2C_HUMAN.H11MO.0.A	cisbp__M4467	homer__DCYAAAAATAGM_Mef2c	cisbp__M4675
5.93	454	468	0	0.537	0.0321	0.11	0.0729	0.0295	0.036	4.77e-06	0.0618	0.291

>peak_19612::18:34876743-34877361 (618 bp)
# Score	Start	End	dbcorrdb__MEF2A__ENCSR000BNV_1__m1	yetfasco__YPL089C_419	hocomoco__MEF2D_MOUSE.H11MO.0.A	hocomoco__MEF2D_HUMAN.H11MO.0.A	cisbp__M1884	cisbp__M6340	hocomoco__MEF2C_HUMAN.H11MO.0.A	cisbp__M4467	homer__DCYAAAAATAGM_Mef2c	cisbp__M4675
5.71	77	92	0	0.433	0.0804	0.0518	0.059	0.157	0.0118	0.0159	0.0162	0.319
1.47	266	281	0	0.756	0.0136	0.0628	0.00119	0.00498	0.0338	0.00678	0.0964	0.117
0.519	565	580	0	0.00503	0.0453	0.0598	0.0523	0.000523	0.143	0.189	0.17	0.000404
0.496	518	532	0	0.238	0.0201	0.0152	9.67e-05	5.94e-05	0.0773	0.18	0.121	0.000395

>peak_19671::18:35632028-35632417 (389 bp)
# Score	Start	End	dbcorrdb__MEF2A__ENCSR000BNV_1__m1	yetfasco__YPL089C_419	hocomoco__MEF2D_MOUSE.H11MO.0.A	hocomoco__MEF2D_HUMAN.H11MO.0.A	cisbp__M1884	cisbp__M6340	hocomoco__MEF2C_HUMAN.H11MO.0.A	cisbp__M4467	homer__DCYAAAAATAGM_Mef2c	cisbp__M4675
6	289	331	0.124	0.0523	0.19	0.567	0.306	0.00562	0.313	0.248	0.256	0.00124

>peak_19776::18:44678159-44678445 (286 bp)
# Score	Start	End	dbcorrdb__MEF2A__ENCSR000BNV_1__m1	yetfasco__YPL089C_419	hocomoco__MEF2D_MOUSE.H11MO.0.A	hocomoco__MEF2D_HUMAN.H11MO.0.A	cisbp__M1884	cisbp__M6340	hocomoco__MEF2C_HUMAN.H11MO.0.A	cisbp__M4467	homer__DCYAAAAATAGM_Mef2c	cisbp__M4675
6.12	132	147	0	0.0233	0.132	0.0586	0.28	0.163	0.13	0.106	0.0385	0.151

>peak_19878::18:48237213-48238510 (1297 bp)
# Score	Start	End	dbcorrdb__MEF2A__ENCSR000BNV_1__m1	yetfasco__YPL089C_419	hocomoco__MEF2D_MOUSE.H11MO.0.A	hocomoco__MEF2D_HUMAN.H11MO.0.A	cisbp__M1884	cisbp__M6340	hocomoco__MEF2C_HUMAN.H11MO.0.A	cisbp__M4467	homer__DCYAAAAATAGM_Mef2c	cisbp__M4675
4.22	47	66	0.512	0.00945	0.0231	0.00932	0.000344	0.0012	0.13	0.385	0.112	9.12e-05
3.71	800	820	0.191	0.399	0.132	0.0689	0.0428	0.0724	0.0424	0.0812	0.0523	0.0107
2.64	296	311	0	2.93e-05	0.0252	0.0819	0.0906	0.000441	0.514	0.187	0.212	5.96e-07
0.468	1214	1228	0	0.01	0.00929	0.0296	1.51e-07	5.8e-06	0.186	0.138	0.278	0.000254
0.28	841	854	0	0.0896	0.0908	0.0167	0	1.97e-08	0.0454	0	0.294	0.00233

>peak_19909::18:48443744-48444639 (895 bp)
# Score	Start	End	dbcorrdb__MEF2A__ENCSR000BNV_1__m1	yetfasco__YPL089C_419	hocomoco__MEF2D_MOUSE.H11MO.0.A	hocomoco__MEF2D_HUMAN.H11MO.0.A	cisbp__M1884	cisbp__M6340	hocomoco__MEF2C_HUMAN.H11MO.0.A	cisbp__M4467	homer__DCYAAAAATAGM_Mef2c	cisbp__M4675
0.881	868	882	0	0.0297	0.0995	0.0726	0.0361	0.0624	0.176	0.00647	0.314	0.00113
0.606	435	449	0	0.000262	0.0341	0.0109	2.44e-07	7.47e-06	0.156	0.38	0.147	1.34e-08

>peak_19967::18:49754465-49754993 (528 bp)
# Score	Start	End	dbcorrdb__MEF2A__ENCSR000BNV_1__m1	yetfasco__YPL089C_419	hocomoco__MEF2D_MOUSE.H11MO.0.A	hocomoco__MEF2D_HUMAN.H11MO.0.A	cisbp__M1884	cisbp__M6340	hocomoco__MEF2C_HUMAN.H11MO.0.A	cisbp__M4467	homer__DCYAAAAATAGM_Mef2c	cisbp__M4675
8.03	237	252	0	0.0573	0.0737	0.0567	0.0839	0.401	0.0447	0.0212	0.0282	0.378

>peak_20033::18:50930878-50931252 (374 bp)
# Score	Start	End	dbcorrdb__MEF2A__ENCSR000BNV_1__m1	yetfasco__YPL089C_419	hocomoco__MEF2D_MOUSE.H11MO.0.A	hocomoco__MEF2D_HUMAN.H11MO.0.A	cisbp__M1884	cisbp__M6340	hocomoco__MEF2C_HUMAN.H11MO.0.A	cisbp__M4467	homer__DCYAAAAATAGM_Mef2c	cisbp__M4675
7.68	58	297	0.667	0.441	0.158	0.082	0.283	0.27	0.285	0.614	0.39	0.314

>peak_20091::18:52573656-52574328 (672 bp)
# Score	Start	End	dbcorrdb__MEF2A__ENCSR000BNV_1__m1	yetfasco__YPL089C_419	hocomoco__MEF2D_MOUSE.H11MO.0.A	hocomoco__MEF2D_HUMAN.H11MO.0.A	cisbp__M1884	cisbp__M6340	hocomoco__MEF2C_HUMAN.H11MO.0.A	cisbp__M4467	homer__DCYAAAAATAGM_Mef2c	cisbp__M4675
6.63	465	555	0.213	0.0863	0.323	0.325	0.262	0.0178	0.322	0.441	0.14	0.00161

>peak_20112::18:52964800-52967048 (2248 bp)
# Score	Start	End	dbcorrdb__MEF2A__ENCSR000BNV_1__m1	yetfasco__YPL089C_419	hocomoco__MEF2D_MOUSE.H11MO.0.A	hocomoco__MEF2D_HUMAN.H11MO.0.A	cisbp__M1884	cisbp__M6340	hocomoco__MEF2C_HUMAN.H11MO.0.A	cisbp__M4467	homer__DCYAAAAATAGM_Mef2c	cisbp__M4675
13.4	1853	1974	0.0915	0.0284	0.0339	0.0797	0.109	0.539	0.166	0.0275	0.0789	2.95
10.2	224	244	0.157	0.00301	0.141	0.0684	0.22	0.173	0.107	0.165	0.0266	0.0186
1.04	1107	1127	0.153	0.236	0.0183	0.0321	0.00951	0.0105	0.039	0.0477	0.352	0.00173
0.495	18	33	0	0.188	0.0321	0.032	0.0176	0.0193	0.0704	0.178	0.112	0.0042

>peak_20118::18:53044674-53045693 (1019 bp)
# Score	Start	End	dbcorrdb__MEF2A__ENCSR000BNV_1__m1	yetfasco__YPL089C_419	hocomoco__MEF2D_MOUSE.H11MO.0.A	hocomoco__MEF2D_HUMAN.H11MO.0.A	cisbp__M1884	cisbp__M6340	hocomoco__MEF2C_HUMAN.H11MO.0.A	cisbp__M4467	homer__DCYAAAAATAGM_Mef2c	cisbp__M4675
15.8	346	479	0.0799	0.27	0.169	0.227	0.0984	0.409	0.269	0.159	1.81	0.211
0.109	733	746	0	0.25	0.0476	0.0179	0	9.58e-07	0.0319	0	0.0729	0.0083
0.0439	776	790	0	0.00251	0.0425	0.0877	1.17e-06	8.01e-06	0.0441	0.0765	0.137	6.52e-06

>peak_20143::18:53320303-53321116 (813 bp)
# Score	Start	End	dbcorrdb__MEF2A__ENCSR000BNV_1__m1	yetfasco__YPL089C_419	hocomoco__MEF2D_MOUSE.H11MO.0.A	hocomoco__MEF2D_HUMAN.H11MO.0.A	cisbp__M1884	cisbp__M6340	hocomoco__MEF2C_HUMAN.H11MO.0.A	cisbp__M4467	homer__DCYAAAAATAGM_Mef2c	cisbp__M4675
8.15	168	397	0.412	0.142	0.216	0.537	0.201	0.131	0.684	0.836	0.381	0.863

>peak_20273::18:55581614-55582166 (552 bp)
# Score	Start	End	dbcorrdb__MEF2A__ENCSR000BNV_1__m1	yetfasco__YPL089C_419	hocomoco__MEF2D_MOUSE.H11MO.0.A	hocomoco__MEF2D_HUMAN.H11MO.0.A	cisbp__M1884	cisbp__M6340	hocomoco__MEF2C_HUMAN.H11MO.0.A	cisbp__M4467	homer__DCYAAAAATAGM_Mef2c	cisbp__M4675
11.3	178	268	0.119	0.174	0.145	0.325	0.283	0.286	0.278	0.177	0.22	0.147

>peak_20275::18:55587289-55587716 (427 bp)
# Score	Start	End	dbcorrdb__MEF2A__ENCSR000BNV_1__m1	yetfasco__YPL089C_419	hocomoco__MEF2D_MOUSE.H11MO.0.A	hocomoco__MEF2D_HUMAN.H11MO.0.A	cisbp__M1884	cisbp__M6340	hocomoco__MEF2C_HUMAN.H11MO.0.A	cisbp__M4467	homer__DCYAAAAATAGM_Mef2c	cisbp__M4675
10.7	191	204	0	0.809	0.0313	0.308	0	1.33e-08	0.0817	0	0.0618	0.0108

>peak_20340::18:56581081-56583359 (2278 bp)
# Score	Start	End	dbcorrdb__MEF2A__ENCSR000BNV_1__m1	yetfasco__YPL089C_419	hocomoco__MEF2D_MOUSE.H11MO.0.A	hocomoco__MEF2D_HUMAN.H11MO.0.A	cisbp__M1884	cisbp__M6340	hocomoco__MEF2C_HUMAN.H11MO.0.A	cisbp__M4467	homer__DCYAAAAATAGM_Mef2c	cisbp__M4675
4.64	1585	1599	0	1.28	0.0279	0.0413	0.00354	0.091	0.0326	0.0204	0.0389	0.0218
2.99	131	151	0.185	0.0119	0.0715	0.0452	0.0191	0.0184	0.117	0.606	0.0785	0.00042
1.94	1693	1713	0.0834	0.423	0.0777	0.0451	0.0489	0.125	0.0555	0.0766	0.0829	0.00362
0.642	489	517	0.136	0.0254	0.0388	0.05	0.0537	0.057	0.2	0.0985	0.302	0.0015
0.409	1263	1280	0	0.0241	0.0224	0.0254	0.00963	0.0908	0.089	0.0738	0.32	0.00229
0.0275	1337	1352	0	0.0512	0.0616	0.13	0.00318	0.0164	0.0589	0.0122	0.0604	0.000861

>peak_20594::19:7937535-7938403 (868 bp)
# Score	Start	End	dbcorrdb__MEF2A__ENCSR000BNV_1__m1	yetfasco__YPL089C_419	hocomoco__MEF2D_MOUSE.H11MO.0.A	hocomoco__MEF2D_HUMAN.H11MO.0.A	cisbp__M1884	cisbp__M6340	hocomoco__MEF2C_HUMAN.H11MO.0.A	cisbp__M4467	homer__DCYAAAAATAGM_Mef2c	cisbp__M4675
9.49	485	500	0	0.00817	0.244	0.0573	0.65	0.164	0.04	0.0325	0.0147	0.00496
5.83	156	170	0	0.607	0.0252	0.0223	0.0191	0.152	0.00472	0.000194	0.0254	0.365
0.833	415	430	0	0.00491	0.0256	0.206	0.0518	0.0125	0.139	0.159	0.178	0.00337
0.203	371	385	0	0.000153	0.000375	0.0105	2.45e-07	0.00182	0.305	0.00105	0.209	3.56e-05

>peak_20613::19:8396531-8397046 (515 bp)
# Score	Start	End	dbcorrdb__MEF2A__ENCSR000BNV_1__m1	yetfasco__YPL089C_419	hocomoco__MEF2D_MOUSE.H11MO.0.A	hocomoco__MEF2D_HUMAN.H11MO.0.A	cisbp__M1884	cisbp__M6340	hocomoco__MEF2C_HUMAN.H11MO.0.A	cisbp__M4467	homer__DCYAAAAATAGM_Mef2c	cisbp__M4675
5.88	208	223	0	0.0806	0.0873	0.0336	0.264	0.189	0.0864	0.042	0.133	0.164

>peak_20715::19:14947135-14947951 (816 bp)
# Score	Start	End	dbcorrdb__MEF2A__ENCSR000BNV_1__m1	yetfasco__YPL089C_419	hocomoco__MEF2D_MOUSE.H11MO.0.A	hocomoco__MEF2D_HUMAN.H11MO.0.A	cisbp__M1884	cisbp__M6340	hocomoco__MEF2C_HUMAN.H11MO.0.A	cisbp__M4467	homer__DCYAAAAATAGM_Mef2c	cisbp__M4675
6.98	480	500	0.245	9.27e-05	0.0302	0.0631	0.0292	0.000144	0.45	0.232	0.0972	1.76e-06
1.67	183	203	0.234	0.0873	0.031	0.0248	0.0102	0.0172	0.152	0.316	0.114	0.000194
0.177	567	581	0	0.000164	0.0677	0.0201	5.91e-07	2.58e-07	0.0976	0.116	0.178	2.1e-08

>peak_20762::19:19193076-19193745 (669 bp)
# Score	Start	End	dbcorrdb__MEF2A__ENCSR000BNV_1__m1	yetfasco__YPL089C_419	hocomoco__MEF2D_MOUSE.H11MO.0.A	hocomoco__MEF2D_HUMAN.H11MO.0.A	cisbp__M1884	cisbp__M6340	hocomoco__MEF2C_HUMAN.H11MO.0.A	cisbp__M4467	homer__DCYAAAAATAGM_Mef2c	cisbp__M4675
7.4	365	385	0.146	0.0117	0.113	0.0488	0.51	0.021	0.105	0.139	0.0488	0.000235
0.0129	399	413	0	0.0358	0.00561	0.0152	3.51e-07	0.000136	0.049	0.0534	0.22	1.58e-05

>peak_20962::19:24383593-24384102 (509 bp)
# Score	Start	End	dbcorrdb__MEF2A__ENCSR000BNV_1__m1	yetfasco__YPL089C_419	hocomoco__MEF2D_MOUSE.H11MO.0.A	hocomoco__MEF2D_HUMAN.H11MO.0.A	cisbp__M1884	cisbp__M6340	hocomoco__MEF2C_HUMAN.H11MO.0.A	cisbp__M4467	homer__DCYAAAAATAGM_Mef2c	cisbp__M4675
7.09	370	384	0	0.0165	0.0411	0.0564	0.0539	0.166	0.0274	6.22e-05	0.0417	0.954

>peak_21007::19:25118022-25118763 (741 bp)
# Score	Start	End	dbcorrdb__MEF2A__ENCSR000BNV_1__m1	yetfasco__YPL089C_419	hocomoco__MEF2D_MOUSE.H11MO.0.A	hocomoco__MEF2D_HUMAN.H11MO.0.A	cisbp__M1884	cisbp__M6340	hocomoco__MEF2C_HUMAN.H11MO.0.A	cisbp__M4467	homer__DCYAAAAATAGM_Mef2c	cisbp__M4675
9.03	370	384	0	0.0534	0.111	0.294	0.297	0.303	0.0203	0.00011	0.0152	0.0343

>peak_21013::19:25372320-25372829 (509 bp)
# Score	Start	End	dbcorrdb__MEF2A__ENCSR000BNV_1__m1	yetfasco__YPL089C_419	hocomoco__MEF2D_MOUSE.H11MO.0.A	hocomoco__MEF2D_HUMAN.H11MO.0.A	cisbp__M1884	cisbp__M6340	hocomoco__MEF2C_HUMAN.H11MO.0.A	cisbp__M4467	homer__DCYAAAAATAGM_Mef2c	cisbp__M4675
6.87	306	321	0	0.0979	0.172	0.0802	0.134	0.434	0.049	0.0231	0.0348	0.0927
0.724	102	116	0	0.00172	0.0502	0.0836	1.39e-07	7.36e-05	0.146	0.0372	0.477	1e-05

>peak_21018::19:25713594-25714072 (478 bp)
# Score	Start	End	dbcorrdb__MEF2A__ENCSR000BNV_1__m1	yetfasco__YPL089C_419	hocomoco__MEF2D_MOUSE.H11MO.0.A	hocomoco__MEF2D_HUMAN.H11MO.0.A	cisbp__M1884	cisbp__M6340	hocomoco__MEF2C_HUMAN.H11MO.0.A	cisbp__M4467	homer__DCYAAAAATAGM_Mef2c	cisbp__M4675
7.08	155	325	0.4	0.307	0.414	0.223	0.205	0.132	0.155	0.13	0.106	0.1

>peak_21032::19:26428440-26429311 (871 bp)
# Score	Start	End	dbcorrdb__MEF2A__ENCSR000BNV_1__m1	yetfasco__YPL089C_419	hocomoco__MEF2D_MOUSE.H11MO.0.A	hocomoco__MEF2D_HUMAN.H11MO.0.A	cisbp__M1884	cisbp__M6340	hocomoco__MEF2C_HUMAN.H11MO.0.A	cisbp__M4467	homer__DCYAAAAATAGM_Mef2c	cisbp__M4675
5.39	532	584	0.208	0.00115	0.147	0.12	0.299	0.000809	0.234	0.749	0.387	2.42e-05

>peak_21037::19:26444484-26448415 (3931 bp)
# Score	Start	End	dbcorrdb__MEF2A__ENCSR000BNV_1__m1	yetfasco__YPL089C_419	hocomoco__MEF2D_MOUSE.H11MO.0.A	hocomoco__MEF2D_HUMAN.H11MO.0.A	cisbp__M1884	cisbp__M6340	hocomoco__MEF2C_HUMAN.H11MO.0.A	cisbp__M4467	homer__DCYAAAAATAGM_Mef2c	cisbp__M4675
3.55	453	479	1.75e-05	0.501	0.0246	0.0578	0.00348	0.0366	0.0528	0.0273	0.101	2.14
1.87	1047	1063	0	0.00602	0.1	0.13	0.0134	0.0041	0.274	0.349	0.139	0.000159
1.82	743	759	0	0.0999	0.0613	0.0266	0.102	0.0646	0.0883	0.0899	0.35	0.0979
1.55	2260	2285	0.0892	0.0871	0.148	0.0573	0.0697	0.0164	0.146	0.138	0.245	0.00437
0.976	2869	2885	0	0.01	0.0258	0.012	0.00361	0.00904	0.295	0.301	0.209	0.00242
0.933	2587	2606	0.178	0.289	0.0128	0.0148	0.000162	0.00386	0.12	0.122	0.107	0.000411
0.327	874	889	0	0.0573	0.0129	0.00605	0.0396	0.00155	0.0648	0.155	0.248	2.21e-05
0.205	2779	2796	0	0.00609	0.0337	0.0258	0.0469	0.182	0.0497	0.0632	0.13	0.00133

>peak_21066::19:26984292-26985237 (945 bp)
# Score	Start	End	dbcorrdb__MEF2A__ENCSR000BNV_1__m1	yetfasco__YPL089C_419	hocomoco__MEF2D_MOUSE.H11MO.0.A	hocomoco__MEF2D_HUMAN.H11MO.0.A	cisbp__M1884	cisbp__M6340	hocomoco__MEF2C_HUMAN.H11MO.0.A	cisbp__M4467	homer__DCYAAAAATAGM_Mef2c	cisbp__M4675
6.13	71	86	0	0.303	0.327	0.0967	0.142	0.055	0.0776	0.0174	0.0855	0.00586
0.819	665	680	0	0.000449	0.00711	0.00704	0.0002	2.14e-05	0.418	0.328	0.0868	1.03e-05

>peak_21147::19:29179684-29180215 (531 bp)
# Score	Start	End	dbcorrdb__MEF2A__ENCSR000BNV_1__m1	yetfasco__YPL089C_419	hocomoco__MEF2D_MOUSE.H11MO.0.A	hocomoco__MEF2D_HUMAN.H11MO.0.A	cisbp__M1884	cisbp__M6340	hocomoco__MEF2C_HUMAN.H11MO.0.A	cisbp__M4467	homer__DCYAAAAATAGM_Mef2c	cisbp__M4675
6.28	380	400	0.456	0.000172	0.039	0.109	0.103	0.000852	0.173	0.141	0.107	3.68e-06

>peak_21156::19:29597434-29597903 (469 bp)
# Score	Start	End	dbcorrdb__MEF2A__ENCSR000BNV_1__m1	yetfasco__YPL089C_419	hocomoco__MEF2D_MOUSE.H11MO.0.A	hocomoco__MEF2D_HUMAN.H11MO.0.A	cisbp__M1884	cisbp__M6340	hocomoco__MEF2C_HUMAN.H11MO.0.A	cisbp__M4467	homer__DCYAAAAATAGM_Mef2c	cisbp__M4675
10	85	268	0.315	0.116	0.709	0.237	0.374	0.234	0.394	0.307	0.375	0.191
0.0603	315	329	0	0.03	0.0272	0.0634	0.00103	0.00867	0.0474	0.125	0.0923	0.00312

>peak_21319::19:35812238-35812839 (601 bp)
# Score	Start	End	dbcorrdb__MEF2A__ENCSR000BNV_1__m1	yetfasco__YPL089C_419	hocomoco__MEF2D_MOUSE.H11MO.0.A	hocomoco__MEF2D_HUMAN.H11MO.0.A	cisbp__M1884	cisbp__M6340	hocomoco__MEF2C_HUMAN.H11MO.0.A	cisbp__M4467	homer__DCYAAAAATAGM_Mef2c	cisbp__M4675
6.34	175	190	0	0.0103	0.0831	0.057	0.076	0.366	0.0411	0.0188	0.0306	0.485

>peak_21352::19:36593341-36593792 (451 bp)
# Score	Start	End	dbcorrdb__MEF2A__ENCSR000BNV_1__m1	yetfasco__YPL089C_419	hocomoco__MEF2D_MOUSE.H11MO.0.A	hocomoco__MEF2D_HUMAN.H11MO.0.A	cisbp__M1884	cisbp__M6340	hocomoco__MEF2C_HUMAN.H11MO.0.A	cisbp__M4467	homer__DCYAAAAATAGM_Mef2c	cisbp__M4675
6.64	118	133	0	0.0528	0.213	0.0746	0.211	0.392	0.0545	0.087	0.0315	0.00278
0.0495	207	221	0	5.92e-05	0.0204	0.0471	1.48e-07	1.2e-05	0.0617	0.0913	0.178	5.52e-06

>peak_21433::19:39686976-39687353 (377 bp)
# Score	Start	End	dbcorrdb__MEF2A__ENCSR000BNV_1__m1	yetfasco__YPL089C_419	hocomoco__MEF2D_MOUSE.H11MO.0.A	hocomoco__MEF2D_HUMAN.H11MO.0.A	cisbp__M1884	cisbp__M6340	hocomoco__MEF2C_HUMAN.H11MO.0.A	cisbp__M4467	homer__DCYAAAAATAGM_Mef2c	cisbp__M4675
5.01	130	145	0	0.132	0.184	0.0575	0.129	0.53	0.0301	0.0502	0.0302	0.00663

>peak_21646::19:44064111-44064373 (262 bp)
# Score	Start	End	dbcorrdb__MEF2A__ENCSR000BNV_1__m1	yetfasco__YPL089C_419	hocomoco__MEF2D_MOUSE.H11MO.0.A	hocomoco__MEF2D_HUMAN.H11MO.0.A	cisbp__M1884	cisbp__M6340	hocomoco__MEF2C_HUMAN.H11MO.0.A	cisbp__M4467	homer__DCYAAAAATAGM_Mef2c	cisbp__M4675
4.99	150	165	0	0.181	0.162	0.057	0.23	0.0871	0.164	0.133	0.0547	0.00636
0.192	200	215	0	0.000372	0.00322	0.00523	0.0282	0.000236	0.345	0.0578	0.0933	1.55e-06

>peak_21756::19:48154868-48155324 (456 bp)
# Score	Start	End	dbcorrdb__MEF2A__ENCSR000BNV_1__m1	yetfasco__YPL089C_419	hocomoco__MEF2D_MOUSE.H11MO.0.A	hocomoco__MEF2D_HUMAN.H11MO.0.A	cisbp__M1884	cisbp__M6340	hocomoco__MEF2C_HUMAN.H11MO.0.A	cisbp__M4467	homer__DCYAAAAATAGM_Mef2c	cisbp__M4675
3.9	72	92	0.223	0.000284	0.0937	0.0891	0.0357	6.25e-05	0.175	0.229	0.24	1.82e-07
0.2	117	131	0	0.215	0.00528	0.0207	0.000665	0.000431	0.0442	0.0668	0.142	0.00258

>peak_21758::19:48189534-48190368 (834 bp)
# Score	Start	End	dbcorrdb__MEF2A__ENCSR000BNV_1__m1	yetfasco__YPL089C_419	hocomoco__MEF2D_MOUSE.H11MO.0.A	hocomoco__MEF2D_HUMAN.H11MO.0.A	cisbp__M1884	cisbp__M6340	hocomoco__MEF2C_HUMAN.H11MO.0.A	cisbp__M4467	homer__DCYAAAAATAGM_Mef2c	cisbp__M4675
7.11	426	441	0	0.0499	0.205	0.307	0.0586	0.0138	0.22	0.121	0.126	0.000975
2.77	6	21	0	0.00471	0.0573	0.137	0.107	0.0271	0.347	0.133	0.255	6.87e-05
1.73	168	188	0.18	0.0288	0.00741	0.00345	0.0213	0.00732	0.0584	0.0491	0.833	0.000239

>peak_21845::19:50952536-50955342 (2806 bp)
# Score	Start	End	dbcorrdb__MEF2A__ENCSR000BNV_1__m1	yetfasco__YPL089C_419	hocomoco__MEF2D_MOUSE.H11MO.0.A	hocomoco__MEF2D_HUMAN.H11MO.0.A	cisbp__M1884	cisbp__M6340	hocomoco__MEF2C_HUMAN.H11MO.0.A	cisbp__M4467	homer__DCYAAAAATAGM_Mef2c	cisbp__M4675
7.23	344	384	0.434	0.494	0.041	0.186	0.0129	0.0605	0.0668	0.173	0.1	0.291

>peak_21923::19:52038977-52039466 (489 bp)
# Score	Start	End	dbcorrdb__MEF2A__ENCSR000BNV_1__m1	yetfasco__YPL089C_419	hocomoco__MEF2D_MOUSE.H11MO.0.A	hocomoco__MEF2D_HUMAN.H11MO.0.A	cisbp__M1884	cisbp__M6340	hocomoco__MEF2C_HUMAN.H11MO.0.A	cisbp__M4467	homer__DCYAAAAATAGM_Mef2c	cisbp__M4675
5.37	391	431	0.0801	0.637	0.174	0.0654	0.18	0.115	0.164	0.135	0.0636	0.13
3.55	198	213	0	0.00683	0.14	0.0666	0.167	0.103	0.257	0.0955	0.229	0.00598

>peak_22168::19:57988164-57988527 (363 bp)
# Score	Start	End	dbcorrdb__MEF2A__ENCSR000BNV_1__m1	yetfasco__YPL089C_419	hocomoco__MEF2D_MOUSE.H11MO.0.A	hocomoco__MEF2D_HUMAN.H11MO.0.A	cisbp__M1884	cisbp__M6340	hocomoco__MEF2C_HUMAN.H11MO.0.A	cisbp__M4467	homer__DCYAAAAATAGM_Mef2c	cisbp__M4675
4.88	294	309	0	0.17	0.176	0.134	0.156	0.0303	0.0772	0.111	0.222	0.000139

>peak_22213::19:61267734-61268788 (1054 bp)
# Score	Start	End	dbcorrdb__MEF2A__ENCSR000BNV_1__m1	yetfasco__YPL089C_419	hocomoco__MEF2D_MOUSE.H11MO.0.A	hocomoco__MEF2D_HUMAN.H11MO.0.A	cisbp__M1884	cisbp__M6340	hocomoco__MEF2C_HUMAN.H11MO.0.A	cisbp__M4467	homer__DCYAAAAATAGM_Mef2c	cisbp__M4675
7.76	975	1024	0.341	0.0176	0.309	0.214	0.332	0.102	0.361	0.25	0.194	0.00268
1.06	411	426	0	0.00123	0.0577	0.0184	0.0541	0.00616	0.153	0.113	0.505	5.62e-06
0.00857	721	735	0	0.00205	0.0914	0.0223	1.54e-06	3.94e-05	0.0686	0.0905	0.0898	6.98e-06

>peak_22226::19:61744275-61744910 (635 bp)
# Score	Start	End	dbcorrdb__MEF2A__ENCSR000BNV_1__m1	yetfasco__YPL089C_419	hocomoco__MEF2D_MOUSE.H11MO.0.A	hocomoco__MEF2D_HUMAN.H11MO.0.A	cisbp__M1884	cisbp__M6340	hocomoco__MEF2C_HUMAN.H11MO.0.A	cisbp__M4467	homer__DCYAAAAATAGM_Mef2c	cisbp__M4675
8.14	320	405	0.0297	0.576	0.35	0.236	0.34	0.536	0.242	0.233	0.165	0.303
2	533	547	0	0.00444	0.0461	0.031	8.78e-08	3.35e-05	0.242	0.575	0.197	2.86e-06

>peak_22282::20:3778534-3778887 (353 bp)
# Score	Start	End	dbcorrdb__MEF2A__ENCSR000BNV_1__m1	yetfasco__YPL089C_419	hocomoco__MEF2D_MOUSE.H11MO.0.A	hocomoco__MEF2D_HUMAN.H11MO.0.A	cisbp__M1884	cisbp__M6340	hocomoco__MEF2C_HUMAN.H11MO.0.A	cisbp__M4467	homer__DCYAAAAATAGM_Mef2c	cisbp__M4675
5.21	97	155	0.07	0.00164	0.15	0.0861	0.205	0.0221	0.291	0.582	0.809	0.000124
0.0536	317	331	0	0.208	0.0113	0.0192	0.00037	0.00974	0.0287	0.0278	0.0535	0.0437

>peak_22298::20:4523397-4524255 (858 bp)
# Score	Start	End	dbcorrdb__MEF2A__ENCSR000BNV_1__m1	yetfasco__YPL089C_419	hocomoco__MEF2D_MOUSE.H11MO.0.A	hocomoco__MEF2D_HUMAN.H11MO.0.A	cisbp__M1884	cisbp__M6340	hocomoco__MEF2C_HUMAN.H11MO.0.A	cisbp__M4467	homer__DCYAAAAATAGM_Mef2c	cisbp__M4675
10.8	348	408	0.375	0.0577	0.154	0.576	0.204	0.126	0.212	0.336	0.199	0.0345
0.934	34	48	0	0.000129	0.0149	0.0327	4.02e-07	2.01e-06	0.308	0.228	0.257	2.65e-06
0.315	832	847	0	0.000715	0.0293	0.027	0.0379	0.00142	0.106	0.162	0.21	0.00023
0.266	486	498	0	0.0085	0	0.0385	0	0	0.143	0	0.341	1.29e-05
0.26	153	168	0	0.0426	0.0949	0.0278	0.023	0.086	0.0683	0.0286	0.16	0.00209

>peak_22317::20:4641501-4642674 (1173 bp)
# Score	Start	End	dbcorrdb__MEF2A__ENCSR000BNV_1__m1	yetfasco__YPL089C_419	hocomoco__MEF2D_MOUSE.H11MO.0.A	hocomoco__MEF2D_HUMAN.H11MO.0.A	cisbp__M1884	cisbp__M6340	hocomoco__MEF2C_HUMAN.H11MO.0.A	cisbp__M4467	homer__DCYAAAAATAGM_Mef2c	cisbp__M4675
5.22	796	816	0.395	0.0442	0.0509	0.13	0.15	0.00266	0.101	0.184	0.0499	0.000871
2.04	983	998	0	0.00754	0.0974	0.179	0.0442	0.00144	0.298	0.138	0.251	7.83e-05
1.37	381	396	0	0.0368	0.166	0.181	0.0564	0.00995	0.189	0.0734	0.192	0.000858
1.31	1102	1117	0	0.00192	0.0172	0.105	0.0231	0.000179	0.428	0.0996	0.279	7.77e-05
0.926	851	865	0	0.156	0.0214	0.0309	3.63e-06	8.93e-05	0.119	0.109	0.398	0.00062
0.129	1012	1027	0	0.00992	0.207	0.0815	0.0127	0.0575	0.0251	0.0446	0.0274	0.000401

>peak_22346::20:5645937-5646344 (407 bp)
# Score	Start	End	dbcorrdb__MEF2A__ENCSR000BNV_1__m1	yetfasco__YPL089C_419	hocomoco__MEF2D_MOUSE.H11MO.0.A	hocomoco__MEF2D_HUMAN.H11MO.0.A	cisbp__M1884	cisbp__M6340	hocomoco__MEF2C_HUMAN.H11MO.0.A	cisbp__M4467	homer__DCYAAAAATAGM_Mef2c	cisbp__M4675
6.08	217	260	0.443	0.344	0.132	0.152	0.19	0.048	0.292	0.266	0.245	0.0115

>peak_22347::20:5673242-5673678 (436 bp)
# Score	Start	End	dbcorrdb__MEF2A__ENCSR000BNV_1__m1	yetfasco__YPL089C_419	hocomoco__MEF2D_MOUSE.H11MO.0.A	hocomoco__MEF2D_HUMAN.H11MO.0.A	cisbp__M1884	cisbp__M6340	hocomoco__MEF2C_HUMAN.H11MO.0.A	cisbp__M4467	homer__DCYAAAAATAGM_Mef2c	cisbp__M4675
7.35	89	155	0.181	0.0277	0.231	0.464	0.138	0.113	0.281	0.108	0.145	0.499
1.99	350	365	0	0.0991	0.0469	0.229	0.0473	0.114	0.125	0.0606	0.259	0.00934
0.661	23	37	0	0.000291	0.0308	0.0137	5.03e-07	4.17e-06	0.168	0.323	0.207	1.5e-06

>peak_22365::20:8996924-8997474 (550 bp)
# Score	Start	End	dbcorrdb__MEF2A__ENCSR000BNV_1__m1	yetfasco__YPL089C_419	hocomoco__MEF2D_MOUSE.H11MO.0.A	hocomoco__MEF2D_HUMAN.H11MO.0.A	cisbp__M1884	cisbp__M6340	hocomoco__MEF2C_HUMAN.H11MO.0.A	cisbp__M4467	homer__DCYAAAAATAGM_Mef2c	cisbp__M4675
7.68	271	429	0.363	0.227	0.216	0.322	0.202	0.334	0.757	0.426	0.29	0.18

>peak_22394::20:10916027-10916376 (349 bp)
# Score	Start	End	dbcorrdb__MEF2A__ENCSR000BNV_1__m1	yetfasco__YPL089C_419	hocomoco__MEF2D_MOUSE.H11MO.0.A	hocomoco__MEF2D_HUMAN.H11MO.0.A	cisbp__M1884	cisbp__M6340	hocomoco__MEF2C_HUMAN.H11MO.0.A	cisbp__M4467	homer__DCYAAAAATAGM_Mef2c	cisbp__M4675
5.98	61	195	0.168	0.332	0.218	1.06	0.187	0.23	0.238	0.116	0.287	1.84

>peak_22424::20:12620666-12621448 (782 bp)
# Score	Start	End	dbcorrdb__MEF2A__ENCSR000BNV_1__m1	yetfasco__YPL089C_419	hocomoco__MEF2D_MOUSE.H11MO.0.A	hocomoco__MEF2D_HUMAN.H11MO.0.A	cisbp__M1884	cisbp__M6340	hocomoco__MEF2C_HUMAN.H11MO.0.A	cisbp__M4467	homer__DCYAAAAATAGM_Mef2c	cisbp__M4675
3.54	279	294	0	0.0239	0.136	0.176	0.109	0.0319	0.178	0.214	0.194	0.00293
2.93	682	697	0	0.0141	0.0218	0.0415	0.0263	0.00752	0.35	0.0926	0.638	0.00053
2.39	135	149	0	0.209	0.0868	0.0199	0.0773	0.639	0.0211	0.000748	0.0645	0.0179
0.353	50	65	0	0.163	0.0394	0.099	0.0579	0.0614	0.0279	0.0552	0.0343	0.0388

>peak_22495::20:23530172-23530682 (510 bp)
# Score	Start	End	dbcorrdb__MEF2A__ENCSR000BNV_1__m1	yetfasco__YPL089C_419	hocomoco__MEF2D_MOUSE.H11MO.0.A	hocomoco__MEF2D_HUMAN.H11MO.0.A	cisbp__M1884	cisbp__M6340	hocomoco__MEF2C_HUMAN.H11MO.0.A	cisbp__M4467	homer__DCYAAAAATAGM_Mef2c	cisbp__M4675
4.88	314	415	0.147	0.146	0.228	0.208	0.232	0.234	0.324	0.29	0.189	0.202
0.2	276	290	0	0.00176	0.153	0.191	0.0329	0.0131	0.0499	3.74e-05	0.0524	0.00129

>peak_22507::20:24638424-24639098 (674 bp)
# Score	Start	End	dbcorrdb__MEF2A__ENCSR000BNV_1__m1	yetfasco__YPL089C_419	hocomoco__MEF2D_MOUSE.H11MO.0.A	hocomoco__MEF2D_HUMAN.H11MO.0.A	cisbp__M1884	cisbp__M6340	hocomoco__MEF2C_HUMAN.H11MO.0.A	cisbp__M4467	homer__DCYAAAAATAGM_Mef2c	cisbp__M4675
6.2	424	513	0.196	0.398	0.0802	1.01	0.0654	0.207	0.0947	0.0271	0.112	0.0847
0.439	195	209	0	0.31	0.0135	0.0155	0.000824	0.123	0.0306	0.0317	0.11	6.37e-05
0.106	13	28	0	0.101	0.106	0.0361	0.0046	0.0871	0.0255	0.0238	0.0588	0.000645

>peak_22545::20:32050613-32051813 (1200 bp)
# Score	Start	End	dbcorrdb__MEF2A__ENCSR000BNV_1__m1	yetfasco__YPL089C_419	hocomoco__MEF2D_MOUSE.H11MO.0.A	hocomoco__MEF2D_HUMAN.H11MO.0.A	cisbp__M1884	cisbp__M6340	hocomoco__MEF2C_HUMAN.H11MO.0.A	cisbp__M4467	homer__DCYAAAAATAGM_Mef2c	cisbp__M4675
4.33	1010	1025	0	0.125	0.11	0.157	0.0809	0.147	0.0514	0.0487	0.0506	0.306
0.953	553	573	0.126	0.0286	0.0304	0.0255	0.0493	0.0169	0.168	0.0814	0.288	0.0373
0.932	84	99	0	0.00165	0.0111	0.00614	0.0304	0.000135	0.159	0.302	0.346	9.39e-05

>peak_22638::20:56616507-56617197 (690 bp)
# Score	Start	End	dbcorrdb__MEF2A__ENCSR000BNV_1__m1	yetfasco__YPL089C_419	hocomoco__MEF2D_MOUSE.H11MO.0.A	hocomoco__MEF2D_HUMAN.H11MO.0.A	cisbp__M1884	cisbp__M6340	hocomoco__MEF2C_HUMAN.H11MO.0.A	cisbp__M4467	homer__DCYAAAAATAGM_Mef2c	cisbp__M4675
5.56	323	405	0.338	0.114	0.293	0.23	0.129	0.212	0.493	0.83	0.297	0.0487
0.366	488	502	0	0.0775	0.149	0.0613	1.94e-06	0.00078	0.119	0.0403	0.127	0.000193
0.0241	227	241	0	0.00609	0.0601	0.0259	0.0362	0.0491	0.0815	0.0327	0.0551	0.023

>peak_22642::20:56633757-56634282 (525 bp)
# Score	Start	End	dbcorrdb__MEF2A__ENCSR000BNV_1__m1	yetfasco__YPL089C_419	hocomoco__MEF2D_MOUSE.H11MO.0.A	hocomoco__MEF2D_HUMAN.H11MO.0.A	cisbp__M1884	cisbp__M6340	hocomoco__MEF2C_HUMAN.H11MO.0.A	cisbp__M4467	homer__DCYAAAAATAGM_Mef2c	cisbp__M4675
5.67	419	434	0	0.0476	0.101	0.0526	0.147	0.315	0.0745	0.0311	0.0327	0.304

>peak_22670::20:62690099-62690885 (786 bp)
# Score	Start	End	dbcorrdb__MEF2A__ENCSR000BNV_1__m1	yetfasco__YPL089C_419	hocomoco__MEF2D_MOUSE.H11MO.0.A	hocomoco__MEF2D_HUMAN.H11MO.0.A	cisbp__M1884	cisbp__M6340	hocomoco__MEF2C_HUMAN.H11MO.0.A	cisbp__M4467	homer__DCYAAAAATAGM_Mef2c	cisbp__M4675
9.2	408	428	0.203	0.0103	0.311	0.146	0.141	0.0583	0.0919	0.099	0.0269	0.00628

>peak_22703::20:65840911-65841570 (659 bp)
# Score	Start	End	dbcorrdb__MEF2A__ENCSR000BNV_1__m1	yetfasco__YPL089C_419	hocomoco__MEF2D_MOUSE.H11MO.0.A	hocomoco__MEF2D_HUMAN.H11MO.0.A	cisbp__M1884	cisbp__M6340	hocomoco__MEF2C_HUMAN.H11MO.0.A	cisbp__M4467	homer__DCYAAAAATAGM_Mef2c	cisbp__M4675
6.02	281	319	0.0724	0.238	0.196	0.122	0.193	0.528	0.0762	0.0617	0.118	0.144
0.562	557	571	0	0.0142	0.0836	0.0365	9.81e-08	2.28e-06	0.169	0.311	0.077	5.17e-07

>peak_22717::20:66744107-66744641 (534 bp)
# Score	Start	End	dbcorrdb__MEF2A__ENCSR000BNV_1__m1	yetfasco__YPL089C_419	hocomoco__MEF2D_MOUSE.H11MO.0.A	hocomoco__MEF2D_HUMAN.H11MO.0.A	cisbp__M1884	cisbp__M6340	hocomoco__MEF2C_HUMAN.H11MO.0.A	cisbp__M4467	homer__DCYAAAAATAGM_Mef2c	cisbp__M4675
6.42	181	259	0.192	0.118	0.385	0.119	0.327	0.0126	0.387	0.299	0.295	0.000308

>peak_22829::21:7542014-7543051 (1037 bp)
# Score	Start	End	dbcorrdb__MEF2A__ENCSR000BNV_1__m1	yetfasco__YPL089C_419	hocomoco__MEF2D_MOUSE.H11MO.0.A	hocomoco__MEF2D_HUMAN.H11MO.0.A	cisbp__M1884	cisbp__M6340	hocomoco__MEF2C_HUMAN.H11MO.0.A	cisbp__M4467	homer__DCYAAAAATAGM_Mef2c	cisbp__M4675
5.47	334	349	0	0.0519	0.0435	0.121	0.123	0.316	0.198	0.064	0.0649	0.104
4.5	574	714	0.425	0.185	0.521	0.409	0.261	0.0484	0.527	0.487	0.976	0.00134
0.33	259	274	0	0.0212	0.0201	0.0836	0.0421	0.0162	0.0401	0.298	0.0677	0.000865
0.137	489	503	0	0.000558	0.155	0.0598	3.17e-05	0.000333	0.0716	0.129	0.0362	0.000367

>peak_22844::21:7834170-7834935 (765 bp)
# Score	Start	End	dbcorrdb__MEF2A__ENCSR000BNV_1__m1	yetfasco__YPL089C_419	hocomoco__MEF2D_MOUSE.H11MO.0.A	hocomoco__MEF2D_HUMAN.H11MO.0.A	cisbp__M1884	cisbp__M6340	hocomoco__MEF2C_HUMAN.H11MO.0.A	cisbp__M4467	homer__DCYAAAAATAGM_Mef2c	cisbp__M4675
6.43	446	461	0	0.248	0.0642	0.136	0.164	0.262	0.0184	0.0333	0.0154	0.153

>peak_22908::21:15069347-15069711 (364 bp)
# Score	Start	End	dbcorrdb__MEF2A__ENCSR000BNV_1__m1	yetfasco__YPL089C_419	hocomoco__MEF2D_MOUSE.H11MO.0.A	hocomoco__MEF2D_HUMAN.H11MO.0.A	cisbp__M1884	cisbp__M6340	hocomoco__MEF2C_HUMAN.H11MO.0.A	cisbp__M4467	homer__DCYAAAAATAGM_Mef2c	cisbp__M4675
8.08	117	132	0	0.00762	0.164	0.124	0.418	0.0229	0.158	0.137	0.0897	0.000153

>peak_22911::21:15291482-15292102 (620 bp)
# Score	Start	End	dbcorrdb__MEF2A__ENCSR000BNV_1__m1	yetfasco__YPL089C_419	hocomoco__MEF2D_MOUSE.H11MO.0.A	hocomoco__MEF2D_HUMAN.H11MO.0.A	cisbp__M1884	cisbp__M6340	hocomoco__MEF2C_HUMAN.H11MO.0.A	cisbp__M4467	homer__DCYAAAAATAGM_Mef2c	cisbp__M4675
3.6	409	476	0.501	0.00107	0.0913	0.101	0.129	0.00135	0.247	0.611	0.355	8.69e-05
0.936	244	259	0	0.0425	0.015	0.00799	0.0349	0.122	0.0336	0.0316	0.191	0.354
0.437	15	29	0	0.0001	0.0295	0.0108	2.47e-10	1.3e-07	0.0742	0.285	0.245	4.1e-06

>peak_22933::21:17002039-17002792 (753 bp)
# Score	Start	End	dbcorrdb__MEF2A__ENCSR000BNV_1__m1	yetfasco__YPL089C_419	hocomoco__MEF2D_MOUSE.H11MO.0.A	hocomoco__MEF2D_HUMAN.H11MO.0.A	cisbp__M1884	cisbp__M6340	hocomoco__MEF2C_HUMAN.H11MO.0.A	cisbp__M4467	homer__DCYAAAAATAGM_Mef2c	cisbp__M4675
4.25	401	416	0	0.62	0.0136	0.04	0.0357	0.0162	0.0142	0.0491	0.011	0.434
1.6	685	699	0	0.0102	0.0365	0.0701	3.93e-06	1.36e-05	0.328	0.362	0.187	4.88e-05
0.422	302	317	0	0.000749	0.0424	0.05	0.0772	0.0257	0.191	0.0949	0.135	0.000515
0.402	593	607	0	0.000114	0.0047	0.0166	2.29e-09	1.84e-05	0.207	0.15	0.241	3.91e-06

>peak_23008::21:22478173-22481618 (3445 bp)
# Score	Start	End	dbcorrdb__MEF2A__ENCSR000BNV_1__m1	yetfasco__YPL089C_419	hocomoco__MEF2D_MOUSE.H11MO.0.A	hocomoco__MEF2D_HUMAN.H11MO.0.A	cisbp__M1884	cisbp__M6340	hocomoco__MEF2C_HUMAN.H11MO.0.A	cisbp__M4467	homer__DCYAAAAATAGM_Mef2c	cisbp__M4675
5.64	2753	2768	0	0.111	0.33	0.116	0.177	0.207	0.0478	0.0184	0.0844	0.00749
5.02	643	657	0	0.118	0.0316	0.0219	0.0452	0.118	0.0327	0.00115	0.0177	0.982
3.31	1159	1174	0	0.0111	0.389	0.0942	0.0539	0.0127	0.185	0.291	0.0692	9.53e-06
2.8	463	477	0	1	0.0433	0.132	0.0162	0.0302	0.0484	0.000157	0.0525	0.0173
2.3	761	775	0	0.00147	0.00794	0.0055	7.98e-09	1.37e-05	0.183	0.446	0.498	8.33e-05
1.83	3159	3174	0	0.021	0.0663	0.105	0.102	0.0373	0.128	0.0669	0.49	0.00803
1.32	51	77	0.299	0.000418	0.05	0.127	0.0489	0.00249	0.151	0.138	0.243	0.000124
1.27	368	388	0.445	0.0142	0.14	0.0757	0.0264	0.122	0.0237	0.0294	0.0775	0.000448
0.498	1081	1096	0	0.000767	0.0572	0.024	0.0643	0.000834	0.102	0.179	0.235	7.24e-06
0.49	510	530	0.195	0.0362	0.126	0.0427	0.0326	0.0193	0.0226	0.0141	0.223	0.00102
0.294	108	128	0.273	0.000122	0.0304	0.0114	0.0319	0.00049	0.0386	0.135	0.118	4.73e-06
0.111	141	155	0	0.00231	0.0752	0.0382	0.000116	0.00059	0.0431	0.162	0.115	3.69e-06

>peak_23033::21:22686458-22686804 (346 bp)
# Score	Start	End	dbcorrdb__MEF2A__ENCSR000BNV_1__m1	yetfasco__YPL089C_419	hocomoco__MEF2D_MOUSE.H11MO.0.A	hocomoco__MEF2D_HUMAN.H11MO.0.A	cisbp__M1884	cisbp__M6340	hocomoco__MEF2C_HUMAN.H11MO.0.A	cisbp__M4467	homer__DCYAAAAATAGM_Mef2c	cisbp__M4675
3.05	263	278	0	0.0084	0.0311	0.0585	0.115	0.243	0.163	0.0612	0.0473	0.348

>peak_23042::21:23073496-23073988 (492 bp)
# Score	Start	End	dbcorrdb__MEF2A__ENCSR000BNV_1__m1	yetfasco__YPL089C_419	hocomoco__MEF2D_MOUSE.H11MO.0.A	hocomoco__MEF2D_HUMAN.H11MO.0.A	cisbp__M1884	cisbp__M6340	hocomoco__MEF2C_HUMAN.H11MO.0.A	cisbp__M4467	homer__DCYAAAAATAGM_Mef2c	cisbp__M4675
5.13	161	211	0.559	0.0492	0.149	0.184	0.141	0.0335	0.293	0.275	0.374	0.00199

>peak_23098::21:27723715-27724109 (394 bp)
# Score	Start	End	dbcorrdb__MEF2A__ENCSR000BNV_1__m1	yetfasco__YPL089C_419	hocomoco__MEF2D_MOUSE.H11MO.0.A	hocomoco__MEF2D_HUMAN.H11MO.0.A	cisbp__M1884	cisbp__M6340	hocomoco__MEF2C_HUMAN.H11MO.0.A	cisbp__M4467	homer__DCYAAAAATAGM_Mef2c	cisbp__M4675
3.87	318	339	0.025	0.0677	0.108	0.209	0.136	0.03	0.188	0.153	0.146	0.00192
0.0695	77	94	0	0.0265	0.0131	0.0875	0.0123	0.0122	0.132	0.0708	0.103	0.00104

>peak_23115::21:30367983-30369015 (1032 bp)
# Score	Start	End	dbcorrdb__MEF2A__ENCSR000BNV_1__m1	yetfasco__YPL089C_419	hocomoco__MEF2D_MOUSE.H11MO.0.A	hocomoco__MEF2D_HUMAN.H11MO.0.A	cisbp__M1884	cisbp__M6340	hocomoco__MEF2C_HUMAN.H11MO.0.A	cisbp__M4467	homer__DCYAAAAATAGM_Mef2c	cisbp__M4675
5.99	506	526	0.281	0.000154	0.154	0.0426	0.263	0.00135	0.13	0.169	0.0614	3.14e-06

>peak_23195::21:33152687-33153095 (408 bp)
# Score	Start	End	dbcorrdb__MEF2A__ENCSR000BNV_1__m1	yetfasco__YPL089C_419	hocomoco__MEF2D_MOUSE.H11MO.0.A	hocomoco__MEF2D_HUMAN.H11MO.0.A	cisbp__M1884	cisbp__M6340	hocomoco__MEF2C_HUMAN.H11MO.0.A	cisbp__M4467	homer__DCYAAAAATAGM_Mef2c	cisbp__M4675
9.18	238	252	0	0.0269	0.117	0.295	0.132	0.336	0.15	1.81e-06	0.0438	0.0163

>peak_23196::21:33154992-33155401 (409 bp)
# Score	Start	End	dbcorrdb__MEF2A__ENCSR000BNV_1__m1	yetfasco__YPL089C_419	hocomoco__MEF2D_MOUSE.H11MO.0.A	hocomoco__MEF2D_HUMAN.H11MO.0.A	cisbp__M1884	cisbp__M6340	hocomoco__MEF2C_HUMAN.H11MO.0.A	cisbp__M4467	homer__DCYAAAAATAGM_Mef2c	cisbp__M4675
6.8	236	256	0.178	0.145	0.12	0.0604	0.18	0.148	0.0391	0.0553	0.0328	0.108
1.16	305	325	0.17	0.502	0.00662	0.0255	0.0173	0.0435	0.0255	0.06	0.0399	0.0639

>peak_23200::21:33178020-33179278 (1258 bp)
# Score	Start	End	dbcorrdb__MEF2A__ENCSR000BNV_1__m1	yetfasco__YPL089C_419	hocomoco__MEF2D_MOUSE.H11MO.0.A	hocomoco__MEF2D_HUMAN.H11MO.0.A	cisbp__M1884	cisbp__M6340	hocomoco__MEF2C_HUMAN.H11MO.0.A	cisbp__M4467	homer__DCYAAAAATAGM_Mef2c	cisbp__M4675
4.96	566	586	0.3	0.00601	0.12	0.0625	0.197	0.00815	0.106	0.187	0.101	0.00331
1.27	851	870	0.829	0.00144	0.0162	0.0105	7.18e-07	2.41e-05	0.0318	0.163	0.0689	4.03e-05

>peak_23360::21:56101265-56102068 (803 bp)
# Score	Start	End	dbcorrdb__MEF2A__ENCSR000BNV_1__m1	yetfasco__YPL089C_419	hocomoco__MEF2D_MOUSE.H11MO.0.A	hocomoco__MEF2D_HUMAN.H11MO.0.A	cisbp__M1884	cisbp__M6340	hocomoco__MEF2C_HUMAN.H11MO.0.A	cisbp__M4467	homer__DCYAAAAATAGM_Mef2c	cisbp__M4675
3.33	739	771	0.0013	0.147	0.0736	0.103	0.166	0.109	0.341	0.307	0.193	0.298
0.0782	346	366	0.000376	0.065	0.0472	0.0224	0.0303	0.0589	0.0756	0.0512	0.156	0.00256

>peak_23498::21:65897700-65898233 (533 bp)
# Score	Start	End	dbcorrdb__MEF2A__ENCSR000BNV_1__m1	yetfasco__YPL089C_419	hocomoco__MEF2D_MOUSE.H11MO.0.A	hocomoco__MEF2D_HUMAN.H11MO.0.A	cisbp__M1884	cisbp__M6340	hocomoco__MEF2C_HUMAN.H11MO.0.A	cisbp__M4467	homer__DCYAAAAATAGM_Mef2c	cisbp__M4675
6.15	116	131	0	0.022	0.422	0.171	0.115	0.118	0.0971	0.126	0.0447	0.00118
4.22	402	422	0.217	0.00457	0.0387	0.0373	0.0233	0.0173	0.291	0.334	0.132	0.0175

>peak_23599::21:69514726-69516059 (1333 bp)
# Score	Start	End	dbcorrdb__MEF2A__ENCSR000BNV_1__m1	yetfasco__YPL089C_419	hocomoco__MEF2D_MOUSE.H11MO.0.A	hocomoco__MEF2D_HUMAN.H11MO.0.A	cisbp__M1884	cisbp__M6340	hocomoco__MEF2C_HUMAN.H11MO.0.A	cisbp__M4467	homer__DCYAAAAATAGM_Mef2c	cisbp__M4675
9.2	874	889	0	0.000456	0.0788	0.033	0.172	0.0042	0.294	0.492	0.0907	8.12e-06
7.87	272	287	0	0.000116	0.0554	0.047	0.0949	0.000427	0.334	0.577	0.0902	2.2e-06

>peak_23599::21:69514726-69516059 (1333 bp)
# Score	Start	End	dbcorrdb__MEF2A__ENCSR000BNV_1__m1	yetfasco__YPL089C_419	hocomoco__MEF2D_MOUSE.H11MO.0.A	hocomoco__MEF2D_HUMAN.H11MO.0.A	cisbp__M1884	cisbp__M6340	hocomoco__MEF2C_HUMAN.H11MO.0.A	cisbp__M4467	homer__DCYAAAAATAGM_Mef2c	cisbp__M4675
9.2	874	889	0	0.000456	0.0788	0.033	0.172	0.0042	0.294	0.492	0.0907	8.12e-06
7.87	272	287	0	0.000116	0.0554	0.047	0.0949	0.000427	0.334	0.577	0.0902	2.2e-06

>peak_23675::22:5313531-5313956 (425 bp)
# Score	Start	End	dbcorrdb__MEF2A__ENCSR000BNV_1__m1	yetfasco__YPL089C_419	hocomoco__MEF2D_MOUSE.H11MO.0.A	hocomoco__MEF2D_HUMAN.H11MO.0.A	cisbp__M1884	cisbp__M6340	hocomoco__MEF2C_HUMAN.H11MO.0.A	cisbp__M4467	homer__DCYAAAAATAGM_Mef2c	cisbp__M4675
4.54	268	358	0.23	0.208	0.151	0.0805	0.227	0.619	0.135	0.0859	0.118	0.216
1.33	108	123	0	0.00206	0.188	0.112	0.189	0.0329	0.123	0.113	0.135	9.21e-07

>peak_23767::22:12518005-12519786 (1781 bp)
# Score	Start	End	dbcorrdb__MEF2A__ENCSR000BNV_1__m1	yetfasco__YPL089C_419	hocomoco__MEF2D_MOUSE.H11MO.0.A	hocomoco__MEF2D_HUMAN.H11MO.0.A	cisbp__M1884	cisbp__M6340	hocomoco__MEF2C_HUMAN.H11MO.0.A	cisbp__M4467	homer__DCYAAAAATAGM_Mef2c	cisbp__M4675
5.16	541	556	0	0.03	0.0221	0.709	0.0315	0.049	0.115	0.0388	0.031	0.2
2.72	1217	1232	0	0.000139	0.0866	0.0453	0.0898	0.000515	0.206	0.31	0.345	0.000161
1.03	987	1002	0	0.287	0.0748	0.0808	0.0133	0.182	0.0486	0.0343	0.116	0.00152
1.02	12	32	0.146	0.000239	0.0503	0.00972	0.137	0.00116	0.0571	0.0806	0.419	7.57e-07
0.44	708	728	0.231	0.0012	0.00729	0.152	0.0329	0.00212	0.102	0.0843	0.0779	0.000731
0.12	132	149	0	0.138	0.0184	0.0164	0.0353	0.0582	0.0438	0.0115	0.167	0.00283

>peak_23867::22:17804199-17805662 (1463 bp)
# Score	Start	End	dbcorrdb__MEF2A__ENCSR000BNV_1__m1	yetfasco__YPL089C_419	hocomoco__MEF2D_MOUSE.H11MO.0.A	hocomoco__MEF2D_HUMAN.H11MO.0.A	cisbp__M1884	cisbp__M6340	hocomoco__MEF2C_HUMAN.H11MO.0.A	cisbp__M4467	homer__DCYAAAAATAGM_Mef2c	cisbp__M4675
5.63	1045	1060	0	0.107	0.0519	0.0154	0.0579	0.0349	0.0294	0.0727	0.014	0.985
1.13	1275	1294	0.868	0.00342	0.0175	0.0129	3.76e-07	9.07e-05	0.0481	0.115	0.0476	0.00028
0.137	613	627	0	0.000431	0.0956	0.0412	2.55e-07	4.02e-05	0.11	0.0659	0.138	7.42e-06

>peak_23868::22:17887963-17888322 (359 bp)
# Score	Start	End	dbcorrdb__MEF2A__ENCSR000BNV_1__m1	yetfasco__YPL089C_419	hocomoco__MEF2D_MOUSE.H11MO.0.A	hocomoco__MEF2D_HUMAN.H11MO.0.A	cisbp__M1884	cisbp__M6340	hocomoco__MEF2C_HUMAN.H11MO.0.A	cisbp__M4467	homer__DCYAAAAATAGM_Mef2c	cisbp__M4675
4.65	221	236	0	0.00279	0.286	0.174	0.242	0.0219	0.18	0.101	0.0851	0.00358
0.453	140	155	0	0.21	0.0678	0.0288	0.0336	0.0272	0.0495	0.0457	0.0972	0.0689

>peak_23996::22:34998408-34999080 (672 bp)
# Score	Start	End	dbcorrdb__MEF2A__ENCSR000BNV_1__m1	yetfasco__YPL089C_419	hocomoco__MEF2D_MOUSE.H11MO.0.A	hocomoco__MEF2D_HUMAN.H11MO.0.A	cisbp__M1884	cisbp__M6340	hocomoco__MEF2C_HUMAN.H11MO.0.A	cisbp__M4467	homer__DCYAAAAATAGM_Mef2c	cisbp__M4675
11	295	324	2.73e-06	0.623	0.105	0.229	0.0528	0.159	0.13	0.0319	0.111	1.15
3.18	99	114	0	0.00919	0.00995	0.123	0.0179	0.00027	0.606	0.245	0.16	0.0006
2.75	464	479	0	0.0183	0.37	0.135	0.169	0.0384	0.0765	0.126	0.127	4.37e-05
0.219	619	634	0	0.254	0.0129	0.00466	0.0315	0.000733	0.0182	0.066	0.142	0.00054

>peak_24009::22:35900757-35901400 (643 bp)
# Score	Start	End	dbcorrdb__MEF2A__ENCSR000BNV_1__m1	yetfasco__YPL089C_419	hocomoco__MEF2D_MOUSE.H11MO.0.A	hocomoco__MEF2D_HUMAN.H11MO.0.A	cisbp__M1884	cisbp__M6340	hocomoco__MEF2C_HUMAN.H11MO.0.A	cisbp__M4467	homer__DCYAAAAATAGM_Mef2c	cisbp__M4675
6.5	201	221	0.475	0.00766	0.0681	0.0738	0.0562	0.0205	0.18	0.181	0.0731	0.000708
2.05	110	130	0.404	0.0265	0.133	0.0544	0.0771	0.0163	0.0695	0.144	0.098	0.00792

>peak_24077::22:43832346-43832763 (417 bp)
# Score	Start	End	dbcorrdb__MEF2A__ENCSR000BNV_1__m1	yetfasco__YPL089C_419	hocomoco__MEF2D_MOUSE.H11MO.0.A	hocomoco__MEF2D_HUMAN.H11MO.0.A	cisbp__M1884	cisbp__M6340	hocomoco__MEF2C_HUMAN.H11MO.0.A	cisbp__M4467	homer__DCYAAAAATAGM_Mef2c	cisbp__M4675
6.63	205	272	0.248	0.831	0.237	0.385	0.175	0.509	0.0744	0.0615	0.133	0.53

>peak_24078::22:43860602-43860837 (235 bp)
# Score	Start	End	dbcorrdb__MEF2A__ENCSR000BNV_1__m1	yetfasco__YPL089C_419	hocomoco__MEF2D_MOUSE.H11MO.0.A	hocomoco__MEF2D_HUMAN.H11MO.0.A	cisbp__M1884	cisbp__M6340	hocomoco__MEF2C_HUMAN.H11MO.0.A	cisbp__M4467	homer__DCYAAAAATAGM_Mef2c	cisbp__M4675
4.28	127	147	0.465	0.000183	0.0521	0.0479	0.091	0.000269	0.103	0.287	0.0923	1.16e-05
0.643	181	196	0	0.115	0.0266	0.0789	0.0304	0.252	0.0148	0.0391	0.0747	0.0796

>peak_24111::22:48054481-48055390 (909 bp)
# Score	Start	End	dbcorrdb__MEF2A__ENCSR000BNV_1__m1	yetfasco__YPL089C_419	hocomoco__MEF2D_MOUSE.H11MO.0.A	hocomoco__MEF2D_HUMAN.H11MO.0.A	cisbp__M1884	cisbp__M6340	hocomoco__MEF2C_HUMAN.H11MO.0.A	cisbp__M4467	homer__DCYAAAAATAGM_Mef2c	cisbp__M4675
0.619	817	831	0	0.261	0.0164	0.0175	2.74e-08	9.39e-06	0.0579	0.0908	0.274	0.000751

>peak_24122::22:48435666-48436342 (676 bp)
# Score	Start	End	dbcorrdb__MEF2A__ENCSR000BNV_1__m1	yetfasco__YPL089C_419	hocomoco__MEF2D_MOUSE.H11MO.0.A	hocomoco__MEF2D_HUMAN.H11MO.0.A	cisbp__M1884	cisbp__M6340	hocomoco__MEF2C_HUMAN.H11MO.0.A	cisbp__M4467	homer__DCYAAAAATAGM_Mef2c	cisbp__M4675
10.7	153	277	0.859	0.144	0.127	0.163	0.177	0.219	0.279	0.198	0.247	0.175
0.899	421	435	0	0.102	0.0987	0.118	3.16e-05	0.00195	0.21	0.0319	0.23	0.00221

>peak_24145::22:48926405-48927606 (1201 bp)
# Score	Start	End	dbcorrdb__MEF2A__ENCSR000BNV_1__m1	yetfasco__YPL089C_419	hocomoco__MEF2D_MOUSE.H11MO.0.A	hocomoco__MEF2D_HUMAN.H11MO.0.A	cisbp__M1884	cisbp__M6340	hocomoco__MEF2C_HUMAN.H11MO.0.A	cisbp__M4467	homer__DCYAAAAATAGM_Mef2c	cisbp__M4675
8.79	531	607	0.045	0.538	0.304	0.167	0.0608	0.592	0.219	0.162	0.12	0.0151

>peak_24146::22:48928548-48929113 (565 bp)
# Score	Start	End	dbcorrdb__MEF2A__ENCSR000BNV_1__m1	yetfasco__YPL089C_419	hocomoco__MEF2D_MOUSE.H11MO.0.A	hocomoco__MEF2D_HUMAN.H11MO.0.A	cisbp__M1884	cisbp__M6340	hocomoco__MEF2C_HUMAN.H11MO.0.A	cisbp__M4467	homer__DCYAAAAATAGM_Mef2c	cisbp__M4675
5.91	147	162	0	0.000401	0.0706	0.265	0.179	0.000282	0.0853	0.486	0.0687	8.57e-06
0.44	108	123	0	0.0118	0.198	0.0676	0.147	0.0199	0.00965	0.13	0.0457	0.000603
0.414	429	443	0	9.64e-05	0.0791	0.028	3.06e-06	7.74e-06	0.219	0.216	0.0753	3.25e-06

>peak_24205::22:50069484-50070382 (898 bp)
# Score	Start	End	dbcorrdb__MEF2A__ENCSR000BNV_1__m1	yetfasco__YPL089C_419	hocomoco__MEF2D_MOUSE.H11MO.0.A	hocomoco__MEF2D_HUMAN.H11MO.0.A	cisbp__M1884	cisbp__M6340	hocomoco__MEF2C_HUMAN.H11MO.0.A	cisbp__M4467	homer__DCYAAAAATAGM_Mef2c	cisbp__M4675
11.8	616	666	0.251	0.179	0.17	0.201	0.13	0.531	0.273	0.11	0.22	0.152
0.132	37	52	0	0.0155	0.0511	0.0303	0.0261	0.0507	0.033	0.0438	0.216	0.00165

>peak_24228::22:50429562-50429806 (244 bp)
# Score	Start	End	dbcorrdb__MEF2A__ENCSR000BNV_1__m1	yetfasco__YPL089C_419	hocomoco__MEF2D_MOUSE.H11MO.0.A	hocomoco__MEF2D_HUMAN.H11MO.0.A	cisbp__M1884	cisbp__M6340	hocomoco__MEF2C_HUMAN.H11MO.0.A	cisbp__M4467	homer__DCYAAAAATAGM_Mef2c	cisbp__M4675
6.07	151	166	0	0.0018	0.014	0.0643	0.0782	0.0146	0.48	0.287	0.223	1.34e-05

>peak_24236::22:50504569-50505951 (1382 bp)
# Score	Start	End	dbcorrdb__MEF2A__ENCSR000BNV_1__m1	yetfasco__YPL089C_419	hocomoco__MEF2D_MOUSE.H11MO.0.A	hocomoco__MEF2D_HUMAN.H11MO.0.A	cisbp__M1884	cisbp__M6340	hocomoco__MEF2C_HUMAN.H11MO.0.A	cisbp__M4467	homer__DCYAAAAATAGM_Mef2c	cisbp__M4675
5.36	430	450	0.284	0.00301	0.312	0.11	0.235	0.0284	0.0538	0.0501	0.0346	0.00192
0.906	1240	1254	0	0.00219	0.00598	0.00722	1.11e-08	2.53e-05	0.541	0.166	0.161	0.000418
0.825	917	931	0	0.0206	0.424	0.141	0.0071	0.11	0.0326	0.0246	0.0483	0.00099

>peak_24260::22:50661988-50663939 (1951 bp)
# Score	Start	End	dbcorrdb__MEF2A__ENCSR000BNV_1__m1	yetfasco__YPL089C_419	hocomoco__MEF2D_MOUSE.H11MO.0.A	hocomoco__MEF2D_HUMAN.H11MO.0.A	cisbp__M1884	cisbp__M6340	hocomoco__MEF2C_HUMAN.H11MO.0.A	cisbp__M4467	homer__DCYAAAAATAGM_Mef2c	cisbp__M4675
5.79	1399	1414	0	0.000537	0.0878	0.232	0.109	0.00141	0.31	0.0679	0.314	1.15e-05
1.9	1153	1168	0	0.00205	0.116	0.0779	0.0413	0.083	0.269	0.147	0.165	0.0772
0.558	1227	1241	0	0.297	0.00344	0.0935	5.4e-07	0.000564	0.141	0.0241	0.121	0.00531

>peak_24300::22:51283821-51285358 (1537 bp)
# Score	Start	End	dbcorrdb__MEF2A__ENCSR000BNV_1__m1	yetfasco__YPL089C_419	hocomoco__MEF2D_MOUSE.H11MO.0.A	hocomoco__MEF2D_HUMAN.H11MO.0.A	cisbp__M1884	cisbp__M6340	hocomoco__MEF2C_HUMAN.H11MO.0.A	cisbp__M4467	homer__DCYAAAAATAGM_Mef2c	cisbp__M4675
2.69	548	563	0	0.0184	0.0759	0.26	0.0765	0.0571	0.233	0.0707	0.261	0.00115
0.153	880	894	0	0.00153	0.0396	0.233	5.16e-06	0.000397	0.0618	0.0438	0.0864	0.00384

>peak_24303::22:51322304-51322993 (689 bp)
# Score	Start	End	dbcorrdb__MEF2A__ENCSR000BNV_1__m1	yetfasco__YPL089C_419	hocomoco__MEF2D_MOUSE.H11MO.0.A	hocomoco__MEF2D_HUMAN.H11MO.0.A	cisbp__M1884	cisbp__M6340	hocomoco__MEF2C_HUMAN.H11MO.0.A	cisbp__M4467	homer__DCYAAAAATAGM_Mef2c	cisbp__M4675
2.69	459	478	0.232	0.00225	0.179	0.107	0.000106	0.000318	0.147	0.194	0.191	8.57e-05

>peak_24370::22:52791699-52792494 (795 bp)
# Score	Start	End	dbcorrdb__MEF2A__ENCSR000BNV_1__m1	yetfasco__YPL089C_419	hocomoco__MEF2D_MOUSE.H11MO.0.A	hocomoco__MEF2D_HUMAN.H11MO.0.A	cisbp__M1884	cisbp__M6340	hocomoco__MEF2C_HUMAN.H11MO.0.A	cisbp__M4467	homer__DCYAAAAATAGM_Mef2c	cisbp__M4675
6.92	480	495	0	0.000216	0.0778	0.0924	0.153	0.000741	0.308	0.348	0.144	4.08e-06
5.61	149	164	0	0.015	0.128	0.0496	0.236	0.294	0.107	0.128	0.0385	0.0954

>peak_24434::22:55553681-55554339 (658 bp)
# Score	Start	End	dbcorrdb__MEF2A__ENCSR000BNV_1__m1	yetfasco__YPL089C_419	hocomoco__MEF2D_MOUSE.H11MO.0.A	hocomoco__MEF2D_HUMAN.H11MO.0.A	cisbp__M1884	cisbp__M6340	hocomoco__MEF2C_HUMAN.H11MO.0.A	cisbp__M4467	homer__DCYAAAAATAGM_Mef2c	cisbp__M4675
7.4	158	173	0	0.263	0.0871	0.255	0.0733	0.0658	0.0437	0.0346	0.0295	0.248

>peak_24464::22:56375002-56375797 (795 bp)
# Score	Start	End	dbcorrdb__MEF2A__ENCSR000BNV_1__m1	yetfasco__YPL089C_419	hocomoco__MEF2D_MOUSE.H11MO.0.A	hocomoco__MEF2D_HUMAN.H11MO.0.A	cisbp__M1884	cisbp__M6340	hocomoco__MEF2C_HUMAN.H11MO.0.A	cisbp__M4467	homer__DCYAAAAATAGM_Mef2c	cisbp__M4675
5.23	195	210	0	0.124	0.072	0.14	0.0899	0.0214	0.434	0.104	0.128	0.00227

>peak_24501::22:57734992-57735677 (685 bp)
# Score	Start	End	dbcorrdb__MEF2A__ENCSR000BNV_1__m1	yetfasco__YPL089C_419	hocomoco__MEF2D_MOUSE.H11MO.0.A	hocomoco__MEF2D_HUMAN.H11MO.0.A	cisbp__M1884	cisbp__M6340	hocomoco__MEF2C_HUMAN.H11MO.0.A	cisbp__M4467	homer__DCYAAAAATAGM_Mef2c	cisbp__M4675
7.84	240	337	0.0925	0.016	0.404	0.38	0.315	0.259	0.645	0.384	0.537	0.00361

>peak_24502::22:57813905-57814579 (674 bp)
# Score	Start	End	dbcorrdb__MEF2A__ENCSR000BNV_1__m1	yetfasco__YPL089C_419	hocomoco__MEF2D_MOUSE.H11MO.0.A	hocomoco__MEF2D_HUMAN.H11MO.0.A	cisbp__M1884	cisbp__M6340	hocomoco__MEF2C_HUMAN.H11MO.0.A	cisbp__M4467	homer__DCYAAAAATAGM_Mef2c	cisbp__M4675
1.62	63	116	0.34	0.00166	0.0468	0.0332	0.0271	0.00063	0.37	0.794	0.205	0.000298
1	405	425	0.331	0.0337	0.166	0.0721	0.0246	0.118	0.0248	0.041	0.0584	0.00243
0.675	268	283	0	0.076	0.0299	0.13	0.0174	0.04	0.122	0.0468	0.261	0.00374
0.293	226	239	0	0.139	0.0535	0.202	0	0.000579	0.0472	0	0.0879	0.00103
0.153	644	658	0	0.00294	0.00697	0.0209	0.0035	0.00258	0.125	0.0594	0.247	0.00687
0.0783	380	394	0	0.00598	0.0136	0.00578	8.25e-05	0.000364	0.154	0.174	0.0675	3.29e-05

>peak_24567::22:59628122-59628604 (482 bp)
# Score	Start	End	dbcorrdb__MEF2A__ENCSR000BNV_1__m1	yetfasco__YPL089C_419	hocomoco__MEF2D_MOUSE.H11MO.0.A	hocomoco__MEF2D_HUMAN.H11MO.0.A	cisbp__M1884	cisbp__M6340	hocomoco__MEF2C_HUMAN.H11MO.0.A	cisbp__M4467	homer__DCYAAAAATAGM_Mef2c	cisbp__M4675
11.2	135	150	0	0.109	0.241	0.471	0.117	0.0604	0.0236	0.0225	0.025	0.0693

>peak_24650::23:6436531-6437198 (667 bp)
# Score	Start	End	dbcorrdb__MEF2A__ENCSR000BNV_1__m1	yetfasco__YPL089C_419	hocomoco__MEF2D_MOUSE.H11MO.0.A	hocomoco__MEF2D_HUMAN.H11MO.0.A	cisbp__M1884	cisbp__M6340	hocomoco__MEF2C_HUMAN.H11MO.0.A	cisbp__M4467	homer__DCYAAAAATAGM_Mef2c	cisbp__M4675
5.06	412	432	0.235	0.00253	0.329	0.156	0.148	0.0247	0.0873	0.0774	0.0398	0.00161
1.29	150	170	0.295	0.0732	0.0447	0.024	0.0936	0.0111	0.0288	0.0947	0.2	0.0558

>peak_24661::23:6832055-6832522 (467 bp)
# Score	Start	End	dbcorrdb__MEF2A__ENCSR000BNV_1__m1	yetfasco__YPL089C_419	hocomoco__MEF2D_MOUSE.H11MO.0.A	hocomoco__MEF2D_HUMAN.H11MO.0.A	cisbp__M1884	cisbp__M6340	hocomoco__MEF2C_HUMAN.H11MO.0.A	cisbp__M4467	homer__DCYAAAAATAGM_Mef2c	cisbp__M4675
3.9	55	103	0.0804	0.0127	0.126	0.149	0.0313	0.0276	0.564	0.34	0.822	4.99e-05
0.0123	370	385	0	1.14e-05	0.0181	0.00389	0.0294	0.00021	0.0391	0.0593	0.253	5.31e-08

>peak_24737::23:8381490-8381977 (487 bp)
# Score	Start	End	dbcorrdb__MEF2A__ENCSR000BNV_1__m1	yetfasco__YPL089C_419	hocomoco__MEF2D_MOUSE.H11MO.0.A	hocomoco__MEF2D_HUMAN.H11MO.0.A	cisbp__M1884	cisbp__M6340	hocomoco__MEF2C_HUMAN.H11MO.0.A	cisbp__M4467	homer__DCYAAAAATAGM_Mef2c	cisbp__M4675
5.95	220	235	0	0.00902	0.349	0.0951	0.367	0.0345	0.104	0.0746	0.0972	0.000204
1.69	100	115	0	0.0151	0.0508	0.148	0.0856	0.108	0.355	0.0464	0.158	0.00591

>peak_24747::23:8704012-8704848 (836 bp)
# Score	Start	End	dbcorrdb__MEF2A__ENCSR000BNV_1__m1	yetfasco__YPL089C_419	hocomoco__MEF2D_MOUSE.H11MO.0.A	hocomoco__MEF2D_HUMAN.H11MO.0.A	cisbp__M1884	cisbp__M6340	hocomoco__MEF2C_HUMAN.H11MO.0.A	cisbp__M4467	homer__DCYAAAAATAGM_Mef2c	cisbp__M4675
6.3	124	138	0	0.0877	0.0472	0.109	0.0824	0.697	0.071	0.000551	0.0362	0.083
0.438	3	18	0	0.031	0.0861	0.236	0.0648	0.0121	0.0648	0.0469	0.0849	0.000826
0.0942	641	655	0	0.00622	0.0179	0.00993	1.25e-07	0.000253	0.115	0.2	0.0821	3.93e-06

>peak_24757::23:9003738-9004360 (622 bp)
# Score	Start	End	dbcorrdb__MEF2A__ENCSR000BNV_1__m1	yetfasco__YPL089C_419	hocomoco__MEF2D_MOUSE.H11MO.0.A	hocomoco__MEF2D_HUMAN.H11MO.0.A	cisbp__M1884	cisbp__M6340	hocomoco__MEF2C_HUMAN.H11MO.0.A	cisbp__M4467	homer__DCYAAAAATAGM_Mef2c	cisbp__M4675
4.13	109	124	0	0.484	0.0362	0.0788	0.032	0.00972	0.302	0.0941	0.1	0.00748
1.06	549	564	0	0.112	0.0117	0.064	0.0122	0.0178	0.218	0.0368	0.304	0.0801
0.494	397	417	0.248	0.0313	0.0412	0.0376	0.0263	0.0015	0.083	0.12	0.12	0.000695
0.0984	575	587	0	0.00639	0	0.00651	0	0	0.0128	0	0.0189	0.397

>peak_24838::23:10986591-10987072 (481 bp)
# Score	Start	End	dbcorrdb__MEF2A__ENCSR000BNV_1__m1	yetfasco__YPL089C_419	hocomoco__MEF2D_MOUSE.H11MO.0.A	hocomoco__MEF2D_HUMAN.H11MO.0.A	cisbp__M1884	cisbp__M6340	hocomoco__MEF2C_HUMAN.H11MO.0.A	cisbp__M4467	homer__DCYAAAAATAGM_Mef2c	cisbp__M4675
2.64	387	474	0.5	0.132	0.286	0.118	0.224	0.288	0.256	0.303	0.245	0.0598

>peak_24879::23:14829050-14829500 (450 bp)
# Score	Start	End	dbcorrdb__MEF2A__ENCSR000BNV_1__m1	yetfasco__YPL089C_419	hocomoco__MEF2D_MOUSE.H11MO.0.A	hocomoco__MEF2D_HUMAN.H11MO.0.A	cisbp__M1884	cisbp__M6340	hocomoco__MEF2C_HUMAN.H11MO.0.A	cisbp__M4467	homer__DCYAAAAATAGM_Mef2c	cisbp__M4675
3.77	170	266	0.353	0.0012	0.102	0.224	0.107	0.00099	0.469	0.578	0.351	9.84e-05
0.296	80	95	0	2.71e-05	0.0785	0.0376	0.0794	7.14e-05	0.0666	0.0838	0.214	8.91e-08
0.0422	121	136	0	0.000795	0.0384	0.0232	0.0655	0.00745	0.0659	0.0671	0.137	2.61e-06

>peak_24893::23:15278376-15278750 (374 bp)
# Score	Start	End	dbcorrdb__MEF2A__ENCSR000BNV_1__m1	yetfasco__YPL089C_419	hocomoco__MEF2D_MOUSE.H11MO.0.A	hocomoco__MEF2D_HUMAN.H11MO.0.A	cisbp__M1884	cisbp__M6340	hocomoco__MEF2C_HUMAN.H11MO.0.A	cisbp__M4467	homer__DCYAAAAATAGM_Mef2c	cisbp__M4675
12.4	129	175	0.0214	0.267	0.207	0.0686	0.397	0.359	0.0664	0.0701	0.0988	0.748

>peak_24969::23:17526911-17527798 (887 bp)
# Score	Start	End	dbcorrdb__MEF2A__ENCSR000BNV_1__m1	yetfasco__YPL089C_419	hocomoco__MEF2D_MOUSE.H11MO.0.A	hocomoco__MEF2D_HUMAN.H11MO.0.A	cisbp__M1884	cisbp__M6340	hocomoco__MEF2C_HUMAN.H11MO.0.A	cisbp__M4467	homer__DCYAAAAATAGM_Mef2c	cisbp__M4675
6.13	307	322	0	0.000986	0.242	0.0797	0.289	0.029	0.186	0.107	0.169	1.76e-05
0.434	268	283	0	0.00031	0.0238	0.0983	0.0539	5.29e-06	0.126	0.109	0.219	2.14e-06

>peak_24970::23:17530758-17531490 (732 bp)
# Score	Start	End	dbcorrdb__MEF2A__ENCSR000BNV_1__m1	yetfasco__YPL089C_419	hocomoco__MEF2D_MOUSE.H11MO.0.A	hocomoco__MEF2D_HUMAN.H11MO.0.A	cisbp__M1884	cisbp__M6340	hocomoco__MEF2C_HUMAN.H11MO.0.A	cisbp__M4467	homer__DCYAAAAATAGM_Mef2c	cisbp__M4675
6.14	588	603	0	0.0179	0.0214	0.0171	0.00953	0.306	0.00364	0.00224	0.00682	1.07
1.28	63	93	0.00815	0.00815	0.0955	0.0389	0.000448	0.000569	0.287	0.546	0.466	0.00166
0.491	325	339	0	0.000142	0.0402	0.032	7.66e-07	2.93e-06	0.206	0.228	0.148	2.98e-07

>peak_25020::23:20167946-20168385 (439 bp)
# Score	Start	End	dbcorrdb__MEF2A__ENCSR000BNV_1__m1	yetfasco__YPL089C_419	hocomoco__MEF2D_MOUSE.H11MO.0.A	hocomoco__MEF2D_HUMAN.H11MO.0.A	cisbp__M1884	cisbp__M6340	hocomoco__MEF2C_HUMAN.H11MO.0.A	cisbp__M4467	homer__DCYAAAAATAGM_Mef2c	cisbp__M4675
6.7	62	136	0.203	0.0276	0.388	0.197	0.392	0.103	0.335	0.307	0.265	0.00239
6.69	407	422	0	0.00753	0.203	0.133	0.278	0.159	0.163	0.0647	0.0354	0.0471
0.167	6	20	0	0.0032	0.00707	0.0152	7.99e-07	4.6e-06	0.0452	0.157	0.262	4.89e-06

>peak_25098::23:27546224-27546813 (589 bp)
# Score	Start	End	dbcorrdb__MEF2A__ENCSR000BNV_1__m1	yetfasco__YPL089C_419	hocomoco__MEF2D_MOUSE.H11MO.0.A	hocomoco__MEF2D_HUMAN.H11MO.0.A	cisbp__M1884	cisbp__M6340	hocomoco__MEF2C_HUMAN.H11MO.0.A	cisbp__M4467	homer__DCYAAAAATAGM_Mef2c	cisbp__M4675
6.94	291	306	0	0.0188	0.0182	0.0085	0.022	0.0765	0.00531	0.00667	0.00679	1.83

>peak_25238::23:32893577-32894022 (445 bp)
# Score	Start	End	dbcorrdb__MEF2A__ENCSR000BNV_1__m1	yetfasco__YPL089C_419	hocomoco__MEF2D_MOUSE.H11MO.0.A	hocomoco__MEF2D_HUMAN.H11MO.0.A	cisbp__M1884	cisbp__M6340	hocomoco__MEF2C_HUMAN.H11MO.0.A	cisbp__M4467	homer__DCYAAAAATAGM_Mef2c	cisbp__M4675
2.9	279	294	0	0.000675	0.0586	0.0827	0.0974	0.000824	0.284	0.194	0.372	5.61e-07
0.693	68	82	0	0.000831	0.0422	0.0266	1.25e-06	7.21e-06	0.18	0.449	0.0805	1.3e-06

>peak_25272::23:39237296-39237966 (670 bp)
# Score	Start	End	dbcorrdb__MEF2A__ENCSR000BNV_1__m1	yetfasco__YPL089C_419	hocomoco__MEF2D_MOUSE.H11MO.0.A	hocomoco__MEF2D_HUMAN.H11MO.0.A	cisbp__M1884	cisbp__M6340	hocomoco__MEF2C_HUMAN.H11MO.0.A	cisbp__M4467	homer__DCYAAAAATAGM_Mef2c	cisbp__M4675
3.36	118	182	0.65	0.359	0.504	0.137	0.114	0.055	0.204	0.232	0.359	0.0247
1.1	428	443	0	0.00414	0.0762	0.0321	0.0297	0.000654	0.276	0.251	0.205	2.63e-06

>peak_25275::23:39279801-39280232 (431 bp)
# Score	Start	End	dbcorrdb__MEF2A__ENCSR000BNV_1__m1	yetfasco__YPL089C_419	hocomoco__MEF2D_MOUSE.H11MO.0.A	hocomoco__MEF2D_HUMAN.H11MO.0.A	cisbp__M1884	cisbp__M6340	hocomoco__MEF2C_HUMAN.H11MO.0.A	cisbp__M4467	homer__DCYAAAAATAGM_Mef2c	cisbp__M4675
1.59	196	211	0	0.00109	0.0366	0.0272	0.0999	0.00166	0.262	0.361	0.193	9.06e-07

>peak_25301::23:40014381-40014961 (580 bp)
# Score	Start	End	dbcorrdb__MEF2A__ENCSR000BNV_1__m1	yetfasco__YPL089C_419	hocomoco__MEF2D_MOUSE.H11MO.0.A	hocomoco__MEF2D_HUMAN.H11MO.0.A	cisbp__M1884	cisbp__M6340	hocomoco__MEF2C_HUMAN.H11MO.0.A	cisbp__M4467	homer__DCYAAAAATAGM_Mef2c	cisbp__M4675
7.5	71	91	0.321	0.00196	0.201	0.0655	0.198	0.00592	0.125	0.136	0.0486	3.96e-05
1.98	310	325	0	0.0137	0.168	0.142	0.0981	0.0858	0.226	0.131	0.117	7.22e-05

>peak_25306::23:40059146-40059913 (767 bp)
# Score	Start	End	dbcorrdb__MEF2A__ENCSR000BNV_1__m1	yetfasco__YPL089C_419	hocomoco__MEF2D_MOUSE.H11MO.0.A	hocomoco__MEF2D_HUMAN.H11MO.0.A	cisbp__M1884	cisbp__M6340	hocomoco__MEF2C_HUMAN.H11MO.0.A	cisbp__M4467	homer__DCYAAAAATAGM_Mef2c	cisbp__M4675
5.26	474	494	0.182	0.0153	0.0781	0.104	0.114	0.00502	0.177	0.251	0.156	0.000894
3.45	648	685	0.146	0.08	0.145	0.171	0.0871	0.0529	0.196	0.0875	0.258	0.473
1.9	168	183	0	0.0147	0.259	0.082	0.136	0.133	0.154	0.118	0.0803	4.54e-05
0.0736	25	39	0	0.000824	0.00673	0.0116	2.47e-09	2.2e-06	0.0556	0.0608	0.3	3e-06

>peak_25346::23:42007345-42007824 (479 bp)
# Score	Start	End	dbcorrdb__MEF2A__ENCSR000BNV_1__m1	yetfasco__YPL089C_419	hocomoco__MEF2D_MOUSE.H11MO.0.A	hocomoco__MEF2D_HUMAN.H11MO.0.A	cisbp__M1884	cisbp__M6340	hocomoco__MEF2C_HUMAN.H11MO.0.A	cisbp__M4467	homer__DCYAAAAATAGM_Mef2c	cisbp__M4675
1.42	328	343	0	0.031	0.0358	0.186	0.00893	0.0263	0.21	0.0547	0.315	0.0661

>peak_25362::23:43134551-43134922 (371 bp)
# Score	Start	End	dbcorrdb__MEF2A__ENCSR000BNV_1__m1	yetfasco__YPL089C_419	hocomoco__MEF2D_MOUSE.H11MO.0.A	hocomoco__MEF2D_HUMAN.H11MO.0.A	cisbp__M1884	cisbp__M6340	hocomoco__MEF2C_HUMAN.H11MO.0.A	cisbp__M4467	homer__DCYAAAAATAGM_Mef2c	cisbp__M4675
5.23	124	144	0.237	0.13	0.0556	0.0301	0.1	0.0531	0.0382	0.0469	0.026	0.391
0.573	292	306	0	0.45	0.0376	0.161	0.0143	0.0609	0.00106	2.43e-05	0.00617	0.00127

>peak_25440::23:49952229-49952723 (494 bp)
# Score	Start	End	dbcorrdb__MEF2A__ENCSR000BNV_1__m1	yetfasco__YPL089C_419	hocomoco__MEF2D_MOUSE.H11MO.0.A	hocomoco__MEF2D_HUMAN.H11MO.0.A	cisbp__M1884	cisbp__M6340	hocomoco__MEF2C_HUMAN.H11MO.0.A	cisbp__M4467	homer__DCYAAAAATAGM_Mef2c	cisbp__M4675
4.79	351	366	0	0.00614	0.083	0.0508	0.161	0.214	0.172	0.0986	0.051	0.243
1.86	45	60	0	0.267	0.0636	0.141	0.053	0.131	0.125	0.0527	0.121	0.0158
0.0879	15	29	0	0.00936	0.0592	0.175	0.043	0.046	0.0394	7.94e-05	0.0471	0.000608

>peak_25467::23:50885076-50885906 (830 bp)
# Score	Start	End	dbcorrdb__MEF2A__ENCSR000BNV_1__m1	yetfasco__YPL089C_419	hocomoco__MEF2D_MOUSE.H11MO.0.A	hocomoco__MEF2D_HUMAN.H11MO.0.A	cisbp__M1884	cisbp__M6340	hocomoco__MEF2C_HUMAN.H11MO.0.A	cisbp__M4467	homer__DCYAAAAATAGM_Mef2c	cisbp__M4675
9.26	627	661	0.106	0.0581	0.174	0.0706	0.4	0.174	0.302	0.309	0.218	0.365
0.138	118	133	0	0.00843	0.0361	0.0371	0.000916	0.0489	0.157	0.0473	0.127	0.00526

>peak_25475::23:51031804-51032304 (500 bp)
# Score	Start	End	dbcorrdb__MEF2A__ENCSR000BNV_1__m1	yetfasco__YPL089C_419	hocomoco__MEF2D_MOUSE.H11MO.0.A	hocomoco__MEF2D_HUMAN.H11MO.0.A	cisbp__M1884	cisbp__M6340	hocomoco__MEF2C_HUMAN.H11MO.0.A	cisbp__M4467	homer__DCYAAAAATAGM_Mef2c	cisbp__M4675
6.96	172	187	0	0.00489	0.185	0.0995	0.437	0.0146	0.178	0.133	0.0788	9.83e-05

>peak_25532::24:2258822-2259250 (428 bp)
# Score	Start	End	dbcorrdb__MEF2A__ENCSR000BNV_1__m1	yetfasco__YPL089C_419	hocomoco__MEF2D_MOUSE.H11MO.0.A	hocomoco__MEF2D_HUMAN.H11MO.0.A	cisbp__M1884	cisbp__M6340	hocomoco__MEF2C_HUMAN.H11MO.0.A	cisbp__M4467	homer__DCYAAAAATAGM_Mef2c	cisbp__M4675
4.87	103	152	0.225	0.00368	0.116	0.114	0.201	0.00333	0.457	0.498	0.406	1.09e-05
0.493	278	298	0.19	0.025	0.0302	0.0287	0.0549	0.159	0.0669	0.0559	0.0709	0.0188

>peak_25557::24:4251019-4251299 (280 bp)
# Score	Start	End	dbcorrdb__MEF2A__ENCSR000BNV_1__m1	yetfasco__YPL089C_419	hocomoco__MEF2D_MOUSE.H11MO.0.A	hocomoco__MEF2D_HUMAN.H11MO.0.A	cisbp__M1884	cisbp__M6340	hocomoco__MEF2C_HUMAN.H11MO.0.A	cisbp__M4467	homer__DCYAAAAATAGM_Mef2c	cisbp__M4675
10.4	134	163	0.00375	0.00742	0.325	0.5	0.317	0.0767	0.515	0.327	0.164	0.0047

>peak_25692::24:37346597-37346996 (399 bp)
# Score	Start	End	dbcorrdb__MEF2A__ENCSR000BNV_1__m1	yetfasco__YPL089C_419	hocomoco__MEF2D_MOUSE.H11MO.0.A	hocomoco__MEF2D_HUMAN.H11MO.0.A	cisbp__M1884	cisbp__M6340	hocomoco__MEF2C_HUMAN.H11MO.0.A	cisbp__M4467	homer__DCYAAAAATAGM_Mef2c	cisbp__M4675
6.78	98	154	0.185	0.22	0.186	0.245	0.226	0.0902	0.293	0.291	0.25	0.163
0.431	279	294	0	0.00439	0.0564	0.0421	0.117	0.00956	0.0818	0.0788	0.206	0.0249

>peak_25697::24:37378667-37379404 (737 bp)
# Score	Start	End	dbcorrdb__MEF2A__ENCSR000BNV_1__m1	yetfasco__YPL089C_419	hocomoco__MEF2D_MOUSE.H11MO.0.A	hocomoco__MEF2D_HUMAN.H11MO.0.A	cisbp__M1884	cisbp__M6340	hocomoco__MEF2C_HUMAN.H11MO.0.A	cisbp__M4467	homer__DCYAAAAATAGM_Mef2c	cisbp__M4675
6.63	247	583	0.309	0.259	0.78	0.27	0.449	0.395	1.27	1.21	1.08	0.0846

>peak_25714::24:40129826-40130969 (1143 bp)
# Score	Start	End	dbcorrdb__MEF2A__ENCSR000BNV_1__m1	yetfasco__YPL089C_419	hocomoco__MEF2D_MOUSE.H11MO.0.A	hocomoco__MEF2D_HUMAN.H11MO.0.A	cisbp__M1884	cisbp__M6340	hocomoco__MEF2C_HUMAN.H11MO.0.A	cisbp__M4467	homer__DCYAAAAATAGM_Mef2c	cisbp__M4675
4.03	686	706	0.158	0.0319	0.0954	0.0821	0.163	0.384	0.0687	0.05	0.0575	0.00302
0.0664	1062	1075	0	0.364	5.45e-06	0.00169	0	0.0534	0.00102	0	0.00927	0.000399

>peak_25718::24:40372604-40373320 (716 bp)
# Score	Start	End	dbcorrdb__MEF2A__ENCSR000BNV_1__m1	yetfasco__YPL089C_419	hocomoco__MEF2D_MOUSE.H11MO.0.A	hocomoco__MEF2D_HUMAN.H11MO.0.A	cisbp__M1884	cisbp__M6340	hocomoco__MEF2C_HUMAN.H11MO.0.A	cisbp__M4467	homer__DCYAAAAATAGM_Mef2c	cisbp__M4675
6.05	581	666	0.157	0.159	0.175	0.169	0.211	0.303	0.12	0.0915	0.142	0.642
0.942	88	108	0.291	0.012	0.0426	0.148	0.103	0.00351	0.041	0.064	0.147	0.000294
0.164	513	532	0.406	0.00577	0.0387	0.00925	1.87e-05	0.000181	0.0374	0.0333	0.0617	0.000623

>peak_25796::24:44407956-44408421 (465 bp)
# Score	Start	End	dbcorrdb__MEF2A__ENCSR000BNV_1__m1	yetfasco__YPL089C_419	hocomoco__MEF2D_MOUSE.H11MO.0.A	hocomoco__MEF2D_HUMAN.H11MO.0.A	cisbp__M1884	cisbp__M6340	hocomoco__MEF2C_HUMAN.H11MO.0.A	cisbp__M4467	homer__DCYAAAAATAGM_Mef2c	cisbp__M4675
6.24	303	323	0.287	0.0601	0.189	0.0807	0.0967	0.158	0.0489	0.0744	0.0282	0.057

>peak_25799::24:44465658-44466223 (565 bp)
# Score	Start	End	dbcorrdb__MEF2A__ENCSR000BNV_1__m1	yetfasco__YPL089C_419	hocomoco__MEF2D_MOUSE.H11MO.0.A	hocomoco__MEF2D_HUMAN.H11MO.0.A	cisbp__M1884	cisbp__M6340	hocomoco__MEF2C_HUMAN.H11MO.0.A	cisbp__M4467	homer__DCYAAAAATAGM_Mef2c	cisbp__M4675
5.54	199	219	0.21	0.00607	0.0746	0.0484	0.155	0.00233	0.205	0.299	0.0974	5.27e-06
2.63	404	419	0	0.236	0.274	0.118	0.0179	0.354	0.023	0.0202	0.026	0.00911

>peak_25819::24:45879465-45880310 (845 bp)
# Score	Start	End	dbcorrdb__MEF2A__ENCSR000BNV_1__m1	yetfasco__YPL089C_419	hocomoco__MEF2D_MOUSE.H11MO.0.A	hocomoco__MEF2D_HUMAN.H11MO.0.A	cisbp__M1884	cisbp__M6340	hocomoco__MEF2C_HUMAN.H11MO.0.A	cisbp__M4467	homer__DCYAAAAATAGM_Mef2c	cisbp__M4675
4.87	408	423	0	0.00551	0.0627	0.198	0.134	0.167	0.298	0.0606	0.166	0.000678
1.53	601	616	0	0.342	0.0625	0.257	0.00582	0.0746	0.0751	0.0502	0.071	0.0177
1.27	255	275	0.154	0.382	0.0257	0.0188	0.0432	0.086	0.0387	0.119	0.0398	0.0264
1.1	673	688	0	0.0202	0.03	0.133	0.064	0.025	0.228	0.161	0.171	0.0177

>peak_25857::24:48409370-48410325 (955 bp)
# Score	Start	End	dbcorrdb__MEF2A__ENCSR000BNV_1__m1	yetfasco__YPL089C_419	hocomoco__MEF2D_MOUSE.H11MO.0.A	hocomoco__MEF2D_HUMAN.H11MO.0.A	cisbp__M1884	cisbp__M6340	hocomoco__MEF2C_HUMAN.H11MO.0.A	cisbp__M4467	homer__DCYAAAAATAGM_Mef2c	cisbp__M4675
9.87	366	603	0.553	0.123	0.481	0.506	0.652	0.313	0.682	0.983	0.656	0.283
2.39	129	149	1.31	0.000139	0.0403	0.0266	0.026	0.000309	0.0183	0.0366	0.0758	4.79e-07

>peak_25902::24:55824732-55825484 (752 bp)
# Score	Start	End	dbcorrdb__MEF2A__ENCSR000BNV_1__m1	yetfasco__YPL089C_419	hocomoco__MEF2D_MOUSE.H11MO.0.A	hocomoco__MEF2D_HUMAN.H11MO.0.A	cisbp__M1884	cisbp__M6340	hocomoco__MEF2C_HUMAN.H11MO.0.A	cisbp__M4467	homer__DCYAAAAATAGM_Mef2c	cisbp__M4675
5.48	218	263	0.259	0.115	0.211	0.0778	0.149	0.2	0.121	0.146	0.245	0.115
2.34	523	538	0	0.00495	0.128	0.0705	0.292	0.0782	0.242	0.132	0.0785	0.00174
0.775	401	416	0	0.0197	0.0425	0.0589	0.0478	0.0215	0.136	0.254	0.155	0.0261
0.176	464	479	0	0.000375	0.0317	0.138	0.067	0.00173	0.0968	0.0491	0.103	9.89e-05

>peak_26153::25:3412917-3414201 (1284 bp)
# Score	Start	End	dbcorrdb__MEF2A__ENCSR000BNV_1__m1	yetfasco__YPL089C_419	hocomoco__MEF2D_MOUSE.H11MO.0.A	hocomoco__MEF2D_HUMAN.H11MO.0.A	cisbp__M1884	cisbp__M6340	hocomoco__MEF2C_HUMAN.H11MO.0.A	cisbp__M4467	homer__DCYAAAAATAGM_Mef2c	cisbp__M4675
6.87	350	365	0	0.00529	0.26	0.0888	0.262	0.199	0.109	0.0995	0.0396	0.0329
2.55	73	93	0.521	0.00108	0.0461	0.0368	0.0503	0.00663	0.1	0.274	0.0809	0.000103
0.769	739	753	0	0.00232	0.0325	0.0186	2.43e-07	0.000127	0.229	0.0904	0.434	7.76e-06
0.618	495	510	0	0.0899	0.0448	0.0335	0.0345	0.0333	0.0319	0.0508	0.0463	0.358

>peak_26156::25:3423172-3423755 (583 bp)
# Score	Start	End	dbcorrdb__MEF2A__ENCSR000BNV_1__m1	yetfasco__YPL089C_419	hocomoco__MEF2D_MOUSE.H11MO.0.A	hocomoco__MEF2D_HUMAN.H11MO.0.A	cisbp__M1884	cisbp__M6340	hocomoco__MEF2C_HUMAN.H11MO.0.A	cisbp__M4467	homer__DCYAAAAATAGM_Mef2c	cisbp__M4675
7.11	78	93	0	0.00975	0.256	0.227	0.0921	0.1	0.217	0.0888	0.0385	0.0614
3.97	388	431	0.156	0.594	0.136	0.096	0.0793	0.164	0.202	0.18	0.387	0.0309

>peak_26159::25:3430810-3431596 (786 bp)
# Score	Start	End	dbcorrdb__MEF2A__ENCSR000BNV_1__m1	yetfasco__YPL089C_419	hocomoco__MEF2D_MOUSE.H11MO.0.A	hocomoco__MEF2D_HUMAN.H11MO.0.A	cisbp__M1884	cisbp__M6340	hocomoco__MEF2C_HUMAN.H11MO.0.A	cisbp__M4467	homer__DCYAAAAATAGM_Mef2c	cisbp__M4675
5.42	612	626	0	0.0699	0.0704	0.314	0.0708	0.128	0.025	3.65e-05	0.0239	0.438
2.76	209	294	0.408	0.0191	0.182	0.0822	0.21	0.0702	0.261	0.553	0.257	0.000792

>peak_26160::25:3431804-3432674 (870 bp)
# Score	Start	End	dbcorrdb__MEF2A__ENCSR000BNV_1__m1	yetfasco__YPL089C_419	hocomoco__MEF2D_MOUSE.H11MO.0.A	hocomoco__MEF2D_HUMAN.H11MO.0.A	cisbp__M1884	cisbp__M6340	hocomoco__MEF2C_HUMAN.H11MO.0.A	cisbp__M4467	homer__DCYAAAAATAGM_Mef2c	cisbp__M4675
9	421	434	0	0.369	1.46e-11	0.385	0	0.0682	0.0264	0	0.0836	0.223

>peak_26202::25:4028387-4028739 (352 bp)
# Score	Start	End	dbcorrdb__MEF2A__ENCSR000BNV_1__m1	yetfasco__YPL089C_419	hocomoco__MEF2D_MOUSE.H11MO.0.A	hocomoco__MEF2D_HUMAN.H11MO.0.A	cisbp__M1884	cisbp__M6340	hocomoco__MEF2C_HUMAN.H11MO.0.A	cisbp__M4467	homer__DCYAAAAATAGM_Mef2c	cisbp__M4675
10	202	241	0.186	0.0638	0.0733	0.119	0.188	0.0319	0.625	0.34	0.65	0.00126

>peak_26264::25:12903332-12904056 (724 bp)
# Score	Start	End	dbcorrdb__MEF2A__ENCSR000BNV_1__m1	yetfasco__YPL089C_419	hocomoco__MEF2D_MOUSE.H11MO.0.A	hocomoco__MEF2D_HUMAN.H11MO.0.A	cisbp__M1884	cisbp__M6340	hocomoco__MEF2C_HUMAN.H11MO.0.A	cisbp__M4467	homer__DCYAAAAATAGM_Mef2c	cisbp__M4675
7.71	532	586	0.188	0.235	0.135	0.452	0.232	0.34	0.316	0.155	0.244	0.163
0.958	258	272	0	0.0796	0.0681	0.0331	0.0242	0.615	0.0164	0.000504	0.076	0.000551
0.209	172	187	0	0.0389	0.0181	0.0499	0.0403	0.0337	0.0711	0.0676	0.0559	0.125

>peak_26279::25:13328155-13329245 (1090 bp)
# Score	Start	End	dbcorrdb__MEF2A__ENCSR000BNV_1__m1	yetfasco__YPL089C_419	hocomoco__MEF2D_MOUSE.H11MO.0.A	hocomoco__MEF2D_HUMAN.H11MO.0.A	cisbp__M1884	cisbp__M6340	hocomoco__MEF2C_HUMAN.H11MO.0.A	cisbp__M4467	homer__DCYAAAAATAGM_Mef2c	cisbp__M4675
7.08	310	325	0	0.0209	0.205	0.165	0.199	0.277	0.0997	0.0767	0.0502	0.00112
2.64	848	868	0.237	0.00483	0.0255	0.0186	0.0901	0.000412	0.17	0.41	0.13	0.000124

>peak_26304::25:14423915-14424298 (383 bp)
# Score	Start	End	dbcorrdb__MEF2A__ENCSR000BNV_1__m1	yetfasco__YPL089C_419	hocomoco__MEF2D_MOUSE.H11MO.0.A	hocomoco__MEF2D_HUMAN.H11MO.0.A	cisbp__M1884	cisbp__M6340	hocomoco__MEF2C_HUMAN.H11MO.0.A	cisbp__M4467	homer__DCYAAAAATAGM_Mef2c	cisbp__M4675
5.52	323	343	0.168	0.000279	0.0744	0.0827	0.179	0.00404	0.25	0.232	0.101	1.94e-06

>peak_26389::25:25769018-25769890 (872 bp)
# Score	Start	End	dbcorrdb__MEF2A__ENCSR000BNV_1__m1	yetfasco__YPL089C_419	hocomoco__MEF2D_MOUSE.H11MO.0.A	hocomoco__MEF2D_HUMAN.H11MO.0.A	cisbp__M1884	cisbp__M6340	hocomoco__MEF2C_HUMAN.H11MO.0.A	cisbp__M4467	homer__DCYAAAAATAGM_Mef2c	cisbp__M4675
5.11	90	105	0	0.438	0.205	0.103	0.0264	0.341	0.00923	0.00608	0.0175	0.0107

>peak_26412::25:25941746-25943471 (1725 bp)
# Score	Start	End	dbcorrdb__MEF2A__ENCSR000BNV_1__m1	yetfasco__YPL089C_419	hocomoco__MEF2D_MOUSE.H11MO.0.A	hocomoco__MEF2D_HUMAN.H11MO.0.A	cisbp__M1884	cisbp__M6340	hocomoco__MEF2C_HUMAN.H11MO.0.A	cisbp__M4467	homer__DCYAAAAATAGM_Mef2c	cisbp__M4675
5.54	285	305	0.196	0.0776	0.188	0.108	0.112	0.249	0.0453	0.0296	0.0689	0.00532
2.04	485	505	0.178	0.0158	0.0575	0.0355	0.0699	0.00298	0.313	0.26	0.0937	0.000494
0.449	1491	1510	0.464	0.0044	0.0271	0.021	1.32e-06	2.58e-05	0.0596	0.106	0.0563	0.000423
0.166	1621	1636	0	0.000794	0.0829	0.0309	0.0281	0.000109	0.134	0.14	0.0688	9.75e-08
0.0455	746	758	0	0.235	0	0.00366	0	0	0.00388	0	0.117	0.0104
0.00865	527	541	0	0.211	0.0132	0.0133	0.000107	0.000212	0.0115	0.0458	0.0712	0.00829

>peak_26511::25:27670253-27670713 (460 bp)
# Score	Start	End	dbcorrdb__MEF2A__ENCSR000BNV_1__m1	yetfasco__YPL089C_419	hocomoco__MEF2D_MOUSE.H11MO.0.A	hocomoco__MEF2D_HUMAN.H11MO.0.A	cisbp__M1884	cisbp__M6340	hocomoco__MEF2C_HUMAN.H11MO.0.A	cisbp__M4467	homer__DCYAAAAATAGM_Mef2c	cisbp__M4675
5.95	253	273	0.189	0.0762	0.161	0.0979	0.109	0.183	0.067	0.0781	0.0311	0.0721
1.28	29	44	0	0.017	0.181	0.0581	0.0805	0.00113	0.115	0.355	0.103	0.000135
0.143	173	185	0	0.327	0	0.0269	0	0	0.00672	0	0.0905	0.000434

>peak_26549::25:30008045-30008437 (392 bp)
# Score	Start	End	dbcorrdb__MEF2A__ENCSR000BNV_1__m1	yetfasco__YPL089C_419	hocomoco__MEF2D_MOUSE.H11MO.0.A	hocomoco__MEF2D_HUMAN.H11MO.0.A	cisbp__M1884	cisbp__M6340	hocomoco__MEF2C_HUMAN.H11MO.0.A	cisbp__M4467	homer__DCYAAAAATAGM_Mef2c	cisbp__M4675
5.16	295	310	0	0.161	0.143	0.0902	0.125	0.326	0.0496	0.0534	0.0357	0.101

>peak_26560::25:30820108-30820491 (383 bp)
# Score	Start	End	dbcorrdb__MEF2A__ENCSR000BNV_1__m1	yetfasco__YPL089C_419	hocomoco__MEF2D_MOUSE.H11MO.0.A	hocomoco__MEF2D_HUMAN.H11MO.0.A	cisbp__M1884	cisbp__M6340	hocomoco__MEF2C_HUMAN.H11MO.0.A	cisbp__M4467	homer__DCYAAAAATAGM_Mef2c	cisbp__M4675
5.71	119	134	0	0.0283	0.061	0.209	0.0642	0.464	0.0831	0.0271	0.0368	0.159
0.716	163	175	0	0.349	0	0.0202	0	0	0.181	0	0.199	0.00119

>peak_26601::25:33426186-33426641 (455 bp)
# Score	Start	End	dbcorrdb__MEF2A__ENCSR000BNV_1__m1	yetfasco__YPL089C_419	hocomoco__MEF2D_MOUSE.H11MO.0.A	hocomoco__MEF2D_HUMAN.H11MO.0.A	cisbp__M1884	cisbp__M6340	hocomoco__MEF2C_HUMAN.H11MO.0.A	cisbp__M4467	homer__DCYAAAAATAGM_Mef2c	cisbp__M4675
6.57	21	36	0	0.0808	0.0415	0.0194	0.117	0.11	0.0483	0.113	0.0146	0.652
1.98	415	435	0.452	0.0251	0.0285	0.00753	0.0373	0.00667	0.0231	0.171	0.321	0.00188

>peak_26615::25:33752850-33753289 (439 bp)
# Score	Start	End	dbcorrdb__MEF2A__ENCSR000BNV_1__m1	yetfasco__YPL089C_419	hocomoco__MEF2D_MOUSE.H11MO.0.A	hocomoco__MEF2D_HUMAN.H11MO.0.A	cisbp__M1884	cisbp__M6340	hocomoco__MEF2C_HUMAN.H11MO.0.A	cisbp__M4467	homer__DCYAAAAATAGM_Mef2c	cisbp__M4675
10.1	208	288	0.171	0.201	0.314	0.608	0.224	0.716	0.132	0.157	0.145	0.0128

>peak_26643::25:34373274-34373988 (714 bp)
# Score	Start	End	dbcorrdb__MEF2A__ENCSR000BNV_1__m1	yetfasco__YPL089C_419	hocomoco__MEF2D_MOUSE.H11MO.0.A	hocomoco__MEF2D_HUMAN.H11MO.0.A	cisbp__M1884	cisbp__M6340	hocomoco__MEF2C_HUMAN.H11MO.0.A	cisbp__M4467	homer__DCYAAAAATAGM_Mef2c	cisbp__M4675
3.97	477	510	0.015	0.0857	0.12	0.207	0.13	0.307	0.169	0.0793	0.784	0.00718
0.351	259	274	0	3.76e-05	0.048	0.018	0.0576	4.75e-05	0.0932	0.23	0.146	5.86e-08

>peak_26665::25:34552716-34553430 (714 bp)
# Score	Start	End	dbcorrdb__MEF2A__ENCSR000BNV_1__m1	yetfasco__YPL089C_419	hocomoco__MEF2D_MOUSE.H11MO.0.A	hocomoco__MEF2D_HUMAN.H11MO.0.A	cisbp__M1884	cisbp__M6340	hocomoco__MEF2C_HUMAN.H11MO.0.A	cisbp__M4467	homer__DCYAAAAATAGM_Mef2c	cisbp__M4675
9.75	559	630	0.273	0.545	0.0709	0.0938	0.128	0.00463	0.112	0.417	0.207	0.509

>peak_26685::25:34968906-34969344 (438 bp)
# Score	Start	End	dbcorrdb__MEF2A__ENCSR000BNV_1__m1	yetfasco__YPL089C_419	hocomoco__MEF2D_MOUSE.H11MO.0.A	hocomoco__MEF2D_HUMAN.H11MO.0.A	cisbp__M1884	cisbp__M6340	hocomoco__MEF2C_HUMAN.H11MO.0.A	cisbp__M4467	homer__DCYAAAAATAGM_Mef2c	cisbp__M4675
5.84	165	235	0.217	0.223	0.0709	0.211	0.0966	0.259	0.075	0.0632	0.128	1.37
2.09	3	23	0.144	0.011	0.0578	0.226	0.052	0.00551	0.144	0.0748	0.23	0.0623
0.234	269	283	0	0.223	0.0236	0.0158	0.00428	0.0755	0.00768	0.00293	0.0298	0.135

>peak_26703::25:35607498-35607924 (426 bp)
# Score	Start	End	dbcorrdb__MEF2A__ENCSR000BNV_1__m1	yetfasco__YPL089C_419	hocomoco__MEF2D_MOUSE.H11MO.0.A	hocomoco__MEF2D_HUMAN.H11MO.0.A	cisbp__M1884	cisbp__M6340	hocomoco__MEF2C_HUMAN.H11MO.0.A	cisbp__M4467	homer__DCYAAAAATAGM_Mef2c	cisbp__M4675
10.1	277	329	0.5	0.00145	0.155	0.106	0.239	0.00112	0.266	0.427	0.597	3.5e-05

>peak_26787::25:38227391-38228084 (693 bp)
# Score	Start	End	dbcorrdb__MEF2A__ENCSR000BNV_1__m1	yetfasco__YPL089C_419	hocomoco__MEF2D_MOUSE.H11MO.0.A	hocomoco__MEF2D_HUMAN.H11MO.0.A	cisbp__M1884	cisbp__M6340	hocomoco__MEF2C_HUMAN.H11MO.0.A	cisbp__M4467	homer__DCYAAAAATAGM_Mef2c	cisbp__M4675
7.98	388	402	0	0.092	0.0631	0.134	0.172	0.335	0.202	4e-06	0.0474	0.0549

>peak_26788::25:38245592-38246803 (1211 bp)
# Score	Start	End	dbcorrdb__MEF2A__ENCSR000BNV_1__m1	yetfasco__YPL089C_419	hocomoco__MEF2D_MOUSE.H11MO.0.A	hocomoco__MEF2D_HUMAN.H11MO.0.A	cisbp__M1884	cisbp__M6340	hocomoco__MEF2C_HUMAN.H11MO.0.A	cisbp__M4467	homer__DCYAAAAATAGM_Mef2c	cisbp__M4675
9.21	247	312	0.326	0.254	0.434	0.307	0.171	0.3	0.0847	0.112	0.185	0.00765
0.0237	616	630	0	0.0263	0.017	0.0797	2.01e-05	0.000795	0.0599	0.0733	0.117	0.000726

>peak_26926::26:6941403-6941828 (425 bp)
# Score	Start	End	dbcorrdb__MEF2A__ENCSR000BNV_1__m1	yetfasco__YPL089C_419	hocomoco__MEF2D_MOUSE.H11MO.0.A	hocomoco__MEF2D_HUMAN.H11MO.0.A	cisbp__M1884	cisbp__M6340	hocomoco__MEF2C_HUMAN.H11MO.0.A	cisbp__M4467	homer__DCYAAAAATAGM_Mef2c	cisbp__M4675
9.55	66	225	0.365	0.0551	0.467	0.655	0.379	0.34	0.525	0.602	0.363	0.0119

>peak_26928::26:6951494-6952198 (704 bp)
# Score	Start	End	dbcorrdb__MEF2A__ENCSR000BNV_1__m1	yetfasco__YPL089C_419	hocomoco__MEF2D_MOUSE.H11MO.0.A	hocomoco__MEF2D_HUMAN.H11MO.0.A	cisbp__M1884	cisbp__M6340	hocomoco__MEF2C_HUMAN.H11MO.0.A	cisbp__M4467	homer__DCYAAAAATAGM_Mef2c	cisbp__M4675
7.98	151	372	0.543	0.178	0.925	0.392	0.557	0.335	0.508	0.562	0.745	0.0968
4.96	598	676	0.105	0.175	0.284	0.153	0.22	0.5	0.433	0.173	0.266	0.32
0.375	108	123	0	0.13	0.0161	0.00555	0.0059	0.000105	0.141	0.215	0.0921	0.000146
0.0917	538	553	0	0.00046	0.0164	0.0345	0.031	0.00112	0.0725	0.0827	0.207	6.02e-06

>peak_26973::26:12542327-12543431 (1104 bp)
# Score	Start	End	dbcorrdb__MEF2A__ENCSR000BNV_1__m1	yetfasco__YPL089C_419	hocomoco__MEF2D_MOUSE.H11MO.0.A	hocomoco__MEF2D_HUMAN.H11MO.0.A	cisbp__M1884	cisbp__M6340	hocomoco__MEF2C_HUMAN.H11MO.0.A	cisbp__M4467	homer__DCYAAAAATAGM_Mef2c	cisbp__M4675
4.32	792	812	0.592	0.0234	0.124	0.0232	0.219	0.0302	0.0273	0.093	0.0409	0.00068
1.38	417	427	0	1.53	0	0	0	0	0	0	0	0.0323
0.783	1035	1050	0	0.016	0.127	0.0512	0.182	0.086	0.0476	0.0372	0.213	0.000206
0.782	670	685	0	0.00228	0.0537	0.0703	0.0545	0.000184	0.106	0.123	0.381	3.05e-06
0.515	40	55	0	0.0953	0.0337	0.0532	0.0913	0.0217	0.0814	0.106	0.126	0.0384
0.0121	278	293	0	0.00107	0.00579	0.00238	0.00177	7.17e-05	0.092	0.218	0.0777	0.000876
0.00392	173	187	0	0.01	0.0284	0.0366	6.8e-06	0.00295	0.0709	0.0632	0.152	1.04e-05

>peak_26979::26:12613451-12613906 (455 bp)
# Score	Start	End	dbcorrdb__MEF2A__ENCSR000BNV_1__m1	yetfasco__YPL089C_419	hocomoco__MEF2D_MOUSE.H11MO.0.A	hocomoco__MEF2D_HUMAN.H11MO.0.A	cisbp__M1884	cisbp__M6340	hocomoco__MEF2C_HUMAN.H11MO.0.A	cisbp__M4467	homer__DCYAAAAATAGM_Mef2c	cisbp__M4675
3.28	17	37	0.318	0.00725	0.107	0.177	0.124	0.00671	0.0667	0.144	0.117	0.00454
2.98	229	243	0	0.00774	0.233	0.138	1.42e-05	0.00206	0.221	0.242	0.231	0.000167
0.236	164	179	0	0.00214	0.177	0.0538	0.0586	0.00224	0.0734	0.0464	0.109	0.00137

>peak_26991::26:13168846-13169679 (833 bp)
# Score	Start	End	dbcorrdb__MEF2A__ENCSR000BNV_1__m1	yetfasco__YPL089C_419	hocomoco__MEF2D_MOUSE.H11MO.0.A	hocomoco__MEF2D_HUMAN.H11MO.0.A	cisbp__M1884	cisbp__M6340	hocomoco__MEF2C_HUMAN.H11MO.0.A	cisbp__M4467	homer__DCYAAAAATAGM_Mef2c	cisbp__M4675
6.23	466	575	0.219	0.185	0.157	0.138	0.271	0.494	0.319	0.235	0.182	0.0109
1.79	331	346	0	0.000326	0.119	0.188	0.198	0.00268	0.184	0.0862	0.194	0.000199

>peak_27036::26:16904121-16904649 (528 bp)
# Score	Start	End	dbcorrdb__MEF2A__ENCSR000BNV_1__m1	yetfasco__YPL089C_419	hocomoco__MEF2D_MOUSE.H11MO.0.A	hocomoco__MEF2D_HUMAN.H11MO.0.A	cisbp__M1884	cisbp__M6340	hocomoco__MEF2C_HUMAN.H11MO.0.A	cisbp__M4467	homer__DCYAAAAATAGM_Mef2c	cisbp__M4675
10.3	139	176	0.106	0.0978	0.211	0.0884	0.315	0.355	0.197	0.23	0.123	0.497
0.749	6	20	0	0.00179	0.137	0.0838	5.13e-06	0.000377	0.132	0.0842	0.321	0.000502

>peak_27038::26:16911670-16912280 (610 bp)
# Score	Start	End	dbcorrdb__MEF2A__ENCSR000BNV_1__m1	yetfasco__YPL089C_419	hocomoco__MEF2D_MOUSE.H11MO.0.A	hocomoco__MEF2D_HUMAN.H11MO.0.A	cisbp__M1884	cisbp__M6340	hocomoco__MEF2C_HUMAN.H11MO.0.A	cisbp__M4467	homer__DCYAAAAATAGM_Mef2c	cisbp__M4675
5.59	540	560	0.387	0.00798	0.0519	0.0454	0.0824	0.00274	0.153	0.341	0.0635	0.000468
2.65	378	393	0	0.0946	0.0893	0.0415	0.0691	0.15	0.192	0.301	0.076	0.0254

>peak_27044::26:16971830-16972477 (647 bp)
# Score	Start	End	dbcorrdb__MEF2A__ENCSR000BNV_1__m1	yetfasco__YPL089C_419	hocomoco__MEF2D_MOUSE.H11MO.0.A	hocomoco__MEF2D_HUMAN.H11MO.0.A	cisbp__M1884	cisbp__M6340	hocomoco__MEF2C_HUMAN.H11MO.0.A	cisbp__M4467	homer__DCYAAAAATAGM_Mef2c	cisbp__M4675
7.15	202	255	0.377	0.716	0.0852	0.05	0.0993	0.0837	0.103	0.169	0.0978	2.35
4.96	503	574	0.31	0.146	0.162	0.135	0.284	0.0122	0.258	0.48	0.319	0.00149
0.135	444	458	0	0.00161	0.0221	0.00961	2.97e-07	1.3e-05	0.0925	0.0736	0.268	8.86e-06
0.0414	337	352	0	0.00448	0.00906	0.028	0.025	0.00109	0.123	0.117	0.0546	0.043
0.00804	67	83	0	0.0125	0.0231	0.0982	0.00414	0.00852	0.0818	0.0511	0.122	0.000477

>peak_27093::26:19227419-19228064 (645 bp)
# Score	Start	End	dbcorrdb__MEF2A__ENCSR000BNV_1__m1	yetfasco__YPL089C_419	hocomoco__MEF2D_MOUSE.H11MO.0.A	hocomoco__MEF2D_HUMAN.H11MO.0.A	cisbp__M1884	cisbp__M6340	hocomoco__MEF2C_HUMAN.H11MO.0.A	cisbp__M4467	homer__DCYAAAAATAGM_Mef2c	cisbp__M4675
6.81	290	305	0	0.063	0.12	0.472	0.145	0.0394	0.0871	0.134	0.0295	0.0379

>peak_27145::26:22564297-22564825 (528 bp)
# Score	Start	End	dbcorrdb__MEF2A__ENCSR000BNV_1__m1	yetfasco__YPL089C_419	hocomoco__MEF2D_MOUSE.H11MO.0.A	hocomoco__MEF2D_HUMAN.H11MO.0.A	cisbp__M1884	cisbp__M6340	hocomoco__MEF2C_HUMAN.H11MO.0.A	cisbp__M4467	homer__DCYAAAAATAGM_Mef2c	cisbp__M4675
5.11	152	172	0.288	0.00105	0.0355	0.219	0.106	0.00276	0.164	0.167	0.112	7.23e-06
0.0166	519	528	0	0.298	0	0	0	0	0	0	0	0.000547

>peak_27159::26:22921964-22922744 (780 bp)
# Score	Start	End	dbcorrdb__MEF2A__ENCSR000BNV_1__m1	yetfasco__YPL089C_419	hocomoco__MEF2D_MOUSE.H11MO.0.A	hocomoco__MEF2D_HUMAN.H11MO.0.A	cisbp__M1884	cisbp__M6340	hocomoco__MEF2C_HUMAN.H11MO.0.A	cisbp__M4467	homer__DCYAAAAATAGM_Mef2c	cisbp__M4675
6.4	140	323	0.82	0.0806	0.43	0.306	0.343	0.275	0.84	0.546	0.455	0.224
3.84	749	763	0	0.0283	0.689	0.163	0.105	0.0931	0.048	3.27e-05	0.0735	0.00297
3.06	507	522	0	0.273	0.186	0.125	0.0453	0.0405	0.193	0.11	0.074	0.0092
0.204	695	715	0.149	0.00371	0.0591	0.0536	0.0291	0.000938	0.11	0.0707	0.0988	0.000448

>peak_27212::26:24149008-24150005 (997 bp)
# Score	Start	End	dbcorrdb__MEF2A__ENCSR000BNV_1__m1	yetfasco__YPL089C_419	hocomoco__MEF2D_MOUSE.H11MO.0.A	hocomoco__MEF2D_HUMAN.H11MO.0.A	cisbp__M1884	cisbp__M6340	hocomoco__MEF2C_HUMAN.H11MO.0.A	cisbp__M4467	homer__DCYAAAAATAGM_Mef2c	cisbp__M4675
4.56	627	843	0.485	0.0713	0.318	0.308	0.361	0.427	0.467	1.04	0.552	0.00583
0.403	388	406	0	0.00451	0.0202	0.0497	0.0213	0.000196	0.106	0.272	0.193	3.17e-05
0.261	350	364	0	0.0125	0.0167	0.0496	0.0141	0.0276	0.0664	1.85e-05	0.374	0.000525

>peak_27226::26:24337212-24337675 (463 bp)
# Score	Start	End	dbcorrdb__MEF2A__ENCSR000BNV_1__m1	yetfasco__YPL089C_419	hocomoco__MEF2D_MOUSE.H11MO.0.A	hocomoco__MEF2D_HUMAN.H11MO.0.A	cisbp__M1884	cisbp__M6340	hocomoco__MEF2C_HUMAN.H11MO.0.A	cisbp__M4467	homer__DCYAAAAATAGM_Mef2c	cisbp__M4675
6.61	383	397	0	0.00285	0.104	0.572	0.0415	0.00383	0.191	2.34e-07	0.276	0.00179
1.13	316	331	0	0.000566	0.0432	0.162	0.0589	0.000201	0.119	0.384	0.119	1.2e-06
0.551	271	285	0	0.000226	0.0248	0.135	6.77e-08	2.57e-05	0.167	0.137	0.21	5.4e-06

>peak_27286::26:31226547-31227189 (642 bp)
# Score	Start	End	dbcorrdb__MEF2A__ENCSR000BNV_1__m1	yetfasco__YPL089C_419	hocomoco__MEF2D_MOUSE.H11MO.0.A	hocomoco__MEF2D_HUMAN.H11MO.0.A	cisbp__M1884	cisbp__M6340	hocomoco__MEF2C_HUMAN.H11MO.0.A	cisbp__M4467	homer__DCYAAAAATAGM_Mef2c	cisbp__M4675
9.37	286	474	0.591	0.476	0.431	0.2	0.408	0.718	0.367	0.393	0.327	0.832
0.0441	501	515	0	0.0106	0.195	0.0613	0.00563	0.0341	0.056	0.000228	0.032	0.000415

>peak_27291::26:31274623-31275266 (643 bp)
# Score	Start	End	dbcorrdb__MEF2A__ENCSR000BNV_1__m1	yetfasco__YPL089C_419	hocomoco__MEF2D_MOUSE.H11MO.0.A	hocomoco__MEF2D_HUMAN.H11MO.0.A	cisbp__M1884	cisbp__M6340	hocomoco__MEF2C_HUMAN.H11MO.0.A	cisbp__M4467	homer__DCYAAAAATAGM_Mef2c	cisbp__M4675
5.62	520	540	0.227	0.145	0.0748	0.228	0.0834	0.0207	0.0549	0.135	0.0224	0.0857

>peak_27297::26:31380286-31381118 (832 bp)
# Score	Start	End	dbcorrdb__MEF2A__ENCSR000BNV_1__m1	yetfasco__YPL089C_419	hocomoco__MEF2D_MOUSE.H11MO.0.A	hocomoco__MEF2D_HUMAN.H11MO.0.A	cisbp__M1884	cisbp__M6340	hocomoco__MEF2C_HUMAN.H11MO.0.A	cisbp__M4467	homer__DCYAAAAATAGM_Mef2c	cisbp__M4675
3.21	413	433	0.176	0.00152	0.0178	0.0357	0.0455	0.000277	0.383	0.257	0.189	1.77e-05
0.601	690	710	0.244	0.0149	0.0723	0.0195	0.07	0.000853	0.0541	0.166	0.107	0.000684
0.41	551	570	0.0034	0.0208	0.021	0.0187	0.0273	0.00445	0.122	0.133	0.148	0.164

>peak_27308::26:32827299-32828114 (815 bp)
# Score	Start	End	dbcorrdb__MEF2A__ENCSR000BNV_1__m1	yetfasco__YPL089C_419	hocomoco__MEF2D_MOUSE.H11MO.0.A	hocomoco__MEF2D_HUMAN.H11MO.0.A	cisbp__M1884	cisbp__M6340	hocomoco__MEF2C_HUMAN.H11MO.0.A	cisbp__M4467	homer__DCYAAAAATAGM_Mef2c	cisbp__M4675
5.69	372	392	0.176	0.00212	0.142	0.073	0.289	0.113	0.107	0.135	0.0462	0.000262
1.35	122	136	0	0.209	0.287	0.0781	0.081	0.103	0.0395	6.21e-05	0.0861	0.0202

>peak_27313::26:33482453-33482756 (303 bp)
# Score	Start	End	dbcorrdb__MEF2A__ENCSR000BNV_1__m1	yetfasco__YPL089C_419	hocomoco__MEF2D_MOUSE.H11MO.0.A	hocomoco__MEF2D_HUMAN.H11MO.0.A	cisbp__M1884	cisbp__M6340	hocomoco__MEF2C_HUMAN.H11MO.0.A	cisbp__M4467	homer__DCYAAAAATAGM_Mef2c	cisbp__M4675
2.36	111	131	0.146	0.00948	0.045	0.172	0.127	0.00227	0.231	0.163	0.131	7.62e-05

>peak_27349::26:34134592-34135442 (850 bp)
# Score	Start	End	dbcorrdb__MEF2A__ENCSR000BNV_1__m1	yetfasco__YPL089C_419	hocomoco__MEF2D_MOUSE.H11MO.0.A	hocomoco__MEF2D_HUMAN.H11MO.0.A	cisbp__M1884	cisbp__M6340	hocomoco__MEF2C_HUMAN.H11MO.0.A	cisbp__M4467	homer__DCYAAAAATAGM_Mef2c	cisbp__M4675
5.14	387	402	0	0.376	0.0597	0.0365	0.118	0.0679	0.0434	0.0614	0.0734	0.273
2.15	34	54	0.411	0.0137	0.148	0.0509	0.0934	0.0196	0.0642	0.117	0.109	0.0126
0.818	91	106	0	0.373	0.112	0.0219	0.0488	0.103	0.0175	0.0731	0.0383	0.00932
0.284	583	598	0	0.000332	0.0557	0.0219	0.0548	0.000816	0.148	0.0906	0.182	2.23e-06
0.228	733	748	0	0.307	0.0135	0.0227	0.0193	0.0222	0.0229	0.0428	0.0512	0.0378
0.121	820	834	0	0.000574	0.0263	0.0109	6.34e-07	9.33e-06	0.134	0.167	0.108	8.98e-05

>peak_27384::26:39222415-39222935 (520 bp)
# Score	Start	End	dbcorrdb__MEF2A__ENCSR000BNV_1__m1	yetfasco__YPL089C_419	hocomoco__MEF2D_MOUSE.H11MO.0.A	hocomoco__MEF2D_HUMAN.H11MO.0.A	cisbp__M1884	cisbp__M6340	hocomoco__MEF2C_HUMAN.H11MO.0.A	cisbp__M4467	homer__DCYAAAAATAGM_Mef2c	cisbp__M4675
4.67	87	102	0	0.0141	0.14	0.0387	0.273	0.339	0.091	0.0798	0.036	0.0898
2.68	295	368	0.176	0.899	0.0807	0.144	0.12	0.179	0.318	0.244	0.316	0.0271

>peak_27402::26:39790028-39791946 (1918 bp)
# Score	Start	End	dbcorrdb__MEF2A__ENCSR000BNV_1__m1	yetfasco__YPL089C_419	hocomoco__MEF2D_MOUSE.H11MO.0.A	hocomoco__MEF2D_HUMAN.H11MO.0.A	cisbp__M1884	cisbp__M6340	hocomoco__MEF2C_HUMAN.H11MO.0.A	cisbp__M4467	homer__DCYAAAAATAGM_Mef2c	cisbp__M4675
5.2	950	970	0.28	0.000132	0.0548	0.0461	0.0905	0.000227	0.236	0.293	0.109	2.51e-06
2.73	436	499	0.0625	0.142	0.0854	0.102	0.126	0.0137	0.392	0.455	0.557	0.775
1.29	1136	1151	0	0.0987	0.0254	0.0337	0.0544	0.04	0.155	0.2	0.293	0.00128

>peak_27581::27:1451738-1452822 (1084 bp)
# Score	Start	End	dbcorrdb__MEF2A__ENCSR000BNV_1__m1	yetfasco__YPL089C_419	hocomoco__MEF2D_MOUSE.H11MO.0.A	hocomoco__MEF2D_HUMAN.H11MO.0.A	cisbp__M1884	cisbp__M6340	hocomoco__MEF2C_HUMAN.H11MO.0.A	cisbp__M4467	homer__DCYAAAAATAGM_Mef2c	cisbp__M4675
12.5	840	875	0.0452	0.0535	0.297	0.267	0.135	0.876	0.3	0.114	0.273	0.0193
8.86	193	298	0.187	0.0994	0.259	0.201	0.23	0.202	0.175	0.176	0.112	0.593
1.59	575	595	0.471	0.00288	0.0492	0.032	0.0767	0.00256	0.0757	0.126	0.176	0.000273
0.905	395	410	0	0.00688	0.0128	0.0451	0.0429	9.7e-05	0.139	0.476	0.136	0.000852
0.537	320	335	0	0.0442	0.0453	0.132	0.0103	0.167	0.114	0.0723	0.0764	0.00146

>peak_27586::27:1458873-1460100 (1227 bp)
# Score	Start	End	dbcorrdb__MEF2A__ENCSR000BNV_1__m1	yetfasco__YPL089C_419	hocomoco__MEF2D_MOUSE.H11MO.0.A	hocomoco__MEF2D_HUMAN.H11MO.0.A	cisbp__M1884	cisbp__M6340	hocomoco__MEF2C_HUMAN.H11MO.0.A	cisbp__M4467	homer__DCYAAAAATAGM_Mef2c	cisbp__M4675
7.31	200	321	0.69	0.304	0.0852	0.114	0.0472	0.175	0.238	0.0424	0.34	0.284
0.205	149	163	0	0.0234	0.00318	0.00728	5.46e-05	1.7e-05	0.0557	0.045	0.406	0.000854
0.0118	569	584	0	0.00893	0.052	0.00947	0.0182	0.055	0.0468	0.0466	0.146	0.00266

>peak_27700::27:14333694-14334077 (383 bp)
# Score	Start	End	dbcorrdb__MEF2A__ENCSR000BNV_1__m1	yetfasco__YPL089C_419	hocomoco__MEF2D_MOUSE.H11MO.0.A	hocomoco__MEF2D_HUMAN.H11MO.0.A	cisbp__M1884	cisbp__M6340	hocomoco__MEF2C_HUMAN.H11MO.0.A	cisbp__M4467	homer__DCYAAAAATAGM_Mef2c	cisbp__M4675
3.55	310	330	0.156	0.145	0.0631	0.0506	0.0712	0.16	0.0354	0.0192	0.0208	0.362

>peak_27717::27:15234823-15235592 (769 bp)
# Score	Start	End	dbcorrdb__MEF2A__ENCSR000BNV_1__m1	yetfasco__YPL089C_419	hocomoco__MEF2D_MOUSE.H11MO.0.A	hocomoco__MEF2D_HUMAN.H11MO.0.A	cisbp__M1884	cisbp__M6340	hocomoco__MEF2C_HUMAN.H11MO.0.A	cisbp__M4467	homer__DCYAAAAATAGM_Mef2c	cisbp__M4675
3.36	482	502	0.169	0.00383	0.0331	0.0454	0.134	0.0141	0.22	0.075	0.405	0.00224

>peak_27768::27:19511295-19511735 (440 bp)
# Score	Start	End	dbcorrdb__MEF2A__ENCSR000BNV_1__m1	yetfasco__YPL089C_419	hocomoco__MEF2D_MOUSE.H11MO.0.A	hocomoco__MEF2D_HUMAN.H11MO.0.A	cisbp__M1884	cisbp__M6340	hocomoco__MEF2C_HUMAN.H11MO.0.A	cisbp__M4467	homer__DCYAAAAATAGM_Mef2c	cisbp__M4675
0.138	73	88	0	0.0165	0.0681	0.00596	0.0831	0.00728	0.061	0.0452	0.182	4.7e-05

>peak_27778::27:19869174-19869741 (567 bp)
# Score	Start	End	dbcorrdb__MEF2A__ENCSR000BNV_1__m1	yetfasco__YPL089C_419	hocomoco__MEF2D_MOUSE.H11MO.0.A	hocomoco__MEF2D_HUMAN.H11MO.0.A	cisbp__M1884	cisbp__M6340	hocomoco__MEF2C_HUMAN.H11MO.0.A	cisbp__M4467	homer__DCYAAAAATAGM_Mef2c	cisbp__M4675
4.61	276	304	0.0587	0.0328	0.159	0.104	0.168	0.15	0.161	0.103	0.266	0.225
0.674	174	193	1.11e-09	0.0652	0.14	0.089	0.0457	0.0179	0.15	0.0743	0.171	0.000364

>peak_27833::27:26407421-26408068 (647 bp)
# Score	Start	End	dbcorrdb__MEF2A__ENCSR000BNV_1__m1	yetfasco__YPL089C_419	hocomoco__MEF2D_MOUSE.H11MO.0.A	hocomoco__MEF2D_HUMAN.H11MO.0.A	cisbp__M1884	cisbp__M6340	hocomoco__MEF2C_HUMAN.H11MO.0.A	cisbp__M4467	homer__DCYAAAAATAGM_Mef2c	cisbp__M4675
6.66	170	190	0.161	0.0313	0.224	0.087	0.0723	0.0973	0.0624	0.126	0.0205	0.191
0.62	306	320	0	2.94e-05	0.0573	0.0268	3.18e-07	4.34e-06	0.0729	0.574	0.0603	5.18e-08
0.183	459	473	0	0.00463	0.0115	0.155	1.22e-05	3.33e-05	0.0741	0.145	0.0926	2.71e-05

>peak_27859::27:32774882-32775444 (562 bp)
# Score	Start	End	dbcorrdb__MEF2A__ENCSR000BNV_1__m1	yetfasco__YPL089C_419	hocomoco__MEF2D_MOUSE.H11MO.0.A	hocomoco__MEF2D_HUMAN.H11MO.0.A	cisbp__M1884	cisbp__M6340	hocomoco__MEF2C_HUMAN.H11MO.0.A	cisbp__M4467	homer__DCYAAAAATAGM_Mef2c	cisbp__M4675
6.46	304	324	0.202	0.00729	0.0675	0.0151	0.31	0.00831	0.0701	0.287	0.147	0.000146
0.311	462	477	0	0.0618	0.0404	0.0177	0.0303	0.0192	0.0639	0.0473	0.295	0.00359

>peak_27912::27:36575825-36577523 (1698 bp)
# Score	Start	End	dbcorrdb__MEF2A__ENCSR000BNV_1__m1	yetfasco__YPL089C_419	hocomoco__MEF2D_MOUSE.H11MO.0.A	hocomoco__MEF2D_HUMAN.H11MO.0.A	cisbp__M1884	cisbp__M6340	hocomoco__MEF2C_HUMAN.H11MO.0.A	cisbp__M4467	homer__DCYAAAAATAGM_Mef2c	cisbp__M4675
8.99	1001	1196	0.243	0.0184	0.198	0.151	0.417	0.0132	0.451	0.683	0.268	0.00995
1.62	659	679	0.188	0.0966	0.0936	0.0272	0.0315	0.00267	0.0248	0.141	0.381	0.00474

>peak_27929::27:37151266-37152208 (942 bp)
# Score	Start	End	dbcorrdb__MEF2A__ENCSR000BNV_1__m1	yetfasco__YPL089C_419	hocomoco__MEF2D_MOUSE.H11MO.0.A	hocomoco__MEF2D_HUMAN.H11MO.0.A	cisbp__M1884	cisbp__M6340	hocomoco__MEF2C_HUMAN.H11MO.0.A	cisbp__M4467	homer__DCYAAAAATAGM_Mef2c	cisbp__M4675
5.09	401	416	0	0.00618	0.0907	0.347	0.237	0.0514	0.127	0.17	0.0755	0.00076

>peak_27966::27:40339523-40339917 (394 bp)
# Score	Start	End	dbcorrdb__MEF2A__ENCSR000BNV_1__m1	yetfasco__YPL089C_419	hocomoco__MEF2D_MOUSE.H11MO.0.A	hocomoco__MEF2D_HUMAN.H11MO.0.A	cisbp__M1884	cisbp__M6340	hocomoco__MEF2C_HUMAN.H11MO.0.A	cisbp__M4467	homer__DCYAAAAATAGM_Mef2c	cisbp__M4675
7.01	172	187	0	0.0082	0.569	0.183	0.151	0.0711	0.0764	0.0585	0.0511	0.000788

>peak_27995::27:42177178-42177826 (648 bp)
# Score	Start	End	dbcorrdb__MEF2A__ENCSR000BNV_1__m1	yetfasco__YPL089C_419	hocomoco__MEF2D_MOUSE.H11MO.0.A	hocomoco__MEF2D_HUMAN.H11MO.0.A	cisbp__M1884	cisbp__M6340	hocomoco__MEF2C_HUMAN.H11MO.0.A	cisbp__M4467	homer__DCYAAAAATAGM_Mef2c	cisbp__M4675
9.33	192	308	0.16	0.0494	0.57	0.679	0.288	0.443	0.302	0.245	0.142	0.0942
0.796	86	101	0	0.039	0.0383	0.163	0.00334	0.0286	0.25	0.0669	0.115	0.0621
0.256	483	495	0	0.0375	0	0.00918	0	0	0.0811	0	0.413	0.00148

>peak_28057::28:1402909-1404682 (1773 bp)
# Score	Start	End	dbcorrdb__MEF2A__ENCSR000BNV_1__m1	yetfasco__YPL089C_419	hocomoco__MEF2D_MOUSE.H11MO.0.A	hocomoco__MEF2D_HUMAN.H11MO.0.A	cisbp__M1884	cisbp__M6340	hocomoco__MEF2C_HUMAN.H11MO.0.A	cisbp__M4467	homer__DCYAAAAATAGM_Mef2c	cisbp__M4675
6.56	1389	1493	0.0518	0.347	0.129	0.159	0.115	0.256	0.217	0.0795	0.176	0.783
5.8	313	397	0.213	0.082	0.129	0.191	0.0529	1.01	0.214	0.375	0.122	0.0324
1.25	1750	1770	0.231	8.88e-05	0.0197	0.0202	0.0406	3.55e-05	0.131	0.462	0.0652	1.25e-06
0.633	1537	1552	0	0.0158	0.0749	0.169	0.0774	0.0628	0.0494	0.152	0.098	0.000403
0.375	1	20	1.52e-10	0.347	0.00369	0.0183	0.00835	0.00617	0.0719	0.0415	0.184	0.00136

>peak_28085::28:7292149-7292804 (655 bp)
# Score	Start	End	dbcorrdb__MEF2A__ENCSR000BNV_1__m1	yetfasco__YPL089C_419	hocomoco__MEF2D_MOUSE.H11MO.0.A	hocomoco__MEF2D_HUMAN.H11MO.0.A	cisbp__M1884	cisbp__M6340	hocomoco__MEF2C_HUMAN.H11MO.0.A	cisbp__M4467	homer__DCYAAAAATAGM_Mef2c	cisbp__M4675
5.88	183	203	0.16	0.000118	0.14	0.0535	0.29	0.000712	0.0886	0.306	0.0698	2.52e-06

>peak_28147::28:9324217-9326082 (1865 bp)
# Score	Start	End	dbcorrdb__MEF2A__ENCSR000BNV_1__m1	yetfasco__YPL089C_419	hocomoco__MEF2D_MOUSE.H11MO.0.A	hocomoco__MEF2D_HUMAN.H11MO.0.A	cisbp__M1884	cisbp__M6340	hocomoco__MEF2C_HUMAN.H11MO.0.A	cisbp__M4467	homer__DCYAAAAATAGM_Mef2c	cisbp__M4675
3.74	1354	1369	0	0.0905	0.105	0.173	0.196	0.0273	0.0761	0.0975	0.31	0.00197
1.32	1464	1484	0.196	0.00307	0.0247	0.0741	0.0392	0.000655	0.0523	0.175	0.392	0.00033
0.438	1190	1206	0	0.0955	0.00832	0.0287	0.00329	0.000125	0.302	0.0712	0.15	0.000816

>peak_28148::28:9326941-9327473 (532 bp)
# Score	Start	End	dbcorrdb__MEF2A__ENCSR000BNV_1__m1	yetfasco__YPL089C_419	hocomoco__MEF2D_MOUSE.H11MO.0.A	hocomoco__MEF2D_HUMAN.H11MO.0.A	cisbp__M1884	cisbp__M6340	hocomoco__MEF2C_HUMAN.H11MO.0.A	cisbp__M4467	homer__DCYAAAAATAGM_Mef2c	cisbp__M4675
2.68	212	232	0.344	0.0392	0.0913	0.0296	0.0733	0.00473	0.0746	0.117	0.299	5.42e-05
2.04	387	407	0.168	0.534	0.0912	0.0297	0.0679	0.0703	0.0211	0.0375	0.0389	0.0134
0.345	271	286	0	7.91e-05	0.0466	0.019	0.0425	0.000109	0.225	0.135	0.121	2.12e-06

>peak_28157::28:9340236-9341284 (1048 bp)
# Score	Start	End	dbcorrdb__MEF2A__ENCSR000BNV_1__m1	yetfasco__YPL089C_419	hocomoco__MEF2D_MOUSE.H11MO.0.A	hocomoco__MEF2D_HUMAN.H11MO.0.A	cisbp__M1884	cisbp__M6340	hocomoco__MEF2C_HUMAN.H11MO.0.A	cisbp__M4467	homer__DCYAAAAATAGM_Mef2c	cisbp__M4675
3.34	674	689	0	0.000565	0.0617	0.0514	0.152	0.000469	0.413	0.275	0.158	1.2e-05
1.67	394	409	0	0.175	0.0139	0.118	0.0511	0.0419	0.211	0.135	0.19	0.015
1.09	947	961	0	0.000908	0.0379	0.0449	1.44e-07	7.82e-07	0.36	0.233	0.207	2.28e-06
0.24	341	356	0	0.0481	0.0123	0.0462	0.011	0.00069	0.185	0.113	0.0835	0.0277

>peak_28159::28:9342807-9343591 (784 bp)
# Score	Start	End	dbcorrdb__MEF2A__ENCSR000BNV_1__m1	yetfasco__YPL089C_419	hocomoco__MEF2D_MOUSE.H11MO.0.A	hocomoco__MEF2D_HUMAN.H11MO.0.A	cisbp__M1884	cisbp__M6340	hocomoco__MEF2C_HUMAN.H11MO.0.A	cisbp__M4467	homer__DCYAAAAATAGM_Mef2c	cisbp__M4675
8.9	671	777	0.2	0.0713	0.321	0.201	0.304	0.183	0.75	0.71	0.324	0.0134
1.17	453	468	0	0.0144	0.0538	0.06	0.0859	0.000348	0.077	0.379	0.228	0.0004
1.15	552	572	0.442	7.11e-05	0.03	0.0145	0.0296	0.000597	0.0876	0.303	0.049	0.000155
0.0507	614	623	0	0.223	0	0	0	0	0	0	0	0.0862

>peak_28240::28:15859076-15859467 (391 bp)
# Score	Start	End	dbcorrdb__MEF2A__ENCSR000BNV_1__m1	yetfasco__YPL089C_419	hocomoco__MEF2D_MOUSE.H11MO.0.A	hocomoco__MEF2D_HUMAN.H11MO.0.A	cisbp__M1884	cisbp__M6340	hocomoco__MEF2C_HUMAN.H11MO.0.A	cisbp__M4467	homer__DCYAAAAATAGM_Mef2c	cisbp__M4675
5.09	111	126	0	0.396	0.0741	0.0651	0.0725	0.0213	0.0507	0.0526	0.156	0.222

>peak_28247::28:16610974-16611313 (339 bp)
# Score	Start	End	dbcorrdb__MEF2A__ENCSR000BNV_1__m1	yetfasco__YPL089C_419	hocomoco__MEF2D_MOUSE.H11MO.0.A	hocomoco__MEF2D_HUMAN.H11MO.0.A	cisbp__M1884	cisbp__M6340	hocomoco__MEF2C_HUMAN.H11MO.0.A	cisbp__M4467	homer__DCYAAAAATAGM_Mef2c	cisbp__M4675
3.46	130	150	0.258	0.407	0.0718	0.0227	0.0606	0.0759	0.0317	0.0991	0.0537	0.0195

>peak_28294::28:24582613-24583361 (748 bp)
# Score	Start	End	dbcorrdb__MEF2A__ENCSR000BNV_1__m1	yetfasco__YPL089C_419	hocomoco__MEF2D_MOUSE.H11MO.0.A	hocomoco__MEF2D_HUMAN.H11MO.0.A	cisbp__M1884	cisbp__M6340	hocomoco__MEF2C_HUMAN.H11MO.0.A	cisbp__M4467	homer__DCYAAAAATAGM_Mef2c	cisbp__M4675
3.58	145	165	0.625	0.00392	0.259	0.0588	0.062	0.0375	0.0407	0.052	0.0418	0.0029
1.09	566	581	0	0.0239	0.0965	0.217	0.0751	0.0806	0.123	0.0564	0.167	0.000198
0.296	708	720	0	0.164	0	0.0188	0	0	0.132	0	0.167	0.0377

>peak_28343::28:26752052-26752419 (367 bp)
# Score	Start	End	dbcorrdb__MEF2A__ENCSR000BNV_1__m1	yetfasco__YPL089C_419	hocomoco__MEF2D_MOUSE.H11MO.0.A	hocomoco__MEF2D_HUMAN.H11MO.0.A	cisbp__M1884	cisbp__M6340	hocomoco__MEF2C_HUMAN.H11MO.0.A	cisbp__M4467	homer__DCYAAAAATAGM_Mef2c	cisbp__M4675
5.4	181	289	0.15	0.904	0.151	0.14	0.103	0.0618	0.334	0.466	0.892	0.104

>peak_28415::28:28704379-28704607 (228 bp)
# Score	Start	End	dbcorrdb__MEF2A__ENCSR000BNV_1__m1	yetfasco__YPL089C_419	hocomoco__MEF2D_MOUSE.H11MO.0.A	hocomoco__MEF2D_HUMAN.H11MO.0.A	cisbp__M1884	cisbp__M6340	hocomoco__MEF2C_HUMAN.H11MO.0.A	cisbp__M4467	homer__DCYAAAAATAGM_Mef2c	cisbp__M4675
3.26	85	100	0	0.138	0.0183	0.014	0.0236	0.0591	0.0237	0.0257	0.0223	1.09

>peak_28436::28:29622678-29623292 (614 bp)
# Score	Start	End	dbcorrdb__MEF2A__ENCSR000BNV_1__m1	yetfasco__YPL089C_419	hocomoco__MEF2D_MOUSE.H11MO.0.A	hocomoco__MEF2D_HUMAN.H11MO.0.A	cisbp__M1884	cisbp__M6340	hocomoco__MEF2C_HUMAN.H11MO.0.A	cisbp__M4467	homer__DCYAAAAATAGM_Mef2c	cisbp__M4675
6.18	228	243	0	0.177	0.0148	0.0422	0.00613	0.289	0.00443	0.000947	0.0153	0.699

>peak_28443::28:29633621-29635548 (1927 bp)
# Score	Start	End	dbcorrdb__MEF2A__ENCSR000BNV_1__m1	yetfasco__YPL089C_419	hocomoco__MEF2D_MOUSE.H11MO.0.A	hocomoco__MEF2D_HUMAN.H11MO.0.A	cisbp__M1884	cisbp__M6340	hocomoco__MEF2C_HUMAN.H11MO.0.A	cisbp__M4467	homer__DCYAAAAATAGM_Mef2c	cisbp__M4675
8.06	1138	1215	0.211	0.316	0.0595	0.177	0.0998	0.224	0.356	0.38	0.175	0.236
2.33	351	371	0.151	0.00441	0.0488	0.0892	0.125	0.00347	0.22	0.26	0.125	0.00298
1.79	813	833	0.307	0.0472	0.0351	0.104	0.0848	0.00819	0.0569	0.246	0.0645	0.0396
1.74	1376	1390	0	0.000129	0.0135	0.00765	4.6e-08	2.57e-06	0.251	0.815	0.0876	4.85e-07
1.47	1693	1708	0	0.916	0.0528	0.0274	0.0395	0.0172	0.0169	0.038	0.0467	0.0198
1.46	130	139	0	1.62	0	0	0	0	0	0	0	0.022
1.26	249	263	0	1.04	0.042	0.0218	0.0281	0.0273	0.0147	0.000401	0.0184	0.0177
0.455	1869	1883	0	0.0184	0.417	0.0543	0.00266	0.0395	0.0501	0.00921	0.0751	0.000533
0.269	1905	1919	0	0.101	0.0716	0.0308	0.0171	0.245	0.0149	0.00028	0.0236	0.0316
0.25	1622	1637	0	0.0291	0.0204	0.0505	0.048	0.0114	0.0653	0.0352	0.0951	0.173

>peak_28450::28:29753786-29754187 (401 bp)
# Score	Start	End	dbcorrdb__MEF2A__ENCSR000BNV_1__m1	yetfasco__YPL089C_419	hocomoco__MEF2D_MOUSE.H11MO.0.A	hocomoco__MEF2D_HUMAN.H11MO.0.A	cisbp__M1884	cisbp__M6340	hocomoco__MEF2C_HUMAN.H11MO.0.A	cisbp__M4467	homer__DCYAAAAATAGM_Mef2c	cisbp__M4675
7.44	168	182	0	0.0368	0.0439	0.716	0.124	0.16	0.0996	1.65e-06	0.0284	0.0222

>peak_28472::28:30824875-30825487 (612 bp)
# Score	Start	End	dbcorrdb__MEF2A__ENCSR000BNV_1__m1	yetfasco__YPL089C_419	hocomoco__MEF2D_MOUSE.H11MO.0.A	hocomoco__MEF2D_HUMAN.H11MO.0.A	cisbp__M1884	cisbp__M6340	hocomoco__MEF2C_HUMAN.H11MO.0.A	cisbp__M4467	homer__DCYAAAAATAGM_Mef2c	cisbp__M4675
6	66	86	0.253	0.0103	0.146	0.111	0.298	0.0422	0.0766	0.114	0.0436	0.000233
2.26	185	200	0	0.00392	0.0345	0.0406	0.0353	0.000119	0.358	0.375	0.233	0.000163
1.29	507	522	0	0.0119	0.0132	0.0734	0.0598	0.00189	0.258	0.21	0.291	0.000107

>peak_28476::28:30848718-30849162 (444 bp)
# Score	Start	End	dbcorrdb__MEF2A__ENCSR000BNV_1__m1	yetfasco__YPL089C_419	hocomoco__MEF2D_MOUSE.H11MO.0.A	hocomoco__MEF2D_HUMAN.H11MO.0.A	cisbp__M1884	cisbp__M6340	hocomoco__MEF2C_HUMAN.H11MO.0.A	cisbp__M4467	homer__DCYAAAAATAGM_Mef2c	cisbp__M4675
5.88	131	145	0	0.368	0.0161	0.264	0.0672	0.0979	0.0607	1.66e-06	0.0389	0.207

>peak_28502::28:32322595-32323108 (513 bp)
# Score	Start	End	dbcorrdb__MEF2A__ENCSR000BNV_1__m1	yetfasco__YPL089C_419	hocomoco__MEF2D_MOUSE.H11MO.0.A	hocomoco__MEF2D_HUMAN.H11MO.0.A	cisbp__M1884	cisbp__M6340	hocomoco__MEF2C_HUMAN.H11MO.0.A	cisbp__M4467	homer__DCYAAAAATAGM_Mef2c	cisbp__M4675
3.56	331	351	0.559	0.0883	0.0309	0.0227	0.0955	0.0259	0.0514	0.236	0.038	0.00391
0.215	243	258	0	0.00276	0.0169	0.112	0.0365	0.0046	0.129	0.0609	0.15	0.000946
0.198	64	78	0	0.0701	0.0563	0.0179	0.000915	0.000418	0.127	0.0887	0.122	0.002

>peak_28513::28:33248893-33249440 (547 bp)
# Score	Start	End	dbcorrdb__MEF2A__ENCSR000BNV_1__m1	yetfasco__YPL089C_419	hocomoco__MEF2D_MOUSE.H11MO.0.A	hocomoco__MEF2D_HUMAN.H11MO.0.A	cisbp__M1884	cisbp__M6340	hocomoco__MEF2C_HUMAN.H11MO.0.A	cisbp__M4467	homer__DCYAAAAATAGM_Mef2c	cisbp__M4675
10.5	171	261	0.243	0.255	0.27	0.515	0.229	0.115	0.62	0.271	0.448	0.202

>peak_28517::28:33270855-33271779 (924 bp)
# Score	Start	End	dbcorrdb__MEF2A__ENCSR000BNV_1__m1	yetfasco__YPL089C_419	hocomoco__MEF2D_MOUSE.H11MO.0.A	hocomoco__MEF2D_HUMAN.H11MO.0.A	cisbp__M1884	cisbp__M6340	hocomoco__MEF2C_HUMAN.H11MO.0.A	cisbp__M4467	homer__DCYAAAAATAGM_Mef2c	cisbp__M4675
3.47	203	286	0.255	1.2	0.389	0.0584	0.126	0.0646	0.093	0.0333	0.169	0.105

>peak_28523::28:33342636-33342916 (280 bp)
# Score	Start	End	dbcorrdb__MEF2A__ENCSR000BNV_1__m1	yetfasco__YPL089C_419	hocomoco__MEF2D_MOUSE.H11MO.0.A	hocomoco__MEF2D_HUMAN.H11MO.0.A	cisbp__M1884	cisbp__M6340	hocomoco__MEF2C_HUMAN.H11MO.0.A	cisbp__M4467	homer__DCYAAAAATAGM_Mef2c	cisbp__M4675
3.93	210	230	0.174	3.4e-05	0.185	0.0584	0.214	0.000508	0.14	0.179	0.124	2.42e-05

>peak_28524::28:33368202-33368876 (674 bp)
# Score	Start	End	dbcorrdb__MEF2A__ENCSR000BNV_1__m1	yetfasco__YPL089C_419	hocomoco__MEF2D_MOUSE.H11MO.0.A	hocomoco__MEF2D_HUMAN.H11MO.0.A	cisbp__M1884	cisbp__M6340	hocomoco__MEF2C_HUMAN.H11MO.0.A	cisbp__M4467	homer__DCYAAAAATAGM_Mef2c	cisbp__M4675
3.74	521	536	0	0.00812	0.0777	0.0389	0.058	0.000122	0.361	0.474	0.135	0.000172
0.36	10	22	0	0.0283	0	0.0121	0	0	0.0163	0	0.612	0.00259

>peak_28535::28:33822602-33823012 (410 bp)
# Score	Start	End	dbcorrdb__MEF2A__ENCSR000BNV_1__m1	yetfasco__YPL089C_419	hocomoco__MEF2D_MOUSE.H11MO.0.A	hocomoco__MEF2D_HUMAN.H11MO.0.A	cisbp__M1884	cisbp__M6340	hocomoco__MEF2C_HUMAN.H11MO.0.A	cisbp__M4467	homer__DCYAAAAATAGM_Mef2c	cisbp__M4675
11	212	291	0.0436	0.0768	0.224	0.107	0.374	0.701	0.176	0.0659	0.223	0.23

>peak_28585::28:35038711-35039626 (915 bp)
# Score	Start	End	dbcorrdb__MEF2A__ENCSR000BNV_1__m1	yetfasco__YPL089C_419	hocomoco__MEF2D_MOUSE.H11MO.0.A	hocomoco__MEF2D_HUMAN.H11MO.0.A	cisbp__M1884	cisbp__M6340	hocomoco__MEF2C_HUMAN.H11MO.0.A	cisbp__M4467	homer__DCYAAAAATAGM_Mef2c	cisbp__M4675
6.46	361	376	0	0.378	0.0747	0.202	0.0584	0.067	0.0208	0.0144	0.0722	0.228
0.0896	481	496	0	0.00217	0.0126	0.0349	0.052	0.00905	0.161	0.0576	0.108	0.00125

>peak_28666::28:43500982-43501734 (752 bp)
# Score	Start	End	dbcorrdb__MEF2A__ENCSR000BNV_1__m1	yetfasco__YPL089C_419	hocomoco__MEF2D_MOUSE.H11MO.0.A	hocomoco__MEF2D_HUMAN.H11MO.0.A	cisbp__M1884	cisbp__M6340	hocomoco__MEF2C_HUMAN.H11MO.0.A	cisbp__M4467	homer__DCYAAAAATAGM_Mef2c	cisbp__M4675
6.66	255	269	0	0.22	0.0633	0.038	0.0531	0.143	0.0351	8.64e-05	0.0381	0.59
2.3	423	437	0	0.000262	0.0289	0.0127	1.28e-06	1.39e-05	0.205	0.553	0.332	1.34e-06
0.638	684	697	0	0.00988	7.38e-10	0.0295	0	0.405	0.171	0	0.121	0.000888
0.509	111	130	0.188	0.00477	0.0277	0.0753	2.62e-06	0.0018	0.0714	0.216	0.124	0.000454

>peak_28668::28:43509446-43509904 (458 bp)
# Score	Start	End	dbcorrdb__MEF2A__ENCSR000BNV_1__m1	yetfasco__YPL089C_419	hocomoco__MEF2D_MOUSE.H11MO.0.A	hocomoco__MEF2D_HUMAN.H11MO.0.A	cisbp__M1884	cisbp__M6340	hocomoco__MEF2C_HUMAN.H11MO.0.A	cisbp__M4467	homer__DCYAAAAATAGM_Mef2c	cisbp__M4675
6.86	83	103	0.173	0.0976	0.186	0.11	0.0782	0.171	0.0621	0.0583	0.0376	0.0924
0.323	313	327	0	0.0148	0.0756	0.02	0.000266	0.00878	0.101	0.0663	0.285	0.000557

>peak_28673::28:43524800-43526827 (2027 bp)
# Score	Start	End	dbcorrdb__MEF2A__ENCSR000BNV_1__m1	yetfasco__YPL089C_419	hocomoco__MEF2D_MOUSE.H11MO.0.A	hocomoco__MEF2D_HUMAN.H11MO.0.A	cisbp__M1884	cisbp__M6340	hocomoco__MEF2C_HUMAN.H11MO.0.A	cisbp__M4467	homer__DCYAAAAATAGM_Mef2c	cisbp__M4675
5.01	1184	1204	0.206	0.0768	0.159	0.112	0.0783	0.0073	0.197	0.163	0.0731	0.00144
4.28	310	325	0	0.000829	0.104	0.0661	0.0981	0.0102	0.279	0.459	0.119	1.77e-05
2.62	942	962	0.271	0.000523	0.0908	0.0432	0.0778	6.07e-05	0.16	0.232	0.178	3.31e-07
1.27	1312	1329	0	0.0283	0.0231	0.0259	0.0428	0.0957	0.123	0.0896	0.506	0.024
0.127	1985	1997	0	0.00582	0	0.0106	0	0	0.00975	0	0.447	0.00253

>peak_28777::29:10978350-10978940 (590 bp)
# Score	Start	End	dbcorrdb__MEF2A__ENCSR000BNV_1__m1	yetfasco__YPL089C_419	hocomoco__MEF2D_MOUSE.H11MO.0.A	hocomoco__MEF2D_HUMAN.H11MO.0.A	cisbp__M1884	cisbp__M6340	hocomoco__MEF2C_HUMAN.H11MO.0.A	cisbp__M4467	homer__DCYAAAAATAGM_Mef2c	cisbp__M4675
2.77	435	455	0.594	0.122	0.0484	0.0399	0.0809	0.0133	0.062	0.116	0.0515	0.0053
1.13	158	178	0.147	0.162	0.0184	0.0703	0.0372	0.147	0.043	0.0316	0.207	0.0145
1.03	80	100	0.16	0.00221	0.0295	0.01	0.0378	0.000111	0.0727	0.181	0.414	0.000139
0.4	510	530	0.107	0.0542	0.0309	0.0251	0.0739	0.0333	0.0681	0.0476	0.191	0.0293
0.169	464	478	0	0.00319	0.0129	0.0419	1.91e-05	1.48e-05	0.152	0.114	0.152	4.56e-06
0.00423	342	356	0	0.0403	0.0399	0.0239	2.19e-05	0.00334	0.039	0.027	0.193	0.000989

>peak_28806::29:17759352-17759989 (637 bp)
# Score	Start	End	dbcorrdb__MEF2A__ENCSR000BNV_1__m1	yetfasco__YPL089C_419	hocomoco__MEF2D_MOUSE.H11MO.0.A	hocomoco__MEF2D_HUMAN.H11MO.0.A	cisbp__M1884	cisbp__M6340	hocomoco__MEF2C_HUMAN.H11MO.0.A	cisbp__M4467	homer__DCYAAAAATAGM_Mef2c	cisbp__M4675
5.33	362	382	0.183	0.195	0.0399	0.14	0.0786	0.17	0.0285	0.039	0.0173	0.184
2.88	167	182	0	0.0186	0.147	0.0841	0.0468	0.0242	0.227	0.429	0.113	2.96e-05

>peak_28829::29:25054090-25054571 (481 bp)
# Score	Start	End	dbcorrdb__MEF2A__ENCSR000BNV_1__m1	yetfasco__YPL089C_419	hocomoco__MEF2D_MOUSE.H11MO.0.A	hocomoco__MEF2D_HUMAN.H11MO.0.A	cisbp__M1884	cisbp__M6340	hocomoco__MEF2C_HUMAN.H11MO.0.A	cisbp__M4467	homer__DCYAAAAATAGM_Mef2c	cisbp__M4675
5.56	127	142	0	0.00108	0.252	0.0903	0.288	0.00904	0.24	0.14	0.0871	0.000315
2.03	294	310	0	0.102	0.0662	0.0427	0.121	0.0208	0.261	0.233	0.121	0.0287
0.105	45	60	0	0.00677	0.0315	0.0287	0.0443	0.000632	0.119	0.153	0.0633	9.51e-06

>peak_28832::29:25107226-25107650 (424 bp)
# Score	Start	End	dbcorrdb__MEF2A__ENCSR000BNV_1__m1	yetfasco__YPL089C_419	hocomoco__MEF2D_MOUSE.H11MO.0.A	hocomoco__MEF2D_HUMAN.H11MO.0.A	cisbp__M1884	cisbp__M6340	hocomoco__MEF2C_HUMAN.H11MO.0.A	cisbp__M4467	homer__DCYAAAAATAGM_Mef2c	cisbp__M4675
5.71	111	125	0	0.0865	0.082	0.072	0.113	0.0559	0.0455	0.000235	0.0503	0.717
2.29	306	321	0	0.0348	0.0362	0.0969	0.0886	0.00896	0.214	0.35	0.212	0.000107

>peak_28844::29:25723523-25724589 (1066 bp)
# Score	Start	End	dbcorrdb__MEF2A__ENCSR000BNV_1__m1	yetfasco__YPL089C_419	hocomoco__MEF2D_MOUSE.H11MO.0.A	hocomoco__MEF2D_HUMAN.H11MO.0.A	cisbp__M1884	cisbp__M6340	hocomoco__MEF2C_HUMAN.H11MO.0.A	cisbp__M4467	homer__DCYAAAAATAGM_Mef2c	cisbp__M4675
5.01	280	300	0.241	0.000245	0.0726	0.0334	0.133	0.00248	0.165	0.39	0.0803	3.56e-06
0.769	128	148	0.178	0.000207	0.0247	0.114	0.0367	0.000258	0.115	0.221	0.111	4.81e-06
0.368	789	804	0	0.238	0.0248	0.0601	0.00672	0.0365	0.0623	0.124	0.0453	0.000487

>peak_28847::29:25743686-25744367 (681 bp)
# Score	Start	End	dbcorrdb__MEF2A__ENCSR000BNV_1__m1	yetfasco__YPL089C_419	hocomoco__MEF2D_MOUSE.H11MO.0.A	hocomoco__MEF2D_HUMAN.H11MO.0.A	cisbp__M1884	cisbp__M6340	hocomoco__MEF2C_HUMAN.H11MO.0.A	cisbp__M4467	homer__DCYAAAAATAGM_Mef2c	cisbp__M4675
6.72	405	530	0.279	0.0382	0.536	0.275	0.207	0.246	0.235	0.215	0.184	0.00114
3.66	74	89	0	0.0336	0.189	0.07	0.123	0.0703	0.157	0.124	0.0651	0.225

>peak_28885::29:28834704-28835207 (503 bp)
# Score	Start	End	dbcorrdb__MEF2A__ENCSR000BNV_1__m1	yetfasco__YPL089C_419	hocomoco__MEF2D_MOUSE.H11MO.0.A	hocomoco__MEF2D_HUMAN.H11MO.0.A	cisbp__M1884	cisbp__M6340	hocomoco__MEF2C_HUMAN.H11MO.0.A	cisbp__M4467	homer__DCYAAAAATAGM_Mef2c	cisbp__M4675
7.23	112	240	0.317	0.108	0.501	0.321	0.221	0.283	0.384	0.832	0.233	0.00178

>peak_28962::29:40086512-40087228 (716 bp)
# Score	Start	End	dbcorrdb__MEF2A__ENCSR000BNV_1__m1	yetfasco__YPL089C_419	hocomoco__MEF2D_MOUSE.H11MO.0.A	hocomoco__MEF2D_HUMAN.H11MO.0.A	cisbp__M1884	cisbp__M6340	hocomoco__MEF2C_HUMAN.H11MO.0.A	cisbp__M4467	homer__DCYAAAAATAGM_Mef2c	cisbp__M4675
6.95	325	340	0	0.181	0.155	0.0961	0.0629	0.302	0.0344	0.034	0.109	0.113

>peak_28993::29:40905861-40908251 (2390 bp)
# Score	Start	End	dbcorrdb__MEF2A__ENCSR000BNV_1__m1	yetfasco__YPL089C_419	hocomoco__MEF2D_MOUSE.H11MO.0.A	hocomoco__MEF2D_HUMAN.H11MO.0.A	cisbp__M1884	cisbp__M6340	hocomoco__MEF2C_HUMAN.H11MO.0.A	cisbp__M4467	homer__DCYAAAAATAGM_Mef2c	cisbp__M4675
4.32	274	294	0.796	0.00657	0.0747	0.0256	0.0709	0.0194	0.0554	0.171	0.0421	0.000328
2.95	507	527	0.487	0.00144	0.0261	0.0112	0.0631	0.00289	0.053	0.247	0.237	0.0018
2.34	806	820	0	0.000827	0.0251	0.0512	5.3e-05	9.17e-06	0.317	0.199	0.527	1.26e-05
0.933	2316	2328	0	0.00332	0	0.0198	0	0	0.066	0	1.02	2.61e-06
0.543	2371	2385	0	0.285	0.0223	0.0102	0.00102	0.00284	0.172	0.102	0.0832	0.000494
0.506	2054	2073	0.164	0.00312	0.0447	0.243	6.2e-05	0.000263	0.0551	0.113	0.0829	0.0023
0.352	717	728	0	0.542	0	2.42e-06	0	0	0	0	0.0834	3.31e-05

>peak_29220::29:44461241-44461593 (352 bp)
# Score	Start	End	dbcorrdb__MEF2A__ENCSR000BNV_1__m1	yetfasco__YPL089C_419	hocomoco__MEF2D_MOUSE.H11MO.0.A	hocomoco__MEF2D_HUMAN.H11MO.0.A	cisbp__M1884	cisbp__M6340	hocomoco__MEF2C_HUMAN.H11MO.0.A	cisbp__M4467	homer__DCYAAAAATAGM_Mef2c	cisbp__M4675
23.4	117	277	0.617	0.403	0.679	0.377	0.75	0.471	0.607	0.883	0.488	0.204

>peak_29312::29:45997297-45998692 (1395 bp)
# Score	Start	End	dbcorrdb__MEF2A__ENCSR000BNV_1__m1	yetfasco__YPL089C_419	hocomoco__MEF2D_MOUSE.H11MO.0.A	hocomoco__MEF2D_HUMAN.H11MO.0.A	cisbp__M1884	cisbp__M6340	hocomoco__MEF2C_HUMAN.H11MO.0.A	cisbp__M4467	homer__DCYAAAAATAGM_Mef2c	cisbp__M4675
4.97	842	910	0.469	0.263	0.117	0.0503	0.0966	0.0914	0.276	0.583	0.183	0.00922
0.443	498	512	0	0.000103	0.0101	0.00428	2.06e-08	1.73e-06	0.0613	0.174	0.423	5.25e-06
0.0144	586	595	0	0.292	0	0	0	0	0	0	0	0.00326

>peak_29334::29:46767247-46767605 (358 bp)
# Score	Start	End	dbcorrdb__MEF2A__ENCSR000BNV_1__m1	yetfasco__YPL089C_419	hocomoco__MEF2D_MOUSE.H11MO.0.A	hocomoco__MEF2D_HUMAN.H11MO.0.A	cisbp__M1884	cisbp__M6340	hocomoco__MEF2C_HUMAN.H11MO.0.A	cisbp__M4467	homer__DCYAAAAATAGM_Mef2c	cisbp__M4675
14.5	64	153	0.335	0.0185	0.673	0.479	0.295	0.159	0.32	0.53	0.488	0.0124

>peak_29384::29:49534177-49541496 (7319 bp)
# Score	Start	End	dbcorrdb__MEF2A__ENCSR000BNV_1__m1	yetfasco__YPL089C_419	hocomoco__MEF2D_MOUSE.H11MO.0.A	hocomoco__MEF2D_HUMAN.H11MO.0.A	cisbp__M1884	cisbp__M6340	hocomoco__MEF2C_HUMAN.H11MO.0.A	cisbp__M4467	homer__DCYAAAAATAGM_Mef2c	cisbp__M4675
7.08	2406	2420	0	0.0829	0.0669	0.167	0.0582	0.0125	0.0497	2.69e-06	0.101	0.67
3.34	3716	3736	0.179	0.000195	0.119	0.055	0.265	0.00227	0.151	0.226	0.0761	2.31e-05
3.11	2074	2154	0.0695	0.0336	0.139	0.0916	0.0935	0.0165	0.272	0.31	1.27	0.000859
1.79	4719	4734	0	0.00398	0.0668	0.0246	0.0231	0.00498	0.478	0.173	0.266	0.000868
1.28	970	982	0	0.295	0	0.0708	0	0	0.145	0	0.425	0.0026
1.21	5414	5428	0	0.226	0.00199	0.0115	0.0275	0.0536	0.0173	3.11e-05	0.0149	0.648
0.678	3653	3669	0	0.241	0.0307	0.215	0.0031	0.139	0.0353	0.0383	0.0427	0.00129
0.215	6123	6137	0	0.00467	0.0201	0.0571	0.0147	0.000792	0.049	0.227	0.133	4.88e-05
0.0883	6188	6201	0	0.00201	0.187	0.0686	0	3.29e-05	0.0572	0	0.0922	7.7e-05

>peak_29752::X:36931112-36932195 (1083 bp)
# Score	Start	End	dbcorrdb__MEF2A__ENCSR000BNV_1__m1	yetfasco__YPL089C_419	hocomoco__MEF2D_MOUSE.H11MO.0.A	hocomoco__MEF2D_HUMAN.H11MO.0.A	cisbp__M1884	cisbp__M6340	hocomoco__MEF2C_HUMAN.H11MO.0.A	cisbp__M4467	homer__DCYAAAAATAGM_Mef2c	cisbp__M4675
6.61	266	280	0	0.512	0.0154	0.0297	0.0358	0.0543	0.0402	6.98e-05	0.13	0.364

>peak_30208::X:104344037-104344466 (429 bp)
# Score	Start	End	dbcorrdb__MEF2A__ENCSR000BNV_1__m1	yetfasco__YPL089C_419	hocomoco__MEF2D_MOUSE.H11MO.0.A	hocomoco__MEF2D_HUMAN.H11MO.0.A	cisbp__M1884	cisbp__M6340	hocomoco__MEF2C_HUMAN.H11MO.0.A	cisbp__M4467	homer__DCYAAAAATAGM_Mef2c	cisbp__M4675
8.74	258	295	0.226	0.311	0.21	0.062	0.291	0.0627	0.156	0.154	0.147	0.692
0.0574	136	151	0	0.0459	0.0154	0.0122	0.0193	0.128	0.0177	0.0163	0.061	0.0984

>peak_30282::X:123568086-123568410 (324 bp)
# Score	Start	End	dbcorrdb__MEF2A__ENCSR000BNV_1__m1	yetfasco__YPL089C_419	hocomoco__MEF2D_MOUSE.H11MO.0.A	hocomoco__MEF2D_HUMAN.H11MO.0.A	cisbp__M1884	cisbp__M6340	hocomoco__MEF2C_HUMAN.H11MO.0.A	cisbp__M4467	homer__DCYAAAAATAGM_Mef2c	cisbp__M4675
2.24	194	209	0	0.0231	0.123	0.0707	0.0471	0.179	0.104	0.302	0.111	0.0521
0.226	8	22	0	0.0353	0.0156	0.0553	3.85e-05	0.0155	0.0426	0.17	0.173	0.00103

>peak_30418::X:124563794-124564399 (605 bp)
# Score	Start	End	dbcorrdb__MEF2A__ENCSR000BNV_1__m1	yetfasco__YPL089C_419	hocomoco__MEF2D_MOUSE.H11MO.0.A	hocomoco__MEF2D_HUMAN.H11MO.0.A	cisbp__M1884	cisbp__M6340	hocomoco__MEF2C_HUMAN.H11MO.0.A	cisbp__M4467	homer__DCYAAAAATAGM_Mef2c	cisbp__M4675
4.23	273	288	0	0.0144	0.0425	0.0262	0.0875	0.0546	0.0981	0.0873	0.107	0.68
0.00325	524	536	0	0.0435	0	0.00203	0	0	0.0225	0	0.277	1.82e-05

Cluster-Buster version: 2020-05-07 10:30:42 -0400  commit: ac1d33c
Sequence file: targetPeaks_muscle.fa (667 sequences)
Matrix file: MEF2_motif.txt (10 matrices)
Expected gap: 35
Range for local abundances: 100
Lowercase filtering: OFF
Pseudocount: 0.375
Keep top X clusters per sequence: 0 (= all)
Extract genomic coordinates from sequence name: OFF
Cluster score threshold: 0
Motif score threshold: 0
