# Supplementary material for: Chromatin accessibility and regulatory vocabulary across indicine cattle tissues
Source: Genome Biol. 2021 Sep 21;22:273. doi: 10.1186/s13059-021-02489-7 (PMC8454054; doi:10.1186/s13059-021-02489-7)
Supplement: Supplementary file 15 — Additional file 15. Annotation of possible binding sites of SOX8/9/10 in cattle hypothalamus according to Cluster-Buster [69]. [file 13059_2021_2489_MOESM15_ESM.txt]

>peak_42::1:967143-967680 (537 bp)
# Score	Start	End	hocomoco__SOX9_HUMAN.H11MO.0.B	hocomoco__SOX10_HUMAN.H11MO.0.B	taipale_cyt_meth__SOX8_ACAATNNNNNNATTGT_FL	taipale_cyt_meth__SOX10_AACAATNNNNNNATTGTT_FL_meth	taipale_cyt_meth__SOX10_AACAATNNNNNNATTGTT_FL_repr	taipale_cyt_meth__SOX8_ACAATNNNNNNATTGT_FL_meth	homer__CCWTTGTYYB_Sox10	hocomoco__SOX3_MOUSE.H11MO.0.C	homer__CCATTGTTNY_Sox6	hocomoco__SOX3_HUMAN.H11MO.0.B
8.97	46	119	1.16	2.24	0.00517	0.00396	0.00273	0.0189	0.00175	0.000797	0.00658	0.000697
0.972	180	189	0	0	0	0	0	0	0.0184	0	1.19	0
0.0224	468	478	0	0	0	0	0	0	0.0617	0.0182	0.2	0.0238
>peak_50::1:1170041-1170690 (649 bp)
# Score	Start	End	hocomoco__SOX9_HUMAN.H11MO.0.B	hocomoco__SOX10_HUMAN.H11MO.0.B	taipale_cyt_meth__SOX8_ACAATNNNNNNATTGT_FL	taipale_cyt_meth__SOX10_AACAATNNNNNNATTGTT_FL_meth	taipale_cyt_meth__SOX10_AACAATNNNNNNATTGTT_FL_repr	taipale_cyt_meth__SOX8_ACAATNNNNNNATTGT_FL_meth	homer__CCWTTGTYYB_Sox10	hocomoco__SOX3_MOUSE.H11MO.0.C	homer__CCATTGTTNY_Sox6	hocomoco__SOX3_HUMAN.H11MO.0.B
8.16	249	310	1.41	0.257	0.545	0.0759	0.185	0.19	0.0331	0.0314	0.0798	0.0416
0.176	320	329	0	0	0	0	0	0	0.0059	0	0.449	0
0.00858	44	53	0	0	0	0	0	0	0.0887	0	0.183	0
>peak_57::1:1426436-1427852 (1416 bp)
# Score	Start	End	hocomoco__SOX9_HUMAN.H11MO.0.B	hocomoco__SOX10_HUMAN.H11MO.0.B	taipale_cyt_meth__SOX8_ACAATNNNNNNATTGT_FL	taipale_cyt_meth__SOX10_AACAATNNNNNNATTGTT_FL_meth	taipale_cyt_meth__SOX10_AACAATNNNNNNATTGTT_FL_repr	taipale_cyt_meth__SOX8_ACAATNNNNNNATTGT_FL_meth	homer__CCWTTGTYYB_Sox10	hocomoco__SOX3_MOUSE.H11MO.0.C	homer__CCATTGTTNY_Sox6	hocomoco__SOX3_HUMAN.H11MO.0.B
8.58	653	706	0.254	0.394	0.162	0.0961	0.122	0.0755	0.498	0.456	0.104	0.547
1.98	315	325	0	0	0	0	0	0	0.261	0.392	0.0612	0.336
1.08	925	942	0.173	0.0288	2.32e-12	2.22e-14	7.13e-14	1.98e-12	0.234	0.201	0.0696	0.162
0.885	1286	1303	0.996	0.0586	2.51e-08	0	0	7.05e-08	0.00352	0.00937	0.0448	0.00759
0.72	825	835	0	0	0	0	0	0	0.00374	0.42	0.0159	0.329
0.0269	190	199	0	0	0	0	0	0	0.0283	0	0.271	0
>peak_66::1:1637391-1638411 (1020 bp)
# Score	Start	End	hocomoco__SOX9_HUMAN.H11MO.0.B	hocomoco__SOX10_HUMAN.H11MO.0.B	taipale_cyt_meth__SOX8_ACAATNNNNNNATTGT_FL	taipale_cyt_meth__SOX10_AACAATNNNNNNATTGTT_FL_meth	taipale_cyt_meth__SOX10_AACAATNNNNNNATTGTT_FL_repr	taipale_cyt_meth__SOX8_ACAATNNNNNNATTGT_FL_meth	homer__CCWTTGTYYB_Sox10	hocomoco__SOX3_MOUSE.H11MO.0.C	homer__CCATTGTTNY_Sox6	hocomoco__SOX3_HUMAN.H11MO.0.B
2.79	852	862	0	0	0	0	0	0	0.18	0.463	0.0229	0.505
1.96	84	100	0.0324	2.13	2.82e-07	0	0	7.83e-07	9.68e-06	2.78e-07	2.89e-05	8.39e-08
0.745	270	287	0.0987	0.267	7.39e-13	1.89e-15	3.77e-15	4.55e-13	0.243	0.041	0.0551	0.0792
0.542	26	43	0.629	0.164	0.0272	0	0	0.00468	1.29e-05	1.35e-07	0.000104	2.53e-08
0.0317	634	643	0	0	0	0	0	0	0.12	0	0.17	0
0.000478	931	941	0	0	0	0	0	0	0.00919	0.0111	0.259	0.0189
>peak_122::1:2457143-2460134 (2991 bp)
# Score	Start	End	hocomoco__SOX9_HUMAN.H11MO.0.B	hocomoco__SOX10_HUMAN.H11MO.0.B	taipale_cyt_meth__SOX8_ACAATNNNNNNATTGT_FL	taipale_cyt_meth__SOX10_AACAATNNNNNNATTGTT_FL_meth	taipale_cyt_meth__SOX10_AACAATNNNNNNATTGTT_FL_repr	taipale_cyt_meth__SOX8_ACAATNNNNNNATTGT_FL_meth	homer__CCWTTGTYYB_Sox10	hocomoco__SOX3_MOUSE.H11MO.0.C	homer__CCATTGTTNY_Sox6	hocomoco__SOX3_HUMAN.H11MO.0.B
6.23	821	864	0.0031	0.0681	0.153	0.262	0.659	0.141	0.0793	0.25	0.131	0.587
3.26	344	380	1.57	0.177	7e-10	5.31e-11	6.41e-11	3.67e-09	0.00257	0.355	0.0187	0.432
2.93	2745	2762	0.145	0.138	1.72e-10	1.66e-11	2.96e-11	8.12e-11	0.195	0.279	0.0388	0.281
2.76	156	189	0.136	0.777	0.214	0.0599	0.0578	0.117	0.00306	0.0179	0.0188	0.00876
2.42	1972	1996	0.000737	0.000954	9.82e-08	6.29e-09	6.17e-09	1.4e-08	0.279	0.418	0.393	0.404
1.8	582	592	0	0	0	0	0	0	0.115	0.372	0.0734	0.492
1.72	1465	1511	0.0281	0.308	1.14e-06	3.68e-07	2.04e-06	1.64e-06	0.19	0.556	0.128	0.831
0.73	1727	1737	0	0	0	0	0	0	0.00836	0.362	0.0386	0.351
0.632	651	661	0	0	0	0	0	0	0.00741	0.0812	0.633	0.0574
0.598	747	768	2.87e-10	2.51e-09	6.43e-14	0	0	3e-13	0.361	0.0848	0.251	0.334
0.568	1035	1045	0	0	0	0	0	0	0.00801	0.342	0.0354	0.29
0.324	1097	1107	0	0	0	0	0	0	0.00642	0.16	0.0329	0.332
0.297	106	116	0	0	0	0	0	0	0.0135	0.0283	0.502	0.0195
0.228	1923	1933	0	0	0	0	0	0	0.00757	0.168	0.0296	0.254
0.226	2500	2521	0.134	0.162	7.17e-05	7.53e-08	5.64e-08	1.66e-05	0.00624	0.087	0.139	0.0786
0.186	1164	1173	0	0	0	0	0	0	0.0061	0	0.458	0
0.133	503	523	0.192	0.179	0.00763	0.000279	0.00303	0.000102	0.0097	0.00718	0.159	0.00217
0.118	1249	1259	0	0	0	0	0	0	0.148	0.0813	0.0375	0.1
0.104	2077	2087	0	0	0	0	0	0	0.121	0.13	0.0153	0.0921
0.0753	1231	1241	0	0	0	0	0	0	0.0166	0.0488	0.266	0.0223
0.045	476	486	0	0	0	0	0	0	0.00677	0.153	0.0187	0.141
0.0325	695	710	4.67e-05	0.482	3.3e-09	0	0	5.37e-10	1.06e-05	1.53e-06	0.000523	3e-06
0.0314	1824	1834	0	0	0	0	0	0	0.0189	0.233	0.0248	0.0385
0.0181	1418	1433	2.23e-10	4.57e-09	8.33e-17	0	0	1.25e-16	0.00838	0.00326	0.437	0.00877
>peak_135::1:2533570-2535095 (1525 bp)
# Score	Start	End	hocomoco__SOX9_HUMAN.H11MO.0.B	hocomoco__SOX10_HUMAN.H11MO.0.B	taipale_cyt_meth__SOX8_ACAATNNNNNNATTGT_FL	taipale_cyt_meth__SOX10_AACAATNNNNNNATTGTT_FL_meth	taipale_cyt_meth__SOX10_AACAATNNNNNNATTGTT_FL_repr	taipale_cyt_meth__SOX8_ACAATNNNNNNATTGT_FL_meth	homer__CCWTTGTYYB_Sox10	hocomoco__SOX3_MOUSE.H11MO.0.C	homer__CCATTGTTNY_Sox6	hocomoco__SOX3_HUMAN.H11MO.0.B
6.93	344	463	0.0448	3.3	0.43	0.197	0.141	0.2	0.0348	0.0745	0.132	0.0644
3.14	148	181	0.0301	0.0119	0.0359	0.00778	0.0311	0.00282	0.0583	0.497	0.909	0.521
2.52	687	845	0.171	0.76	0.353	0.12	0.112	0.215	0.797	0.313	0.82	0.374
0.963	540	562	0.387	0.324	2.21e-05	5.7e-06	2.72e-05	4.76e-06	0.0746	0.01	0.105	0.0219
0.00208	1288	1297	0	0	0	0	0	0	0.00492	0	0.277	0
>peak_141::1:2546793-2550946 (4153 bp)
# Score	Start	End	hocomoco__SOX9_HUMAN.H11MO.0.B	hocomoco__SOX10_HUMAN.H11MO.0.B	taipale_cyt_meth__SOX8_ACAATNNNNNNATTGT_FL	taipale_cyt_meth__SOX10_AACAATNNNNNNATTGTT_FL_meth	taipale_cyt_meth__SOX10_AACAATNNNNNNATTGTT_FL_repr	taipale_cyt_meth__SOX8_ACAATNNNNNNATTGT_FL_meth	homer__CCWTTGTYYB_Sox10	hocomoco__SOX3_MOUSE.H11MO.0.C	homer__CCATTGTTNY_Sox6	hocomoco__SOX3_HUMAN.H11MO.0.B
3.17	2015	2034	0.0731	0.141	0.544	0.0297	0.0829	0.0606	0.0342	0.0463	0.0727	0.0389
1.29	2180	2190	0	0	0	0	0	0	0.384	0.322	0.0335	0.188
1.19	3737	3754	0.573	0.165	7.56e-09	1.68e-09	1.72e-09	1.29e-08	0.16	0.0149	0.0524	0.0143
0.838	2715	2735	0.433	0.047	0.204	0.0317	0.0379	0.0249	0.00667	0.000304	0.0817	0.000214
0.745	3148	3163	0.000311	1.19	1.83e-12	0	0	1.64e-10	1.13e-05	4.07e-07	0.000152	1.76e-07
0.613	2998	3008	0	0	0	0	0	0	0.0165	0.225	0.0548	0.403
0.528	1818	1828	0	0	0	0	0	0	0.00443	0.223	0.0444	0.385
0.491	1402	1412	0	0	0	0	0	0	0.000821	0.28	0.0139	0.345
0.307	3353	3363	0	0	0	0	0	0	0.00634	0.162	0.0167	0.339
0.257	3299	3311	0	0	0	0	0	0	0.245	0.0281	0.203	0.0352
0.146	1723	1733	0	0	0	0	0	0	0.189	0.102	0.0104	0.0904
0.0799	3958	3968	0	0	0	0	0	0	0.14	0.0583	0.0995	0.0414
0.0536	2520	2530	0	0	0	0	0	0	0.173	0.0201	0.0229	0.109
0.0168	4017	4027	0	0	0	0	0	0	0.00863	0.12	0.0697	0.0936
>peak_180::1:3085623-3086421 (798 bp)
# Score	Start	End	hocomoco__SOX9_HUMAN.H11MO.0.B	hocomoco__SOX10_HUMAN.H11MO.0.B	taipale_cyt_meth__SOX8_ACAATNNNNNNATTGT_FL	taipale_cyt_meth__SOX10_AACAATNNNNNNATTGTT_FL_meth	taipale_cyt_meth__SOX10_AACAATNNNNNNATTGTT_FL_repr	taipale_cyt_meth__SOX8_ACAATNNNNNNATTGT_FL_meth	homer__CCWTTGTYYB_Sox10	hocomoco__SOX3_MOUSE.H11MO.0.C	homer__CCATTGTTNY_Sox6	hocomoco__SOX3_HUMAN.H11MO.0.B
4.69	518	536	0.0545	0.0936	0.162	0.515	0.32	0.0266	6.64e-06	9.05e-08	6e-05	5.43e-08
0.857	384	437	0.169	0.178	0.226	0.0194	0.0116	0.0241	0.4	0.122	0.352	0.0408
0.0851	126	135	0	0	0	0	0	0	0.00473	0	0.36	0
0.0464	75	92	0.000127	0.087	2.34e-08	5.72e-13	1.44e-12	6.54e-07	0.094	0.0683	0.171	0.0294
>peak_249::1:10294607-10295033 (426 bp)
# Score	Start	End	hocomoco__SOX9_HUMAN.H11MO.0.B	hocomoco__SOX10_HUMAN.H11MO.0.B	taipale_cyt_meth__SOX8_ACAATNNNNNNATTGT_FL	taipale_cyt_meth__SOX10_AACAATNNNNNNATTGTT_FL_meth	taipale_cyt_meth__SOX10_AACAATNNNNNNATTGTT_FL_repr	taipale_cyt_meth__SOX8_ACAATNNNNNNATTGT_FL_meth	homer__CCWTTGTYYB_Sox10	hocomoco__SOX3_MOUSE.H11MO.0.C	homer__CCATTGTTNY_Sox6	hocomoco__SOX3_HUMAN.H11MO.0.B
5.7	146	175	0.623	0.238	0.0829	0.0819	0.126	0.0381	0.00336	0.594	0.0196	0.456
0.44	318	328	0	0	0	0	0	0	0.076	0.172	0.0517	0.283
0.373	263	273	0	0	0	0	0	0	0.00358	0.357	0.0142	0.195
>peak_289::1:15769350-15769933 (583 bp)
# Score	Start	End	hocomoco__SOX9_HUMAN.H11MO.0.B	hocomoco__SOX10_HUMAN.H11MO.0.B	taipale_cyt_meth__SOX8_ACAATNNNNNNATTGT_FL	taipale_cyt_meth__SOX10_AACAATNNNNNNATTGTT_FL_meth	taipale_cyt_meth__SOX10_AACAATNNNNNNATTGTT_FL_repr	taipale_cyt_meth__SOX8_ACAATNNNNNNATTGT_FL_meth	homer__CCWTTGTYYB_Sox10	hocomoco__SOX3_MOUSE.H11MO.0.C	homer__CCATTGTTNY_Sox6	hocomoco__SOX3_HUMAN.H11MO.0.B
2.52	389	421	0.0175	1.25	0.0156	0.0862	0.108	0.00253	0.439	0.00183	0.102	0.00133
2.23	266	283	2.88e-05	0.0302	0.657	0.118	0.132	0.209	2.3e-06	5.7e-06	0.000337	5.79e-06
2.08	58	75	4.31e-06	0.0369	0.588	0.218	0.175	0.0922	1.74e-05	1.36e-06	1.54e-05	1.16e-06
0.166	502	512	0	0	0	0	0	0	0.0551	0.106	0.0706	0.17
0.0422	130	147	0.165	0.0548	2.55e-12	0	0	3.05e-14	0.126	0.00819	0.0834	0.0106
>peak_339::1:20395039-20396331 (1292 bp)
# Score	Start	End	hocomoco__SOX9_HUMAN.H11MO.0.B	hocomoco__SOX10_HUMAN.H11MO.0.B	taipale_cyt_meth__SOX8_ACAATNNNNNNATTGT_FL	taipale_cyt_meth__SOX10_AACAATNNNNNNATTGTT_FL_meth	taipale_cyt_meth__SOX10_AACAATNNNNNNATTGTT_FL_repr	taipale_cyt_meth__SOX8_ACAATNNNNNNATTGT_FL_meth	homer__CCWTTGTYYB_Sox10	hocomoco__SOX3_MOUSE.H11MO.0.C	homer__CCATTGTTNY_Sox6	hocomoco__SOX3_HUMAN.H11MO.0.B
4.31	254	282	0.368	0.989	1.3e-08	1.44e-10	8.56e-10	1.35e-09	0.257	0.245	0.0381	0.263
0.435	384	393	0	0	0	0	0	0	0.000221	0	0.716	0
0.409	7	17	0	0	0	0	0	0	0.0328	0.271	0.0367	0.231
0.216	410	420	0	0	0	0	0	0	0.163	0.0232	0.227	0.0324
0.121	760	770	0	0	0	0	0	0	0.094	0.0874	0.0927	0.0923
0.085	935	945	0	0	0	0	0	0	0.00645	0.0249	0.332	0.0129
0.00285	1134	1144	0	0	0	0	0	0	0.104	0.0912	0.00991	0.076
>peak_360::1:20974306-20975593 (1287 bp)
# Score	Start	End	hocomoco__SOX9_HUMAN.H11MO.0.B	hocomoco__SOX10_HUMAN.H11MO.0.B	taipale_cyt_meth__SOX8_ACAATNNNNNNATTGT_FL	taipale_cyt_meth__SOX10_AACAATNNNNNNATTGTT_FL_meth	taipale_cyt_meth__SOX10_AACAATNNNNNNATTGTT_FL_repr	taipale_cyt_meth__SOX8_ACAATNNNNNNATTGT_FL_meth	homer__CCWTTGTYYB_Sox10	hocomoco__SOX3_MOUSE.H11MO.0.C	homer__CCATTGTTNY_Sox6	hocomoco__SOX3_HUMAN.H11MO.0.B
2.9	33	69	0.119	0.378	3.65e-08	1.3e-08	1.15e-08	5.47e-08	0.532	0.142	0.297	0.307
0.546	1040	1070	0.00655	0.68	0.00162	0.00112	0.00597	0.0005	0.0158	0.0672	0.413	0.0822
0.431	1101	1117	0.454	0.261	8.37e-09	0	0	7.05e-10	0.000275	0.000116	0.00216	0.00019
0.104	444	454	0	0	0	0	0	0	0.0685	0.0625	0.089	0.136
0.0332	624	639	5.73e-10	0.484	1.39e-17	0	0	1.35e-15	1.8e-06	4.42e-08	0.000157	2.68e-08
>peak_445::1:34930839-34931616 (777 bp)
# Score	Start	End	hocomoco__SOX9_HUMAN.H11MO.0.B	hocomoco__SOX10_HUMAN.H11MO.0.B	taipale_cyt_meth__SOX8_ACAATNNNNNNATTGT_FL	taipale_cyt_meth__SOX10_AACAATNNNNNNATTGTT_FL_meth	taipale_cyt_meth__SOX10_AACAATNNNNNNATTGTT_FL_repr	taipale_cyt_meth__SOX8_ACAATNNNNNNATTGT_FL_meth	homer__CCWTTGTYYB_Sox10	hocomoco__SOX3_MOUSE.H11MO.0.C	homer__CCATTGTTNY_Sox6	hocomoco__SOX3_HUMAN.H11MO.0.B
11.9	152	728	2.64	3	0.104	0.189	0.214	0.0968	1.66	1.56	1.28	2.05
>peak_458::1:36893403-36893815 (412 bp)
# Score	Start	End	hocomoco__SOX9_HUMAN.H11MO.0.B	hocomoco__SOX10_HUMAN.H11MO.0.B	taipale_cyt_meth__SOX8_ACAATNNNNNNATTGT_FL	taipale_cyt_meth__SOX10_AACAATNNNNNNATTGTT_FL_meth	taipale_cyt_meth__SOX10_AACAATNNNNNNATTGTT_FL_repr	taipale_cyt_meth__SOX8_ACAATNNNNNNATTGT_FL_meth	homer__CCWTTGTYYB_Sox10	hocomoco__SOX3_MOUSE.H11MO.0.C	homer__CCATTGTTNY_Sox6	hocomoco__SOX3_HUMAN.H11MO.0.B
6.11	45	180	0.116	0.156	0.00149	0.000247	0.000281	0.0026	1.22	1.26	0.426	1.52
0.317	220	243	1.81e-06	1.73e-05	1.36e-07	2.09e-14	2.45e-13	4.04e-08	0.126	0.0818	0.601	0.114
0.269	275	292	0.297	0.0925	2.08e-12	1.83e-15	1.34e-13	3.42e-13	0.146	0.0243	0.0115	0.0235
0.222	358	368	0	0	0	0	0	0	0.292	0.0508	0.0449	0.0683
>peak_481::1:42069735-42072422 (2687 bp)
# Score	Start	End	hocomoco__SOX9_HUMAN.H11MO.0.B	hocomoco__SOX10_HUMAN.H11MO.0.B	taipale_cyt_meth__SOX8_ACAATNNNNNNATTGT_FL	taipale_cyt_meth__SOX10_AACAATNNNNNNATTGTT_FL_meth	taipale_cyt_meth__SOX10_AACAATNNNNNNATTGTT_FL_repr	taipale_cyt_meth__SOX8_ACAATNNNNNNATTGT_FL_meth	homer__CCWTTGTYYB_Sox10	hocomoco__SOX3_MOUSE.H11MO.0.C	homer__CCATTGTTNY_Sox6	hocomoco__SOX3_HUMAN.H11MO.0.B
1.07	964	978	0	0	0	0	0	0	0.0949	0.0713	0.577	0.195
0.946	2371	2381	0	0	0	0	0	0	0.0529	0.634	0.0415	0.167
0.435	510	527	4.85e-05	3.23e-05	5e-16	0	0	6.38e-15	0.00436	0.257	0.204	0.216
0.281	2509	2518	0	0	0	0	0	0	0.00825	0	0.549	0
0.239	484	494	0	0	0	0	0	0	0.00718	0.0359	0.433	0.0291
0.158	1671	1681	0	0	0	0	0	0	0.005	0.129	0.0311	0.245
0.0622	993	1003	0	0	0	0	0	0	0.145	0.0634	0.0213	0.0975
0.0589	238	248	0	0	0	0	0	0	0.00337	0.16	0.0347	0.131
>peak_541::1:44229929-44230887 (958 bp)
# Score	Start	End	hocomoco__SOX9_HUMAN.H11MO.0.B	hocomoco__SOX10_HUMAN.H11MO.0.B	taipale_cyt_meth__SOX8_ACAATNNNNNNATTGT_FL	taipale_cyt_meth__SOX10_AACAATNNNNNNATTGTT_FL_meth	taipale_cyt_meth__SOX10_AACAATNNNNNNATTGTT_FL_repr	taipale_cyt_meth__SOX8_ACAATNNNNNNATTGT_FL_meth	homer__CCWTTGTYYB_Sox10	hocomoco__SOX3_MOUSE.H11MO.0.C	homer__CCATTGTTNY_Sox6	hocomoco__SOX3_HUMAN.H11MO.0.B
5.61	258	573	0.284	2.02	0.00331	0.00247	0.0011	0.00794	1.73	1.32	0.5	1.55
0.58	842	852	0	0	0	0	0	0	0.126	0.173	0.0625	0.288
0.147	234	244	0	0	0	0	0	0	0.205	0.0818	0.026	0.0806
0.0419	602	622	0.0543	0.455	4.86e-06	2.31e-06	1.8e-06	2.22e-06	0.00526	0.0326	0.00587	0.0078
>peak_569::1:46083539-46084535 (996 bp)
# Score	Start	End	hocomoco__SOX9_HUMAN.H11MO.0.B	hocomoco__SOX10_HUMAN.H11MO.0.B	taipale_cyt_meth__SOX8_ACAATNNNNNNATTGT_FL	taipale_cyt_meth__SOX10_AACAATNNNNNNATTGTT_FL_meth	taipale_cyt_meth__SOX10_AACAATNNNNNNATTGTT_FL_repr	taipale_cyt_meth__SOX8_ACAATNNNNNNATTGT_FL_meth	homer__CCWTTGTYYB_Sox10	hocomoco__SOX3_MOUSE.H11MO.0.C	homer__CCATTGTTNY_Sox6	hocomoco__SOX3_HUMAN.H11MO.0.B
7.19	469	579	0.277	0.674	0.263	0.304	0.41	0.133	0.331	0.207	0.15	0.198
0.546	295	313	0.709	0.079	0.0515	0.00408	0.0101	0.0111	3.53e-05	0.00013	0.00152	0.000132
0.232	376	412	0.611	0.000121	7.69e-08	1.52e-11	2.14e-10	8.82e-08	0.0978	0.0863	0.168	0.092
0.0449	628	637	0	0	0	0	0	0	0.0111	0	0.311	0
>peak_607::1:49962201-49962966 (765 bp)
# Score	Start	End	hocomoco__SOX9_HUMAN.H11MO.0.B	hocomoco__SOX10_HUMAN.H11MO.0.B	taipale_cyt_meth__SOX8_ACAATNNNNNNATTGT_FL	taipale_cyt_meth__SOX10_AACAATNNNNNNATTGTT_FL_meth	taipale_cyt_meth__SOX10_AACAATNNNNNNATTGTT_FL_repr	taipale_cyt_meth__SOX8_ACAATNNNNNNATTGT_FL_meth	homer__CCWTTGTYYB_Sox10	hocomoco__SOX3_MOUSE.H11MO.0.C	homer__CCATTGTTNY_Sox6	hocomoco__SOX3_HUMAN.H11MO.0.B
6.33	300	350	0.64	0.097	0.142	0.0844	0.173	0.045	0.26	0.588	0.0748	0.978
1.11	415	434	0.45	0.179	2.06e-07	9.96e-09	4.01e-08	7.97e-07	0.0413	0.143	0.00609	0.113
0.676	201	211	0	0	0	0	0	0	0.048	0.193	0.0424	0.451
0.266	59	69	0	0	0	0	0	0	0.138	0.0571	0.0843	0.189
0.117	360	370	0	0	0	0	0	0	0.0361	0.168	0.0723	0.0911
0.116	733	743	0	0	0	0	0	0	0.0205	0.315	0.0205	0.0371
>peak_611::1:50097132-50098139 (1007 bp)
# Score	Start	End	hocomoco__SOX9_HUMAN.H11MO.0.B	hocomoco__SOX10_HUMAN.H11MO.0.B	taipale_cyt_meth__SOX8_ACAATNNNNNNATTGT_FL	taipale_cyt_meth__SOX10_AACAATNNNNNNATTGTT_FL_meth	taipale_cyt_meth__SOX10_AACAATNNNNNNATTGTT_FL_repr	taipale_cyt_meth__SOX8_ACAATNNNNNNATTGT_FL_meth	homer__CCWTTGTYYB_Sox10	hocomoco__SOX3_MOUSE.H11MO.0.C	homer__CCATTGTTNY_Sox6	hocomoco__SOX3_HUMAN.H11MO.0.B
3.01	834	851	0.093	1.31	1.47e-07	0	0	6.95e-08	0.0688	0.0124	0.062	0.013
2.7	434	500	0.393	0.269	0.0646	0.11	0.18	0.0124	0.459	0.218	0.162	0.446
2.3	703	736	0.201	0.211	1.09e-05	2.31e-06	2.85e-06	2.94e-05	0.838	0.149	0.184	0.22
1.37	960	969	0	0	0	0	0	0	1.17	0	0.125	0
0.269	992	1002	0	0	0	0	0	0	0.0083	0.171	0.218	0.0805
0.225	259	277	0.192	0.238	0.0504	0.00695	0.0662	0.00359	0.000173	6.57e-05	0.0227	6.19e-05
0.201	124	140	0.216	0.00286	7.88e-06	0	0	2.1e-06	0.0724	0.0657	0.102	0.0685
>peak_661::1:52414400-52415249 (849 bp)
# Score	Start	End	hocomoco__SOX9_HUMAN.H11MO.0.B	hocomoco__SOX10_HUMAN.H11MO.0.B	taipale_cyt_meth__SOX8_ACAATNNNNNNATTGT_FL	taipale_cyt_meth__SOX10_AACAATNNNNNNATTGTT_FL_meth	taipale_cyt_meth__SOX10_AACAATNNNNNNATTGTT_FL_repr	taipale_cyt_meth__SOX8_ACAATNNNNNNATTGT_FL_meth	homer__CCWTTGTYYB_Sox10	hocomoco__SOX3_MOUSE.H11MO.0.C	homer__CCATTGTTNY_Sox6	hocomoco__SOX3_HUMAN.H11MO.0.B
2.51	831	849	0.0865	0.201	0.669	0.023	0.0319	0.157	1.32e-06	1.41e-06	2.94e-05	7.34e-07
2.44	451	461	0	0	0	0	0	0	0.0869	0.585	0.0422	0.46
1.04	305	350	0.0232	0.194	6.11e-09	4.12e-09	8.24e-09	2.96e-09	0.434	0.302	0.238	0.323
0.431	604	614	0	0	0	0	0	0	0.322	0.105	0.0732	0.0807
0.186	368	377	0	0	0	0	0	0	0.326	0	0.1	0
>peak_666::1:52602452-52602774 (322 bp)
# Score	Start	End	hocomoco__SOX9_HUMAN.H11MO.0.B	hocomoco__SOX10_HUMAN.H11MO.0.B	taipale_cyt_meth__SOX8_ACAATNNNNNNATTGT_FL	taipale_cyt_meth__SOX10_AACAATNNNNNNATTGTT_FL_meth	taipale_cyt_meth__SOX10_AACAATNNNNNNATTGTT_FL_repr	taipale_cyt_meth__SOX8_ACAATNNNNNNATTGT_FL_meth	homer__CCWTTGTYYB_Sox10	hocomoco__SOX3_MOUSE.H11MO.0.C	homer__CCATTGTTNY_Sox6	hocomoco__SOX3_HUMAN.H11MO.0.B
3.72	2	180	0.673	0.946	0.00726	0.00102	0.00206	0.00106	1.17	0.466	0.428	0.547
>peak_724::1:57235486-57235854 (368 bp)
# Score	Start	End	hocomoco__SOX9_HUMAN.H11MO.0.B	hocomoco__SOX10_HUMAN.H11MO.0.B	taipale_cyt_meth__SOX8_ACAATNNNNNNATTGT_FL	taipale_cyt_meth__SOX10_AACAATNNNNNNATTGTT_FL_meth	taipale_cyt_meth__SOX10_AACAATNNNNNNATTGTT_FL_repr	taipale_cyt_meth__SOX8_ACAATNNNNNNATTGT_FL_meth	homer__CCWTTGTYYB_Sox10	hocomoco__SOX3_MOUSE.H11MO.0.C	homer__CCATTGTTNY_Sox6	hocomoco__SOX3_HUMAN.H11MO.0.B
4.97	113	185	2.35	1.18	0.0171	0.00221	0.00398	0.00364	0.184	0.198	0.229	0.271
0.669	222	232	0	0	0	0	0	0	0.00441	0.363	0.0175	0.354
0.467	59	76	0.192	0.448	1.07e-05	9.55e-07	2.15e-06	1.53e-07	0.046	0.0171	0.00669	0.0183
0.15	31	41	0	0	0	0	0	0	0.0247	0.236	0.034	0.106
0.023	317	327	0	0	0	0	0	0	0.0027	0.175	0.0111	0.115
>peak_748::1:57943973-57945151 (1178 bp)
# Score	Start	End	hocomoco__SOX9_HUMAN.H11MO.0.B	hocomoco__SOX10_HUMAN.H11MO.0.B	taipale_cyt_meth__SOX8_ACAATNNNNNNATTGT_FL	taipale_cyt_meth__SOX10_AACAATNNNNNNATTGTT_FL_meth	taipale_cyt_meth__SOX10_AACAATNNNNNNATTGTT_FL_repr	taipale_cyt_meth__SOX8_ACAATNNNNNNATTGT_FL_meth	homer__CCWTTGTYYB_Sox10	hocomoco__SOX3_MOUSE.H11MO.0.C	homer__CCATTGTTNY_Sox6	hocomoco__SOX3_HUMAN.H11MO.0.B
7.86	101	117	0.151	1.96	1.12e-10	0	0	2.75e-10	4.98e-06	6.07e-05	5.55e-05	9.83e-05
3.88	562	597	0.199	1.52	0.00165	0.00612	0.00223	0.00232	0.00769	0.111	0.283	0.238
2.58	373	421	0.116	0.172	4.16e-09	2.47e-11	2.88e-10	5.21e-10	0.343	0.426	0.142	0.697
0.211	186	196	0	0	0	0	0	0	0.224	0.0699	0.0517	0.0912
0.138	971	981	0	0	0	0	0	0	0.0375	0.22	0.0395	0.0918
>peak_771::1:58755568-58755918 (350 bp)
# Score	Start	End	hocomoco__SOX9_HUMAN.H11MO.0.B	hocomoco__SOX10_HUMAN.H11MO.0.B	taipale_cyt_meth__SOX8_ACAATNNNNNNATTGT_FL	taipale_cyt_meth__SOX10_AACAATNNNNNNATTGTT_FL_meth	taipale_cyt_meth__SOX10_AACAATNNNNNNATTGTT_FL_repr	taipale_cyt_meth__SOX8_ACAATNNNNNNATTGT_FL_meth	homer__CCWTTGTYYB_Sox10	hocomoco__SOX3_MOUSE.H11MO.0.C	homer__CCATTGTTNY_Sox6	hocomoco__SOX3_HUMAN.H11MO.0.B
4.99	258	275	5.15e-08	0.195	0.306	0.188	0.258	0.169	6.09e-08	1.7e-07	0.000125	7.98e-08
2.33	22	32	0	0	0	0	0	0	0.184	0.366	0.0409	0.534
0.673	138	157	0.222	0.266	0.122	0.0277	0.0433	0.0157	0.00777	0.0237	0.0121	0.0339
0.0431	114	123	0	0	0	0	0	0	0.16	0	0.139	0
>peak_794::1:59526012-59527314 (1302 bp)
# Score	Start	End	hocomoco__SOX9_HUMAN.H11MO.0.B	hocomoco__SOX10_HUMAN.H11MO.0.B	taipale_cyt_meth__SOX8_ACAATNNNNNNATTGT_FL	taipale_cyt_meth__SOX10_AACAATNNNNNNATTGTT_FL_meth	taipale_cyt_meth__SOX10_AACAATNNNNNNATTGTT_FL_repr	taipale_cyt_meth__SOX8_ACAATNNNNNNATTGT_FL_meth	homer__CCWTTGTYYB_Sox10	hocomoco__SOX3_MOUSE.H11MO.0.C	homer__CCATTGTTNY_Sox6	hocomoco__SOX3_HUMAN.H11MO.0.B
3.66	438	448	0	0	0	0	0	0	0.282	0.46	0.127	0.284
3.35	867	885	0.688	0.212	1.11e-07	2.21e-08	1.83e-08	2.11e-07	0.0848	0.078	0.00865	0.135
1.33	1234	1244	0	0	0	0	0	0	0.373	0.232	0.127	0.186
1.27	707	726	0.968	0.0915	0.0226	0.00147	0.0027	0.00275	0.061	0.018	0.00809	0.0177
1.05	57	74	0.523	0.304	1.72e-12	3.2e-13	2.61e-12	9.55e-14	0.0619	0.00504	0.0496	0.00656
0.603	354	364	0	0	0	0	0	0	0.157	0.192	0.103	0.199
0.581	606	616	0	0	0	0	0	0	0.00705	0.332	0.0407	0.302
0.111	838	848	0	0	0	0	0	0	0.27	0.035	0.0177	0.0569
0.0521	981	991	0	0	0	0	0	0	0.0492	0.095	0.0422	0.132
0.0361	380	396	0.227	5.67e-07	8.27e-12	0	0	6.2e-13	0.00213	0.0133	0.194	0.00821
>peak_804::1:59746814-59747545 (731 bp)
# Score	Start	End	hocomoco__SOX9_HUMAN.H11MO.0.B	hocomoco__SOX10_HUMAN.H11MO.0.B	taipale_cyt_meth__SOX8_ACAATNNNNNNATTGT_FL	taipale_cyt_meth__SOX10_AACAATNNNNNNATTGTT_FL_meth	taipale_cyt_meth__SOX10_AACAATNNNNNNATTGTT_FL_repr	taipale_cyt_meth__SOX8_ACAATNNNNNNATTGT_FL_meth	homer__CCWTTGTYYB_Sox10	hocomoco__SOX3_MOUSE.H11MO.0.C	homer__CCATTGTTNY_Sox6	hocomoco__SOX3_HUMAN.H11MO.0.B
0.923	44	61	1.16e-07	0.00759	0.302	0.0946	0.196	0.252	0.000384	6.6e-06	0.00107	7.31e-06
0.865	228	245	0.801	0.133	2.37e-10	3.15e-13	6.77e-13	2.26e-11	0.008	0.000807	0.062	0.00154
0.538	397	433	0.683	0.674	4.59e-06	1.02e-06	2.52e-06	1.79e-06	0.00103	0.000258	0.00372	0.000305
0.068	164	179	6.77e-09	0.516	2.08e-08	0	0	2.7e-07	0.000152	0.00012	0.00161	1.92e-05
>peak_835::1:61191559-61193421 (1862 bp)
# Score	Start	End	hocomoco__SOX9_HUMAN.H11MO.0.B	hocomoco__SOX10_HUMAN.H11MO.0.B	taipale_cyt_meth__SOX8_ACAATNNNNNNATTGT_FL	taipale_cyt_meth__SOX10_AACAATNNNNNNATTGTT_FL_meth	taipale_cyt_meth__SOX10_AACAATNNNNNNATTGTT_FL_repr	taipale_cyt_meth__SOX8_ACAATNNNNNNATTGT_FL_meth	homer__CCWTTGTYYB_Sox10	hocomoco__SOX3_MOUSE.H11MO.0.C	homer__CCATTGTTNY_Sox6	hocomoco__SOX3_HUMAN.H11MO.0.B
6.43	1457	1506	0.534	0.312	0.263	0.24	0.298	0.237	0.00859	0.00704	0.0536	0.0097
1.01	1590	1607	0.108	0.171	2.02e-09	8.73e-11	4.66e-11	1.1e-08	0.135	0.042	0.347	0.0635
0.688	1765	1775	0	0	0	0	0	0	0.00828	0.149	0.541	0.0692
0.546	1675	1691	0.692	0.0889	2.51e-13	0	0	2.21e-12	0.00155	0.00139	0.0539	0.00139
0.4	480	490	0	0	0	0	0	0	0.303	0.0965	0.0527	0.109
0.118	958	968	0	0	0	0	0	0	0.00401	0.0354	0.293	0.0569
0.0181	1149	1164	8.1e-09	0.468	2.69e-15	0	0	9.4e-15	2.76e-06	9.96e-06	0.000626	1.48e-06
0.011	736	748	0	0	0	0	0	0	0.0083	0.0169	0.281	0.0454
>peak_905::1:64109858-64111173 (1315 bp)
# Score	Start	End	hocomoco__SOX9_HUMAN.H11MO.0.B	hocomoco__SOX10_HUMAN.H11MO.0.B	taipale_cyt_meth__SOX8_ACAATNNNNNNATTGT_FL	taipale_cyt_meth__SOX10_AACAATNNNNNNATTGTT_FL_meth	taipale_cyt_meth__SOX10_AACAATNNNNNNATTGTT_FL_repr	taipale_cyt_meth__SOX8_ACAATNNNNNNATTGT_FL_meth	homer__CCWTTGTYYB_Sox10	hocomoco__SOX3_MOUSE.H11MO.0.C	homer__CCATTGTTNY_Sox6	hocomoco__SOX3_HUMAN.H11MO.0.B
5.04	590	600	0	0	0	0	0	0	0.638	0.185	0.178	0.213
4.91	151	170	0.196	0.276	0.00662	0.0283	0.0354	0.00171	0.0562	0.212	0.0276	0.265
3.45	1004	1035	0.104	1.08	0.00093	0.000305	0.000143	0.00072	0.0469	0.0736	1	0.1
1.57	71	81	0	0	0	0	0	0	0.716	0.0829	0.13	0.145
0.365	1286	1298	0	0	0	0	0	0	0.0978	0.155	0.12	0.185
0.177	1116	1125	0	0	0	0	0	0	0.00111	0	0.457	0
>peak_1137::1:70783885-70784384 (499 bp)
# Score	Start	End	hocomoco__SOX9_HUMAN.H11MO.0.B	hocomoco__SOX10_HUMAN.H11MO.0.B	taipale_cyt_meth__SOX8_ACAATNNNNNNATTGT_FL	taipale_cyt_meth__SOX10_AACAATNNNNNNATTGTT_FL_meth	taipale_cyt_meth__SOX10_AACAATNNNNNNATTGTT_FL_repr	taipale_cyt_meth__SOX8_ACAATNNNNNNATTGT_FL_meth	homer__CCWTTGTYYB_Sox10	hocomoco__SOX3_MOUSE.H11MO.0.C	homer__CCATTGTTNY_Sox6	hocomoco__SOX3_HUMAN.H11MO.0.B
1.58	216	232	1.2	0.192	6.57e-12	0	0	7.11e-11	3e-06	2.63e-06	8.96e-05	6.47e-07
0.945	340	357	0.663	0.0888	8.91e-09	8.42e-11	1.18e-09	9.02e-11	0.0667	0.0784	0.0065	0.0509
0.563	301	318	0.123	0.134	8.03e-11	1.73e-12	9.53e-13	8.38e-11	0.0627	0.049	0.242	0.0978
0.151	378	395	0.199	0.0768	4.87e-10	6.71e-14	9.18e-14	9.2e-10	0.0157	0.00205	0.233	0.00234
>peak_1143::1:70869270-70869802 (532 bp)
# Score	Start	End	hocomoco__SOX9_HUMAN.H11MO.0.B	hocomoco__SOX10_HUMAN.H11MO.0.B	taipale_cyt_meth__SOX8_ACAATNNNNNNATTGT_FL	taipale_cyt_meth__SOX10_AACAATNNNNNNATTGTT_FL_meth	taipale_cyt_meth__SOX10_AACAATNNNNNNATTGTT_FL_repr	taipale_cyt_meth__SOX8_ACAATNNNNNNATTGT_FL_meth	homer__CCWTTGTYYB_Sox10	hocomoco__SOX3_MOUSE.H11MO.0.C	homer__CCATTGTTNY_Sox6	hocomoco__SOX3_HUMAN.H11MO.0.B
3.68	225	309	0.144	0.0693	0.374	0.125	0.149	0.289	0.125	0.363	0.0983	0.794
0.235	111	126	0.49	1.21e-09	1.7e-14	0	0	8.88e-15	0.0132	0.0365	0.0302	0.0309
>peak_1166::1:71814624-71816926 (2302 bp)
# Score	Start	End	hocomoco__SOX9_HUMAN.H11MO.0.B	hocomoco__SOX10_HUMAN.H11MO.0.B	taipale_cyt_meth__SOX8_ACAATNNNNNNATTGT_FL	taipale_cyt_meth__SOX10_AACAATNNNNNNATTGTT_FL_meth	taipale_cyt_meth__SOX10_AACAATNNNNNNATTGTT_FL_repr	taipale_cyt_meth__SOX8_ACAATNNNNNNATTGT_FL_meth	homer__CCWTTGTYYB_Sox10	hocomoco__SOX3_MOUSE.H11MO.0.C	homer__CCATTGTTNY_Sox6	hocomoco__SOX3_HUMAN.H11MO.0.B
3.33	1201	1248	1.21	0.37	0.134	0.0228	0.113	0.00437	0.0389	0.105	0.0476	0.0891
2.53	2277	2287	0	0	0	0	0	0	0.187	0.514	0.0248	0.423
1.63	944	961	0.872	0.182	6.31e-07	1.67e-14	4.6e-14	2.53e-07	0.0664	0.0159	0.0275	0.0269
1.47	1557	1567	0	0	0	0	0	0	0.111	0.299	0.0729	0.507
1.25	855	886	0.803	0.25	5.32e-06	7.45e-07	9.56e-07	3.48e-06	0.0732	0.221	0.0215	0.1
0.989	210	251	0.0284	0.768	3.92e-08	1.21e-08	6.53e-08	4.45e-09	0.0799	0.45	0.119	0.258
0.486	374	391	0.0418	0.269	1.18e-08	4.25e-14	1.69e-14	2.99e-08	0.00726	0.0753	0.298	0.0147
0.382	1908	1918	0	0	0	0	0	0	0.0456	0.362	0.0841	0.0725
0.364	2189	2208	0.00976	0.311	0.0128	0.0125	0.0335	0.000883	0.0103	0.0543	0.19	0.033
0.238	602	612	0	0	0	0	0	0	0.0711	0.0544	0.0634	0.273
0.164	47	56	0	0	0	0	0	0	0.0072	0	0.434	0
0.157	725	735	0	0	0	0	0	0	0.00128	0.143	0.0218	0.244
0.142	660	670	0	0	0	0	0	0	0.0883	0.0667	0.0782	0.15
0.131	1597	1614	1.5e-08	0.11	0.0499	0.169	0.145	0.0293	1.41e-05	8.34e-07	0.000251	7.03e-07
0.000105	966	976	0	0	0	0	0	0	0.00496	0.136	0.0342	0.106
>peak_1223::1:72857827-72858359 (532 bp)
# Score	Start	End	hocomoco__SOX9_HUMAN.H11MO.0.B	hocomoco__SOX10_HUMAN.H11MO.0.B	taipale_cyt_meth__SOX8_ACAATNNNNNNATTGT_FL	taipale_cyt_meth__SOX10_AACAATNNNNNNATTGTT_FL_meth	taipale_cyt_meth__SOX10_AACAATNNNNNNATTGTT_FL_repr	taipale_cyt_meth__SOX8_ACAATNNNNNNATTGT_FL_meth	homer__CCWTTGTYYB_Sox10	hocomoco__SOX3_MOUSE.H11MO.0.C	homer__CCATTGTTNY_Sox6	hocomoco__SOX3_HUMAN.H11MO.0.B
2.92	85	101	2.02	0.104	8.32e-11	0	0	2.2e-11	1.46e-08	3.15e-07	4.63e-05	2.61e-07
1.03	283	300	0.194	0.144	3.94e-08	0	0	4.68e-08	0.126	0.0393	0.302	0.0594
0.985	468	529	0.0816	1.18	0.324	0.142	0.191	0.0462	0.0164	0.045	0.0443	0.0149
0.239	128	146	0.0384	0.0991	0.0547	1.19e-11	6.56e-11	0.00143	0.215	0.0548	0.0692	0.0394
0.196	241	260	0.0688	0.139	0.087	0.0105	0.0218	0.0096	0.0564	0.0401	0.0209	0.101
0.0531	442	460	0.0654	0.0874	0.233	0.0181	0.0264	0.0471	1.41e-06	1.79e-06	0.00027	3.31e-06
>peak_1255::1:73404531-73405036 (505 bp)
# Score	Start	End	hocomoco__SOX9_HUMAN.H11MO.0.B	hocomoco__SOX10_HUMAN.H11MO.0.B	taipale_cyt_meth__SOX8_ACAATNNNNNNATTGT_FL	taipale_cyt_meth__SOX10_AACAATNNNNNNATTGTT_FL_meth	taipale_cyt_meth__SOX10_AACAATNNNNNNATTGTT_FL_repr	taipale_cyt_meth__SOX8_ACAATNNNNNNATTGT_FL_meth	homer__CCWTTGTYYB_Sox10	hocomoco__SOX3_MOUSE.H11MO.0.C	homer__CCATTGTTNY_Sox6	hocomoco__SOX3_HUMAN.H11MO.0.B
5.45	352	434	1.08	0.299	0.00017	0.000101	0.000356	0.000136	0.22	0.437	0.207	0.308
0.344	66	93	0.00999	0.000209	8.29e-07	4.26e-11	4.25e-09	6.33e-09	0.0937	0.145	0.341	0.337
>peak_1333::1:76662033-76662851 (818 bp)
# Score	Start	End	hocomoco__SOX9_HUMAN.H11MO.0.B	hocomoco__SOX10_HUMAN.H11MO.0.B	taipale_cyt_meth__SOX8_ACAATNNNNNNATTGT_FL	taipale_cyt_meth__SOX10_AACAATNNNNNNATTGTT_FL_meth	taipale_cyt_meth__SOX10_AACAATNNNNNNATTGTT_FL_repr	taipale_cyt_meth__SOX8_ACAATNNNNNNATTGT_FL_meth	homer__CCWTTGTYYB_Sox10	hocomoco__SOX3_MOUSE.H11MO.0.C	homer__CCATTGTTNY_Sox6	hocomoco__SOX3_HUMAN.H11MO.0.B
2.11	260	276	0.269	9.4e-09	3.24e-14	0	0	1.02e-14	0.322	0.163	0.0555	0.234
1.06	464	474	0	0	0	0	0	0	0.147	0.285	0.0888	0.325
0.665	509	526	0.427	0.312	1.16e-05	3.45e-06	2.9e-06	2.09e-05	0.0103	0.00489	0.0433	0.0175
0.282	314	332	0.547	0.0671	0.0594	0.000542	0.00209	0.00707	7.94e-05	0.00182	0.00196	0.00129
0.182	122	140	0.00588	0.0535	1.37e-07	2.36e-08	2.72e-08	3.41e-07	0.149	0.0165	0.311	0.0328
>peak_1355::1:78213357-78214354 (997 bp)
# Score	Start	End	hocomoco__SOX9_HUMAN.H11MO.0.B	hocomoco__SOX10_HUMAN.H11MO.0.B	taipale_cyt_meth__SOX8_ACAATNNNNNNATTGT_FL	taipale_cyt_meth__SOX10_AACAATNNNNNNATTGTT_FL_meth	taipale_cyt_meth__SOX10_AACAATNNNNNNATTGTT_FL_repr	taipale_cyt_meth__SOX8_ACAATNNNNNNATTGT_FL_meth	homer__CCWTTGTYYB_Sox10	hocomoco__SOX3_MOUSE.H11MO.0.C	homer__CCATTGTTNY_Sox6	hocomoco__SOX3_HUMAN.H11MO.0.B
2.9	302	321	0.161	0.618	0.0569	0.143	0.1	0.0115	0.04	0.00613	0.0116	0.00685
0.0363	258	267	0	0	0	0	0	0	0.00452	0	0.312	0
0.017	950	967	0.248	0.131	3.2e-12	1.25e-14	8.83e-13	3.56e-14	0.00451	0.0012	0.0597	0.00169
>peak_1389::1:79585448-79589001 (3553 bp)
# Score	Start	End	hocomoco__SOX9_HUMAN.H11MO.0.B	hocomoco__SOX10_HUMAN.H11MO.0.B	taipale_cyt_meth__SOX8_ACAATNNNNNNATTGT_FL	taipale_cyt_meth__SOX10_AACAATNNNNNNATTGTT_FL_meth	taipale_cyt_meth__SOX10_AACAATNNNNNNATTGTT_FL_repr	taipale_cyt_meth__SOX8_ACAATNNNNNNATTGT_FL_meth	homer__CCWTTGTYYB_Sox10	hocomoco__SOX3_MOUSE.H11MO.0.C	homer__CCATTGTTNY_Sox6	hocomoco__SOX3_HUMAN.H11MO.0.B
2.58	3092	3120	0.000185	2.84e-05	7.86e-09	1.83e-10	5.13e-09	2.16e-09	0.692	0.278	0.235	0.545
2.45	2204	2214	0	0	0	0	0	0	0.00257	0.516	0.0146	0.728
1.3	1285	1295	0	0	0	0	0	0	0.0348	0.378	0.04	0.532
1.27	3304	3314	0	0	0	0	0	0	1.05	0.0285	0.0709	0.049
1.06	302	324	7.97e-05	1.07e-05	8.17e-11	4.31e-12	1.48e-10	1.9e-11	0.0131	0.643	0.0702	0.585
0.831	2778	2794	0.0942	0.634	3.05e-12	0	0	1.19e-10	0.00964	0.0243	0.0981	0.0447
0.673	2596	2606	0	0	0	0	0	0	0.000425	0.382	0.223	0.114
0.641	3234	3251	0.167	0.301	6.52e-12	9.88e-14	1.51e-13	2.81e-11	0.113	0.036	0.104	0.0273
0.505	837	846	0	0	0	0	0	0	0.00767	0	0.771	0
0.362	573	589	0.368	0.301	3.83e-08	0	0	4.93e-08	6.96e-06	1.8e-05	0.000574	1.41e-06
0.292	2134	2144	0	0	0	0	0	0	0.137	0.114	0.0525	0.181
0.282	631	647	0.206	0.0271	5.69e-09	0	0	9.53e-09	0.000477	0.00261	0.379	0.00135
0.175	265	284	0.0363	0.0663	0.189	0.0571	0.12	0.0314	0.0424	0.00129	0.00656	0.00164
0.0608	2667	2677	0	0	0	0	0	0	0.00619	0.137	0.0201	0.17
0.0277	165	182	0.227	0.184	2.29e-10	5.97e-11	1.66e-10	1.4e-10	0.0154	0.00274	0.0218	0.00323
0.0173	393	402	0	0	0	0	0	0	0.00514	0	0.292	0
>peak_1446::1:81046179-81047758 (1579 bp)
# Score	Start	End	hocomoco__SOX9_HUMAN.H11MO.0.B	hocomoco__SOX10_HUMAN.H11MO.0.B	taipale_cyt_meth__SOX8_ACAATNNNNNNATTGT_FL	taipale_cyt_meth__SOX10_AACAATNNNNNNATTGTT_FL_meth	taipale_cyt_meth__SOX10_AACAATNNNNNNATTGTT_FL_repr	taipale_cyt_meth__SOX8_ACAATNNNNNNATTGT_FL_meth	homer__CCWTTGTYYB_Sox10	hocomoco__SOX3_MOUSE.H11MO.0.C	homer__CCATTGTTNY_Sox6	hocomoco__SOX3_HUMAN.H11MO.0.B
6.68	760	807	0.712	0.32	0.12	0.0618	0.0728	0.0612	0.248	0.0921	0.0746	0.047
5.34	1024	1057	0.22	1.82	8.73e-05	1.56e-05	5.48e-05	2.72e-05	0.424	0.00109	0.393	0.00121
1.4	1333	1366	0.138	0.0809	2.19e-06	1.39e-08	6.48e-08	3.01e-06	0.221	0.255	0.534	0.369
1.37	42	52	0	0	0	0	0	0	0.00592	0.426	0.0568	0.521
1.13	629	649	0.0815	0.983	2.78e-05	1.21e-07	1.06e-06	6.14e-06	0.00394	0.0012	0.118	0.000722
0.152	530	545	2.63e-06	8.18e-07	1.07e-11	0	0	1.37e-11	0.0145	0.164	0.0449	0.278
0.0983	1268	1277	0	0	0	0	0	0	0.303	0	0.0563	0
0.0879	502	512	0	0	0	0	0	0	0.0138	0.0717	0.225	0.0446
0.068	160	169	0	0	0	0	0	0	0.000176	0	0.349	0
0.0222	1305	1315	0	0	0	0	0	0	0.19	0.0416	0.0328	0.0369
>peak_1451::1:81097176-81097836 (660 bp)
# Score	Start	End	hocomoco__SOX9_HUMAN.H11MO.0.B	hocomoco__SOX10_HUMAN.H11MO.0.B	taipale_cyt_meth__SOX8_ACAATNNNNNNATTGT_FL	taipale_cyt_meth__SOX10_AACAATNNNNNNATTGTT_FL_meth	taipale_cyt_meth__SOX10_AACAATNNNNNNATTGTT_FL_repr	taipale_cyt_meth__SOX8_ACAATNNNNNNATTGT_FL_meth	homer__CCWTTGTYYB_Sox10	hocomoco__SOX3_MOUSE.H11MO.0.C	homer__CCATTGTTNY_Sox6	hocomoco__SOX3_HUMAN.H11MO.0.B
11	307	472	1.59	0.831	0.278	0.0369	0.0388	0.102	0.0463	0.745	0.417	0.616
0.703	201	222	0.196	0.436	0.000205	0.000209	9.06e-05	4.92e-05	0.0161	0.135	0.0348	0.0407
0.0396	39	49	0	0	0	0	0	0	0.0319	0.0623	0.147	0.0683
>peak_1459::1:81195669-81196635 (966 bp)
# Score	Start	End	hocomoco__SOX9_HUMAN.H11MO.0.B	hocomoco__SOX10_HUMAN.H11MO.0.B	taipale_cyt_meth__SOX8_ACAATNNNNNNATTGT_FL	taipale_cyt_meth__SOX10_AACAATNNNNNNATTGTT_FL_meth	taipale_cyt_meth__SOX10_AACAATNNNNNNATTGTT_FL_repr	taipale_cyt_meth__SOX8_ACAATNNNNNNATTGT_FL_meth	homer__CCWTTGTYYB_Sox10	hocomoco__SOX3_MOUSE.H11MO.0.C	homer__CCATTGTTNY_Sox6	hocomoco__SOX3_HUMAN.H11MO.0.B
3.41	808	884	1.1	0.392	0.00308	0.00158	0.0035	0.00364	0.201	0.747	0.35	0.263
2.96	33	52	0.0063	0.106	0.359	0.134	0.153	0.0846	0.0255	0.0941	0.0331	0.0701
2.07	428	467	0.0095	0.26	4.29e-08	2.08e-08	1.34e-08	4.06e-08	0.439	0.573	0.384	0.176
0.827	267	291	0.00351	0.000853	2.97e-05	6.81e-06	3.49e-05	1.18e-05	0.0197	0.4	0.597	0.209
0.673	223	240	0.195	0.135	1.37e-14	5.55e-16	1.67e-14	2.22e-16	0.123	0.075	0.0953	0.116
0.191	673	683	0	0	0	0	0	0	0.0434	0.106	0.0136	0.272
>peak_1484::1:81949917-81951370 (1453 bp)
# Score	Start	End	hocomoco__SOX9_HUMAN.H11MO.0.B	hocomoco__SOX10_HUMAN.H11MO.0.B	taipale_cyt_meth__SOX8_ACAATNNNNNNATTGT_FL	taipale_cyt_meth__SOX10_AACAATNNNNNNATTGTT_FL_meth	taipale_cyt_meth__SOX10_AACAATNNNNNNATTGTT_FL_repr	taipale_cyt_meth__SOX8_ACAATNNNNNNATTGT_FL_meth	homer__CCWTTGTYYB_Sox10	hocomoco__SOX3_MOUSE.H11MO.0.C	homer__CCATTGTTNY_Sox6	hocomoco__SOX3_HUMAN.H11MO.0.B
8.63	669	913	5.73	1.07	0.00969	0.00467	0.00488	0.00111	0.0446	0.233	0.199	0.368
0.648	1136	1146	0	0	0	0	0	0	0.0388	0.496	0.105	0.0912
0.531	952	972	0.00839	0.000142	1.22e-08	8.49e-12	1.2e-09	9.98e-10	0.0268	0.214	0.38	0.205
0.266	1352	1362	0	0	0	0	0	0	0.0101	0.0644	0.365	0.0614
0.263	1198	1208	0	0	0	0	0	0	0.307	0.0294	0.127	0.0242
0.185	23	33	0	0	0	0	0	0	0.000697	0.237	0.0131	0.181
0.0018	221	231	0	0	0	0	0	0	0.0441	0.127	0.00639	0.104
>peak_1508::1:82492471-82493861 (1390 bp)
# Score	Start	End	hocomoco__SOX9_HUMAN.H11MO.0.B	hocomoco__SOX10_HUMAN.H11MO.0.B	taipale_cyt_meth__SOX8_ACAATNNNNNNATTGT_FL	taipale_cyt_meth__SOX10_AACAATNNNNNNATTGTT_FL_meth	taipale_cyt_meth__SOX10_AACAATNNNNNNATTGTT_FL_repr	taipale_cyt_meth__SOX8_ACAATNNNNNNATTGT_FL_meth	homer__CCWTTGTYYB_Sox10	hocomoco__SOX3_MOUSE.H11MO.0.C	homer__CCATTGTTNY_Sox6	hocomoco__SOX3_HUMAN.H11MO.0.B
6.49	177	196	0.231	1.15	0.0254	0.0302	0.0332	0.0053	0.00828	0.00159	0.00657	0.00145
2.81	861	871	0	0	0	0	0	0	0.397	0.201	0.106	0.424
2.48	1259	1276	0.138	0.31	2.53e-11	2.92e-13	2.25e-12	5.57e-13	0.525	0.0376	0.0626	0.0494
2.22	587	684	1.13	0.0577	0.000797	3.77e-05	8.13e-05	0.000643	0.736	0.551	0.132	0.232
1.61	1062	1094	1.13	0.0325	0.000141	4.35e-06	9.27e-05	2.34e-05	0.0239	0.182	0.326	0.0721
0.378	924	934	0	0	0	0	0	0	0.175	0.165	0.0316	0.167
0.36	413	423	0	0	0	0	0	0	0.128	0.0864	0.169	0.139
0.242	806	816	0	0	0	0	0	0	0.00475	0.142	0.174	0.136
0.188	304	320	0.428	0.149	1.05e-10	0	0	7.78e-10	1.12e-05	2.39e-05	5.03e-05	1.96e-05
0.188	1232	1242	0	0	0	0	0	0	0.00607	0.0894	0.0401	0.303
>peak_1516::1:82643513-82644091 (578 bp)
# Score	Start	End	hocomoco__SOX9_HUMAN.H11MO.0.B	hocomoco__SOX10_HUMAN.H11MO.0.B	taipale_cyt_meth__SOX8_ACAATNNNNNNATTGT_FL	taipale_cyt_meth__SOX10_AACAATNNNNNNATTGTT_FL_meth	taipale_cyt_meth__SOX10_AACAATNNNNNNATTGTT_FL_repr	taipale_cyt_meth__SOX8_ACAATNNNNNNATTGT_FL_meth	homer__CCWTTGTYYB_Sox10	hocomoco__SOX3_MOUSE.H11MO.0.C	homer__CCATTGTTNY_Sox6	hocomoco__SOX3_HUMAN.H11MO.0.B
5.19	274	296	0.123	1.37	9.51e-08	1.03e-07	4.19e-08	7.52e-07	0.0889	0.0448	0.039	0.0412
3.04	60	79	0.0336	0.0073	0.208	0.0113	0.0204	0.0752	0.169	0.255	0.0549	0.231
0.656	354	364	0	0	0	0	0	0	0.189	0.143	0.108	0.238
0.138	217	227	0	0	0	0	0	0	0.00705	0.163	0.0588	0.159
>peak_1559::1:83306492-83310688 (4196 bp)
# Score	Start	End	hocomoco__SOX9_HUMAN.H11MO.0.B	hocomoco__SOX10_HUMAN.H11MO.0.B	taipale_cyt_meth__SOX8_ACAATNNNNNNATTGT_FL	taipale_cyt_meth__SOX10_AACAATNNNNNNATTGTT_FL_meth	taipale_cyt_meth__SOX10_AACAATNNNNNNATTGTT_FL_repr	taipale_cyt_meth__SOX8_ACAATNNNNNNATTGT_FL_meth	homer__CCWTTGTYYB_Sox10	hocomoco__SOX3_MOUSE.H11MO.0.C	homer__CCATTGTTNY_Sox6	hocomoco__SOX3_HUMAN.H11MO.0.B
7.37	2334	2350	0.135	2.07	1.56e-12	0	0	3.47e-11	8.36e-10	4.02e-09	1.09e-07	3.74e-09
2.78	3020	3037	2.64e-08	0.0341	0.475	0.108	0.294	0.215	2.33e-06	5.77e-07	0.000122	4.22e-07
2.45	3436	3455	0.327	0.396	0.00678	0.00211	0.00756	0.00048	0.028	0.142	0.024	0.161
2.02	3237	3276	0.0474	0.0251	1.26	0.0229	0.0358	0.122	0.155	0.0773	0.198	0.096
1.07	3558	3575	0.0276	0.291	7.77e-15	0	2.22e-16	2.66e-15	0.27	0.1	0.0964	0.0954
0.915	1278	1288	0	0	0	0	0	0	0.0203	0.71	0.0183	0.174
0.44	3854	3870	0.489	0.241	1.53e-12	0	0	3.13e-12	3.47e-06	1.83e-07	0.000133	8.24e-08
0.331	9	19	0	0	0	0	0	0	0.0179	0.305	0.0436	0.162
0.325	2769	2779	0	0	0	0	0	0	0.0316	0.378	0.085	0.0431
0.304	3319	3329	0	0	0	0	0	0	0.184	0.0601	0.2	0.0526
0.254	1941	1951	0	0	0	0	0	0	0.168	0.0943	0.0374	0.162
0.162	3697	3707	0	0	0	0	0	0	0.0142	0.169	0.0822	0.136
0.149	1772	1782	0	0	0	0	0	0	0.0134	0.0617	0.303	0.0344
0.143	1165	1180	2.53e-05	0.593	4.19e-14	0	0	1.47e-13	9.69e-07	2.61e-07	0.000489	6.31e-07
0.14	2537	2547	0	0	0	0	0	0	0.0855	0.106	0.0522	0.138
0.00309	2435	2451	0.304	0.124	5.15e-15	0	0	4.02e-15	0.00023	0.000237	0.00274	0.000438
>peak_1606::1:84686790-84687448 (658 bp)
# Score	Start	End	hocomoco__SOX9_HUMAN.H11MO.0.B	hocomoco__SOX10_HUMAN.H11MO.0.B	taipale_cyt_meth__SOX8_ACAATNNNNNNATTGT_FL	taipale_cyt_meth__SOX10_AACAATNNNNNNATTGTT_FL_meth	taipale_cyt_meth__SOX10_AACAATNNNNNNATTGTT_FL_repr	taipale_cyt_meth__SOX8_ACAATNNNNNNATTGT_FL_meth	homer__CCWTTGTYYB_Sox10	hocomoco__SOX3_MOUSE.H11MO.0.C	homer__CCATTGTTNY_Sox6	hocomoco__SOX3_HUMAN.H11MO.0.B
2.44	616	626	0	0	0	0	0	0	0.611	0.2	0.0878	0.24
2.22	59	69	0	0	0	0	0	0	0.235	0.318	0.0211	0.541
1.81	243	259	0.878	3.91e-06	1.56e-13	0	0	1e-12	0.0679	0.0664	0.0313	0.166
0.459	105	122	0.00489	0.198	4.87e-06	3.87e-08	2.34e-07	5.25e-07	0.426	0.00834	0.0705	0.0118
0.106	432	442	0	0	0	0	0	0	0.00278	0.23	0.011	0.129
>peak_1638::1:85302348-85305350 (3002 bp)
# Score	Start	End	hocomoco__SOX9_HUMAN.H11MO.0.B	hocomoco__SOX10_HUMAN.H11MO.0.B	taipale_cyt_meth__SOX8_ACAATNNNNNNATTGT_FL	taipale_cyt_meth__SOX10_AACAATNNNNNNATTGTT_FL_meth	taipale_cyt_meth__SOX10_AACAATNNNNNNATTGTT_FL_repr	taipale_cyt_meth__SOX8_ACAATNNNNNNATTGT_FL_meth	homer__CCWTTGTYYB_Sox10	hocomoco__SOX3_MOUSE.H11MO.0.C	homer__CCATTGTTNY_Sox6	hocomoco__SOX3_HUMAN.H11MO.0.B
7.05	2859	2989	0.526	0.911	2.82e-05	1.05e-05	7.27e-06	2.64e-05	0.722	0.729	0.663	0.624
3.32	1931	1941	0	0	0	0	0	0	0.465	0.22	0.206	0.246
3.06	767	777	0	0	0	0	0	0	0.503	0.218	0.16	0.256
2.21	1674	1691	0.0145	0.183	2.56e-06	4.21e-08	1.12e-07	2.92e-08	0.59	0.0403	0.232	0.0619
1.42	2313	2350	0.0295	0.633	0.000237	6.77e-05	4.94e-05	0.00137	0.0378	0.578	0.111	0.338
0.955	1018	1027	0	0	0	0	0	0	0.00318	0	1.23	0
0.694	2425	2437	0	0	0	0	0	0	0.0332	0.297	0.093	0.322
0.524	2065	2082	0.00958	0.76	5.14e-06	9.91e-08	1.1e-07	9.98e-07	0.041	0.0135	0.0389	0.00975
0.198	72	88	0.461	0.131	4.52e-15	0	0	3.37e-14	2.41e-05	5e-07	0.000121	1.1e-06
0.147	2194	2204	0	0	0	0	0	0	0.0285	0.318	0.0156	0.0524
0.102	1191	1206	8.99e-12	2.59e-08	0	0	0	2.78e-17	0.00421	0.197	0.04	0.226
0.0377	865	875	0	0	0	0	0	0	0.0584	0.0926	0.0403	0.115
>peak_1646::1:85316088-85318114 (2026 bp)
# Score	Start	End	hocomoco__SOX9_HUMAN.H11MO.0.B	hocomoco__SOX10_HUMAN.H11MO.0.B	taipale_cyt_meth__SOX8_ACAATNNNNNNATTGT_FL	taipale_cyt_meth__SOX10_AACAATNNNNNNATTGTT_FL_meth	taipale_cyt_meth__SOX10_AACAATNNNNNNATTGTT_FL_repr	taipale_cyt_meth__SOX8_ACAATNNNNNNATTGT_FL_meth	homer__CCWTTGTYYB_Sox10	hocomoco__SOX3_MOUSE.H11MO.0.C	homer__CCATTGTTNY_Sox6	hocomoco__SOX3_HUMAN.H11MO.0.B
6.62	641	773	0.978	0.401	0.00551	0.00629	0.0109	0.00047	0.815	1.11	0.615	1.12
1.32	1902	1912	0	0	0	0	0	0	0.00526	0.684	0.0301	0.321
0.461	1802	1829	2.92e-05	7.83e-06	6.79e-11	8e-13	5.33e-12	1.05e-10	0.16	0.0383	0.859	0.0722
0.412	267	297	0.0713	0.429	1.56e-07	8.61e-08	2.73e-07	5.46e-06	0.0201	0.301	0.0331	0.232
0.318	593	610	0.0074	0.695	9.43e-07	1.06e-06	2.14e-06	2.95e-06	0.0394	0.00143	0.0112	0.00188
0.257	423	439	0.465	0.148	4.23e-09	0	0	4.69e-08	0.000318	0.000952	0.01	0.000546
0.215	1320	1335	2.75e-09	0.661	0	0	0	0	2.12e-05	0.000225	0.0024	9.87e-05
0.117	995	1004	0	0	0	0	0	0	0.00294	0	0.394	0
0.0581	1357	1367	0	0	0	0	0	0	0.00237	0.1	0.018	0.214
>peak_1780::1:93561329-93561772 (443 bp)
# Score	Start	End	hocomoco__SOX9_HUMAN.H11MO.0.B	hocomoco__SOX10_HUMAN.H11MO.0.B	taipale_cyt_meth__SOX8_ACAATNNNNNNATTGT_FL	taipale_cyt_meth__SOX10_AACAATNNNNNNATTGTT_FL_meth	taipale_cyt_meth__SOX10_AACAATNNNNNNATTGTT_FL_repr	taipale_cyt_meth__SOX8_ACAATNNNNNNATTGT_FL_meth	homer__CCWTTGTYYB_Sox10	hocomoco__SOX3_MOUSE.H11MO.0.C	homer__CCATTGTTNY_Sox6	hocomoco__SOX3_HUMAN.H11MO.0.B
10.8	77	295	1.61	4.54	0.249	0.0157	0.03	0.129	0.242	0.738	0.132	0.584
0.189	315	324	0	0	0	0	0	0	0.00339	0	0.466	0
>peak_1805::1:95318310-95319196 (886 bp)
# Score	Start	End	hocomoco__SOX9_HUMAN.H11MO.0.B	hocomoco__SOX10_HUMAN.H11MO.0.B	taipale_cyt_meth__SOX8_ACAATNNNNNNATTGT_FL	taipale_cyt_meth__SOX10_AACAATNNNNNNATTGTT_FL_meth	taipale_cyt_meth__SOX10_AACAATNNNNNNATTGTT_FL_repr	taipale_cyt_meth__SOX8_ACAATNNNNNNATTGT_FL_meth	homer__CCWTTGTYYB_Sox10	hocomoco__SOX3_MOUSE.H11MO.0.C	homer__CCATTGTTNY_Sox6	hocomoco__SOX3_HUMAN.H11MO.0.B
3.32	459	469	0	0	0	0	0	0	0.0858	0.728	0.0155	0.445
2.48	722	740	0.0705	0.369	0.17	0.104	0.229	0.121	8.92e-05	1.47e-06	0.000515	9.3e-07
2.29	312	329	0.425	0.872	2.19e-09	2.77e-10	5.61e-11	1.11e-08	0.0079	0.000172	0.00279	0.000223
0.359	383	393	0	0	0	0	0	0	0.00579	0.165	0.0228	0.367
0.158	223	233	0	0	0	0	0	0	0.0692	0.0601	0.0164	0.264
0.0639	281	291	0	0	0	0	0	0	0.186	0.0777	0.014	0.055
0.0633	167	177	0	0	0	0	0	0	0.0488	0.0253	0.237	0.028
>peak_1807::1:95375897-95376453 (556 bp)
# Score	Start	End	hocomoco__SOX9_HUMAN.H11MO.0.B	hocomoco__SOX10_HUMAN.H11MO.0.B	taipale_cyt_meth__SOX8_ACAATNNNNNNATTGT_FL	taipale_cyt_meth__SOX10_AACAATNNNNNNATTGTT_FL_meth	taipale_cyt_meth__SOX10_AACAATNNNNNNATTGTT_FL_repr	taipale_cyt_meth__SOX8_ACAATNNNNNNATTGT_FL_meth	homer__CCWTTGTYYB_Sox10	hocomoco__SOX3_MOUSE.H11MO.0.C	homer__CCATTGTTNY_Sox6	hocomoco__SOX3_HUMAN.H11MO.0.B
2.64	89	111	1.6e-05	2.98e-05	9.71e-11	1.39e-11	1.73e-10	2.54e-11	0.774	0.315	0.2	0.489
2.39	310	339	0.0584	1.41	0.015	0.0258	0.0492	0.00175	0.00629	0.355	0.0117	0.288
>peak_1823::1:95743496-95745326 (1830 bp)
# Score	Start	End	hocomoco__SOX9_HUMAN.H11MO.0.B	hocomoco__SOX10_HUMAN.H11MO.0.B	taipale_cyt_meth__SOX8_ACAATNNNNNNATTGT_FL	taipale_cyt_meth__SOX10_AACAATNNNNNNATTGTT_FL_meth	taipale_cyt_meth__SOX10_AACAATNNNNNNATTGTT_FL_repr	taipale_cyt_meth__SOX8_ACAATNNNNNNATTGT_FL_meth	homer__CCWTTGTYYB_Sox10	hocomoco__SOX3_MOUSE.H11MO.0.C	homer__CCATTGTTNY_Sox6	hocomoco__SOX3_HUMAN.H11MO.0.B
4.85	760	864	0.164	0.658	0.201	0.303	0.357	0.132	0.147	0.0532	0.648	0.0245
1.11	1301	1311	0	0	0	0	0	0	0.319	0.194	0.0746	0.27
0.654	1635	1645	0	0	0	0	0	0	0.00812	0.217	0.28	0.187
0.456	907	917	0	0	0	0	0	0	0.0788	0.283	0.0542	0.175
0.355	1494	1504	0	0	0	0	0	0	0.0358	0.347	0.0964	0.0675
0.322	1694	1704	0	0	0	0	0	0	0.0093	0.0698	0.375	0.0823
0.232	198	208	0	0	0	0	0	0	0.0371	0.142	0.0298	0.249
0.105	123	132	0	0	0	0	0	0	0.169	0	0.181	0
0.0842	940	957	7.45e-10	0.00294	0.259	0.0323	0.0929	0.0988	1.35e-05	6.62e-06	0.00101	3.44e-06
0.0159	554	569	0.449	1.17e-07	2.29e-10	0	0	6.33e-11	0.000119	0.00189	0.00725	0.00194
>peak_1886::1:96969048-96970619 (1571 bp)
# Score	Start	End	hocomoco__SOX9_HUMAN.H11MO.0.B	hocomoco__SOX10_HUMAN.H11MO.0.B	taipale_cyt_meth__SOX8_ACAATNNNNNNATTGT_FL	taipale_cyt_meth__SOX10_AACAATNNNNNNATTGTT_FL_meth	taipale_cyt_meth__SOX10_AACAATNNNNNNATTGTT_FL_repr	taipale_cyt_meth__SOX8_ACAATNNNNNNATTGT_FL_meth	homer__CCWTTGTYYB_Sox10	hocomoco__SOX3_MOUSE.H11MO.0.C	homer__CCATTGTTNY_Sox6	hocomoco__SOX3_HUMAN.H11MO.0.B
4.33	727	801	0.311	1.26	7.23e-05	3.45e-05	1.76e-05	6.99e-05	0.433	0.329	0.185	0.658
2.45	579	589	0	0	0	0	0	0	0.00372	0.758	0.0152	0.488
0.812	887	897	0	0	0	0	0	0	0.245	0.171	0.0294	0.316
0.413	347	357	0	0	0	0	0	0	0.00354	0.035	0.627	0.011
0.214	452	462	0	0	0	0	0	0	0.136	0.0907	0.0734	0.131
0.129	16	25	0	0	0	0	0	0	0.365	0	0.0319	0
0.105	1381	1391	0	0	0	0	0	0	0.0536	0.0948	0.0696	0.139
0.0184	632	641	0	0	0	0	0	0	0.00559	0	0.293	0
>peak_1888::1:96995562-96998621 (3059 bp)
# Score	Start	End	hocomoco__SOX9_HUMAN.H11MO.0.B	hocomoco__SOX10_HUMAN.H11MO.0.B	taipale_cyt_meth__SOX8_ACAATNNNNNNATTGT_FL	taipale_cyt_meth__SOX10_AACAATNNNNNNATTGTT_FL_meth	taipale_cyt_meth__SOX10_AACAATNNNNNNATTGTT_FL_repr	taipale_cyt_meth__SOX8_ACAATNNNNNNATTGT_FL_meth	homer__CCWTTGTYYB_Sox10	hocomoco__SOX3_MOUSE.H11MO.0.C	homer__CCATTGTTNY_Sox6	hocomoco__SOX3_HUMAN.H11MO.0.B
5.21	2546	2556	0	0	0	0	0	0	0.111	0.737	0.0414	0.399
3.31	1780	1855	0.0699	0.602	0.845	0.0856	0.247	0.192	0.165	0.298	0.103	0.331
2.2	687	722	0.201	1.19	0.000411	5.12e-05	0.000269	0.000268	0.0381	0.185	0.12	0.172
2.17	2295	2312	1.12	0.229	8.59e-08	7.37e-14	1.51e-14	4.6e-07	0.0112	0.0119	0.0156	0.0141
2.08	1568	1578	0	0	0	0	0	0	0.375	0.266	0.319	0.0934
2	388	436	0.508	0.573	0.000216	3.5e-05	4.85e-05	0.000112	0.22	0.127	0.217	0.269
1.29	1631	1641	0	0	0	0	0	0	0.477	0.192	0.102	0.159
1.13	3026	3036	0	0	0	0	0	0	0.0432	0.419	0.0385	0.416
1.12	2440	2450	0	0	0	0	0	0	0.107	0.221	0.12	0.426
1.09	1916	1933	1.53e-09	0.067	0.114	0.0385	0.182	0.446	0.0206	0.00609	0.0248	0.0097
1.05	942	952	0	0	0	0	0	0	0.64	0.011	0.279	0.0166
0.748	2003	2028	0.195	0.0865	8.11e-07	1.88e-07	1.9e-07	4.38e-07	0.158	0.0518	0.351	0.0622
0.676	1341	1357	0.424	0.412	4.96e-12	0	0	1.03e-11	2.72e-05	0.000807	0.000491	0.000371
0.382	2695	2705	0	0	0	0	0	0	0.0289	0.0688	0.421	0.0624
0.348	273	290	0.0166	0.63	7.68e-12	1.94e-13	1.38e-13	5.17e-11	0.0684	0.00127	0.0228	0.0009
0.319	169	179	0	0	0	0	0	0	0.00615	0.0928	0.442	0.0148
0.314	2785	2795	0	0	0	0	0	0	0.0113	0.0691	0.319	0.119
0.14	2369	2386	0.0199	0.239	4.17e-09	8.81e-13	1.77e-12	1.04e-10	0.00238	0.151	0.0202	0.0851
0.133	2873	2883	0	0	0	0	0	0	0.204	0.0166	0.141	0.0254
0.0193	40	57	0.0017	0.253	2.11e-10	4.2e-13	1.8e-12	3.79e-11	0.129	0.00775	0.0477	0.00854
>peak_1892::1:97007091-97008284 (1193 bp)
# Score	Start	End	hocomoco__SOX9_HUMAN.H11MO.0.B	hocomoco__SOX10_HUMAN.H11MO.0.B	taipale_cyt_meth__SOX8_ACAATNNNNNNATTGT_FL	taipale_cyt_meth__SOX10_AACAATNNNNNNATTGTT_FL_meth	taipale_cyt_meth__SOX10_AACAATNNNNNNATTGTT_FL_repr	taipale_cyt_meth__SOX8_ACAATNNNNNNATTGT_FL_meth	homer__CCWTTGTYYB_Sox10	hocomoco__SOX3_MOUSE.H11MO.0.C	homer__CCATTGTTNY_Sox6	hocomoco__SOX3_HUMAN.H11MO.0.B
3.63	806	823	1.45	0.0424	9.26e-12	2.07e-13	6.8e-13	9.72e-12	0.0296	0.0715	0.00401	0.0766
2.02	1048	1058	0	0	0	0	0	0	0.402	0.354	0.109	0.187
1.46	897	907	0	0	0	0	0	0	0.352	0.191	0.1	0.308
0.334	126	136	0	0	0	0	0	0	0.0067	0.0655	0.501	0.0106
>peak_1917::1:98037302-98037534 (232 bp)
# Score	Start	End	hocomoco__SOX9_HUMAN.H11MO.0.B	hocomoco__SOX10_HUMAN.H11MO.0.B	taipale_cyt_meth__SOX8_ACAATNNNNNNATTGT_FL	taipale_cyt_meth__SOX10_AACAATNNNNNNATTGTT_FL_meth	taipale_cyt_meth__SOX10_AACAATNNNNNNATTGTT_FL_repr	taipale_cyt_meth__SOX8_ACAATNNNNNNATTGT_FL_meth	homer__CCWTTGTYYB_Sox10	hocomoco__SOX3_MOUSE.H11MO.0.C	homer__CCATTGTTNY_Sox6	hocomoco__SOX3_HUMAN.H11MO.0.B
4.55	166	176	0	0	0	0	0	0	0.115	0.622	0.0196	0.512
>peak_1921::1:98080943-98082276 (1333 bp)
# Score	Start	End	hocomoco__SOX9_HUMAN.H11MO.0.B	hocomoco__SOX10_HUMAN.H11MO.0.B	taipale_cyt_meth__SOX8_ACAATNNNNNNATTGT_FL	taipale_cyt_meth__SOX10_AACAATNNNNNNATTGTT_FL_meth	taipale_cyt_meth__SOX10_AACAATNNNNNNATTGTT_FL_repr	taipale_cyt_meth__SOX8_ACAATNNNNNNATTGT_FL_meth	homer__CCWTTGTYYB_Sox10	hocomoco__SOX3_MOUSE.H11MO.0.C	homer__CCATTGTTNY_Sox6	hocomoco__SOX3_HUMAN.H11MO.0.B
3.97	723	740	0.503	0.766	6.63e-09	0	0	3.81e-08	0.0339	0.00537	0.00969	0.0102
2.93	487	545	0.515	0.274	0.027	0.0256	0.0433	0.00406	0.167	0.692	0.223	0.499
2.57	920	930	0	0	0	0	0	0	0.21	0.356	0.0276	0.557
1.67	1111	1134	7.07e-07	2.57e-05	1.3e-08	6.79e-11	5.62e-09	2.49e-09	0.254	0.734	0.192	0.365
1.39	45	55	0	0	0	0	0	0	0.0203	0.0572	1.26	0.0249
1.12	179	192	0	0	0	0	0	0	0.136	0.0636	0.78	0.0503
0.875	837	847	0	0	0	0	0	0	0.00518	0.282	0.0176	0.555
0.728	319	337	0.0632	0.0998	0.407	0.0623	0.085	0.0881	3.67e-06	5.07e-07	0.000366	3.19e-07
0.687	380	403	0.21	0.0421	0.00329	0.00118	0.00215	0.000255	0.0173	0.497	0.0832	0.0738
0.257	674	691	0.215	0.328	4.66e-07	7.62e-07	3.06e-07	4.06e-06	0.000367	0.00038	0.0615	0.000506
0.00535	223	232	0	0	0	0	0	0	0.000751	0	0.286	0
>peak_1957::1:105401772-105402186 (414 bp)
# Score	Start	End	hocomoco__SOX9_HUMAN.H11MO.0.B	hocomoco__SOX10_HUMAN.H11MO.0.B	taipale_cyt_meth__SOX8_ACAATNNNNNNATTGT_FL	taipale_cyt_meth__SOX10_AACAATNNNNNNATTGTT_FL_meth	taipale_cyt_meth__SOX10_AACAATNNNNNNATTGTT_FL_repr	taipale_cyt_meth__SOX8_ACAATNNNNNNATTGT_FL_meth	homer__CCWTTGTYYB_Sox10	hocomoco__SOX3_MOUSE.H11MO.0.C	homer__CCATTGTTNY_Sox6	hocomoco__SOX3_HUMAN.H11MO.0.B
0.33	373	383	0	0	0	0	0	0	0.246	0.0824	0.148	0.039
0.209	403	413	0	0	0	0	0	0	0.0164	0.04	0.378	0.0352
>peak_2132::1:111944921-111945493 (572 bp)
# Score	Start	End	hocomoco__SOX9_HUMAN.H11MO.0.B	hocomoco__SOX10_HUMAN.H11MO.0.B	taipale_cyt_meth__SOX8_ACAATNNNNNNATTGT_FL	taipale_cyt_meth__SOX10_AACAATNNNNNNATTGTT_FL_meth	taipale_cyt_meth__SOX10_AACAATNNNNNNATTGTT_FL_repr	taipale_cyt_meth__SOX8_ACAATNNNNNNATTGT_FL_meth	homer__CCWTTGTYYB_Sox10	hocomoco__SOX3_MOUSE.H11MO.0.C	homer__CCATTGTTNY_Sox6	hocomoco__SOX3_HUMAN.H11MO.0.B
6.45	45	64	0.269	0.0424	0.112	0.198	0.224	0.064	0.0275	0.0929	0.00727	0.0522
1.78	289	306	0.0493	0.315	5.76e-08	0	0	1.66e-09	0.559	0.0127	0.135	0.0135
1.05	423	442	0.0124	0.0618	0.51	0.0654	0.178	0.0576	0.00735	0.0177	0.00832	0.0138
0.0735	526	536	0	0	0	0	0	0	0.0914	0.0854	0.0295	0.128
0.0445	214	224	0	0	0	0	0	0	0.00772	0.0609	0.17	0.0779
>peak_2168::1:115108364-115110107 (1743 bp)
# Score	Start	End	hocomoco__SOX9_HUMAN.H11MO.0.B	hocomoco__SOX10_HUMAN.H11MO.0.B	taipale_cyt_meth__SOX8_ACAATNNNNNNATTGT_FL	taipale_cyt_meth__SOX10_AACAATNNNNNNATTGTT_FL_meth	taipale_cyt_meth__SOX10_AACAATNNNNNNATTGTT_FL_repr	taipale_cyt_meth__SOX8_ACAATNNNNNNATTGT_FL_meth	homer__CCWTTGTYYB_Sox10	hocomoco__SOX3_MOUSE.H11MO.0.C	homer__CCATTGTTNY_Sox6	hocomoco__SOX3_HUMAN.H11MO.0.B
12.8	762	813	0.286	0.875	0.194	0.248	0.229	0.5	0.0883	0.00222	0.0411	0.00297
1.93	485	502	9.17e-06	0.0217	0.531	0.104	0.18	0.242	5.46e-05	3.44e-05	0.000853	5.83e-05
1.52	1060	1075	8.46e-14	3.93e-11	2.81e-12	0	0	3.54e-12	0.523	0.113	0.192	0.188
1.44	358	368	0	0	0	0	0	0	0.0039	0.431	0.02	0.604
1.39	1553	1563	0	0	0	0	0	0	0.347	0.238	0.0549	0.298
1.35	1353	1370	0.0634	0.544	3.82e-09	2.25e-10	7.72e-10	2.61e-10	0.00402	0.139	0.056	0.193
1.22	937	954	0.0284	0.53	8.64e-12	0	1.11e-15	3.56e-11	0.178	0.0877	0.0918	0.0488
0.924	623	671	0.00259	1.08	0.00772	0.00247	0.00577	0.00355	0.0228	0.132	0.552	0.104
0.41	119	129	0	0	0	0	0	0	0.383	0.022	0.155	0.0303
0.295	1269	1279	0	0	0	0	0	0	0.000619	0.207	0.00944	0.297
0.191	988	999	0	0	0	0	0	0	0.355	0.0519	0.0504	0.0121
0.161	895	904	0	0	0	0	0	0	0.318	0	0.0891	0
0.131	509	519	0	0	0	0	0	0	0.161	0.104	0.0494	0.0627
0.0704	19	29	0	0	0	0	0	0	0.0895	0.0222	0.174	0.0501
>peak_2169::1:115157718-115159330 (1612 bp)
# Score	Start	End	hocomoco__SOX9_HUMAN.H11MO.0.B	hocomoco__SOX10_HUMAN.H11MO.0.B	taipale_cyt_meth__SOX8_ACAATNNNNNNATTGT_FL	taipale_cyt_meth__SOX10_AACAATNNNNNNATTGTT_FL_meth	taipale_cyt_meth__SOX10_AACAATNNNNNNATTGTT_FL_repr	taipale_cyt_meth__SOX8_ACAATNNNNNNATTGT_FL_meth	homer__CCWTTGTYYB_Sox10	hocomoco__SOX3_MOUSE.H11MO.0.C	homer__CCATTGTTNY_Sox6	hocomoco__SOX3_HUMAN.H11MO.0.B
5.86	569	669	3	0.443	0.00322	0.00951	0.0113	0.00034	0.127	0.243	0.552	0.141
1.39	138	148	0	0	0	0	0	0	0.00434	0.388	0.0231	0.634
0.825	1223	1240	0.504	0.112	2.7e-08	2.5e-09	3.42e-08	1.42e-09	0.0716	0.0691	0.0242	0.0766
0.572	1590	1600	0	0	0	0	0	0	0.011	0.024	0.781	0.00911
0.471	888	898	0	0	0	0	0	0	0.136	0.11	0.0606	0.29
0.44	67	86	0.253	0.0482	0.0512	0.0895	0.122	0.00973	0.00224	0.00307	0.101	0.00169
0.431	1063	1073	0	0	0	0	0	0	0.1	0.163	0.0682	0.238
0.334	1122	1140	0.0311	0.786	0.000767	0.00116	0.00291	0.00108	1.12e-06	1.68e-06	6.73e-05	5.53e-07
0.201	808	824	0.0536	0.581	5.22e-12	0	0	7.86e-12	4.44e-07	6.77e-07	7.75e-05	1.32e-07
0.197	52	62	0	0	0	0	0	0	0.00234	0.22	0.112	0.0963
0.179	1409	1419	0	0	0	0	0	0	0.00221	0.142	0.0112	0.275
0.144	208	225	9.38e-05	0.496	0.0348	0.0137	0.0281	0.00368	0.000137	0.000302	0.00766	0.000159
0.0392	1325	1335	0	0	0	0	0	0	0.191	0.012	0.0933	0.0201
>peak_2178::1:115313465-115314628 (1163 bp)
# Score	Start	End	hocomoco__SOX9_HUMAN.H11MO.0.B	hocomoco__SOX10_HUMAN.H11MO.0.B	taipale_cyt_meth__SOX8_ACAATNNNNNNATTGT_FL	taipale_cyt_meth__SOX10_AACAATNNNNNNATTGTT_FL_meth	taipale_cyt_meth__SOX10_AACAATNNNNNNATTGTT_FL_repr	taipale_cyt_meth__SOX8_ACAATNNNNNNATTGT_FL_meth	homer__CCWTTGTYYB_Sox10	hocomoco__SOX3_MOUSE.H11MO.0.C	homer__CCATTGTTNY_Sox6	hocomoco__SOX3_HUMAN.H11MO.0.B
8.6	458	598	0.342	1.27	0.516	0.174	0.21	0.188	0.266	0.133	0.369	0.207
1.47	163	173	0	0	0	0	0	0	0.263	0.298	0.116	0.266
0.111	778	787	0	0	0	0	0	0	0.267	0	0.0954	0
0.107	407	416	0	0	0	0	0	0	0.0111	0	0.373	0
0.0606	674	691	0.0116	0.164	1.1e-09	4.22e-12	1.17e-11	1.79e-10	0.171	0.0181	0.0434	0.0541
0.0118	260	277	0.248	0.012	1.79e-07	6.03e-13	5.24e-12	5.23e-08	0.15	0.00677	0.0185	0.00902
>peak_2250::1:117787703-117788620 (917 bp)
# Score	Start	End	hocomoco__SOX9_HUMAN.H11MO.0.B	hocomoco__SOX10_HUMAN.H11MO.0.B	taipale_cyt_meth__SOX8_ACAATNNNNNNATTGT_FL	taipale_cyt_meth__SOX10_AACAATNNNNNNATTGTT_FL_meth	taipale_cyt_meth__SOX10_AACAATNNNNNNATTGTT_FL_repr	taipale_cyt_meth__SOX8_ACAATNNNNNNATTGT_FL_meth	homer__CCWTTGTYYB_Sox10	hocomoco__SOX3_MOUSE.H11MO.0.C	homer__CCATTGTTNY_Sox6	hocomoco__SOX3_HUMAN.H11MO.0.B
3.45	324	408	0.108	0.0915	0.0285	0.00262	0.00949	0.00346	1.18	0.492	0.365	0.691
1.58	631	648	1.21	0.095	6.2e-10	1.11e-14	2.29e-14	1.02e-09	0.0129	0.0229	0.0167	0.033
0.926	776	786	0	0	0	0	0	0	0.129	0.15	0.17	0.346
0.742	569	578	0	0	0	0	0	0	0.014	0	0.985	0
0.404	110	120	0	0	0	0	0	0	0.00735	0.0248	0.627	0.0125
0.297	293	308	4.69e-11	1.95e-06	3.7e-11	0	0	3.45e-12	0.00393	0.0382	0.54	0.0706
0.0588	68	78	0	0	0	0	0	0	0.0024	0.00946	0.317	0.0253
>peak_2259::1:117996154-117997246 (1092 bp)
# Score	Start	End	hocomoco__SOX9_HUMAN.H11MO.0.B	hocomoco__SOX10_HUMAN.H11MO.0.B	taipale_cyt_meth__SOX8_ACAATNNNNNNATTGT_FL	taipale_cyt_meth__SOX10_AACAATNNNNNNATTGTT_FL_meth	taipale_cyt_meth__SOX10_AACAATNNNNNNATTGTT_FL_repr	taipale_cyt_meth__SOX8_ACAATNNNNNNATTGT_FL_meth	homer__CCWTTGTYYB_Sox10	hocomoco__SOX3_MOUSE.H11MO.0.C	homer__CCATTGTTNY_Sox6	hocomoco__SOX3_HUMAN.H11MO.0.B
4.8	524	614	0.311	0.0632	2.14e-08	4.26e-10	4e-09	4.73e-09	0.128	1.02	0.0728	0.772
3.27	844	928	0.221	0.561	0.000106	7.43e-06	6.12e-06	7.37e-05	0.419	0.672	0.148	0.775
0.0336	999	1009	0	0	0	0	0	0	0.00787	0.102	0.0231	0.178
>peak_2290::1:118956177-118956442 (265 bp)
# Score	Start	End	hocomoco__SOX9_HUMAN.H11MO.0.B	hocomoco__SOX10_HUMAN.H11MO.0.B	taipale_cyt_meth__SOX8_ACAATNNNNNNATTGT_FL	taipale_cyt_meth__SOX10_AACAATNNNNNNATTGTT_FL_meth	taipale_cyt_meth__SOX10_AACAATNNNNNNATTGTT_FL_repr	taipale_cyt_meth__SOX8_ACAATNNNNNNATTGT_FL_meth	homer__CCWTTGTYYB_Sox10	hocomoco__SOX3_MOUSE.H11MO.0.C	homer__CCATTGTTNY_Sox6	hocomoco__SOX3_HUMAN.H11MO.0.B
5	89	105	0.581	1.95e-07	8.32e-12	0	0	1.04e-12	0.061	0.363	0.0231	0.185
0.6	134	144	0	0	0	0	0	0	0.276	0.0754	0.0744	0.238
0.143	181	191	0	0	0	0	0	0	0.129	0.0516	0.159	0.0466
>peak_2341::1:124998287-124999075 (788 bp)
# Score	Start	End	hocomoco__SOX9_HUMAN.H11MO.0.B	hocomoco__SOX10_HUMAN.H11MO.0.B	taipale_cyt_meth__SOX8_ACAATNNNNNNATTGT_FL	taipale_cyt_meth__SOX10_AACAATNNNNNNATTGTT_FL_meth	taipale_cyt_meth__SOX10_AACAATNNNNNNATTGTT_FL_repr	taipale_cyt_meth__SOX8_ACAATNNNNNNATTGT_FL_meth	homer__CCWTTGTYYB_Sox10	hocomoco__SOX3_MOUSE.H11MO.0.C	homer__CCATTGTTNY_Sox6	hocomoco__SOX3_HUMAN.H11MO.0.B
3.91	72	137	0.696	0.662	0.321	0.11	0.122	0.215	0.0109	0.00209	0.0172	0.00226
1.36	367	377	0	0	0	0	0	0	0.802	0.078	0.0766	0.118
0.907	241	258	0.251	0.361	1.4e-08	1.48e-12	4.33e-12	7.44e-09	0.000731	0.12	0.0271	0.0956
0.664	734	756	0.0979	0.123	1.64e-06	3.83e-07	2.57e-06	1.51e-07	0.031	0.273	0.0301	0.258
0.374	542	560	0.334	0.114	0.000141	1.06e-05	1.94e-05	8.77e-05	0.0142	0.128	0.0212	0.0515
0.176	693	702	0	0	0	0	0	0	0.000109	0	0.458	0
>peak_2397::1:127507351-127508241 (890 bp)
# Score	Start	End	hocomoco__SOX9_HUMAN.H11MO.0.B	hocomoco__SOX10_HUMAN.H11MO.0.B	taipale_cyt_meth__SOX8_ACAATNNNNNNATTGT_FL	taipale_cyt_meth__SOX10_AACAATNNNNNNATTGTT_FL_meth	taipale_cyt_meth__SOX10_AACAATNNNNNNATTGTT_FL_repr	taipale_cyt_meth__SOX8_ACAATNNNNNNATTGT_FL_meth	homer__CCWTTGTYYB_Sox10	hocomoco__SOX3_MOUSE.H11MO.0.C	homer__CCATTGTTNY_Sox6	hocomoco__SOX3_HUMAN.H11MO.0.B
5.11	31	109	0.0801	0.182	0.379	0.297	0.178	0.143	0.486	0.666	0.186	0.337
5.03	327	482	0.432	0.624	0.143	0.112	0.19	0.0317	0.547	0.588	0.823	0.466
3.65	840	873	9.35e-05	0.00477	3.19e-07	4.12e-08	4.83e-08	3.86e-08	0.0082	1.46	0.054	0.807
>peak_2415::1:127647734-127648266 (532 bp)
# Score	Start	End	hocomoco__SOX9_HUMAN.H11MO.0.B	hocomoco__SOX10_HUMAN.H11MO.0.B	taipale_cyt_meth__SOX8_ACAATNNNNNNATTGT_FL	taipale_cyt_meth__SOX10_AACAATNNNNNNATTGTT_FL_meth	taipale_cyt_meth__SOX10_AACAATNNNNNNATTGTT_FL_repr	taipale_cyt_meth__SOX8_ACAATNNNNNNATTGT_FL_meth	homer__CCWTTGTYYB_Sox10	hocomoco__SOX3_MOUSE.H11MO.0.C	homer__CCATTGTTNY_Sox6	hocomoco__SOX3_HUMAN.H11MO.0.B
3.09	264	280	0.425	0.98	3.79e-08	0	0	6.49e-09	5.91e-05	0.000225	0.000399	0.000331
>peak_2459::1:130277216-130278186 (970 bp)
# Score	Start	End	hocomoco__SOX9_HUMAN.H11MO.0.B	hocomoco__SOX10_HUMAN.H11MO.0.B	taipale_cyt_meth__SOX8_ACAATNNNNNNATTGT_FL	taipale_cyt_meth__SOX10_AACAATNNNNNNATTGTT_FL_meth	taipale_cyt_meth__SOX10_AACAATNNNNNNATTGTT_FL_repr	taipale_cyt_meth__SOX8_ACAATNNNNNNATTGT_FL_meth	homer__CCWTTGTYYB_Sox10	hocomoco__SOX3_MOUSE.H11MO.0.C	homer__CCATTGTTNY_Sox6	hocomoco__SOX3_HUMAN.H11MO.0.B
2.26	61	235	0.52	1.27	0.0791	0.0847	0.073	0.0232	0.831	0.459	0.407	0.563
1.14	599	609	0	0	0	0	0	0	0.00708	0.404	0.0302	0.505
0.855	303	319	0.274	0.684	1.01e-08	0	0	1.63e-08	6.82e-05	0.000153	0.000619	0.000212
0.282	346	356	0	0	0	0	0	0	0.27	0.0176	0.189	0.0206
0.223	26	36	0	0	0	0	0	0	0.249	0.0392	0.116	0.0458
0.153	656	666	0	0	0	0	0	0	0.161	0.0126	0.212	0.0183
0.0109	805	815	0	0	0	0	0	0	0.0102	0.0965	0.119	0.0621
>peak_2483::1:130764522-130765297 (775 bp)
# Score	Start	End	hocomoco__SOX9_HUMAN.H11MO.0.B	hocomoco__SOX10_HUMAN.H11MO.0.B	taipale_cyt_meth__SOX8_ACAATNNNNNNATTGT_FL	taipale_cyt_meth__SOX10_AACAATNNNNNNATTGTT_FL_meth	taipale_cyt_meth__SOX10_AACAATNNNNNNATTGTT_FL_repr	taipale_cyt_meth__SOX8_ACAATNNNNNNATTGT_FL_meth	homer__CCWTTGTYYB_Sox10	hocomoco__SOX3_MOUSE.H11MO.0.C	homer__CCATTGTTNY_Sox6	hocomoco__SOX3_HUMAN.H11MO.0.B
8.12	329	476	0.108	0.636	0.22	0.296	0.399	0.0499	0.279	0.792	0.186	0.511
0.775	637	667	0.234	0.00215	2.43e-05	7.89e-07	2.53e-06	1.08e-05	0.0238	0.56	0.0947	0.339
>peak_2549::1:134362494-134363913 (1419 bp)
# Score	Start	End	hocomoco__SOX9_HUMAN.H11MO.0.B	hocomoco__SOX10_HUMAN.H11MO.0.B	taipale_cyt_meth__SOX8_ACAATNNNNNNATTGT_FL	taipale_cyt_meth__SOX10_AACAATNNNNNNATTGTT_FL_meth	taipale_cyt_meth__SOX10_AACAATNNNNNNATTGTT_FL_repr	taipale_cyt_meth__SOX8_ACAATNNNNNNATTGT_FL_meth	homer__CCWTTGTYYB_Sox10	hocomoco__SOX3_MOUSE.H11MO.0.C	homer__CCATTGTTNY_Sox6	hocomoco__SOX3_HUMAN.H11MO.0.B
5.18	686	703	0.381	0.745	3.29e-14	6.22e-15	2.4e-14	1.07e-14	0.0268	0.0441	0.0179	0.0699
0.894	1363	1373	0	0	0	0	0	0	0.75	0.0189	0.13	0.0325
0.834	160	170	0	0	0	0	0	0	0.285	0.299	0.0362	0.15
0.806	1237	1254	1.85e-08	0.0497	0.593	0.0329	0.043	0.175	0.000256	3.66e-05	0.00017	3.08e-05
0.795	551	568	0.0445	0.846	7.15e-06	1.32e-06	1.51e-06	4.28e-06	0.00155	0.0634	0.00816	0.0434
0.685	795	805	0	0	0	0	0	0	0.0423	0.229	0.0613	0.392
0.375	1046	1056	0	0	0	0	0	0	0.0336	0.402	0.0361	0.101
0.278	253	262	0	0	0	0	0	0	0.0151	0	0.534	0
0.177	427	446	0.205	0.0952	7.94e-08	6.52e-10	8.95e-10	1.05e-07	0.0649	0.0597	0.0504	0.0801
0.074	1405	1415	0	0	0	0	0	0	0.0862	0.0692	0.0639	0.114
>peak_2551::1:134376531-134377621 (1090 bp)
# Score	Start	End	hocomoco__SOX9_HUMAN.H11MO.0.B	hocomoco__SOX10_HUMAN.H11MO.0.B	taipale_cyt_meth__SOX8_ACAATNNNNNNATTGT_FL	taipale_cyt_meth__SOX10_AACAATNNNNNNATTGTT_FL_meth	taipale_cyt_meth__SOX10_AACAATNNNNNNATTGTT_FL_repr	taipale_cyt_meth__SOX8_ACAATNNNNNNATTGT_FL_meth	homer__CCWTTGTYYB_Sox10	hocomoco__SOX3_MOUSE.H11MO.0.C	homer__CCATTGTTNY_Sox6	hocomoco__SOX3_HUMAN.H11MO.0.B
9.28	179	370	1.62	1.95	0.00311	0.00459	0.00214	0.00737	1.12	0.36	0.406	0.315
3.86	667	699	0.155	0.201	9.99e-05	3.44e-06	1.21e-05	4.95e-05	0.445	0.564	0.219	0.347
0.448	577	587	0	0	0	0	0	0	0.00964	0.222	0.0307	0.346
0.331	970	980	0	0	0	0	0	0	0.00425	0.302	0.0161	0.213
0.171	538	548	0	0	0	0	0	0	0.205	0.0853	0.0251	0.0941
0.122	887	897	0	0	0	0	0	0	0.107	0.127	0.0433	0.0924
0.0222	648	659	0	0	0	0	0	0	0.0676	0.202	0.0405	0.0146
>peak_2567::1:134494399-134497483 (3084 bp)
# Score	Start	End	hocomoco__SOX9_HUMAN.H11MO.0.B	hocomoco__SOX10_HUMAN.H11MO.0.B	taipale_cyt_meth__SOX8_ACAATNNNNNNATTGT_FL	taipale_cyt_meth__SOX10_AACAATNNNNNNATTGTT_FL_meth	taipale_cyt_meth__SOX10_AACAATNNNNNNATTGTT_FL_repr	taipale_cyt_meth__SOX8_ACAATNNNNNNATTGT_FL_meth	homer__CCWTTGTYYB_Sox10	hocomoco__SOX3_MOUSE.H11MO.0.C	homer__CCATTGTTNY_Sox6	hocomoco__SOX3_HUMAN.H11MO.0.B
8.95	512	653	0.096	0.109	0.178	0.376	0.252	0.128	0.862	0.574	0.55	0.562
4.89	2626	2663	0.535	0.602	0.483	0.0321	0.0377	0.131	0.00411	0.00638	0.0187	0.00393
4.53	2356	2412	0.447	0.932	7.77e-09	5.32e-10	5.61e-09	1.37e-08	0.362	0.164	0.12	0.188
2.38	1678	1688	0	0	0	0	0	0	0.148	0.456	0.0268	0.515
2.15	379	389	0	0	0	0	0	0	0.386	0.314	0.0524	0.32
1.62	163	180	0.359	0.26	5.9e-12	1.2e-13	2.77e-12	1.26e-12	0.036	0.112	0.016	0.215
1.38	1792	1839	0.433	0.0415	2.43e-07	5.47e-09	3.41e-08	2.85e-08	0.524	0.243	0.166	0.307
0.938	776	786	0	0	0	0	0	0	0.0165	0.0448	0.903	0.06
0.934	929	939	0	0	0	0	0	0	0.209	0.358	0.0516	0.189
0.659	813	823	0	0	0	0	0	0	0.417	0.0519	0.186	0.0607
0.249	39	49	0	0	0	0	0	0	0.0299	0.0168	0.441	0.0256
0.18	1278	1295	0.373	0.147	1.28e-10	2.26e-14	1.85e-14	2.83e-10	0.0185	0.00065	0.0288	0.00159
0.133	2761	2782	0.0434	0.454	7.65e-07	2.72e-06	6.83e-07	4.72e-06	0.0185	0.0372	0.0403	0.0279
0.0729	9	19	0	0	0	0	0	0	0.193	0.0569	0.0614	0.0277
0.0712	1710	1719	0	0	0	0	0	0	0.253	0	0.0769	0
0.0582	2019	2031	0	0	0	0	0	0	0.22	0.0793	0.0308	0.0424
0.0478	2913	2923	0	0	0	0	0	0	0.0109	0.162	0.0167	0.132
0.0326	1160	1170	0	0	0	0	0	0	0.212	0.0345	0.0251	0.0409
0.0217	1867	1877	0	0	0	0	0	0	0.19	0.0408	0.0382	0.0321
>peak_2586::1:134904826-134906115 (1289 bp)
# Score	Start	End	hocomoco__SOX9_HUMAN.H11MO.0.B	hocomoco__SOX10_HUMAN.H11MO.0.B	taipale_cyt_meth__SOX8_ACAATNNNNNNATTGT_FL	taipale_cyt_meth__SOX10_AACAATNNNNNNATTGTT_FL_meth	taipale_cyt_meth__SOX10_AACAATNNNNNNATTGTT_FL_repr	taipale_cyt_meth__SOX8_ACAATNNNNNNATTGT_FL_meth	homer__CCWTTGTYYB_Sox10	hocomoco__SOX3_MOUSE.H11MO.0.C	homer__CCATTGTTNY_Sox6	hocomoco__SOX3_HUMAN.H11MO.0.B
5.04	787	806	1.22	0.0196	0.0575	0.0551	0.0455	0.00801	0.0164	0.0484	0.00846	0.0384
2.49	548	565	1.15	0.158	1.03e-05	0	0	2.04e-06	0.00302	0.0581	0.0133	0.0504
2.17	974	984	0	0	0	0	0	0	0.717	0.0634	0.336	0.0597
0.669	1046	1064	0.312	0.229	1.67e-05	1.29e-07	2.53e-07	4.38e-05	0.166	0.0241	0.0266	0.0247
0.426	237	247	0	0	0	0	0	0	0.00347	0.329	0.0136	0.253
0.0522	260	270	0	0	0	0	0	0	0.0707	0.0563	0.168	0.0266
0.0354	187	197	0	0	0	0	0	0	0.178	0.0292	0.0716	0.0316
>peak_2612::1:135613629-135618878 (5249 bp)
# Score	Start	End	hocomoco__SOX9_HUMAN.H11MO.0.B	hocomoco__SOX10_HUMAN.H11MO.0.B	taipale_cyt_meth__SOX8_ACAATNNNNNNATTGT_FL	taipale_cyt_meth__SOX10_AACAATNNNNNNATTGTT_FL_meth	taipale_cyt_meth__SOX10_AACAATNNNNNNATTGTT_FL_repr	taipale_cyt_meth__SOX8_ACAATNNNNNNATTGT_FL_meth	homer__CCWTTGTYYB_Sox10	hocomoco__SOX3_MOUSE.H11MO.0.C	homer__CCATTGTTNY_Sox6	hocomoco__SOX3_HUMAN.H11MO.0.B
5.59	295	349	1.58	0.538	0.0251	0.0131	0.0267	0.00456	0.034	0.121	0.0344	0.122
2.97	1552	1594	0.0111	0.00129	2.26e-08	1.05e-09	1.58e-08	1.74e-09	0.385	0.677	0.57	0.419
2.8	2290	2300	0	0	0	0	0	0	0.0411	0.549	0.0341	0.614
2.38	2940	3138	0.826	1.23	0.0136	1.06e-05	4.06e-05	0.0381	0.438	1.2	0.618	0.802
2.01	92	102	0	0	0	0	0	0	0.294	0.228	0.201	0.303
1.97	3974	3984	0	0	0	0	0	0	0.344	0.416	0.151	0.135
1.72	5110	5124	0	0	0	0	0	0	0.12	0.345	0.0379	0.581
1.71	2126	2142	1.96	0.0297	2.82e-12	0	0	2.88e-11	4.71e-07	1.46e-06	5.63e-05	3.77e-07
1.65	3685	3695	0	0	0	0	0	0	0.0496	0.555	0.0463	0.414
1.56	2495	2541	9.23e-05	0.000244	6.06e-08	4.19e-10	7.42e-09	1.11e-08	0.253	0.478	0.448	0.654
1.37	512	522	0	0	0	0	0	0	0.409	0.208	0.063	0.26
1.24	4568	4622	0.1	0.766	0.00639	0.0165	0.0213	0.00717	0.245	0.127	0.343	0.165
1.16	943	960	0.0863	0.114	7.02e-09	1.17e-10	1.34e-10	8.04e-10	0.153	0.224	0.0501	0.262
0.741	3513	3523	0	0	0	0	0	0	0.0164	0.217	0.35	0.155
0.638	4714	4730	0.392	0.000135	1.27e-12	0	0	6.41e-13	0.287	0.0325	0.0371	0.0306
0.621	5149	5164	8.32e-09	1.03	4.66e-15	0	0	2.21e-14	0.0111	0.000541	0.00189	0.000679
0.617	1970	1987	0.334	0.0395	8.61e-13	5.77e-15	2.99e-14	2.26e-12	0.134	0.119	0.0131	0.108
0.548	35	45	0	0	0	0	0	0	0.551	0.0446	0.0703	0.0416
0.514	4439	4465	0.00293	0.000507	2.42e-05	2.18e-06	1.05e-05	1.72e-05	0.128	0.181	0.739	0.1
0.451	1615	1642	0.0262	0.18	7.63e-07	1.22e-06	1.99e-06	1.42e-05	0.503	0.0455	0.187	0.0827
0.385	1943	1953	0	0	0	0	0	0	0.0363	0.362	0.098	0.0701
0.381	5033	5043	0	0	0	0	0	0	0.152	0.0705	0.201	0.113
0.332	3429	3439	0	0	0	0	0	0	0.237	0.115	0.126	0.036
0.0936	2429	2446	0.189	0.222	1.31e-08	1.76e-10	4.96e-10	2.03e-11	0.0132	0.0555	0.00565	0.00782
0.0933	1069	1085	0.511	0.035	1.07e-11	0	0	5.18e-12	0.000103	3.01e-06	0.000858	3.8e-06
0.0878	2664	2676	0	0	0	0	0	0	0.00432	0.00507	0.426	0.00848
0.0729	3244	3254	0	0	0	0	0	0	0.152	0.103	0.0306	0.05
0.0469	242	251	0	0	0	0	0	0	0.00847	0	0.317	0
0.0407	4312	4321	0	0	0	0	0	0	0.291	0	0.0234	0
>peak_2638::1:136041905-136042947 (1042 bp)
# Score	Start	End	hocomoco__SOX9_HUMAN.H11MO.0.B	hocomoco__SOX10_HUMAN.H11MO.0.B	taipale_cyt_meth__SOX8_ACAATNNNNNNATTGT_FL	taipale_cyt_meth__SOX10_AACAATNNNNNNATTGTT_FL_meth	taipale_cyt_meth__SOX10_AACAATNNNNNNATTGTT_FL_repr	taipale_cyt_meth__SOX8_ACAATNNNNNNATTGT_FL_meth	homer__CCWTTGTYYB_Sox10	hocomoco__SOX3_MOUSE.H11MO.0.C	homer__CCATTGTTNY_Sox6	hocomoco__SOX3_HUMAN.H11MO.0.B
2.67	504	514	0	0	0	0	0	0	0.304	0.238	0.0514	0.554
0.894	218	237	0.000381	0.0181	0.149	0.0103	0.0299	0.0289	0.345	0.0371	0.196	0.037
0.567	743	753	0	0	0	0	0	0	0.256	0.0781	0.19	0.117
0.386	919	940	0.257	0.26	3.07e-07	9.21e-08	1.88e-07	4.49e-07	0.00627	0.0639	0.0157	0.0995
0.147	151	161	0	0	0	0	0	0	0.235	0.0465	0.0669	0.0486
>peak_2938::1:146291930-146293734 (1804 bp)
# Score	Start	End	hocomoco__SOX9_HUMAN.H11MO.0.B	hocomoco__SOX10_HUMAN.H11MO.0.B	taipale_cyt_meth__SOX8_ACAATNNNNNNATTGT_FL	taipale_cyt_meth__SOX10_AACAATNNNNNNATTGTT_FL_meth	taipale_cyt_meth__SOX10_AACAATNNNNNNATTGTT_FL_repr	taipale_cyt_meth__SOX8_ACAATNNNNNNATTGT_FL_meth	homer__CCWTTGTYYB_Sox10	hocomoco__SOX3_MOUSE.H11MO.0.C	homer__CCATTGTTNY_Sox6	hocomoco__SOX3_HUMAN.H11MO.0.B
6.53	581	644	2.51	0.152	0.000224	2.02e-05	4.1e-05	0.000223	0.0885	0.567	0.719	0.347
6.46	1267	1286	0.09	0.101	0.346	0.162	0.268	0.13	0.00108	0.00781	0.00181	0.0081
1.8	958	978	0.23	0.682	0.000208	4.46e-05	0.0002	3.08e-05	0.00579	0.0672	0.0152	0.131
1.23	495	504	0	0	0	0	0	0	0.3	0	0.737	0
1.11	1481	1491	0	0	0	0	0	0	0.53	0.0596	0.159	0.153
0.647	391	400	0	0	0	0	0	0	0.00749	0	0.91	0
0.419	332	341	0	0	0	0	0	0	0.506	0	0.113	0
0.32	449	458	0	0	0	0	0	0	0.000174	0	0.601	0
0.302	1059	1069	0	0	0	0	0	0	0.0044	0.0408	0.507	0.0163
0.241	1359	1369	0	0	0	0	0	0	0.0194	0.0271	0.402	0.0482
0.00879	664	674	0	0	0	0	0	0	0.0727	0.00852	0.173	0.0365
>peak_2967::1:147864436-147865140 (704 bp)
# Score	Start	End	hocomoco__SOX9_HUMAN.H11MO.0.B	hocomoco__SOX10_HUMAN.H11MO.0.B	taipale_cyt_meth__SOX8_ACAATNNNNNNATTGT_FL	taipale_cyt_meth__SOX10_AACAATNNNNNNATTGTT_FL_meth	taipale_cyt_meth__SOX10_AACAATNNNNNNATTGTT_FL_repr	taipale_cyt_meth__SOX8_ACAATNNNNNNATTGT_FL_meth	homer__CCWTTGTYYB_Sox10	hocomoco__SOX3_MOUSE.H11MO.0.C	homer__CCATTGTTNY_Sox6	hocomoco__SOX3_HUMAN.H11MO.0.B
14.9	53	467	0.658	1.17	0.3	0.14	0.653	0.0638	3.25	1.59	1.31	2.26
0.338	7	17	0	0	0	0	0	0	0.0041	0.0653	0.493	0.0207
0.142	577	592	4.08e-08	0.593	1.09e-12	0	0	2.33e-12	8.6e-05	1.04e-05	6.23e-05	4.32e-06
>peak_2996::1:148933520-148935048 (1528 bp)
# Score	Start	End	hocomoco__SOX9_HUMAN.H11MO.0.B	hocomoco__SOX10_HUMAN.H11MO.0.B	taipale_cyt_meth__SOX8_ACAATNNNNNNATTGT_FL	taipale_cyt_meth__SOX10_AACAATNNNNNNATTGTT_FL_meth	taipale_cyt_meth__SOX10_AACAATNNNNNNATTGTT_FL_repr	taipale_cyt_meth__SOX8_ACAATNNNNNNATTGT_FL_meth	homer__CCWTTGTYYB_Sox10	hocomoco__SOX3_MOUSE.H11MO.0.C	homer__CCATTGTTNY_Sox6	hocomoco__SOX3_HUMAN.H11MO.0.B
3.54	902	951	0.709	0.3	0.736	0.0263	0.0815	0.192	0.0377	0.0717	0.00855	0.129
2.02	789	807	0.242	0.964	0.0143	0.0251	0.0501	0.00125	7.32e-06	2.06e-06	6.73e-05	3.91e-07
1.52	1463	1502	0.622	0.561	0.00617	1.67e-05	2.28e-05	0.0255	0.0526	0.0824	0.0652	0.138
1.29	479	496	0.0731	0.117	1.33e-09	3.44e-10	4.14e-10	1.41e-09	0.0244	0.103	0.644	0.057
0.957	228	246	0.992	0.152	2.15e-07	2.37e-08	3.82e-08	1.23e-06	0.00233	0.000706	0.00103	0.00103
0.426	1440	1450	0	0	0	0	0	0	0.344	0.0377	0.163	0.0436
0.0415	655	665	0	0	0	0	0	0	0.0127	0.0321	0.249	0.0322
0.0172	532	541	0	0	0	0	0	0	9.96e-05	0	0.299	0
>peak_3053::1:151434692-151435277 (585 bp)
# Score	Start	End	hocomoco__SOX9_HUMAN.H11MO.0.B	hocomoco__SOX10_HUMAN.H11MO.0.B	taipale_cyt_meth__SOX8_ACAATNNNNNNATTGT_FL	taipale_cyt_meth__SOX10_AACAATNNNNNNATTGTT_FL_meth	taipale_cyt_meth__SOX10_AACAATNNNNNNATTGTT_FL_repr	taipale_cyt_meth__SOX8_ACAATNNNNNNATTGT_FL_meth	homer__CCWTTGTYYB_Sox10	hocomoco__SOX3_MOUSE.H11MO.0.C	homer__CCATTGTTNY_Sox6	hocomoco__SOX3_HUMAN.H11MO.0.B
6.35	259	390	2.22	0.378	0.104	0.0212	0.0367	0.00995	0.0922	0.0841	0.0968	0.0627
0.0343	546	563	0.0297	0.33	4.98e-09	2.09e-10	1.72e-09	2.29e-09	0.00952	0.000323	0.103	0.000247
>peak_3116::1:153082744-153084252 (1508 bp)
# Score	Start	End	hocomoco__SOX9_HUMAN.H11MO.0.B	hocomoco__SOX10_HUMAN.H11MO.0.B	taipale_cyt_meth__SOX8_ACAATNNNNNNATTGT_FL	taipale_cyt_meth__SOX10_AACAATNNNNNNATTGTT_FL_meth	taipale_cyt_meth__SOX10_AACAATNNNNNNATTGTT_FL_repr	taipale_cyt_meth__SOX8_ACAATNNNNNNATTGT_FL_meth	homer__CCWTTGTYYB_Sox10	hocomoco__SOX3_MOUSE.H11MO.0.C	homer__CCATTGTTNY_Sox6	hocomoco__SOX3_HUMAN.H11MO.0.B
4.99	421	485	0.277	0.0776	0.0855	0.261	0.469	0.0205	0.036	0.519	0.242	0.391
2.85	1134	1189	0.928	0.21	0.000153	4.54e-05	5.49e-05	1.02e-05	0.264	0.343	0.0937	0.386
2.25	1471	1481	0	0	0	0	0	0	0.403	0.219	0.132	0.316
0.951	562	572	0	0	0	0	0	0	0.16	0.113	0.285	0.241
0.87	1312	1330	0.0532	0.0813	0.33	0.0714	0.205	0.0897	0.000167	0.00144	0.000713	0.00137
0.719	641	675	0.0406	1.05	0.000471	1.45e-05	1.39e-05	0.000522	0.192	0.0775	0.071	0.06
0.611	1055	1072	1.4e-05	0.000122	2.45e-11	3.35e-13	3.55e-13	1.58e-10	0.165	0.183	0.251	0.141
0.264	998	1008	0	0	0	0	0	0	0.00544	0.232	0.0224	0.225
0.0655	1252	1271	0.188	0.226	0.00105	0.000325	0.00119	0.00115	0.0188	0.0234	0.0119	0.0366
>peak_3188::1:155456000-155456552 (552 bp)
# Score	Start	End	hocomoco__SOX9_HUMAN.H11MO.0.B	hocomoco__SOX10_HUMAN.H11MO.0.B	taipale_cyt_meth__SOX8_ACAATNNNNNNATTGT_FL	taipale_cyt_meth__SOX10_AACAATNNNNNNATTGTT_FL_meth	taipale_cyt_meth__SOX10_AACAATNNNNNNATTGTT_FL_repr	taipale_cyt_meth__SOX8_ACAATNNNNNNATTGT_FL_meth	homer__CCWTTGTYYB_Sox10	hocomoco__SOX3_MOUSE.H11MO.0.C	homer__CCATTGTTNY_Sox6	hocomoco__SOX3_HUMAN.H11MO.0.B
3.18	162	179	1.92	0.0636	1.43e-08	4.52e-10	5.59e-10	2.7e-09	0.00119	0.0268	0.0221	0.011
0.528	112	129	0.377	0.0332	6.93e-10	0	0	1.64e-11	0.0176	0.228	0.0466	0.0316
0.487	25	42	0.445	0.278	1.05e-09	2.43e-12	4.78e-12	2.78e-09	0.000645	0.0134	0.00385	0.0099
0.179	83	100	0.104	0.328	7.74e-07	2.53e-07	3.59e-07	2.13e-07	0.0174	0.0434	0.0305	0.0289
0.0297	50	59	0	0	0	0	0	0	0.217	0	0.0757	0
>peak_3194::1:156338697-156340497 (1800 bp)
# Score	Start	End	hocomoco__SOX9_HUMAN.H11MO.0.B	hocomoco__SOX10_HUMAN.H11MO.0.B	taipale_cyt_meth__SOX8_ACAATNNNNNNATTGT_FL	taipale_cyt_meth__SOX10_AACAATNNNNNNATTGTT_FL_meth	taipale_cyt_meth__SOX10_AACAATNNNNNNATTGTT_FL_repr	taipale_cyt_meth__SOX8_ACAATNNNNNNATTGT_FL_meth	homer__CCWTTGTYYB_Sox10	hocomoco__SOX3_MOUSE.H11MO.0.C	homer__CCATTGTTNY_Sox6	hocomoco__SOX3_HUMAN.H11MO.0.B
15	1364	1385	0.0732	0.0245	0.0193	0.696	0.35	0.0127	0.0367	0.0492	0.00871	0.0383
4.78	359	369	0	0	0	0	0	0	0.12	0.527	0.0395	0.566
1.61	803	813	0	0	0	0	0	0	0.0793	0.0996	0.947	0.0721
1.42	983	1000	0.116	0.245	5.92e-07	0	2.22e-16	9.42e-09	0.107	0.184	0.073	0.208
>peak_3443::2:5846460-5847387 (927 bp)
# Score	Start	End	hocomoco__SOX9_HUMAN.H11MO.0.B	hocomoco__SOX10_HUMAN.H11MO.0.B	taipale_cyt_meth__SOX8_ACAATNNNNNNATTGT_FL	taipale_cyt_meth__SOX10_AACAATNNNNNNATTGTT_FL_meth	taipale_cyt_meth__SOX10_AACAATNNNNNNATTGTT_FL_repr	taipale_cyt_meth__SOX8_ACAATNNNNNNATTGT_FL_meth	homer__CCWTTGTYYB_Sox10	hocomoco__SOX3_MOUSE.H11MO.0.C	homer__CCATTGTTNY_Sox6	hocomoco__SOX3_HUMAN.H11MO.0.B
2.83	278	339	0.21	0.754	0.529	0.0448	0.0519	0.231	0.17	0.0387	0.0641	0.0621
1.01	159	176	0.345	0.0905	5.88e-10	1.21e-10	5.48e-10	2.58e-10	0.164	0.0855	0.0793	0.0965
0.827	772	789	0.0167	0.43	9.66e-07	1.94e-07	3.86e-07	3.01e-07	0.349	0.00732	0.0596	0.0103
0.547	839	849	0	0	0	0	0	0	0.0117	0.593	0.0145	0.108
0.349	908	925	0.102	0.163	3.84e-12	3.5e-15	1.19e-13	2.22e-12	0.0804	0.0175	0.223	0.034
0.196	190	200	0	0	0	0	0	0	0.0879	0.118	0.0168	0.204
>peak_3563::2:14819941-14820368 (427 bp)
# Score	Start	End	hocomoco__SOX9_HUMAN.H11MO.0.B	hocomoco__SOX10_HUMAN.H11MO.0.B	taipale_cyt_meth__SOX8_ACAATNNNNNNATTGT_FL	taipale_cyt_meth__SOX10_AACAATNNNNNNATTGTT_FL_meth	taipale_cyt_meth__SOX10_AACAATNNNNNNATTGTT_FL_repr	taipale_cyt_meth__SOX8_ACAATNNNNNNATTGT_FL_meth	homer__CCWTTGTYYB_Sox10	hocomoco__SOX3_MOUSE.H11MO.0.C	homer__CCATTGTTNY_Sox6	hocomoco__SOX3_HUMAN.H11MO.0.B
2.7	355	365	0	0	0	0	0	0	0.107	0.413	0.0369	0.645
1.6	30	40	0	0	0	0	0	0	0.341	0.215	0.105	0.314
0.879	185	195	0	0	0	0	0	0	0.00194	0.467	0.0206	0.357
0.491	114	129	0.363	7.81e-08	2.79e-14	0	0	1.52e-14	0.00272	0.13	0.126	0.0644
0.156	270	291	0.169	0.207	2.42e-06	3.7e-06	4.25e-06	2.11e-06	0.0258	0.103	0.00696	0.0687
0.119	310	327	0.00452	0.524	5.82e-10	2.58e-11	2.72e-10	5.27e-11	0.0462	0.000477	0.00733	0.000331
>peak_3588::2:16125686-16127648 (1962 bp)
# Score	Start	End	hocomoco__SOX9_HUMAN.H11MO.0.B	hocomoco__SOX10_HUMAN.H11MO.0.B	taipale_cyt_meth__SOX8_ACAATNNNNNNATTGT_FL	taipale_cyt_meth__SOX10_AACAATNNNNNNATTGTT_FL_meth	taipale_cyt_meth__SOX10_AACAATNNNNNNATTGTT_FL_repr	taipale_cyt_meth__SOX8_ACAATNNNNNNATTGT_FL_meth	homer__CCWTTGTYYB_Sox10	hocomoco__SOX3_MOUSE.H11MO.0.C	homer__CCATTGTTNY_Sox6	hocomoco__SOX3_HUMAN.H11MO.0.B
4.63	685	835	1.27	0.11	0.0397	0.0183	0.0109	0.0154	1.2	0.478	0.763	0.369
3.7	242	259	1.7e-07	0.0305	0.47	0.128	0.219	0.305	1.36e-07	7.65e-08	8.62e-06	6.93e-08
2.86	1741	1751	0	0	0	0	0	0	0.113	0.473	0.074	0.516
1.37	1166	1176	0	0	0	0	0	0	0.0289	1	0.0553	0.103
1.12	95	116	3.45e-09	2.67e-07	1.97e-10	2.09e-14	1.05e-12	8.96e-12	0.515	0.319	0.234	0.208
0.404	574	589	2.29e-07	0.854	1.73e-13	0	0	3.47e-12	9e-07	1.62e-06	0.000248	5.02e-07
0.329	631	651	0.356	0.0331	1.45e-06	6.07e-08	1.05e-07	9.44e-07	0.0285	0.0273	0.244	0.0107
0.296	968	978	0	0	0	0	0	0	0.00353	0.277	0.0191	0.211
0.23	1553	1563	0	0	0	0	0	0	0.169	0.137	0.0163	0.124
0.156	1107	1117	0	0	0	0	0	0	0.00235	0.246	0.0278	0.133
0.109	455	465	0	0	0	0	0	0	0.18	0.061	0.0407	0.082
0.0736	1210	1225	3.44e-13	0.512	0	0	0	1.39e-16	0.000522	5.9e-05	0.00688	0.000152
>peak_3630::2:19255283-19256133 (850 bp)
# Score	Start	End	hocomoco__SOX9_HUMAN.H11MO.0.B	hocomoco__SOX10_HUMAN.H11MO.0.B	taipale_cyt_meth__SOX8_ACAATNNNNNNATTGT_FL	taipale_cyt_meth__SOX10_AACAATNNNNNNATTGTT_FL_meth	taipale_cyt_meth__SOX10_AACAATNNNNNNATTGTT_FL_repr	taipale_cyt_meth__SOX8_ACAATNNNNNNATTGT_FL_meth	homer__CCWTTGTYYB_Sox10	hocomoco__SOX3_MOUSE.H11MO.0.C	homer__CCATTGTTNY_Sox6	hocomoco__SOX3_HUMAN.H11MO.0.B
3.56	549	566	0.0543	0.251	5.43e-07	5.4e-08	3.16e-07	2.08e-07	0.151	0.193	0.0263	0.456
2.85	390	400	0	0	0	0	0	0	0.849	0.0855	0.219	0.114
1.97	690	722	0.542	0.0162	2.87e-09	1.16e-09	2.72e-09	4.98e-09	0.273	0.411	0.0439	0.349
1.34	184	194	0	0	0	0	0	0	0.0789	0.448	0.107	0.315
1.14	790	809	0.000533	0.00891	0.228	0.0731	0.35	0.0582	0.0232	0.0443	0.0318	0.0894
0.305	758	767	0	0	0	0	0	0	0.000277	0	0.587	0
>peak_3634::2:19280864-19281975 (1111 bp)
# Score	Start	End	hocomoco__SOX9_HUMAN.H11MO.0.B	hocomoco__SOX10_HUMAN.H11MO.0.B	taipale_cyt_meth__SOX8_ACAATNNNNNNATTGT_FL	taipale_cyt_meth__SOX10_AACAATNNNNNNATTGTT_FL_meth	taipale_cyt_meth__SOX10_AACAATNNNNNNATTGTT_FL_repr	taipale_cyt_meth__SOX8_ACAATNNNNNNATTGT_FL_meth	homer__CCWTTGTYYB_Sox10	hocomoco__SOX3_MOUSE.H11MO.0.C	homer__CCATTGTTNY_Sox6	hocomoco__SOX3_HUMAN.H11MO.0.B
4.03	575	764	0.416	0.124	0.0312	0.0337	0.0399	0.00465	0.491	1.15	0.284	1.22
2.61	308	326	0.0503	0.16	0.619	0.0438	0.0772	0.2	1.48e-06	2.29e-07	1.89e-05	1.96e-07
0.737	857	867	0	0	0	0	0	0	0.174	0.0463	0.462	0.0776
0.529	209	219	0	0	0	0	0	0	0.199	0.279	0.0219	0.131
0.425	1070	1080	0	0	0	0	0	0	0.294	0.0364	0.222	0.0313
0.367	481	491	0	0	0	0	0	0	0.00132	0.305	0.0255	0.226
0.161	1087	1104	0.0218	0.268	1.33e-05	3.14e-15	4.02e-15	3.34e-07	0.0228	0.111	0.0417	0.0638
0.145	286	296	0	0	0	0	0	0	0.00434	0.0366	0.322	0.0514
>peak_3727::2:23006585-23007097 (512 bp)
# Score	Start	End	hocomoco__SOX9_HUMAN.H11MO.0.B	hocomoco__SOX10_HUMAN.H11MO.0.B	taipale_cyt_meth__SOX8_ACAATNNNNNNATTGT_FL	taipale_cyt_meth__SOX10_AACAATNNNNNNATTGTT_FL_meth	taipale_cyt_meth__SOX10_AACAATNNNNNNATTGTT_FL_repr	taipale_cyt_meth__SOX8_ACAATNNNNNNATTGT_FL_meth	homer__CCWTTGTYYB_Sox10	hocomoco__SOX3_MOUSE.H11MO.0.C	homer__CCATTGTTNY_Sox6	hocomoco__SOX3_HUMAN.H11MO.0.B
5.11	41	68	1.32	0.132	2.39e-12	4.44e-15	2.66e-14	2.75e-13	0.273	0.139	0.502	0.13
2.39	249	285	0.0339	0.00154	1.61e-08	9.68e-10	2.93e-08	9.7e-09	0.713	0.469	0.174	0.4
0.0161	75	84	0	0	0	0	0	0	0.242	0	0.0437	0
>peak_3843::2:27875017-27875546 (529 bp)
# Score	Start	End	hocomoco__SOX9_HUMAN.H11MO.0.B	hocomoco__SOX10_HUMAN.H11MO.0.B	taipale_cyt_meth__SOX8_ACAATNNNNNNATTGT_FL	taipale_cyt_meth__SOX10_AACAATNNNNNNATTGTT_FL_meth	taipale_cyt_meth__SOX10_AACAATNNNNNNATTGTT_FL_repr	taipale_cyt_meth__SOX8_ACAATNNNNNNATTGT_FL_meth	homer__CCWTTGTYYB_Sox10	hocomoco__SOX3_MOUSE.H11MO.0.C	homer__CCATTGTTNY_Sox6	hocomoco__SOX3_HUMAN.H11MO.0.B
1.78	461	504	1.1	0.112	1.31e-08	1.86e-09	1.46e-08	4.43e-09	0.0178	0.379	0.172	0.14
0.11	50	60	0	0	0	0	0	0	0.256	0.0274	0.0704	0.022
0.0441	367	384	0.0782	0.174	5.16e-11	1.37e-13	1.64e-12	5.42e-11	0.0531	0.0462	0.00985	0.0855
>peak_3846::2:27894189-27894855 (666 bp)
# Score	Start	End	hocomoco__SOX9_HUMAN.H11MO.0.B	hocomoco__SOX10_HUMAN.H11MO.0.B	taipale_cyt_meth__SOX8_ACAATNNNNNNATTGT_FL	taipale_cyt_meth__SOX10_AACAATNNNNNNATTGTT_FL_meth	taipale_cyt_meth__SOX10_AACAATNNNNNNATTGTT_FL_repr	taipale_cyt_meth__SOX8_ACAATNNNNNNATTGT_FL_meth	homer__CCWTTGTYYB_Sox10	hocomoco__SOX3_MOUSE.H11MO.0.C	homer__CCATTGTTNY_Sox6	hocomoco__SOX3_HUMAN.H11MO.0.B
11	512	628	0.91	0.631	0.134	0.209	0.291	0.0876	1.18	0.303	0.668	0.193
1.09	233	250	0.0757	0.981	6.26e-13	4.22e-15	2e-15	2.63e-12	0.000795	0.00106	0.103	0.000644
0.27	208	218	0	0	0	0	0	0	0.297	0.0578	0.0361	0.0965
0.256	34	49	0.706	9.71e-07	2.44e-12	0	0	7.97e-12	3.82e-07	5.36e-07	0.000205	8.28e-07
0.144	108	118	0	0	0	0	0	0	0.00116	0.225	0.0141	0.16
0.124	150	160	0	0	0	0	0	0	0.133	0.0481	0.127	0.0634
0.0507	56	73	0.0119	0.301	2.44e-08	6.79e-11	8.97e-10	1.3e-10	0.00238	0.0555	0.0159	0.0874
>peak_3849::2:27900961-27901461 (500 bp)
# Score	Start	End	hocomoco__SOX9_HUMAN.H11MO.0.B	hocomoco__SOX10_HUMAN.H11MO.0.B	taipale_cyt_meth__SOX8_ACAATNNNNNNATTGT_FL	taipale_cyt_meth__SOX10_AACAATNNNNNNATTGTT_FL_meth	taipale_cyt_meth__SOX10_AACAATNNNNNNATTGTT_FL_repr	taipale_cyt_meth__SOX8_ACAATNNNNNNATTGT_FL_meth	homer__CCWTTGTYYB_Sox10	hocomoco__SOX3_MOUSE.H11MO.0.C	homer__CCATTGTTNY_Sox6	hocomoco__SOX3_HUMAN.H11MO.0.B
3.11	217	343	0.048	2.84	0.0216	0.0558	0.0273	0.141	0.219	0.648	0.129	0.505
0.582	387	403	0.898	0.054	1.28e-10	0	0	1e-09	0.000605	0.000708	0.00727	0.000319
0.247	439	456	0.348	0.202	3.58e-09	1.96e-10	1.2e-09	3.46e-11	0.0164	0.0119	0.0124	0.0124
>peak_3873::2:28537723-28539191 (1468 bp)
# Score	Start	End	hocomoco__SOX9_HUMAN.H11MO.0.B	hocomoco__SOX10_HUMAN.H11MO.0.B	taipale_cyt_meth__SOX8_ACAATNNNNNNATTGT_FL	taipale_cyt_meth__SOX10_AACAATNNNNNNATTGTT_FL_meth	taipale_cyt_meth__SOX10_AACAATNNNNNNATTGTT_FL_repr	taipale_cyt_meth__SOX8_ACAATNNNNNNATTGT_FL_meth	homer__CCWTTGTYYB_Sox10	hocomoco__SOX3_MOUSE.H11MO.0.C	homer__CCATTGTTNY_Sox6	hocomoco__SOX3_HUMAN.H11MO.0.B
6.85	1035	1089	0.542	0.216	0.24	0.364	0.321	0.0499	0.101	0.179	0.0858	0.138
1.13	1294	1320	0.181	0.0667	0.0274	0.0447	0.0337	0.00842	0.166	0.132	0.112	0.198
0.692	95	105	0	0	0	0	0	0	0.0744	0.256	0.0531	0.333
0.668	824	841	0.104	0.246	5e-14	0	0	1.1e-13	0.192	0.0592	0.054	0.0946
0.619	1200	1210	0	0	0	0	0	0	0.195	0.131	0.126	0.206
0.599	944	954	0	0	0	0	0	0	0.168	0.113	0.16	0.208
0.317	309	319	0	0	0	0	0	0	0.0343	0.33	0.0923	0.0647
0.178	418	434	0.0345	0.593	5e-11	0	0	2.26e-10	4.54e-07	5.65e-06	0.000467	1.51e-05
0.17	630	639	0	0	0	0	0	0	0.00586	0	0.443	0
0.15	456	466	0	0	0	0	0	0	0.0964	0.0553	0.166	0.0726
>peak_3927::2:33409413-33410105 (692 bp)
# Score	Start	End	hocomoco__SOX9_HUMAN.H11MO.0.B	hocomoco__SOX10_HUMAN.H11MO.0.B	taipale_cyt_meth__SOX8_ACAATNNNNNNATTGT_FL	taipale_cyt_meth__SOX10_AACAATNNNNNNATTGTT_FL_meth	taipale_cyt_meth__SOX10_AACAATNNNNNNATTGTT_FL_repr	taipale_cyt_meth__SOX8_ACAATNNNNNNATTGT_FL_meth	homer__CCWTTGTYYB_Sox10	hocomoco__SOX3_MOUSE.H11MO.0.C	homer__CCATTGTTNY_Sox6	hocomoco__SOX3_HUMAN.H11MO.0.B
2.31	304	371	0.00678	0.0113	0.000155	1.94e-05	1.98e-05	8.59e-06	0.668	0.581	0.166	0.768
0.666	624	634	0	0	0	0	0	0	0.0292	0.674	0.0291	0.0781
0.653	169	186	0.13	0.348	2.52e-12	5.12e-14	5.03e-14	2.16e-12	0.15	0.0402	0.0638	0.0314
>peak_4009::2:36714422-36716887 (2465 bp)
# Score	Start	End	hocomoco__SOX9_HUMAN.H11MO.0.B	hocomoco__SOX10_HUMAN.H11MO.0.B	taipale_cyt_meth__SOX8_ACAATNNNNNNATTGT_FL	taipale_cyt_meth__SOX10_AACAATNNNNNNATTGTT_FL_meth	taipale_cyt_meth__SOX10_AACAATNNNNNNATTGTT_FL_repr	taipale_cyt_meth__SOX8_ACAATNNNNNNATTGT_FL_meth	homer__CCWTTGTYYB_Sox10	hocomoco__SOX3_MOUSE.H11MO.0.C	homer__CCATTGTTNY_Sox6	hocomoco__SOX3_HUMAN.H11MO.0.B
2.47	1625	1635	0	0	0	0	0	0	0.117	0.416	0.0206	0.628
2.4	805	884	0.171	1.62	0.000176	0.000373	0.000147	0.000338	0.904	0.111	0.351	0.12
1.93	2253	2268	2.88e-07	2.37	1.54e-11	0	0	3.03e-10	6.54e-06	9.85e-06	0.00119	8.01e-06
1.63	2403	2413	0	0	0	0	0	0	0.114	0.447	0.0251	0.45
1.27	1402	1412	0	0	0	0	0	0	0.419	0.202	0.181	0.109
1.2	1518	1537	0.0385	1.02	0.0693	0.00886	0.0307	0.00251	0.0285	0.000789	0.014	0.000592
0.555	651	661	0	0	0	0	0	0	0.103	0.122	0.135	0.275
0.537	2334	2344	0	0	0	0	0	0	0.0572	0.166	0.0259	0.411
0.3	1076	1086	0	0	0	0	0	0	0.0103	0.0598	0.432	0.0378
0.133	2311	2321	0	0	0	0	0	0	0.000874	0.133	0.0153	0.245
0.0371	2358	2368	0	0	0	0	0	0	0.00119	0.152	0.0165	0.145
0.0183	688	698	0	0	0	0	0	0	0.000225	0.0355	0.253	0.0213
>peak_4035::2:37384605-37386571 (1966 bp)
# Score	Start	End	hocomoco__SOX9_HUMAN.H11MO.0.B	hocomoco__SOX10_HUMAN.H11MO.0.B	taipale_cyt_meth__SOX8_ACAATNNNNNNATTGT_FL	taipale_cyt_meth__SOX10_AACAATNNNNNNATTGTT_FL_meth	taipale_cyt_meth__SOX10_AACAATNNNNNNATTGTT_FL_repr	taipale_cyt_meth__SOX8_ACAATNNNNNNATTGT_FL_meth	homer__CCWTTGTYYB_Sox10	hocomoco__SOX3_MOUSE.H11MO.0.C	homer__CCATTGTTNY_Sox6	hocomoco__SOX3_HUMAN.H11MO.0.B
4.71	1591	1609	0.242	0.0508	0.332	0.182	0.169	0.135	2.7e-07	6.68e-07	3.77e-06	1.56e-07
1.35	1510	1525	4.88e-15	1.83e-07	0	0	0	0	0.125	0.418	0.0725	0.365
0.801	1653	1663	0	0	0	0	0	0	0.17	0.139	0.175	0.253
0.658	90	100	0	0	0	0	0	0	0.407	0.0141	0.288	0.0218
0.474	1441	1454	0	0	0	0	0	0	0.031	0.277	0.282	0.0639
0.223	1286	1296	0	0	0	0	0	0	0.0169	0.113	0.251	0.0695
>peak_4044::2:37603861-37606852 (2991 bp)
# Score	Start	End	hocomoco__SOX9_HUMAN.H11MO.0.B	hocomoco__SOX10_HUMAN.H11MO.0.B	taipale_cyt_meth__SOX8_ACAATNNNNNNATTGT_FL	taipale_cyt_meth__SOX10_AACAATNNNNNNATTGTT_FL_meth	taipale_cyt_meth__SOX10_AACAATNNNNNNATTGTT_FL_repr	taipale_cyt_meth__SOX8_ACAATNNNNNNATTGT_FL_meth	homer__CCWTTGTYYB_Sox10	hocomoco__SOX3_MOUSE.H11MO.0.C	homer__CCATTGTTNY_Sox6	hocomoco__SOX3_HUMAN.H11MO.0.B
3.64	1479	1561	1.78	0.129	0.411	0.0361	0.0635	0.0817	0.194	0.213	1.2	0.118
2.49	190	220	0.173	0.286	1.82e-07	1.88e-08	5.43e-08	3.27e-08	0.576	0.239	0.0766	0.325
2.35	1725	1735	0	0	0	0	0	0	0.424	0.362	0.102	0.204
2.3	2304	2314	0	0	0	0	0	0	0.214	0.427	0.038	0.43
1.55	2588	2609	0.158	1.04	4.07e-05	5.25e-05	5.42e-05	1.02e-05	0.000608	0.0504	0.00876	0.0345
1.34	1014	1031	0.96	0.241	6.73e-09	3.72e-10	1.03e-10	1.49e-08	0.00166	0.00255	0.00528	0.000674
1.13	1988	2005	0.078	0.438	2.83e-11	9.78e-13	5.04e-12	3.43e-11	0.00309	0.0208	0.419	0.00966
0.625	1086	1102	0.201	0.665	3.3e-09	0	0	1.49e-10	1.23e-05	1.58e-05	0.000595	1.09e-05
0.218	764	774	0	0	0	0	0	0	0.00704	0.223	0.0324	0.188
0.169	1780	1797	0.371	0.0979	2.85e-11	6.14e-14	1.13e-13	2.31e-10	0.0659	0.0026	0.0191	0.00266
0.0912	2064	2074	0	0	0	0	0	0	0.00913	0.00805	0.344	0.0221
0.0266	1946	1956	0	0	0	0	0	0	0.0185	0.0474	0.165	0.0713
0.000613	2392	2402	0	0	0	0	0	0	0.0845	0.0262	0.0223	0.149
>peak_4044::2:37603861-37606852 (2991 bp)
# Score	Start	End	hocomoco__SOX9_HUMAN.H11MO.0.B	hocomoco__SOX10_HUMAN.H11MO.0.B	taipale_cyt_meth__SOX8_ACAATNNNNNNATTGT_FL	taipale_cyt_meth__SOX10_AACAATNNNNNNATTGTT_FL_meth	taipale_cyt_meth__SOX10_AACAATNNNNNNATTGTT_FL_repr	taipale_cyt_meth__SOX8_ACAATNNNNNNATTGT_FL_meth	homer__CCWTTGTYYB_Sox10	hocomoco__SOX3_MOUSE.H11MO.0.C	homer__CCATTGTTNY_Sox6	hocomoco__SOX3_HUMAN.H11MO.0.B
3.64	1479	1561	1.78	0.129	0.411	0.0361	0.0635	0.0817	0.194	0.213	1.2	0.118
2.49	190	220	0.173	0.286	1.82e-07	1.88e-08	5.43e-08	3.27e-08	0.576	0.239	0.0766	0.325
2.35	1725	1735	0	0	0	0	0	0	0.424	0.362	0.102	0.204
2.3	2304	2314	0	0	0	0	0	0	0.214	0.427	0.038	0.43
1.55	2588	2609	0.158	1.04	4.07e-05	5.25e-05	5.42e-05	1.02e-05	0.000608	0.0504	0.00876	0.0345
1.34	1014	1031	0.96	0.241	6.73e-09	3.72e-10	1.03e-10	1.49e-08	0.00166	0.00255	0.00528	0.000674
1.13	1988	2005	0.078	0.438	2.83e-11	9.78e-13	5.04e-12	3.43e-11	0.00309	0.0208	0.419	0.00966
0.625	1086	1102	0.201	0.665	3.3e-09	0	0	1.49e-10	1.23e-05	1.58e-05	0.000595	1.09e-05
0.218	764	774	0	0	0	0	0	0	0.00704	0.223	0.0324	0.188
0.169	1780	1797	0.371	0.0979	2.85e-11	6.14e-14	1.13e-13	2.31e-10	0.0659	0.0026	0.0191	0.00266
0.0912	2064	2074	0	0	0	0	0	0	0.00913	0.00805	0.344	0.0221
0.0266	1946	1956	0	0	0	0	0	0	0.0185	0.0474	0.165	0.0713
0.000613	2392	2402	0	0	0	0	0	0	0.0845	0.0262	0.0223	0.149
>peak_4052::2:37941825-37942885 (1060 bp)
# Score	Start	End	hocomoco__SOX9_HUMAN.H11MO.0.B	hocomoco__SOX10_HUMAN.H11MO.0.B	taipale_cyt_meth__SOX8_ACAATNNNNNNATTGT_FL	taipale_cyt_meth__SOX10_AACAATNNNNNNATTGTT_FL_meth	taipale_cyt_meth__SOX10_AACAATNNNNNNATTGTT_FL_repr	taipale_cyt_meth__SOX8_ACAATNNNNNNATTGT_FL_meth	homer__CCWTTGTYYB_Sox10	hocomoco__SOX3_MOUSE.H11MO.0.C	homer__CCATTGTTNY_Sox6	hocomoco__SOX3_HUMAN.H11MO.0.B
4.48	564	737	1.09	1.39	0.0932	0.0194	0.0272	0.0275	1.28	0.26	0.692	0.327
3.81	302	412	0.146	0.222	2.91e-06	9.32e-07	5.43e-06	1.41e-05	0.431	0.471	0.295	0.87
1.73	839	849	0	0	0	0	0	0	0.0238	0.375	0.0769	0.615
0.427	220	230	0	0	0	0	0	0	0.304	0.093	0.107	0.0718
0.341	1043	1060	0.12	0.412	1.36e-06	4.37e-08	1.2e-07	1.91e-08	0.0665	0.0126	0.0233	0.0218
0.0409	744	761	0.0341	0.189	1.89e-10	1.08e-14	1.63e-14	7.02e-11	0.0565	0.0237	0.0775	0.0657
0.0295	765	775	0	0	0	0	0	0	0.249	0.0171	0.0331	0.0178
>peak_4060::2:38465492-38467806 (2314 bp)
# Score	Start	End	hocomoco__SOX9_HUMAN.H11MO.0.B	hocomoco__SOX10_HUMAN.H11MO.0.B	taipale_cyt_meth__SOX8_ACAATNNNNNNATTGT_FL	taipale_cyt_meth__SOX10_AACAATNNNNNNATTGTT_FL_meth	taipale_cyt_meth__SOX10_AACAATNNNNNNATTGTT_FL_repr	taipale_cyt_meth__SOX8_ACAATNNNNNNATTGT_FL_meth	homer__CCWTTGTYYB_Sox10	hocomoco__SOX3_MOUSE.H11MO.0.C	homer__CCATTGTTNY_Sox6	hocomoco__SOX3_HUMAN.H11MO.0.B
7.56	1727	1792	0.998	0.211	1.68e-09	7.74e-11	3.37e-10	1.31e-08	0.0991	0.64	0.0857	0.7
1.99	956	972	0.126	1.56	1.25e-12	0	0	2.48e-12	0.000659	4.09e-05	0.00557	7.76e-05
0.943	233	255	0.508	0.107	1.71e-07	1.07e-07	3.34e-08	9.09e-07	0.0387	0.174	0.0402	0.109
0.219	144	154	0	0	0	0	0	0	0.0214	0.285	0.0106	0.141
0.155	2222	2232	0	0	0	0	0	0	0.253	0.0351	0.0806	0.0373
0.12	104	114	0	0	0	0	0	0	0.206	0.0268	0.113	0.031
0.0229	2113	2128	3.1e-11	0.468	1.39e-17	0	0	3.56e-15	1.52e-05	0.000276	0.003	3.62e-05
0.0166	1116	1126	0	0	0	0	0	0	0.00374	0.0608	0.147	0.0825
0.012	412	421	0	0	0	0	0	0	0.165	0	0.108	0
>peak_4079::2:39010039-39012071 (2032 bp)
# Score	Start	End	hocomoco__SOX9_HUMAN.H11MO.0.B	hocomoco__SOX10_HUMAN.H11MO.0.B	taipale_cyt_meth__SOX8_ACAATNNNNNNATTGT_FL	taipale_cyt_meth__SOX10_AACAATNNNNNNATTGTT_FL_meth	taipale_cyt_meth__SOX10_AACAATNNNNNNATTGTT_FL_repr	taipale_cyt_meth__SOX8_ACAATNNNNNNATTGT_FL_meth	homer__CCWTTGTYYB_Sox10	hocomoco__SOX3_MOUSE.H11MO.0.C	homer__CCATTGTTNY_Sox6	hocomoco__SOX3_HUMAN.H11MO.0.B
7.59	971	1243	0.801	1.01	0.0288	0.0146	0.0331	0.0115	0.851	1.01	2.08	1.23
0.808	1361	1371	0	0	0	0	0	0	0.217	0.12	0.292	0.118
0.238	1293	1314	0.254	0.0889	0.00335	0.00199	0.00528	0.000213	0.0248	0.00885	0.242	0.00807
0.0273	819	829	0	0	0	0	0	0	0.0117	0.199	0.00624	0.0917
>peak_4115::2:43578488-43579524 (1036 bp)
# Score	Start	End	hocomoco__SOX9_HUMAN.H11MO.0.B	hocomoco__SOX10_HUMAN.H11MO.0.B	taipale_cyt_meth__SOX8_ACAATNNNNNNATTGT_FL	taipale_cyt_meth__SOX10_AACAATNNNNNNATTGTT_FL_meth	taipale_cyt_meth__SOX10_AACAATNNNNNNATTGTT_FL_repr	taipale_cyt_meth__SOX8_ACAATNNNNNNATTGT_FL_meth	homer__CCWTTGTYYB_Sox10	hocomoco__SOX3_MOUSE.H11MO.0.C	homer__CCATTGTTNY_Sox6	hocomoco__SOX3_HUMAN.H11MO.0.B
6.12	224	492	0.858	3.34	0.0479	0.0543	0.0591	0.00755	0.393	0.811	0.523	1.04
1.67	906	970	0.00117	0.023	1.49e-07	2.2e-08	2.17e-07	3.09e-08	0.897	0.323	0.152	0.573
0.0659	57	67	0	0	0	0	0	0	0.0575	0.102	0.105	0.0623
>peak_4122::2:43644943-43646477 (1534 bp)
# Score	Start	End	hocomoco__SOX9_HUMAN.H11MO.0.B	hocomoco__SOX10_HUMAN.H11MO.0.B	taipale_cyt_meth__SOX8_ACAATNNNNNNATTGT_FL	taipale_cyt_meth__SOX10_AACAATNNNNNNATTGTT_FL_meth	taipale_cyt_meth__SOX10_AACAATNNNNNNATTGTT_FL_repr	taipale_cyt_meth__SOX8_ACAATNNNNNNATTGT_FL_meth	homer__CCWTTGTYYB_Sox10	hocomoco__SOX3_MOUSE.H11MO.0.C	homer__CCATTGTTNY_Sox6	hocomoco__SOX3_HUMAN.H11MO.0.B
6.35	141	975	0.527	0.809	0.432	0.445	1.04	0.106	1.36	2.99	2.61	3.03
0.404	1083	1100	0.106	0.089	8.9e-11	9.5e-12	3.76e-12	1.56e-10	0.00861	0.0745	0.344	0.0422
0.366	1128	1138	0	0	0	0	0	0	0.0885	0.137	0.0235	0.295
0.224	1037	1046	0	0	0	0	0	0	0.0211	0	0.472	0
0.0265	1052	1061	0	0	0	0	0	0	0.00996	0	0.295	0
>peak_4133::2:43737614-43739465 (1851 bp)
# Score	Start	End	hocomoco__SOX9_HUMAN.H11MO.0.B	hocomoco__SOX10_HUMAN.H11MO.0.B	taipale_cyt_meth__SOX8_ACAATNNNNNNATTGT_FL	taipale_cyt_meth__SOX10_AACAATNNNNNNATTGTT_FL_meth	taipale_cyt_meth__SOX10_AACAATNNNNNNATTGTT_FL_repr	taipale_cyt_meth__SOX8_ACAATNNNNNNATTGT_FL_meth	homer__CCWTTGTYYB_Sox10	hocomoco__SOX3_MOUSE.H11MO.0.C	homer__CCATTGTTNY_Sox6	hocomoco__SOX3_HUMAN.H11MO.0.B
7.28	791	878	0.632	0.37	0.721	0.572	0.373	0.239	0.0236	0.0561	0.0426	0.054
3.19	73	88	2.7e-10	3.64	8.88e-16	0	0	4.26e-14	3.81e-08	9.7e-08	5.1e-06	1.37e-08
0.893	1507	1517	0	0	0	0	0	0	0.668	0.0154	0.191	0.0239
0.24	602	611	0	0	0	0	0	0	0.00314	0	0.516	0
0.168	264	274	0	0	0	0	0	0	0.0203	0.324	0.0286	0.0569
0.136	178	195	0.192	0.112	1.5e-10	1.31e-11	1.26e-11	8.22e-11	0.097	0.0347	0.0183	0.0503
0.127	1653	1671	0.267	0.112	0.102	0.0193	0.0144	0.0143	3.54e-06	4.37e-05	0.000277	1.7e-05
0.0866	363	372	0	0	0	0	0	0	0.328	0	0.0291	0
0.0289	1326	1335	0	0	0	0	0	0	0.00013	0	0.31	0
0.0116	1161	1171	0	0	0	0	0	0	0.00707	0.0519	0.182	0.0523
0.00756	337	354	0.0782	0.134	3.45e-06	3.47e-17	3.73e-17	5.51e-06	0.0326	0.0593	0.0815	0.0341
>peak_4155::2:43851601-43853158 (1557 bp)
# Score	Start	End	hocomoco__SOX9_HUMAN.H11MO.0.B	hocomoco__SOX10_HUMAN.H11MO.0.B	taipale_cyt_meth__SOX8_ACAATNNNNNNATTGT_FL	taipale_cyt_meth__SOX10_AACAATNNNNNNATTGTT_FL_meth	taipale_cyt_meth__SOX10_AACAATNNNNNNATTGTT_FL_repr	taipale_cyt_meth__SOX8_ACAATNNNNNNATTGT_FL_meth	homer__CCWTTGTYYB_Sox10	hocomoco__SOX3_MOUSE.H11MO.0.C	homer__CCATTGTTNY_Sox6	hocomoco__SOX3_HUMAN.H11MO.0.B
1.13	491	518	0.00193	0.00498	7.78e-05	5.89e-06	1.01e-05	2.5e-06	0.408	0.136	0.658	0.142
0.89	601	617	0.282	8.52e-06	2.09e-13	0	0	7.93e-14	0.223	0.174	0.0388	0.108
0.281	534	543	0	0	0	0	0	0	0.000178	0	0.563	0
0.231	456	477	0.0901	0.354	0.0242	0.00671	0.01	0.0409	0.0113	0.0222	0.0724	0.00757
0.032	800	810	0	0	0	0	0	0	0.00209	0.079	0.0288	0.202
>peak_4197::2:45699363-45700608 (1245 bp)
# Score	Start	End	hocomoco__SOX9_HUMAN.H11MO.0.B	hocomoco__SOX10_HUMAN.H11MO.0.B	taipale_cyt_meth__SOX8_ACAATNNNNNNATTGT_FL	taipale_cyt_meth__SOX10_AACAATNNNNNNATTGTT_FL_meth	taipale_cyt_meth__SOX10_AACAATNNNNNNATTGTT_FL_repr	taipale_cyt_meth__SOX8_ACAATNNNNNNATTGT_FL_meth	homer__CCWTTGTYYB_Sox10	hocomoco__SOX3_MOUSE.H11MO.0.C	homer__CCATTGTTNY_Sox6	hocomoco__SOX3_HUMAN.H11MO.0.B
2.83	1180	1190	0	0	0	0	0	0	0.132	0.57	0.0223	0.472
0.45	1221	1230	0	0	0	0	0	0	0.000244	0	0.731	0
0.0588	1134	1144	0	0	0	0	0	0	0.149	0.0508	0.0302	0.0949
>peak_4222::2:47308201-47310355 (2154 bp)
# Score	Start	End	hocomoco__SOX9_HUMAN.H11MO.0.B	hocomoco__SOX10_HUMAN.H11MO.0.B	taipale_cyt_meth__SOX8_ACAATNNNNNNATTGT_FL	taipale_cyt_meth__SOX10_AACAATNNNNNNATTGTT_FL_meth	taipale_cyt_meth__SOX10_AACAATNNNNNNATTGTT_FL_repr	taipale_cyt_meth__SOX8_ACAATNNNNNNATTGT_FL_meth	homer__CCWTTGTYYB_Sox10	hocomoco__SOX3_MOUSE.H11MO.0.C	homer__CCATTGTTNY_Sox6	hocomoco__SOX3_HUMAN.H11MO.0.B
7.83	417	564	0.171	0.116	0.0612	0.69	0.369	0.139	0.788	0.42	0.441	0.701
6.07	962	1068	0.248	0.573	0.151	0.00553	0.0268	0.0078	0.883	0.629	0.52	0.645
0.93	221	231	0	0	0	0	0	0	0.017	0.0751	0.846	0.0518
0.767	2007	2017	0	0	0	0	0	0	0.00286	0.433	0.0108	0.348
0.672	1429	1439	0	0	0	0	0	0	0.322	0.154	0.0998	0.12
0.514	1894	1904	0	0	0	0	0	0	0.00974	0.222	0.103	0.294
0.503	801	811	0	0	0	0	0	0	0.00618	0.145	0.472	0.0393
0.486	916	932	0.534	0.216	5.2e-14	0	0	3.93e-12	0.000224	0.00505	0.000411	0.00491
0.419	647	669	0.436	0.0631	3.43e-08	1.81e-11	6.44e-11	5.52e-08	0.0201	0.0595	0.0605	0.111
0.289	1461	1471	0	0	0	0	0	0	0.0154	0.0383	0.424	0.0537
0.196	99	116	0.365	0.0335	5.99e-12	1.24e-13	5.21e-12	4.14e-13	0.0728	0.0563	0.00676	0.0351
0.0576	1862	1872	0	0	0	0	0	0	0.145	0.0826	0.0255	0.071
0.0182	719	728	0	0	0	0	0	0	0.00336	0	0.295	0
0.0171	904	914	0	0	0	0	0	0	0.00531	0.128	0.014	0.15
>peak_4228::2:47587605-47588354 (749 bp)
# Score	Start	End	hocomoco__SOX9_HUMAN.H11MO.0.B	hocomoco__SOX10_HUMAN.H11MO.0.B	taipale_cyt_meth__SOX8_ACAATNNNNNNATTGT_FL	taipale_cyt_meth__SOX10_AACAATNNNNNNATTGTT_FL_meth	taipale_cyt_meth__SOX10_AACAATNNNNNNATTGTT_FL_repr	taipale_cyt_meth__SOX8_ACAATNNNNNNATTGT_FL_meth	homer__CCWTTGTYYB_Sox10	hocomoco__SOX3_MOUSE.H11MO.0.C	homer__CCATTGTTNY_Sox6	hocomoco__SOX3_HUMAN.H11MO.0.B
8.66	405	481	0.406	2.87	0.0856	0.0266	0.0168	0.0206	0.01	0.579	0.03	0.603
0.908	546	555	0	0	0	0	0	0	0.006	0	1.17	0
0.548	133	143	0	0	0	0	0	0	0.203	0.089	0.167	0.166
0.329	692	701	0	0	0	0	0	0	0.000286	0	0.611	0
>peak_4242::2:49335331-49336604 (1273 bp)
# Score	Start	End	hocomoco__SOX9_HUMAN.H11MO.0.B	hocomoco__SOX10_HUMAN.H11MO.0.B	taipale_cyt_meth__SOX8_ACAATNNNNNNATTGT_FL	taipale_cyt_meth__SOX10_AACAATNNNNNNATTGTT_FL_meth	taipale_cyt_meth__SOX10_AACAATNNNNNNATTGTT_FL_repr	taipale_cyt_meth__SOX8_ACAATNNNNNNATTGT_FL_meth	homer__CCWTTGTYYB_Sox10	hocomoco__SOX3_MOUSE.H11MO.0.C	homer__CCATTGTTNY_Sox6	hocomoco__SOX3_HUMAN.H11MO.0.B
4.86	433	452	0.778	0.101	0.0397	0.0439	0.0349	0.0118	0.0926	0.0455	0.0123	0.0901
1.74	845	855	0	0	0	0	0	0	0.00964	0.614	0.269	0.183
1.62	227	244	0.635	0.293	1.62e-09	1.33e-15	8.88e-16	4.41e-09	0.0162	0.0739	0.0383	0.0325
0.681	344	354	0	0	0	0	0	0	0.00461	0.164	0.502	0.0815
0.474	1194	1204	0	0	0	0	0	0	0.0688	0.19	0.0929	0.242
0.472	795	805	0	0	0	0	0	0	0.00732	0.0367	0.652	0.0203
0.139	36	46	0	0	0	0	0	0	0.0481	0.125	0.0857	0.122
0.0524	966	975	0	0	0	0	0	0	0.262	0	0.0552	0
0.0273	508	518	0	0	0	0	0	0	0.00325	0.0909	0.0902	0.116
>peak_4253::2:51975655-51977100 (1445 bp)
# Score	Start	End	hocomoco__SOX9_HUMAN.H11MO.0.B	hocomoco__SOX10_HUMAN.H11MO.0.B	taipale_cyt_meth__SOX8_ACAATNNNNNNATTGT_FL	taipale_cyt_meth__SOX10_AACAATNNNNNNATTGTT_FL_meth	taipale_cyt_meth__SOX10_AACAATNNNNNNATTGTT_FL_repr	taipale_cyt_meth__SOX8_ACAATNNNNNNATTGT_FL_meth	homer__CCWTTGTYYB_Sox10	hocomoco__SOX3_MOUSE.H11MO.0.C	homer__CCATTGTTNY_Sox6	hocomoco__SOX3_HUMAN.H11MO.0.B
6.82	429	773	2.23	1.29	0.883	0.229	0.379	0.441	0.639	0.296	1.55	0.347
2.5	1224	1234	0	0	0	0	0	0	0.218	0.405	0.0812	0.405
1.21	847	871	0.000181	0.000608	0.00641	0.00393	0.00282	0.00333	0.443	0.0249	0.838	0.0438
0.88	206	216	0	0	0	0	0	0	0.269	0.124	0.0643	0.331
0.449	1407	1423	0.0653	0.767	2.05e-15	0	0	2.75e-14	6.48e-06	0.0013	0.00381	0.000669
>peak_4281::2:52227042-52229048 (2006 bp)
# Score	Start	End	hocomoco__SOX9_HUMAN.H11MO.0.B	hocomoco__SOX10_HUMAN.H11MO.0.B	taipale_cyt_meth__SOX8_ACAATNNNNNNATTGT_FL	taipale_cyt_meth__SOX10_AACAATNNNNNNATTGTT_FL_meth	taipale_cyt_meth__SOX10_AACAATNNNNNNATTGTT_FL_repr	taipale_cyt_meth__SOX8_ACAATNNNNNNATTGT_FL_meth	homer__CCWTTGTYYB_Sox10	hocomoco__SOX3_MOUSE.H11MO.0.C	homer__CCATTGTTNY_Sox6	hocomoco__SOX3_HUMAN.H11MO.0.B
5.9	566	684	1.54	0.298	0.28	0.214	0.198	0.21	0.403	0.445	0.136	0.403
2.78	241	283	0.109	0.0671	5.07e-05	1.51e-05	1.67e-05	7.34e-05	0.404	0.607	0.461	0.416
1.32	1866	1876	0	0	0	0	0	0	0.568	0.0983	0.233	0.0718
1.2	886	903	0.00899	0.103	4.35e-09	4.15e-10	1.26e-09	5.4e-10	0.00965	0.00909	1.17	0.00469
0.996	1140	1150	0	0	0	0	0	0	0.0791	0.264	0.0921	0.404
0.924	1345	1355	0	0	0	0	0	0	0.0677	0.383	0.0913	0.272
0.527	443	452	0	0	0	0	0	0	0.00687	0	0.794	0
0.179	134	144	0	0	0	0	0	0	0.0498	0.332	0.0166	0.04
0.129	827	843	0.496	2.62e-06	1.99e-11	0	0	3.87e-11	0.00727	0.00335	0.0484	0.00616
0.0974	73	85	0	0	0	0	0	0	0.00986	0.178	0.0168	0.201
0.0392	733	743	0	0	0	0	0	0	0.0931	0.0201	0.159	0.0394
0.0242	1497	1507	0	0	0	0	0	0	0.0115	0.12	0.0289	0.14
>peak_4282::2:52232395-52233138 (743 bp)
# Score	Start	End	hocomoco__SOX9_HUMAN.H11MO.0.B	hocomoco__SOX10_HUMAN.H11MO.0.B	taipale_cyt_meth__SOX8_ACAATNNNNNNATTGT_FL	taipale_cyt_meth__SOX10_AACAATNNNNNNATTGTT_FL_meth	taipale_cyt_meth__SOX10_AACAATNNNNNNATTGTT_FL_repr	taipale_cyt_meth__SOX8_ACAATNNNNNNATTGT_FL_meth	homer__CCWTTGTYYB_Sox10	hocomoco__SOX3_MOUSE.H11MO.0.C	homer__CCATTGTTNY_Sox6	hocomoco__SOX3_HUMAN.H11MO.0.B
3.31	212	367	1.12	0.0918	6.52e-05	1.43e-06	3.53e-06	1.56e-06	0.596	0.651	1.42	0.787
3.21	586	604	0.825	0.353	0.0321	0.00998	0.032	0.0453	5.31e-06	1.44e-06	2.41e-05	4.49e-07
0.215	646	662	0.625	8.27e-05	5.38e-06	0	0	1.27e-07	0.000215	0.0137	0.0201	0.00188
0.195	59	69	0	0	0	0	0	0	0.227	0.0823	0.0264	0.0925
>peak_4316::2:53116932-53117913 (981 bp)
# Score	Start	End	hocomoco__SOX9_HUMAN.H11MO.0.B	hocomoco__SOX10_HUMAN.H11MO.0.B	taipale_cyt_meth__SOX8_ACAATNNNNNNATTGT_FL	taipale_cyt_meth__SOX10_AACAATNNNNNNATTGTT_FL_meth	taipale_cyt_meth__SOX10_AACAATNNNNNNATTGTT_FL_repr	taipale_cyt_meth__SOX8_ACAATNNNNNNATTGT_FL_meth	homer__CCWTTGTYYB_Sox10	hocomoco__SOX3_MOUSE.H11MO.0.C	homer__CCATTGTTNY_Sox6	hocomoco__SOX3_HUMAN.H11MO.0.B
5.11	551	601	1.48	0.546	3.22e-07	8.65e-08	3.57e-07	6.68e-07	0.191	0.102	0.0709	0.185
2.42	881	898	4.11e-07	0.00188	0.61	0.0866	0.125	0.338	5.91e-07	1.55e-07	3.72e-05	3.47e-08
1.41	419	428	0	0	0	0	0	0	0.791	0	0.315	0
0.79	229	246	0.0449	0.901	2.55e-10	3.54e-14	1.65e-13	3.64e-11	0.00239	0.000654	0.0894	0.000492
0.736	759	769	0	0	0	0	0	0	0.08	0.276	0.0716	0.303
0.297	508	518	0	0	0	0	0	0	0.00641	0.231	0.0379	0.23
0.25	670	680	0	0	0	0	0	0	0.0477	0.259	0.0926	0.0679
0.166	186	195	0	0	0	0	0	0	0.000115	0	0.448	0
0.0554	367	377	0	0	0	0	0	0	0.0477	0.0667	0.0264	0.185
0.0154	441	451	0	0	0	0	0	0	0.135	0.0407	0.0809	0.0347
0.015	133	143	0	0	0	0	0	0	0.109	0.0183	0.127	0.0378
>peak_4317::2:53126332-53126851 (519 bp)
# Score	Start	End	hocomoco__SOX9_HUMAN.H11MO.0.B	hocomoco__SOX10_HUMAN.H11MO.0.B	taipale_cyt_meth__SOX8_ACAATNNNNNNATTGT_FL	taipale_cyt_meth__SOX10_AACAATNNNNNNATTGTT_FL_meth	taipale_cyt_meth__SOX10_AACAATNNNNNNATTGTT_FL_repr	taipale_cyt_meth__SOX8_ACAATNNNNNNATTGT_FL_meth	homer__CCWTTGTYYB_Sox10	hocomoco__SOX3_MOUSE.H11MO.0.C	homer__CCATTGTTNY_Sox6	hocomoco__SOX3_HUMAN.H11MO.0.B
5.43	307	325	0.204	0.159	0.184	0.162	0.293	0.0982	2.17e-09	1.14e-08	2.06e-06	2.94e-09
2.6	475	502	0.000177	0.000138	1.82e-10	5.36e-12	7.35e-11	5.69e-12	0.242	0.578	0.311	0.823
0.947	240	250	0	0	0	0	0	0	0.945	0.0131	0.0745	0.0197
0.502	112	122	0	0	0	0	0	0	0.00992	0.255	0.0751	0.285
0.258	32	51	0.0732	0.0895	0.284	0.0184	0.0289	0.0467	0.00299	0.00396	0.0564	0.00233
>peak_4371::2:61248692-61251588 (2896 bp)
# Score	Start	End	hocomoco__SOX9_HUMAN.H11MO.0.B	hocomoco__SOX10_HUMAN.H11MO.0.B	taipale_cyt_meth__SOX8_ACAATNNNNNNATTGT_FL	taipale_cyt_meth__SOX10_AACAATNNNNNNATTGTT_FL_meth	taipale_cyt_meth__SOX10_AACAATNNNNNNATTGTT_FL_repr	taipale_cyt_meth__SOX8_ACAATNNNNNNATTGT_FL_meth	homer__CCWTTGTYYB_Sox10	hocomoco__SOX3_MOUSE.H11MO.0.C	homer__CCATTGTTNY_Sox6	hocomoco__SOX3_HUMAN.H11MO.0.B
1.17	1671	1681	0	0	0	0	0	0	0.00371	0.586	0.00879	0.381
1.12	1899	1909	0	0	0	0	0	0	0.0206	0.427	0.0931	0.361
0.851	1447	1464	0.37	0.488	0.000885	0.000315	0.000395	2.33e-05	0.00464	0.0205	0.00764	0.0136
0.529	572	589	0.231	0.147	3.79e-10	9.99e-16	5.22e-15	1.98e-12	0.225	0.0238	0.0626	0.0168
0.46	529	546	0.338	0.28	4.04e-14	0	0	7.11e-14	0.0695	0.00686	0.0098	0.00577
0.417	1757	1767	0	0	0	0	0	0	0.00102	0.245	0.0198	0.326
0.383	21	31	0	0	0	0	0	0	0.00221	0.315	0.0421	0.206
0.343	1844	1862	0.435	0.0476	1.98e-07	4.15e-08	1.63e-07	1.35e-06	0.0408	0.0431	0.0514	0.0544
0.285	917	927	0	0	0	0	0	0	0.0103	0.188	0.0397	0.259
0.234	1360	1370	0	0	0	0	0	0	0.00145	0.273	0.00592	0.191
0.121	2557	2566	0	0	0	0	0	0	0.000281	0	0.402	0
0.118	405	414	0	0	0	0	0	0	0.0181	0	0.373	0
0.106	251	263	0	0	0	0	0	0	0.219	0.0989	0.0161	0.0717
0.00015	282	299	0.0795	0.209	1.18e-11	1.05e-12	1.61e-12	3.94e-12	0.12	0.00132	0.0165	0.00206
>peak_4373::2:61300239-61301039 (800 bp)
# Score	Start	End	hocomoco__SOX9_HUMAN.H11MO.0.B	hocomoco__SOX10_HUMAN.H11MO.0.B	taipale_cyt_meth__SOX8_ACAATNNNNNNATTGT_FL	taipale_cyt_meth__SOX10_AACAATNNNNNNATTGTT_FL_meth	taipale_cyt_meth__SOX10_AACAATNNNNNNATTGTT_FL_repr	taipale_cyt_meth__SOX8_ACAATNNNNNNATTGT_FL_meth	homer__CCWTTGTYYB_Sox10	hocomoco__SOX3_MOUSE.H11MO.0.C	homer__CCATTGTTNY_Sox6	hocomoco__SOX3_HUMAN.H11MO.0.B
2.51	291	328	0.88	1.76	0.000172	7.64e-05	6.02e-05	0.000245	0.0937	0.0102	0.0316	0.0168
0.322	587	597	0	0	0	0	0	0	0.125	0.134	0.0923	0.148
0.134	779	796	0.00321	0.525	8.7e-12	2.15e-14	2.05e-13	1.24e-12	0.0141	0.00117	0.0464	0.000976
0.0621	421	431	0	0	0	0	0	0	0.0422	0.0662	0.0241	0.2
>peak_4406::2:62829612-62831672 (2060 bp)
# Score	Start	End	hocomoco__SOX9_HUMAN.H11MO.0.B	hocomoco__SOX10_HUMAN.H11MO.0.B	taipale_cyt_meth__SOX8_ACAATNNNNNNATTGT_FL	taipale_cyt_meth__SOX10_AACAATNNNNNNATTGTT_FL_meth	taipale_cyt_meth__SOX10_AACAATNNNNNNATTGTT_FL_repr	taipale_cyt_meth__SOX8_ACAATNNNNNNATTGT_FL_meth	homer__CCWTTGTYYB_Sox10	hocomoco__SOX3_MOUSE.H11MO.0.C	homer__CCATTGTTNY_Sox6	hocomoco__SOX3_HUMAN.H11MO.0.B
5.96	945	1048	2.75	0.314	0.49	0.152	0.18	0.256	0.014	0.0156	0.0802	0.00829
1.98	151	205	0.769	0.298	6.54e-07	2.88e-09	1.3e-07	1.47e-07	0.0569	0.373	0.0559	0.566
1.35	1350	1360	0	0	0	0	0	0	0.107	0.313	0.0978	0.424
0.655	63	73	0	0	0	0	0	0	0.226	0.269	0.0202	0.175
0.54	1416	1436	0.437	0.17	0.0419	0.0025	0.00639	0.00296	0.00272	0.0456	0.0156	0.0527
0.241	107	127	0.0861	0.11	0.141	0.0159	0.0198	0.0193	0.0209	0.0923	0.0144	0.0726
0.22	1590	1599	0	0	0	0	0	0	0.000163	0	0.501	0
0.187	435	445	0	0	0	0	0	0	0.00763	0.151	0.0571	0.209
0.148	255	265	0	0	0	0	0	0	0.00999	0.0211	0.399	0.00765
0.0482	486	502	0.399	0.000526	2.92e-07	0	0	1.22e-06	0.00631	0.0522	0.00856	0.0145
>peak_4428::2:63542678-63543666 (988 bp)
# Score	Start	End	hocomoco__SOX9_HUMAN.H11MO.0.B	hocomoco__SOX10_HUMAN.H11MO.0.B	taipale_cyt_meth__SOX8_ACAATNNNNNNATTGT_FL	taipale_cyt_meth__SOX10_AACAATNNNNNNATTGTT_FL_meth	taipale_cyt_meth__SOX10_AACAATNNNNNNATTGTT_FL_repr	taipale_cyt_meth__SOX8_ACAATNNNNNNATTGT_FL_meth	homer__CCWTTGTYYB_Sox10	hocomoco__SOX3_MOUSE.H11MO.0.C	homer__CCATTGTTNY_Sox6	hocomoco__SOX3_HUMAN.H11MO.0.B
3.39	754	973	1.81	1.84	1.73e-05	7.15e-06	2.25e-06	0.000141	0.701	0.296	0.181	0.293
0.785	386	396	0	0	0	0	0	0	0.114	0.243	0.0696	0.321
0.717	560	570	0	0	0	0	0	0	0.117	0.232	0.105	0.254
0.363	267	277	0	0	0	0	0	0	0.334	0.0314	0.138	0.0469
>peak_4431::2:63656747-63657831 (1084 bp)
# Score	Start	End	hocomoco__SOX9_HUMAN.H11MO.0.B	hocomoco__SOX10_HUMAN.H11MO.0.B	taipale_cyt_meth__SOX8_ACAATNNNNNNATTGT_FL	taipale_cyt_meth__SOX10_AACAATNNNNNNATTGTT_FL_meth	taipale_cyt_meth__SOX10_AACAATNNNNNNATTGTT_FL_repr	taipale_cyt_meth__SOX8_ACAATNNNNNNATTGT_FL_meth	homer__CCWTTGTYYB_Sox10	hocomoco__SOX3_MOUSE.H11MO.0.C	homer__CCATTGTTNY_Sox6	hocomoco__SOX3_HUMAN.H11MO.0.B
3.15	582	709	0.334	0.147	0.157	0.289	0.16	0.0372	0.104	0.365	0.308	0.947
1.38	448	467	0.126	0.859	0.05	0.0315	0.0336	0.00825	0.0134	0.00033	0.0278	0.000316
0.966	789	817	0.705	0.00955	3.91e-07	2.02e-07	4.07e-07	1.81e-07	0.0149	0.334	0.0549	0.357
0.207	882	892	0	0	0	0	0	0	0.000935	0.152	0.0163	0.282
0.0238	111	121	0	0	0	0	0	0	0.0112	0.017	0.277	0.0136
>peak_4432::2:63732442-63734662 (2220 bp)
# Score	Start	End	hocomoco__SOX9_HUMAN.H11MO.0.B	hocomoco__SOX10_HUMAN.H11MO.0.B	taipale_cyt_meth__SOX8_ACAATNNNNNNATTGT_FL	taipale_cyt_meth__SOX10_AACAATNNNNNNATTGTT_FL_meth	taipale_cyt_meth__SOX10_AACAATNNNNNNATTGTT_FL_repr	taipale_cyt_meth__SOX8_ACAATNNNNNNATTGT_FL_meth	homer__CCWTTGTYYB_Sox10	hocomoco__SOX3_MOUSE.H11MO.0.C	homer__CCATTGTTNY_Sox6	hocomoco__SOX3_HUMAN.H11MO.0.B
9.36	722	764	0.0634	0.0424	0.149	0.486	0.286	0.0796	0.551	0.203	0.162	0.204
5.41	1374	1441	2.05	0.521	0.098	0.00816	0.0189	0.0241	0.0328	0.0414	0.0511	0.0366
1.82	2	12	0	0	0	0	0	0	0.0109	0.63	0.122	0.34
1.72	1941	1958	0.00484	0.815	4.74e-05	2.57e-06	4.46e-06	2.92e-06	0.215	0.0356	0.0596	0.0443
1.67	2164	2174	0	0	0	0	0	0	0.00323	0.453	0.0126	0.659
1.09	979	996	0.513	0.0841	9.28e-14	2.22e-16	6.66e-16	4.6e-13	0.0067	0.024	0.298	0.0283
0.328	895	905	0	0	0	0	0	0	0.0208	0.0736	0.315	0.116
0.14	785	794	0	0	0	0	0	0	0.0352	0	0.371	0
0.0431	104	121	0.0391	0.239	1.12e-10	1.32e-11	5.09e-11	2.11e-11	0.0261	0.0125	0.123	0.0184
0.000559	2059	2069	0	0	0	0	0	0	0.166	0.0425	0.0223	0.0512
>peak_4445::2:64807881-64808290 (409 bp)
# Score	Start	End	hocomoco__SOX9_HUMAN.H11MO.0.B	hocomoco__SOX10_HUMAN.H11MO.0.B	taipale_cyt_meth__SOX8_ACAATNNNNNNATTGT_FL	taipale_cyt_meth__SOX10_AACAATNNNNNNATTGTT_FL_meth	taipale_cyt_meth__SOX10_AACAATNNNNNNATTGTT_FL_repr	taipale_cyt_meth__SOX8_ACAATNNNNNNATTGT_FL_meth	homer__CCWTTGTYYB_Sox10	hocomoco__SOX3_MOUSE.H11MO.0.C	homer__CCATTGTTNY_Sox6	hocomoco__SOX3_HUMAN.H11MO.0.B
3.09	99	225	1.19	0.204	0.0318	0.00786	0.0145	0.005	0.369	0.405	0.595	0.818
>peak_4507::2:69840642-69842241 (1599 bp)
# Score	Start	End	hocomoco__SOX9_HUMAN.H11MO.0.B	hocomoco__SOX10_HUMAN.H11MO.0.B	taipale_cyt_meth__SOX8_ACAATNNNNNNATTGT_FL	taipale_cyt_meth__SOX10_AACAATNNNNNNATTGTT_FL_meth	taipale_cyt_meth__SOX10_AACAATNNNNNNATTGTT_FL_repr	taipale_cyt_meth__SOX8_ACAATNNNNNNATTGT_FL_meth	homer__CCWTTGTYYB_Sox10	hocomoco__SOX3_MOUSE.H11MO.0.C	homer__CCATTGTTNY_Sox6	hocomoco__SOX3_HUMAN.H11MO.0.B
6.05	591	675	0.405	0.976	0.00852	0.00144	0.00226	0.000725	0.298	0.794	0.17	0.545
2.56	780	790	0	0	0	0	0	0	0.265	0.499	0.064	0.296
2.29	83	100	0.281	0.084	1.75e-13	4e-15	2.22e-15	9.83e-13	0.0998	0.146	0.336	0.103
1.54	1468	1497	0.0968	0.523	0.000876	0.000319	0.0006	8.4e-05	0.0612	0.243	0.0638	0.436
1.54	1085	1108	0.736	0.339	0.000468	0.000221	8.83e-05	0.000626	0.036	0.022	0.023	0.00986
0.289	856	866	0	0	0	0	0	0	0.0242	0.0222	0.407	0.0732
0.232	1052	1062	0	0	0	0	0	0	0.00255	0.257	0.0144	0.192
0.119	436	446	0	0	0	0	0	0	0.00196	0.159	0.0986	0.112
0.0899	267	288	0.174	0.182	7.02e-06	2.81e-06	1.04e-06	6.44e-05	0.00976	0.067	0.014	0.0987
0.0706	1567	1585	0.245	0.0342	2.44e-06	2.43e-14	6.18e-13	5.65e-07	0.132	0.0169	0.0268	0.0373
>peak_4519::2:70876304-70876676 (372 bp)
# Score	Start	End	hocomoco__SOX9_HUMAN.H11MO.0.B	hocomoco__SOX10_HUMAN.H11MO.0.B	taipale_cyt_meth__SOX8_ACAATNNNNNNATTGT_FL	taipale_cyt_meth__SOX10_AACAATNNNNNNATTGTT_FL_meth	taipale_cyt_meth__SOX10_AACAATNNNNNNATTGTT_FL_repr	taipale_cyt_meth__SOX8_ACAATNNNNNNATTGT_FL_meth	homer__CCWTTGTYYB_Sox10	hocomoco__SOX3_MOUSE.H11MO.0.C	homer__CCATTGTTNY_Sox6	hocomoco__SOX3_HUMAN.H11MO.0.B
3.06	223	278	0.363	1	3.91e-08	2.78e-08	4.98e-08	1.31e-07	0.479	0.329	0.153	0.292
1.31	97	132	0.0152	0.00531	1.2e-07	1.45e-08	1.31e-07	1.54e-07	0.493	0.313	0.273	0.431
>peak_4521::2:70904043-70906696 (2653 bp)
# Score	Start	End	hocomoco__SOX9_HUMAN.H11MO.0.B	hocomoco__SOX10_HUMAN.H11MO.0.B	taipale_cyt_meth__SOX8_ACAATNNNNNNATTGT_FL	taipale_cyt_meth__SOX10_AACAATNNNNNNATTGTT_FL_meth	taipale_cyt_meth__SOX10_AACAATNNNNNNATTGTT_FL_repr	taipale_cyt_meth__SOX8_ACAATNNNNNNATTGT_FL_meth	homer__CCWTTGTYYB_Sox10	hocomoco__SOX3_MOUSE.H11MO.0.C	homer__CCATTGTTNY_Sox6	hocomoco__SOX3_HUMAN.H11MO.0.B
4.98	565	692	1.08	1.62	0.0374	0.0417	0.0429	0.0123	0.137	0.103	0.119	0.0958
4.07	1183	1218	4.13e-07	3.77e-06	5.17e-08	9.65e-10	8.94e-09	1.6e-09	1.15	0.929	0.301	0.631
2.91	1446	1456	0	0	0	0	0	0	0.363	0.297	0.159	0.29
1.99	2111	2143	3.05e-05	0.000445	4.31e-07	1.29e-09	1.42e-08	5.28e-08	1.08	0.0669	1.05	0.0582
1.99	1903	1913	0	0	0	0	0	0	1.25	0.0314	0.116	0.0464
1.64	1659	1693	0.255	1.1	6e-05	7.34e-05	0.000457	3.13e-05	0.188	0.06	0.0454	0.098
1.09	1529	1539	0	0	0	0	0	0	0.0035	0.445	0.0208	0.461
0.904	1007	1017	0	0	0	0	0	0	0.00403	0.412	0.0118	0.43
0.878	2291	2327	0.102	0.376	1.23e-08	6.03e-09	1.66e-08	2.17e-08	0.268	0.25	0.104	0.2
0.664	337	347	0	0	0	0	0	0	0.00624	0.44	0.0514	0.236
0.562	1043	1060	0.0139	0.848	3.34e-12	1.35e-13	2.65e-12	4.26e-14	0.055	0.000779	0.0165	0.00077
0.468	775	785	0	0	0	0	0	0	0.0115	0.247	0.0747	0.273
0.257	2011	2026	3.69e-14	6.52e-07	2.74e-13	0	0	1.53e-13	0.242	0.0717	0.0901	0.147
0.225	2036	2046	0	0	0	0	0	0	0.186	0.0934	0.0956	0.0666
0.203	1326	1338	0	0	0	0	0	0	0.0383	0.143	0.0794	0.207
0.137	1106	1115	0	0	0	0	0	0	0.0925	0	0.293	0
0.125	1610	1620	0	0	0	0	0	0	0.0284	0.0921	0.122	0.13
0.122	1463	1482	0.0224	0.0617	0.117	0.0207	0.0787	0.00829	0.0495	0.0508	0.0753	0.0295
0.0613	126	141	0.502	1.06e-05	8.33e-17	0	0	3.05e-16	0.000446	0.000126	0.00503	0.000198
>peak_4540::2:71196142-71197111 (969 bp)
# Score	Start	End	hocomoco__SOX9_HUMAN.H11MO.0.B	hocomoco__SOX10_HUMAN.H11MO.0.B	taipale_cyt_meth__SOX8_ACAATNNNNNNATTGT_FL	taipale_cyt_meth__SOX10_AACAATNNNNNNATTGTT_FL_meth	taipale_cyt_meth__SOX10_AACAATNNNNNNATTGTT_FL_repr	taipale_cyt_meth__SOX8_ACAATNNNNNNATTGT_FL_meth	homer__CCWTTGTYYB_Sox10	hocomoco__SOX3_MOUSE.H11MO.0.C	homer__CCATTGTTNY_Sox6	hocomoco__SOX3_HUMAN.H11MO.0.B
4.83	382	427	1.12	0.105	0.00313	0.000464	0.00105	0.000219	0.0648	0.502	0.0368	0.85
2.9	755	765	0	0	0	0	0	0	0.356	0.308	0.0826	0.379
0.577	268	301	0.0179	0.421	0.166	0.0187	0.0445	0.0131	0.153	0.203	0.0474	0.102
0.462	802	819	0.455	0.205	7.6e-09	0	0	2.21e-09	0.0482	0.00716	0.00973	0.00538
0.383	201	211	0	0	0	0	0	0	0.00501	0.342	0.0357	0.187
0.0798	851	864	0	0	0	0	0	0	0.135	0.0339	0.226	0.0157
>peak_4581::2:72204400-72207712 (3312 bp)
# Score	Start	End	hocomoco__SOX9_HUMAN.H11MO.0.B	hocomoco__SOX10_HUMAN.H11MO.0.B	taipale_cyt_meth__SOX8_ACAATNNNNNNATTGT_FL	taipale_cyt_meth__SOX10_AACAATNNNNNNATTGTT_FL_meth	taipale_cyt_meth__SOX10_AACAATNNNNNNATTGTT_FL_repr	taipale_cyt_meth__SOX8_ACAATNNNNNNATTGT_FL_meth	homer__CCWTTGTYYB_Sox10	hocomoco__SOX3_MOUSE.H11MO.0.C	homer__CCATTGTTNY_Sox6	hocomoco__SOX3_HUMAN.H11MO.0.B
6.18	1750	1852	1.77	0.368	0.000175	8.76e-07	6.89e-06	3.43e-05	0.7	0.242	0.734	0.159
1.21	211	223	0	0	0	0	0	0	0.353	0.202	0.165	0.175
1.11	1321	1347	0.00277	0.000178	8.33e-11	6.59e-13	2.32e-11	1.88e-10	0.189	0.634	0.0546	0.328
0.987	2304	2323	0.0459	0.142	0.158	0.0175	0.0185	0.0161	0.00621	0.0888	0.306	0.0597
0.39	2114	2131	0.107	0.21	1.67e-10	2.36e-12	7.33e-11	2.38e-11	0.0165	0.0336	0.266	0.0186
0.368	1406	1416	0	0	0	0	0	0	0.00724	0.191	0.0254	0.338
0.196	629	641	0	0	0	0	0	0	0.0889	0.079	0.178	0.112
0.188	179	191	0	0	0	0	0	0	0.115	0.203	0.0363	0.103
0.153	318	328	0	0	0	0	0	0	0.00598	0.189	0.121	0.0818
0.0891	2532	2542	0	0	0	0	0	0	0.00806	0.178	0.0248	0.143
0.0599	1175	1185	0	0	0	0	0	0	0.000556	0.115	0.00945	0.211
0.0265	233	243	0	0	0	0	0	0	0.00449	0.186	0.031	0.0845
0.013	3053	3065	0	0	0	0	0	0	0.0463	0.0992	0.1	0.0838
0.00239	1717	1727	0	0	0	0	0	0	0.00816	0.139	0.0251	0.112
>peak_4608::2:73335150-73335598 (448 bp)
# Score	Start	End	hocomoco__SOX9_HUMAN.H11MO.0.B	hocomoco__SOX10_HUMAN.H11MO.0.B	taipale_cyt_meth__SOX8_ACAATNNNNNNATTGT_FL	taipale_cyt_meth__SOX10_AACAATNNNNNNATTGTT_FL_meth	taipale_cyt_meth__SOX10_AACAATNNNNNNATTGTT_FL_repr	taipale_cyt_meth__SOX8_ACAATNNNNNNATTGT_FL_meth	homer__CCWTTGTYYB_Sox10	hocomoco__SOX3_MOUSE.H11MO.0.C	homer__CCATTGTTNY_Sox6	hocomoco__SOX3_HUMAN.H11MO.0.B
1.63	232	322	0.736	0.288	9.12e-06	5.6e-07	5.74e-06	5.45e-07	0.49	0.234	0.365	0.343
0.0494	75	85	0	0	0	0	0	0	0.0455	0.131	0.0497	0.0898
>peak_4648::2:80139437-80139981 (544 bp)
# Score	Start	End	hocomoco__SOX9_HUMAN.H11MO.0.B	hocomoco__SOX10_HUMAN.H11MO.0.B	taipale_cyt_meth__SOX8_ACAATNNNNNNATTGT_FL	taipale_cyt_meth__SOX10_AACAATNNNNNNATTGTT_FL_meth	taipale_cyt_meth__SOX10_AACAATNNNNNNATTGTT_FL_repr	taipale_cyt_meth__SOX8_ACAATNNNNNNATTGT_FL_meth	homer__CCWTTGTYYB_Sox10	hocomoco__SOX3_MOUSE.H11MO.0.C	homer__CCATTGTTNY_Sox6	hocomoco__SOX3_HUMAN.H11MO.0.B
4.95	179	196	1.28	0.258	1.68e-12	0	4.44e-15	6.05e-13	0.0118	0.0144	0.00162	0.0173
0.843	505	515	0	0	0	0	0	0	0.0894	0.303	0.0757	0.307
0.286	248	257	0	0	0	0	0	0	0.285	0	0.204	0
0.277	416	426	0	0	0	0	0	0	0.00963	0.164	0.0283	0.295
>peak_4662::2:80711955-80712693 (738 bp)
# Score	Start	End	hocomoco__SOX9_HUMAN.H11MO.0.B	hocomoco__SOX10_HUMAN.H11MO.0.B	taipale_cyt_meth__SOX8_ACAATNNNNNNATTGT_FL	taipale_cyt_meth__SOX10_AACAATNNNNNNATTGTT_FL_meth	taipale_cyt_meth__SOX10_AACAATNNNNNNATTGTT_FL_repr	taipale_cyt_meth__SOX8_ACAATNNNNNNATTGT_FL_meth	homer__CCWTTGTYYB_Sox10	hocomoco__SOX3_MOUSE.H11MO.0.C	homer__CCATTGTTNY_Sox6	hocomoco__SOX3_HUMAN.H11MO.0.B
4.23	209	274	0.13	0.284	0.00207	0.000591	0.00128	0.00159	0.908	0.452	0.262	0.554
3.44	586	725	0.59	0.212	0.00273	0.000285	0.000572	0.00039	1.32	0.768	0.39	1.05
0.476	12	22	0	0	0	0	0	0	0.175	0.138	0.11	0.164
0.235	97	107	0	0	0	0	0	0	0.00499	0.198	0.0212	0.241
>peak_4675::2:80982095-80983187 (1092 bp)
# Score	Start	End	hocomoco__SOX9_HUMAN.H11MO.0.B	hocomoco__SOX10_HUMAN.H11MO.0.B	taipale_cyt_meth__SOX8_ACAATNNNNNNATTGT_FL	taipale_cyt_meth__SOX10_AACAATNNNNNNATTGTT_FL_meth	taipale_cyt_meth__SOX10_AACAATNNNNNNATTGTT_FL_repr	taipale_cyt_meth__SOX8_ACAATNNNNNNATTGT_FL_meth	homer__CCWTTGTYYB_Sox10	hocomoco__SOX3_MOUSE.H11MO.0.C	homer__CCATTGTTNY_Sox6	hocomoco__SOX3_HUMAN.H11MO.0.B
2.81	631	650	0.272	0.236	0.0116	0.0363	0.0361	0.00394	0.189	0.0683	0.0902	0.113
2.02	84	94	0	0	0	0	0	0	0.527	0.0535	0.478	0.0626
1.3	147	182	0.00088	0.00312	0.00175	0.00016	0.00164	0.000582	0.111	0.453	0.497	0.444
1.3	405	446	0.0998	0.821	0.0041	0.000626	0.01	0.00199	0.277	0.14	0.1	0.209
1.05	877	923	0.0889	0.228	0.00363	0.00576	0.00656	0.000263	0.364	0.278	0.182	0.379
0.666	296	313	0.159	0.4	1.99e-08	4e-09	7.04e-09	1.94e-08	0.0152	0.000571	0.219	0.00133
0.209	31	40	0	0	0	0	0	0	0.138	0	0.3	0
0.168	780	790	0	0	0	0	0	0	0.21	0.0383	0.115	0.0443
>peak_4699::2:85173108-85174427 (1319 bp)
# Score	Start	End	hocomoco__SOX9_HUMAN.H11MO.0.B	hocomoco__SOX10_HUMAN.H11MO.0.B	taipale_cyt_meth__SOX8_ACAATNNNNNNATTGT_FL	taipale_cyt_meth__SOX10_AACAATNNNNNNATTGTT_FL_meth	taipale_cyt_meth__SOX10_AACAATNNNNNNATTGTT_FL_repr	taipale_cyt_meth__SOX8_ACAATNNNNNNATTGT_FL_meth	homer__CCWTTGTYYB_Sox10	hocomoco__SOX3_MOUSE.H11MO.0.C	homer__CCATTGTTNY_Sox6	hocomoco__SOX3_HUMAN.H11MO.0.B
5.98	993	1020	0.0457	0.201	0.702	0.00587	0.0152	0.223	1.2	0.042	0.114	0.0714
2.4	753	777	0.0287	0.0101	2.94e-08	1.51e-09	1.62e-08	4.31e-08	0.445	0.401	0.169	0.422
1.83	575	585	0	0	0	0	0	0	0.608	0.165	0.0953	0.204
1	64	74	0	0	0	0	0	0	0.00135	0.504	0.018	0.378
0.466	604	614	0	0	0	0	0	0	0.00785	0.238	0.298	0.0637
0.168	1200	1219	0.0181	0.349	0.0418	0.0118	0.0196	0.00895	0.0454	0.0224	0.0366	0.024
0.0836	863	873	0	0	0	0	0	0	0.128	0.0265	0.167	0.0253
0.0478	625	635	0	0	0	0	0	0	0.00842	0.0791	0.0337	0.202
0.00668	474	483	0	0	0	0	0	0	0.268	0	0.0157	0
>peak_4738::2:85859181-85859865 (684 bp)
# Score	Start	End	hocomoco__SOX9_HUMAN.H11MO.0.B	hocomoco__SOX10_HUMAN.H11MO.0.B	taipale_cyt_meth__SOX8_ACAATNNNNNNATTGT_FL	taipale_cyt_meth__SOX10_AACAATNNNNNNATTGTT_FL_meth	taipale_cyt_meth__SOX10_AACAATNNNNNNATTGTT_FL_repr	taipale_cyt_meth__SOX8_ACAATNNNNNNATTGT_FL_meth	homer__CCWTTGTYYB_Sox10	hocomoco__SOX3_MOUSE.H11MO.0.C	homer__CCATTGTTNY_Sox6	hocomoco__SOX3_HUMAN.H11MO.0.B
3.22	513	532	0.122	0.142	0.19	0.11	0.254	0.0404	0.0345	0.0688	0.0147	0.0773
1.39	340	357	0.221	0.215	1.26e-12	1.3e-13	1.93e-13	8.59e-12	0.136	0.102	0.0507	0.205
0.247	556	565	0	0	0	0	0	0	0.004	0	0.522	0
0.0641	414	423	0	0	0	0	0	0	0.00849	0	0.334	0
>peak_4740::2:85872666-85873901 (1235 bp)
# Score	Start	End	hocomoco__SOX9_HUMAN.H11MO.0.B	hocomoco__SOX10_HUMAN.H11MO.0.B	taipale_cyt_meth__SOX8_ACAATNNNNNNATTGT_FL	taipale_cyt_meth__SOX10_AACAATNNNNNNATTGTT_FL_meth	taipale_cyt_meth__SOX10_AACAATNNNNNNATTGTT_FL_repr	taipale_cyt_meth__SOX8_ACAATNNNNNNATTGT_FL_meth	homer__CCWTTGTYYB_Sox10	hocomoco__SOX3_MOUSE.H11MO.0.C	homer__CCATTGTTNY_Sox6	hocomoco__SOX3_HUMAN.H11MO.0.B
2.13	698	719	0.119	0.375	0.0955	0.132	0.169	0.0099	0.012	0.0592	0.027	0.0539
1.08	1023	1033	0	0	0	0	0	0	0.0164	0.296	0.142	0.425
0.687	780	790	0	0	0	0	0	0	0.164	0.305	0.0504	0.184
0.524	1089	1099	0	0	0	0	0	0	0.0269	0.124	0.327	0.155
0.19	377	386	0	0	0	0	0	0	0.14	0	0.281	0
0.132	38	54	0.0353	0.548	2.21e-11	0	0	9.1e-11	1.01e-06	3.81e-07	0.00101	3.3e-07
0.103	479	499	0.0633	0.462	5.73e-06	8.25e-06	5.87e-06	3.37e-06	0.0421	0.0126	0.00845	0.00708
0.0894	434	451	0.363	0.0725	1.19e-12	2.92e-14	2.16e-13	9.61e-14	0.0134	0.0313	0.0197	0.011
0.026	889	899	0	0	0	0	0	0	0.0328	0.0305	0.152	0.0852
>peak_4752::2:86112870-86113596 (726 bp)
# Score	Start	End	hocomoco__SOX9_HUMAN.H11MO.0.B	hocomoco__SOX10_HUMAN.H11MO.0.B	taipale_cyt_meth__SOX8_ACAATNNNNNNATTGT_FL	taipale_cyt_meth__SOX10_AACAATNNNNNNATTGTT_FL_meth	taipale_cyt_meth__SOX10_AACAATNNNNNNATTGTT_FL_repr	taipale_cyt_meth__SOX8_ACAATNNNNNNATTGT_FL_meth	homer__CCWTTGTYYB_Sox10	hocomoco__SOX3_MOUSE.H11MO.0.C	homer__CCATTGTTNY_Sox6	hocomoco__SOX3_HUMAN.H11MO.0.B
1.33	711	721	0	0	0	0	0	0	0.244	0.195	0.0775	0.413
0.84	331	350	0.0417	0.0612	0.121	0.181	0.151	0.0613	0.00469	0.0354	0.122	0.0205
0.445	87	105	0.0326	0.502	0.0276	6.26e-14	2.79e-13	0.00481	0.094	0.0076	0.061	0.01
0.415	280	290	0	0	0	0	0	0	0.208	0.118	0.146	0.0832
0.259	435	445	0	0	0	0	0	0	0.23	0.0697	0.117	0.0516
0.196	199	215	0.189	0.382	3.4e-13	0	0	5e-13	0.000187	4.06e-06	0.000634	1.83e-06
>peak_4760::2:86176811-86178261 (1450 bp)
# Score	Start	End	hocomoco__SOX9_HUMAN.H11MO.0.B	hocomoco__SOX10_HUMAN.H11MO.0.B	taipale_cyt_meth__SOX8_ACAATNNNNNNATTGT_FL	taipale_cyt_meth__SOX10_AACAATNNNNNNATTGTT_FL_meth	taipale_cyt_meth__SOX10_AACAATNNNNNNATTGTT_FL_repr	taipale_cyt_meth__SOX8_ACAATNNNNNNATTGT_FL_meth	homer__CCWTTGTYYB_Sox10	hocomoco__SOX3_MOUSE.H11MO.0.C	homer__CCATTGTTNY_Sox6	hocomoco__SOX3_HUMAN.H11MO.0.B
3.86	92	127	2.22	0.182	8.05e-10	4.99e-13	4.73e-11	5.91e-11	0.116	0.135	0.0227	0.0686
2.66	1228	1245	0.119	0.241	8.34e-12	4.55e-13	1.31e-13	7e-12	0.214	0.152	0.0368	0.302
2.42	786	803	0.311	0.0473	2.28e-13	0	0	4.73e-13	0.114	0.239	0.0264	0.338
2.16	606	626	0.0688	0.102	3.1e-07	6.14e-07	8.68e-07	3.28e-06	0.574	0.118	0.272	0.215
0.96	288	304	0.407	1.55e-07	2.1e-13	0	0	6.54e-13	0.106	0.057	0.141	0.152
0.896	666	683	0.324	0.508	3.3e-13	7.33e-15	1.03e-14	4.51e-13	0.00424	0.00169	0.0739	0.00207
0.771	1035	1045	0	0	0	0	0	0	0.00761	0.333	0.0325	0.413
0.677	563	573	0	0	0	0	0	0	0.299	0.106	0.104	0.185
0.525	1358	1381	0.326	0.0169	0.00225	4.05e-11	1.86e-10	0.00162	0.0198	0.121	0.162	0.169
0.412	1426	1449	9.33e-05	0.000169	1.65e-07	5.85e-09	5.32e-08	4.36e-09	0.0376	0.333	0.188	0.296
0.205	40	50	0	0	0	0	0	0	0.261	0.0281	0.11	0.042
0.172	443	453	0	0	0	0	0	0	0.027	0.149	0.0919	0.139
0.119	192	202	0	0	0	0	0	0	0.086	0.0393	0.113	0.129
0.0604	941	951	0	0	0	0	0	0	0.00352	0.0111	0.31	0.0284
0.0217	1386	1399	0	0	0	0	0	0	0.0442	0.126	0.0879	0.099
>peak_4806::2:88795962-88796594 (632 bp)
# Score	Start	End	hocomoco__SOX9_HUMAN.H11MO.0.B	hocomoco__SOX10_HUMAN.H11MO.0.B	taipale_cyt_meth__SOX8_ACAATNNNNNNATTGT_FL	taipale_cyt_meth__SOX10_AACAATNNNNNNATTGTT_FL_meth	taipale_cyt_meth__SOX10_AACAATNNNNNNATTGTT_FL_repr	taipale_cyt_meth__SOX8_ACAATNNNNNNATTGT_FL_meth	homer__CCWTTGTYYB_Sox10	hocomoco__SOX3_MOUSE.H11MO.0.C	homer__CCATTGTTNY_Sox6	hocomoco__SOX3_HUMAN.H11MO.0.B
7.17	288	415	1.1	0.516	0.14	0.0444	0.0338	0.0502	0.623	0.306	0.27	0.424
>peak_4810::2:88849121-88849699 (578 bp)
# Score	Start	End	hocomoco__SOX9_HUMAN.H11MO.0.B	hocomoco__SOX10_HUMAN.H11MO.0.B	taipale_cyt_meth__SOX8_ACAATNNNNNNATTGT_FL	taipale_cyt_meth__SOX10_AACAATNNNNNNATTGTT_FL_meth	taipale_cyt_meth__SOX10_AACAATNNNNNNATTGTT_FL_repr	taipale_cyt_meth__SOX8_ACAATNNNNNNATTGT_FL_meth	homer__CCWTTGTYYB_Sox10	hocomoco__SOX3_MOUSE.H11MO.0.C	homer__CCATTGTTNY_Sox6	hocomoco__SOX3_HUMAN.H11MO.0.B
2.76	481	491	0	0	0	0	0	0	0.168	0.39	0.0549	0.549
1.79	238	255	0.114	0.347	0.0008	0.000105	0.000188	6.95e-05	0.246	0.0529	0.152	0.0902
0.423	189	199	0	0	0	0	0	0	0.0103	0.213	0.144	0.203
0.0588	122	137	8.81e-10	7.18e-05	8.73e-12	0	0	2.33e-11	0.347	0.0231	0.0592	0.0261
>peak_4817::2:88951822-88953486 (1664 bp)
# Score	Start	End	hocomoco__SOX9_HUMAN.H11MO.0.B	hocomoco__SOX10_HUMAN.H11MO.0.B	taipale_cyt_meth__SOX8_ACAATNNNNNNATTGT_FL	taipale_cyt_meth__SOX10_AACAATNNNNNNATTGTT_FL_meth	taipale_cyt_meth__SOX10_AACAATNNNNNNATTGTT_FL_repr	taipale_cyt_meth__SOX8_ACAATNNNNNNATTGT_FL_meth	homer__CCWTTGTYYB_Sox10	hocomoco__SOX3_MOUSE.H11MO.0.C	homer__CCATTGTTNY_Sox6	hocomoco__SOX3_HUMAN.H11MO.0.B
3.28	669	686	0.38	0.312	2.4e-09	1.72e-10	1.88e-09	1.7e-09	0.0992	0.0927	0.0477	0.178
3.21	1168	1313	0.159	0.729	0.000538	0.00041	0.00208	0.000362	0.383	1.12	0.396	0.619
2.59	973	991	0.0372	0.587	0.197	0.0824	0.137	0.0943	4.09e-08	8.3e-07	3.87e-05	1.93e-07
1.26	283	313	0.23	0.173	9.99e-08	3.55e-10	1.15e-08	1.11e-08	0.0612	0.38	0.188	0.408
0.54	76	86	0	0	0	0	0	0	0.0627	0.235	0.0388	0.307
0.21	241	264	0.182	0.0914	6e-11	2.78e-14	4.37e-13	1.43e-11	0.225	0.0347	0.0585	0.0425
0.183	841	864	0.239	0.127	0.117	0.00729	0.00928	0.024	0.0386	0.0165	0.0245	0.0181
0.0794	1579	1588	0	0	0	0	0	0	0.00731	0	0.351	0
>peak_4818::2:88963094-88963306 (212 bp)
# Score	Start	End	hocomoco__SOX9_HUMAN.H11MO.0.B	hocomoco__SOX10_HUMAN.H11MO.0.B	taipale_cyt_meth__SOX8_ACAATNNNNNNATTGT_FL	taipale_cyt_meth__SOX10_AACAATNNNNNNATTGTT_FL_meth	taipale_cyt_meth__SOX10_AACAATNNNNNNATTGTT_FL_repr	taipale_cyt_meth__SOX8_ACAATNNNNNNATTGT_FL_meth	homer__CCWTTGTYYB_Sox10	hocomoco__SOX3_MOUSE.H11MO.0.C	homer__CCATTGTTNY_Sox6	hocomoco__SOX3_HUMAN.H11MO.0.B
6.98	108	173	0.0238	0.31	0.695	0.0809	0.119	0.228	0.27	0.144	0.0686	0.307
>peak_4915::2:92496100-92497517 (1417 bp)
# Score	Start	End	hocomoco__SOX9_HUMAN.H11MO.0.B	hocomoco__SOX10_HUMAN.H11MO.0.B	taipale_cyt_meth__SOX8_ACAATNNNNNNATTGT_FL	taipale_cyt_meth__SOX10_AACAATNNNNNNATTGTT_FL_meth	taipale_cyt_meth__SOX10_AACAATNNNNNNATTGTT_FL_repr	taipale_cyt_meth__SOX8_ACAATNNNNNNATTGT_FL_meth	homer__CCWTTGTYYB_Sox10	hocomoco__SOX3_MOUSE.H11MO.0.C	homer__CCATTGTTNY_Sox6	hocomoco__SOX3_HUMAN.H11MO.0.B
3.14	604	653	1.66	0.121	0.000434	1.43e-05	0.000215	0.000198	0.117	0.14	0.0398	0.163
1.76	908	953	1.06	0.153	1.9e-07	6.51e-09	1.02e-07	9.37e-08	0.35	0.0668	0.0781	0.127
1.27	1376	1386	0	0	0	0	0	0	0.139	0.217	0.124	0.434
0.802	821	841	0.044	0.23	0.336	0.0238	0.0302	0.0505	0.0567	0.0191	0.0168	0.0253
0.537	364	381	0.131	0.269	7.62e-07	4.34e-08	4.57e-08	2.19e-07	0.191	0.049	0.046	0.0224
0.451	735	752	0.0108	0.283	0.00651	0.00742	0.00975	0.000776	0.13	0.0419	0.138	0.0445
0.16	243	253	0	0	0	0	0	0	0.123	0.122	0.0483	0.103
0.132	1312	1322	0	0	0	0	0	0	0.00906	0.14	0.0586	0.175
0.0506	336	346	0	0	0	0	0	0	0.14	0.0573	0.0539	0.0661
0.0209	1067	1077	0	0	0	0	0	0	0.0656	0.15	0.0267	0.054
>peak_4936::2:93986527-93987907 (1380 bp)
# Score	Start	End	hocomoco__SOX9_HUMAN.H11MO.0.B	hocomoco__SOX10_HUMAN.H11MO.0.B	taipale_cyt_meth__SOX8_ACAATNNNNNNATTGT_FL	taipale_cyt_meth__SOX10_AACAATNNNNNNATTGTT_FL_meth	taipale_cyt_meth__SOX10_AACAATNNNNNNATTGTT_FL_repr	taipale_cyt_meth__SOX8_ACAATNNNNNNATTGT_FL_meth	homer__CCWTTGTYYB_Sox10	hocomoco__SOX3_MOUSE.H11MO.0.C	homer__CCATTGTTNY_Sox6	hocomoco__SOX3_HUMAN.H11MO.0.B
9.02	1034	1166	0.00323	0.00303	8.44e-06	6.08e-07	5.57e-06	4.21e-06	0.51	1.57	1.5	1.06
4.12	770	828	1.1	0.377	3.62e-08	5.35e-09	1.22e-08	8.16e-08	0.0125	0.0652	1.22	0.0469
2.92	519	634	0.283	1.49	0.0181	0.00162	0.00112	0.0244	0.559	0.431	0.295	0.254
2.76	238	255	0.212	0.918	2.23e-09	5.28e-10	4.29e-10	5.12e-10	0.075	0.0223	0.0317	0.0458
2.61	1279	1295	1.45	2.33e-05	4.88e-15	0	0	8.44e-15	0.0305	0.0671	0.0413	0.0551
0.149	419	429	0	0	0	0	0	0	0.00158	0.163	0.0121	0.228
>peak_4950::2:94068479-94069365 (886 bp)
# Score	Start	End	hocomoco__SOX9_HUMAN.H11MO.0.B	hocomoco__SOX10_HUMAN.H11MO.0.B	taipale_cyt_meth__SOX8_ACAATNNNNNNATTGT_FL	taipale_cyt_meth__SOX10_AACAATNNNNNNATTGTT_FL_meth	taipale_cyt_meth__SOX10_AACAATNNNNNNATTGTT_FL_repr	taipale_cyt_meth__SOX8_ACAATNNNNNNATTGT_FL_meth	homer__CCWTTGTYYB_Sox10	hocomoco__SOX3_MOUSE.H11MO.0.C	homer__CCATTGTTNY_Sox6	hocomoco__SOX3_HUMAN.H11MO.0.B
3.61	669	685	1.43	0.251	9e-13	0	0	4.8e-12	1.67e-05	1.35e-05	0.000385	2.1e-05
1.79	401	417	0.0335	5.34e-06	8.37e-14	0	0	2.34e-13	0.384	0.105	0.217	0.287
0.723	265	292	0.43	0.0302	6.3e-06	1.23e-07	1.12e-06	1.46e-06	0.161	0.203	0.128	0.219
>peak_4961::2:94117126-94117408 (282 bp)
# Score	Start	End	hocomoco__SOX9_HUMAN.H11MO.0.B	hocomoco__SOX10_HUMAN.H11MO.0.B	taipale_cyt_meth__SOX8_ACAATNNNNNNATTGT_FL	taipale_cyt_meth__SOX10_AACAATNNNNNNATTGTT_FL_meth	taipale_cyt_meth__SOX10_AACAATNNNNNNATTGTT_FL_repr	taipale_cyt_meth__SOX8_ACAATNNNNNNATTGT_FL_meth	homer__CCWTTGTYYB_Sox10	hocomoco__SOX3_MOUSE.H11MO.0.C	homer__CCATTGTTNY_Sox6	hocomoco__SOX3_HUMAN.H11MO.0.B
0.526	169	197	0.126	0.411	0.00874	1.17e-11	2.6e-11	0.0254	0.0298	0.028	0.42	0.0408
0.435	66	85	0.0878	0.0689	0.168	0.0103	0.0235	0.0278	0.0166	0.171	0.0482	0.0453
0.0573	3	18	4.21e-12	1.16e-05	1.11e-15	0	0	1.68e-15	0.00372	0.197	0.0392	0.195
>peak_4982::2:95396960-95397985 (1025 bp)
# Score	Start	End	hocomoco__SOX9_HUMAN.H11MO.0.B	hocomoco__SOX10_HUMAN.H11MO.0.B	taipale_cyt_meth__SOX8_ACAATNNNNNNATTGT_FL	taipale_cyt_meth__SOX10_AACAATNNNNNNATTGTT_FL_meth	taipale_cyt_meth__SOX10_AACAATNNNNNNATTGTT_FL_repr	taipale_cyt_meth__SOX8_ACAATNNNNNNATTGT_FL_meth	homer__CCWTTGTYYB_Sox10	hocomoco__SOX3_MOUSE.H11MO.0.C	homer__CCATTGTTNY_Sox6	hocomoco__SOX3_HUMAN.H11MO.0.B
5.55	447	480	0.42	0.666	4.65e-11	2.24e-11	1.74e-11	2.89e-10	0.369	0.314	0.0629	0.293
4.19	797	999	0.299	0.45	0.314	0.0508	0.185	0.108	0.785	1.01	0.425	1.09
1.19	15	25	0	0	0	0	0	0	0.0154	0.37	0.124	0.408
0.766	205	215	0	0	0	0	0	0	0.0012	0.326	0.0234	0.441
0.138	644	660	0.0944	0.462	6.32e-10	0	0	2.93e-11	7.78e-05	5.05e-06	0.000176	5.97e-06
>peak_4993::2:95464616-95465207 (591 bp)
# Score	Start	End	hocomoco__SOX9_HUMAN.H11MO.0.B	hocomoco__SOX10_HUMAN.H11MO.0.B	taipale_cyt_meth__SOX8_ACAATNNNNNNATTGT_FL	taipale_cyt_meth__SOX10_AACAATNNNNNNATTGTT_FL_meth	taipale_cyt_meth__SOX10_AACAATNNNNNNATTGTT_FL_repr	taipale_cyt_meth__SOX8_ACAATNNNNNNATTGT_FL_meth	homer__CCWTTGTYYB_Sox10	hocomoco__SOX3_MOUSE.H11MO.0.C	homer__CCATTGTTNY_Sox6	hocomoco__SOX3_HUMAN.H11MO.0.B
3.57	351	451	1.78	0.00938	3.63e-05	4.27e-06	1.07e-05	1.06e-05	0.267	0.467	0.578	0.388
3.56	64	74	0	0	0	0	0	0	0.227	0.281	0.0578	0.645
0.162	24	34	0	0	0	0	0	0	0.114	0.173	0.0112	0.104
>peak_5010::2:96087263-96088461 (1198 bp)
# Score	Start	End	hocomoco__SOX9_HUMAN.H11MO.0.B	hocomoco__SOX10_HUMAN.H11MO.0.B	taipale_cyt_meth__SOX8_ACAATNNNNNNATTGT_FL	taipale_cyt_meth__SOX10_AACAATNNNNNNATTGTT_FL_meth	taipale_cyt_meth__SOX10_AACAATNNNNNNATTGTT_FL_repr	taipale_cyt_meth__SOX8_ACAATNNNNNNATTGT_FL_meth	homer__CCWTTGTYYB_Sox10	hocomoco__SOX3_MOUSE.H11MO.0.C	homer__CCATTGTTNY_Sox6	hocomoco__SOX3_HUMAN.H11MO.0.B
17.9	357	614	0.374	1.3	0.531	0.084	0.166	0.444	0.753	1.38	1.71	1.27
1.23	11	30	0.591	0.029	0.115	0.0189	0.0405	0.0135	0.00669	0.00907	0.162	0.0128
1.23	790	807	0.545	0.217	3.84e-11	2e-14	2.44e-15	2.08e-10	0.0252	0.102	0.044	0.0445
0.00944	1064	1074	0	0	0	0	0	0	0.133	0.077	0.0126	0.0642
>peak_5013::2:96259916-96261240 (1324 bp)
# Score	Start	End	hocomoco__SOX9_HUMAN.H11MO.0.B	hocomoco__SOX10_HUMAN.H11MO.0.B	taipale_cyt_meth__SOX8_ACAATNNNNNNATTGT_FL	taipale_cyt_meth__SOX10_AACAATNNNNNNATTGTT_FL_meth	taipale_cyt_meth__SOX10_AACAATNNNNNNATTGTT_FL_repr	taipale_cyt_meth__SOX8_ACAATNNNNNNATTGT_FL_meth	homer__CCWTTGTYYB_Sox10	hocomoco__SOX3_MOUSE.H11MO.0.C	homer__CCATTGTTNY_Sox6	hocomoco__SOX3_HUMAN.H11MO.0.B
5.39	417	823	1.46	1.29	0.0015	0.00237	0.00471	0.000177	1.27	1.09	0.888	1.28
1.66	1144	1154	0	0	0	0	0	0	0.458	0.153	0.114	0.28
0.662	67	77	0	0	0	0	0	0	0.00132	0.3	0.0219	0.415
0.365	104	115	0	0	0	0	0	0	0.0851	0.236	0.0886	0.137
0.345	1048	1063	9.25e-09	3.68e-07	1.17e-07	0	0	3.46e-08	0.106	0.157	0.0552	0.286
0.184	1103	1123	0.272	0.0111	1.34e-09	1.29e-12	4.9e-11	4.63e-10	0.162	0.0669	0.0697	0.0214
0.123	158	167	0	0	0	0	0	0	0.0019	0	0.401	0
>peak_5047::2:97757009-97757767 (758 bp)
# Score	Start	End	hocomoco__SOX9_HUMAN.H11MO.0.B	hocomoco__SOX10_HUMAN.H11MO.0.B	taipale_cyt_meth__SOX8_ACAATNNNNNNATTGT_FL	taipale_cyt_meth__SOX10_AACAATNNNNNNATTGTT_FL_meth	taipale_cyt_meth__SOX10_AACAATNNNNNNATTGTT_FL_repr	taipale_cyt_meth__SOX8_ACAATNNNNNNATTGT_FL_meth	homer__CCWTTGTYYB_Sox10	hocomoco__SOX3_MOUSE.H11MO.0.C	homer__CCATTGTTNY_Sox6	hocomoco__SOX3_HUMAN.H11MO.0.B
3.6	342	360	1.54	0.0925	0.0594	8.73e-09	1.33e-08	0.0125	0.00321	0.00901	0.00692	0.022
2.34	144	154	0	0	0	0	0	0	0.472	0.149	0.0727	0.423
0.917	711	721	0	0	0	0	0	0	0.102	0.491	0.0296	0.214
0.666	549	559	0	0	0	0	0	0	0.0789	0.274	0.0668	0.278
0.377	679	689	0	0	0	0	0	0	0.0191	0.282	0.0807	0.168
0.154	309	327	0.166	0.195	3.18e-07	4.44e-08	6.51e-08	6.22e-07	0.0772	0.00377	0.0904	0.00359
0.0667	523	532	0	0	0	0	0	0	0.0317	0	0.305	0
>peak_5062::2:98268726-98270086 (1360 bp)
# Score	Start	End	hocomoco__SOX9_HUMAN.H11MO.0.B	hocomoco__SOX10_HUMAN.H11MO.0.B	taipale_cyt_meth__SOX8_ACAATNNNNNNATTGT_FL	taipale_cyt_meth__SOX10_AACAATNNNNNNATTGTT_FL_meth	taipale_cyt_meth__SOX10_AACAATNNNNNNATTGTT_FL_repr	taipale_cyt_meth__SOX8_ACAATNNNNNNATTGT_FL_meth	homer__CCWTTGTYYB_Sox10	hocomoco__SOX3_MOUSE.H11MO.0.C	homer__CCATTGTTNY_Sox6	hocomoco__SOX3_HUMAN.H11MO.0.B
3.19	402	545	0.9	0.177	0.00144	0.000493	0.00111	0.000626	1.34	0.566	0.457	0.548
1.92	1161	1264	0.535	1.37	2.39e-06	3.86e-07	2.48e-06	1.68e-06	0.0352	0.401	0.3	0.271
1.73	961	971	0	0	0	0	0	0	0.264	0.209	0.105	0.431
1.27	57	76	0.00155	0.0103	0.102	0.189	0.22	0.0337	0.163	0.0136	0.157	0.0192
1.23	285	301	0.0703	1.39	2.03e-13	0	0	8.17e-14	1.78e-06	3.52e-07	1.88e-05	2.76e-07
1.15	123	133	0	0	0	0	0	0	0.00739	0.47	0.0425	0.423
1.06	683	693	0	0	0	0	0	0	0.00234	0.529	0.0166	0.379
0.0962	560	572	0	0	0	0	0	0	0.0665	0.00343	0.35	0.00738
0.0866	240	250	0	0	0	0	0	0	0.18	0.0106	0.136	0.0253
0.0246	379	394	0.435	0.000134	6.2e-15	0	0	1.01e-13	0.000207	0.000307	0.0246	0.000449
>peak_5071::2:98459000-98459524 (524 bp)
# Score	Start	End	hocomoco__SOX9_HUMAN.H11MO.0.B	hocomoco__SOX10_HUMAN.H11MO.0.B	taipale_cyt_meth__SOX8_ACAATNNNNNNATTGT_FL	taipale_cyt_meth__SOX10_AACAATNNNNNNATTGTT_FL_meth	taipale_cyt_meth__SOX10_AACAATNNNNNNATTGTT_FL_repr	taipale_cyt_meth__SOX8_ACAATNNNNNNATTGT_FL_meth	homer__CCWTTGTYYB_Sox10	hocomoco__SOX3_MOUSE.H11MO.0.C	homer__CCATTGTTNY_Sox6	hocomoco__SOX3_HUMAN.H11MO.0.B
3.29	342	359	0.706	0.373	1.82e-11	1.84e-13	1.57e-12	5.22e-12	0.0431	0.0317	0.0112	0.0785
1.61	67	113	0.183	0.613	0.000106	2.56e-09	1.03e-08	2.21e-05	0.0236	0.627	0.144	0.315
0.979	215	232	0.381	0.179	5.93e-11	0	0	6.32e-11	0.0736	0.0258	0.183	0.0302
0.231	22	33	0	0	0	0	0	0	0.351	0.0422	0.0327	0.0661
>peak_5074::2:99778141-99779117 (976 bp)
# Score	Start	End	hocomoco__SOX9_HUMAN.H11MO.0.B	hocomoco__SOX10_HUMAN.H11MO.0.B	taipale_cyt_meth__SOX8_ACAATNNNNNNATTGT_FL	taipale_cyt_meth__SOX10_AACAATNNNNNNATTGTT_FL_meth	taipale_cyt_meth__SOX10_AACAATNNNNNNATTGTT_FL_repr	taipale_cyt_meth__SOX8_ACAATNNNNNNATTGT_FL_meth	homer__CCWTTGTYYB_Sox10	hocomoco__SOX3_MOUSE.H11MO.0.C	homer__CCATTGTTNY_Sox6	hocomoco__SOX3_HUMAN.H11MO.0.B
7.18	318	607	1.27	1.99	0.274	0.256	0.16	0.227	0.977	0.452	0.837	0.622
0.783	187	197	0	0	0	0	0	0	0.154	0.375	0.0216	0.209
0.566	766	775	0	0	0	0	0	0	0.016	0	0.812	0
0.273	58	67	0	0	0	0	0	0	0.000101	0	0.554	0
0.257	953	969	0.251	0.355	3.34e-10	0	0	5.75e-11	3.21e-06	1.21e-05	0.000116	1.12e-05
0.23	832	842	0	0	0	0	0	0	0.162	0.0216	0.266	0.0131
0.0524	924	934	0	0	0	0	0	0	0.0598	0.0421	0.163	0.0559
>peak_5089::2:100521395-100522745 (1350 bp)
# Score	Start	End	hocomoco__SOX9_HUMAN.H11MO.0.B	hocomoco__SOX10_HUMAN.H11MO.0.B	taipale_cyt_meth__SOX8_ACAATNNNNNNATTGT_FL	taipale_cyt_meth__SOX10_AACAATNNNNNNATTGTT_FL_meth	taipale_cyt_meth__SOX10_AACAATNNNNNNATTGTT_FL_repr	taipale_cyt_meth__SOX8_ACAATNNNNNNATTGT_FL_meth	homer__CCWTTGTYYB_Sox10	hocomoco__SOX3_MOUSE.H11MO.0.C	homer__CCATTGTTNY_Sox6	hocomoco__SOX3_HUMAN.H11MO.0.B
5.4	722	883	0.292	0.617	0.149	0.0926	0.443	0.215	0.305	0.435	0.711	0.281
3.65	205	261	0.399	0.133	8.9e-07	5.85e-09	1.39e-07	9.11e-08	1.18	0.385	0.366	0.412
1.11	76	86	0	0	0	0	0	0	0.0352	0.0377	0.993	0.0581
0.455	11	20	0	0	0	0	0	0	0.000121	0	0.737	0
0.289	638	648	0	0	0	0	0	0	0.000582	0.214	0.0136	0.28
0.238	590	600	0	0	0	0	0	0	0.0697	0.128	0.0591	0.195
>peak_5149::2:104999234-105000160 (926 bp)
# Score	Start	End	hocomoco__SOX9_HUMAN.H11MO.0.B	hocomoco__SOX10_HUMAN.H11MO.0.B	taipale_cyt_meth__SOX8_ACAATNNNNNNATTGT_FL	taipale_cyt_meth__SOX10_AACAATNNNNNNATTGTT_FL_meth	taipale_cyt_meth__SOX10_AACAATNNNNNNATTGTT_FL_repr	taipale_cyt_meth__SOX8_ACAATNNNNNNATTGT_FL_meth	homer__CCWTTGTYYB_Sox10	hocomoco__SOX3_MOUSE.H11MO.0.C	homer__CCATTGTTNY_Sox6	hocomoco__SOX3_HUMAN.H11MO.0.B
5.66	368	386	0.0313	0.0145	0.13	0.374	0.602	0.0695	1.4e-07	8.49e-08	2.75e-06	4.7e-08
4.17	689	699	0	0	0	0	0	0	0.0793	0.6	0.0277	0.569
2.09	56	66	0	0	0	0	0	0	0.00696	0.811	0.04	0.368
>peak_5175::2:106053044-106053716 (672 bp)
# Score	Start	End	hocomoco__SOX9_HUMAN.H11MO.0.B	hocomoco__SOX10_HUMAN.H11MO.0.B	taipale_cyt_meth__SOX8_ACAATNNNNNNATTGT_FL	taipale_cyt_meth__SOX10_AACAATNNNNNNATTGTT_FL_meth	taipale_cyt_meth__SOX10_AACAATNNNNNNATTGTT_FL_repr	taipale_cyt_meth__SOX8_ACAATNNNNNNATTGT_FL_meth	homer__CCWTTGTYYB_Sox10	hocomoco__SOX3_MOUSE.H11MO.0.C	homer__CCATTGTTNY_Sox6	hocomoco__SOX3_HUMAN.H11MO.0.B
3.05	218	371	1.09	1.75	0.0969	0.0191	0.0332	0.0321	0.208	0.195	0.0592	0.335
2.34	68	86	0.656	0.486	0.00994	0.0211	0.0393	0.00142	0.00231	0.000804	0.00334	0.000631
0.112	649	659	0	0	0	0	0	0	0.0948	0.0897	0.0367	0.141
>peak_5205::2:106352128-106356197 (4069 bp)
# Score	Start	End	hocomoco__SOX9_HUMAN.H11MO.0.B	hocomoco__SOX10_HUMAN.H11MO.0.B	taipale_cyt_meth__SOX8_ACAATNNNNNNATTGT_FL	taipale_cyt_meth__SOX10_AACAATNNNNNNATTGTT_FL_meth	taipale_cyt_meth__SOX10_AACAATNNNNNNATTGTT_FL_repr	taipale_cyt_meth__SOX8_ACAATNNNNNNATTGT_FL_meth	homer__CCWTTGTYYB_Sox10	hocomoco__SOX3_MOUSE.H11MO.0.C	homer__CCATTGTTNY_Sox6	hocomoco__SOX3_HUMAN.H11MO.0.B
6.24	2889	2922	0.867	0.167	0.0661	0.0451	0.105	0.0132	0.213	0.0877	0.028	0.157
3.55	1913	1947	0.452	0.109	0.0127	0.00111	0.00189	0.00268	0.633	0.254	0.127	0.483
3.48	144	154	0	0	0	0	0	0	0.0833	0.636	0.0291	0.508
2.22	1012	1022	0	0	0	0	0	0	0.201	0.416	0.0999	0.36
2.12	737	747	0	0	0	0	0	0	0.00657	0.452	0.0473	0.684
1.65	424	500	0.657	1.38	0.00169	0.000165	0.000395	3.11e-05	0.0257	0.354	0.153	0.406
1.38	2107	2117	0	0	0	0	0	0	0.203	0.247	0.0996	0.384
1.37	3441	3451	0	0	0	0	0	0	0.323	0.165	0.0855	0.362
0.933	1520	1530	0	0	0	0	0	0	0.0412	0.621	0.112	0.109
0.895	3566	3576	0	0	0	0	0	0	0.00545	0.55	0.0455	0.258
0.855	3238	3248	0	0	0	0	0	0	0.00132	0.386	0.0471	0.387
0.577	1853	1862	0	0	0	0	0	0	0.619	0	0.122	0
0.491	325	335	0	0	0	0	0	0	0.118	0.161	0.0422	0.288
0.382	1704	1714	0	0	0	0	0	0	0.00603	0.27	0.0191	0.272
0.368	2356	2366	0	0	0	0	0	0	0.0131	0.482	0.0171	0.0832
0.362	2774	2786	0	0	0	0	0	0	0.0147	0.0185	0.592	0.0381
0.244	2642	2659	0.0104	0.626	1.46e-10	8.33e-17	1.5e-15	2.98e-10	0.0411	0.00143	0.00955	0.0012
0.2	1252	1262	0	0	0	0	0	0	0.0638	0.152	0.0748	0.133
0.17	260	277	0.0287	0.446	1.48e-11	5.55e-17	6.94e-16	1.07e-13	0.0221	0.000711	0.0845	0.000398
0.159	2162	2172	0	0	0	0	0	0	0.01	0.089	0.235	0.0729
0.13	1106	1116	0	0	0	0	0	0	0.00747	0.172	0.0994	0.101
0.0386	3191	3203	0	0	0	0	0	0	0.0137	0.0736	0.0179	0.262
0.01	101	113	0	0	0	0	0	0	0.112	0.126	0.0106	0.0815
>peak_5272::2:107229641-107231059 (1418 bp)
# Score	Start	End	hocomoco__SOX9_HUMAN.H11MO.0.B	hocomoco__SOX10_HUMAN.H11MO.0.B	taipale_cyt_meth__SOX8_ACAATNNNNNNATTGT_FL	taipale_cyt_meth__SOX10_AACAATNNNNNNATTGTT_FL_meth	taipale_cyt_meth__SOX10_AACAATNNNNNNATTGTT_FL_repr	taipale_cyt_meth__SOX8_ACAATNNNNNNATTGT_FL_meth	homer__CCWTTGTYYB_Sox10	hocomoco__SOX3_MOUSE.H11MO.0.C	homer__CCATTGTTNY_Sox6	hocomoco__SOX3_HUMAN.H11MO.0.B
1.43	917	934	0.155	0.3	8.33e-08	0	0	4.99e-07	0.278	0.0393	0.124	0.0572
0.913	139	156	0.76	0.131	2.26e-09	3.47e-11	1.3e-10	1.69e-09	0.0438	0.0209	0.00774	0.0327
0.758	797	816	0.0217	0.507	0.0308	0.0061	0.00602	0.0043	0.139	0.036	0.071	0.0367
0.374	175	185	0	0	0	0	0	0	0.0463	0.235	0.179	0.0802
0.369	115	125	0	0	0	0	0	0	0.0706	0.101	0.0727	0.299
0.291	1002	1012	0	0	0	0	0	0	0.0665	0.0598	0.33	0.0493
0.184	978	987	0	0	0	0	0	0	0.398	0	0.0451	0
0.177	5	20	0.465	6.22e-05	1.4e-14	0	0	1.15e-14	0.0762	0.00111	0.018	0.00241
>peak_5359::2:112160473-112161768 (1295 bp)
# Score	Start	End	hocomoco__SOX9_HUMAN.H11MO.0.B	hocomoco__SOX10_HUMAN.H11MO.0.B	taipale_cyt_meth__SOX8_ACAATNNNNNNATTGT_FL	taipale_cyt_meth__SOX10_AACAATNNNNNNATTGTT_FL_meth	taipale_cyt_meth__SOX10_AACAATNNNNNNATTGTT_FL_repr	taipale_cyt_meth__SOX8_ACAATNNNNNNATTGT_FL_meth	homer__CCWTTGTYYB_Sox10	hocomoco__SOX3_MOUSE.H11MO.0.C	homer__CCATTGTTNY_Sox6	hocomoco__SOX3_HUMAN.H11MO.0.B
4.62	838	912	0.393	0.759	2.24e-06	3.06e-06	1.67e-05	5.93e-07	0.22	0.562	0.188	0.715
4.12	251	336	0.0701	0.0472	2.42e-06	1.8e-07	7.92e-07	1.34e-07	0.396	1.08	0.231	1.14
3.28	499	515	0.234	1.46	4.42e-13	0	0	6.99e-12	2.08e-08	2.87e-08	1.68e-05	3.58e-08
1.61	1073	1083	0	0	0	0	0	0	0.218	0.185	0.0757	0.536
0.428	721	731	0	0	0	0	0	0	0.012	0.0633	0.494	0.0605
0.119	150	166	0.107	0.424	2.22e-15	0	0	1.31e-14	3.22e-05	5.23e-06	0.00246	4.29e-06
0.0401	631	641	0	0	0	0	0	0	0.107	0.0463	0.0538	0.101
0.00495	1162	1171	0	0	0	0	0	0	7.55e-05	0	0.287	0
>peak_5385::2:113140950-113142013 (1063 bp)
# Score	Start	End	hocomoco__SOX9_HUMAN.H11MO.0.B	hocomoco__SOX10_HUMAN.H11MO.0.B	taipale_cyt_meth__SOX8_ACAATNNNNNNATTGT_FL	taipale_cyt_meth__SOX10_AACAATNNNNNNATTGTT_FL_meth	taipale_cyt_meth__SOX10_AACAATNNNNNNATTGTT_FL_repr	taipale_cyt_meth__SOX8_ACAATNNNNNNATTGT_FL_meth	homer__CCWTTGTYYB_Sox10	hocomoco__SOX3_MOUSE.H11MO.0.C	homer__CCATTGTTNY_Sox6	hocomoco__SOX3_HUMAN.H11MO.0.B
2.27	472	490	0.125	0.983	0.0306	0.0832	0.0814	0.0067	0.000298	5.49e-06	0.00105	6.73e-06
2.07	10	26	2.05	0.0528	9.41e-13	0	0	5.01e-12	1.83e-07	1.32e-06	2.21e-05	1.9e-06
1.7	273	283	0	0	0	0	0	0	0.288	0.33	0.069	0.312
1.65	568	592	0.0726	0.214	0.00174	0.000393	0.00047	0.000865	0.211	0.248	0.0617	0.248
1.01	836	867	0.0402	0.301	0.123	0.0963	0.0829	0.0221	0.0484	0.157	0.11	0.298
0.655	716	735	0.214	0.232	0.0702	0.0647	0.0596	0.0171	0.0333	0.0132	0.0226	0.0315
0.576	374	391	0.323	0.427	9.3e-07	0	0	1.54e-07	0.0102	0.00148	0.0246	0.00185
0.188	934	944	0	0	0	0	0	0	0.232	0.0829	0.0231	0.0863
0.17	638	655	0.0174	0.188	1.16e-12	0	0	8.04e-13	0.201	0.0228	0.0789	0.0228
0.0536	356	366	0	0	0	0	0	0	0.000761	0.157	0.0107	0.16
0.00516	426	435	0	0	0	0	0	0	0.168	0	0.0999	0
>peak_5397::2:113226915-113229027 (2112 bp)
# Score	Start	End	hocomoco__SOX9_HUMAN.H11MO.0.B	hocomoco__SOX10_HUMAN.H11MO.0.B	taipale_cyt_meth__SOX8_ACAATNNNNNNATTGT_FL	taipale_cyt_meth__SOX10_AACAATNNNNNNATTGTT_FL_meth	taipale_cyt_meth__SOX10_AACAATNNNNNNATTGTT_FL_repr	taipale_cyt_meth__SOX8_ACAATNNNNNNATTGT_FL_meth	homer__CCWTTGTYYB_Sox10	hocomoco__SOX3_MOUSE.H11MO.0.C	homer__CCATTGTTNY_Sox6	hocomoco__SOX3_HUMAN.H11MO.0.B
5.72	253	432	1.4	0.344	0.0419	0.0134	0.031	0.00567	0.908	1.09	1.14	1.52
2.94	1922	2056	0.445	0.817	0.433	0.109	0.0644	0.287	0.392	0.332	0.142	0.425
1.17	1751	1761	0	0	0	0	0	0	0.407	0.186	0.0628	0.232
0.766	1046	1056	0	0	0	0	0	0	0.00369	0.308	0.0195	0.464
0.762	569	586	0.0685	0.945	1.13e-06	1.4e-07	1.85e-07	3.46e-07	0.0074	0.0161	0.0134	0.00459
0.709	1412	1428	0.2	1.39e-06	1.45e-11	0	0	8.26e-14	0.174	0.156	0.0869	0.134
0.68	700	717	0.0214	0.222	5.3e-09	3.17e-09	3.43e-09	1.32e-09	0.235	0.0809	0.112	0.0847
0.187	961	971	0	0	0	0	0	0	0.169	0.113	0.0646	0.0694
>peak_5405::2:114169171-114170992 (1821 bp)
# Score	Start	End	hocomoco__SOX9_HUMAN.H11MO.0.B	hocomoco__SOX10_HUMAN.H11MO.0.B	taipale_cyt_meth__SOX8_ACAATNNNNNNATTGT_FL	taipale_cyt_meth__SOX10_AACAATNNNNNNATTGTT_FL_meth	taipale_cyt_meth__SOX10_AACAATNNNNNNATTGTT_FL_repr	taipale_cyt_meth__SOX8_ACAATNNNNNNATTGT_FL_meth	homer__CCWTTGTYYB_Sox10	hocomoco__SOX3_MOUSE.H11MO.0.C	homer__CCATTGTTNY_Sox6	hocomoco__SOX3_HUMAN.H11MO.0.B
6.95	450	466	1.23	0.345	8.88e-16	0	0	6.22e-15	4.17e-09	4.52e-10	2.01e-07	3.9e-10
3.34	1060	1070	0	0	0	0	0	0	0.304	0.301	0.0946	0.45
2.95	1592	1607	3.35	6.04e-07	0	0	0	0	3.2e-05	0.000608	0.000114	0.000914
1.7	219	236	0.299	0.579	1.28e-11	5.31e-13	2.03e-12	3.42e-12	0.00956	0.0266	0.157	0.0113
0.584	136	146	0	0	0	0	0	0	0.00062	0.134	0.487	0.0825
0.491	1335	1350	1.4e-07	0.94	0	0	0	3.33e-16	6.3e-05	2.66e-05	0.000561	2.27e-05
0.239	480	490	0	0	0	0	0	0	0.00225	0.239	0.00686	0.224
0.199	827	836	0	0	0	0	0	0	0.0258	0	0.441	0
0.0603	1203	1222	0.0595	0.181	0.0317	0.0311	0.0776	0.00216	0.00206	0.000942	0.103	0.000948
0.0199	1250	1260	0	0	0	0	0	0	0.00881	0.25	0.0159	0.0358
>peak_5460::2:117162669-117164476 (1807 bp)
# Score	Start	End	hocomoco__SOX9_HUMAN.H11MO.0.B	hocomoco__SOX10_HUMAN.H11MO.0.B	taipale_cyt_meth__SOX8_ACAATNNNNNNATTGT_FL	taipale_cyt_meth__SOX10_AACAATNNNNNNATTGTT_FL_meth	taipale_cyt_meth__SOX10_AACAATNNNNNNATTGTT_FL_repr	taipale_cyt_meth__SOX8_ACAATNNNNNNATTGT_FL_meth	homer__CCWTTGTYYB_Sox10	hocomoco__SOX3_MOUSE.H11MO.0.C	homer__CCATTGTTNY_Sox6	hocomoco__SOX3_HUMAN.H11MO.0.B
7.7	1321	1388	0.305	0.126	0.181	0.388	0.364	0.202	0.154	0.0671	0.496	0.0633
4.25	697	707	0	0	0	0	0	0	0.112	0.504	0.0505	0.576
1.38	320	330	0	0	0	0	0	0	0.472	0.152	0.0531	0.282
1.08	1123	1142	0.0065	0.0626	0.0817	0.00611	0.0253	0.106	0.199	0.062	0.2	0.113
0.64	1067	1084	0.149	0.657	4.39e-07	3.48e-08	2.73e-07	1.54e-08	0.0573	0.000471	0.00556	0.000678
0.637	1706	1716	0	0	0	0	0	0	0.188	0.201	0.029	0.261
0.51	573	583	0	0	0	0	0	0	0.00375	0.319	0.0149	0.312
0.491	841	851	0	0	0	0	0	0	0.113	0.166	0.0171	0.321
0.128	418	428	0	0	0	0	0	0	0.167	0.106	0.0156	0.0883
0.104	991	1001	0	0	0	0	0	0	0.0475	0.0461	0.11	0.155
0.102	442	451	0	0	0	0	0	0	0.0227	0	0.352	0
0.00355	1231	1240	0	0	0	0	0	0	0.00504	0	0.279	0
>peak_5462::2:117216706-117217212 (506 bp)
# Score	Start	End	hocomoco__SOX9_HUMAN.H11MO.0.B	hocomoco__SOX10_HUMAN.H11MO.0.B	taipale_cyt_meth__SOX8_ACAATNNNNNNATTGT_FL	taipale_cyt_meth__SOX10_AACAATNNNNNNATTGTT_FL_meth	taipale_cyt_meth__SOX10_AACAATNNNNNNATTGTT_FL_repr	taipale_cyt_meth__SOX8_ACAATNNNNNNATTGT_FL_meth	homer__CCWTTGTYYB_Sox10	hocomoco__SOX3_MOUSE.H11MO.0.C	homer__CCATTGTTNY_Sox6	hocomoco__SOX3_HUMAN.H11MO.0.B
3.35	403	420	1.49	0.14	2.86e-09	9.9e-14	1.17e-12	1.18e-10	0.0255	0.0214	0.00362	0.0236
1.89	276	296	0.388	0.475	0.0199	0.0192	0.0893	0.00125	0.00467	0.00788	0.0813	0.00133
0.427	151	161	0	0	0	0	0	0	0.198	0.17	0.064	0.132
>peak_5467::2:117317826-117318478 (652 bp)
# Score	Start	End	hocomoco__SOX9_HUMAN.H11MO.0.B	hocomoco__SOX10_HUMAN.H11MO.0.B	taipale_cyt_meth__SOX8_ACAATNNNNNNATTGT_FL	taipale_cyt_meth__SOX10_AACAATNNNNNNATTGTT_FL_meth	taipale_cyt_meth__SOX10_AACAATNNNNNNATTGTT_FL_repr	taipale_cyt_meth__SOX8_ACAATNNNNNNATTGT_FL_meth	homer__CCWTTGTYYB_Sox10	hocomoco__SOX3_MOUSE.H11MO.0.C	homer__CCATTGTTNY_Sox6	hocomoco__SOX3_HUMAN.H11MO.0.B
4.08	142	358	2.03	0.815	0.0747	0.105	0.192	0.0255	0.283	0.156	0.39	0.204
0.131	30	39	0	0	0	0	0	0	0.353	0	0.0421	0
>peak_5530::2:119167978-119169487 (1509 bp)
# Score	Start	End	hocomoco__SOX9_HUMAN.H11MO.0.B	hocomoco__SOX10_HUMAN.H11MO.0.B	taipale_cyt_meth__SOX8_ACAATNNNNNNATTGT_FL	taipale_cyt_meth__SOX10_AACAATNNNNNNATTGTT_FL_meth	taipale_cyt_meth__SOX10_AACAATNNNNNNATTGTT_FL_repr	taipale_cyt_meth__SOX8_ACAATNNNNNNATTGT_FL_meth	homer__CCWTTGTYYB_Sox10	hocomoco__SOX3_MOUSE.H11MO.0.C	homer__CCATTGTTNY_Sox6	hocomoco__SOX3_HUMAN.H11MO.0.B
3.89	480	497	0.0177	2.23	1.27e-07	3.35e-08	6.89e-08	6.64e-10	0.0367	0.0176	0.00671	0.0181
2.02	204	214	0	0	0	0	0	0	0.352	0.282	0.0429	0.383
1.37	878	895	1.23	0.104	5.12e-09	1.46e-09	2.59e-09	9.67e-09	0.00147	0.0273	0.00332	0.00887
0.5	970	980	0	0	0	0	0	0	0.319	0.145	0.0469	0.107
0.342	387	396	0	0	0	0	0	0	0.0002	0	0.623	0
0.214	1229	1246	0.148	0.0379	3.25e-09	3.99e-10	1.05e-09	2.7e-09	0.0736	0.139	0.0554	0.0889
0.0892	232	241	0	0	0	0	0	0	0.254	0	0.0896	0
0.0769	992	1002	0	0	0	0	0	0	0.251	0.0276	0.0361	0.0371
0.0614	1251	1264	0	0	0	0	0	0	0.0746	0.0309	0.242	0.0504
>peak_5589::2:120356109-120357192 (1083 bp)
# Score	Start	End	hocomoco__SOX9_HUMAN.H11MO.0.B	hocomoco__SOX10_HUMAN.H11MO.0.B	taipale_cyt_meth__SOX8_ACAATNNNNNNATTGT_FL	taipale_cyt_meth__SOX10_AACAATNNNNNNATTGTT_FL_meth	taipale_cyt_meth__SOX10_AACAATNNNNNNATTGTT_FL_repr	taipale_cyt_meth__SOX8_ACAATNNNNNNATTGT_FL_meth	homer__CCWTTGTYYB_Sox10	hocomoco__SOX3_MOUSE.H11MO.0.C	homer__CCATTGTTNY_Sox6	hocomoco__SOX3_HUMAN.H11MO.0.B
8.3	507	645	0.259	1.4	0.513	0.0746	0.0928	0.155	0.597	0.609	1.41	0.642
1.76	1010	1038	1.23	0.104	1.56e-06	1.71e-07	9.41e-07	3.82e-07	0.00746	0.28	0.027	0.39
0.937	160	180	0.27	0.34	0.185	0.00454	0.00942	0.00727	0.000585	0.0192	0.0259	0.0239
0.264	287	303	0.517	0.128	9.39e-12	0	0	5.96e-11	9.24e-08	3.92e-07	0.000115	1.01e-07
0.163	374	384	0	0	0	0	0	0	0.00786	0.0514	0.345	0.0278
>peak_5646::2:121225513-121227143 (1630 bp)
# Score	Start	End	hocomoco__SOX9_HUMAN.H11MO.0.B	hocomoco__SOX10_HUMAN.H11MO.0.B	taipale_cyt_meth__SOX8_ACAATNNNNNNATTGT_FL	taipale_cyt_meth__SOX10_AACAATNNNNNNATTGTT_FL_meth	taipale_cyt_meth__SOX10_AACAATNNNNNNATTGTT_FL_repr	taipale_cyt_meth__SOX8_ACAATNNNNNNATTGT_FL_meth	homer__CCWTTGTYYB_Sox10	hocomoco__SOX3_MOUSE.H11MO.0.C	homer__CCATTGTTNY_Sox6	hocomoco__SOX3_HUMAN.H11MO.0.B
9.12	802	910	1.04	1.62	2.86e-05	2.22e-06	1.53e-05	6.47e-06	0.164	0.741	0.0761	0.423
2.39	1312	1352	2.35e-06	4.69e-05	9.37e-07	5.08e-09	4.84e-08	3.32e-08	0.0282	0.746	0.209	1.06
1.45	701	718	0.346	0.127	1.27e-13	0	0	1.89e-14	0.294	0.0289	0.127	0.0469
0.504	1060	1070	0	0	0	0	0	0	0.0485	0.165	0.022	0.409
0.265	346	356	0	0	0	0	0	0	0.0531	0.116	0.145	0.152
>peak_5682::2:122018829-122021856 (3027 bp)
# Score	Start	End	hocomoco__SOX9_HUMAN.H11MO.0.B	hocomoco__SOX10_HUMAN.H11MO.0.B	taipale_cyt_meth__SOX8_ACAATNNNNNNATTGT_FL	taipale_cyt_meth__SOX10_AACAATNNNNNNATTGTT_FL_meth	taipale_cyt_meth__SOX10_AACAATNNNNNNATTGTT_FL_repr	taipale_cyt_meth__SOX8_ACAATNNNNNNATTGT_FL_meth	homer__CCWTTGTYYB_Sox10	hocomoco__SOX3_MOUSE.H11MO.0.C	homer__CCATTGTTNY_Sox6	hocomoco__SOX3_HUMAN.H11MO.0.B
5.9	2318	2338	0.279	0.134	0.4	0.0439	0.0491	0.211	0.00516	0.00463	0.000819	0.00833
4.34	2712	2738	0.824	0.489	1.2e-07	7.84e-09	2.32e-08	3.23e-07	0.458	0.183	0.181	0.146
3.95	387	404	0.86	0.112	2.23e-09	0	0	9e-11	0.136	0.0601	0.0657	0.0582
3.54	1566	1606	0.245	0.126	7.18e-07	1.21e-09	1.41e-08	1.02e-08	0.207	0.46	0.334	0.436
3.07	1043	1083	1.21	0.276	6.29e-06	4.38e-07	3.23e-06	1.11e-06	0.0799	0.127	0.169	0.138
2.42	2176	2186	0	0	0	0	0	0	0.0108	0.511	0.12	0.528
2.38	2831	2841	0	0	0	0	0	0	0.255	0.428	0.0751	0.337
2.06	46	64	0.16	0.113	0.345	0.208	0.102	0.0805	0.0144	0.000355	0.00176	0.000625
1.9	1252	1266	0	0	0	0	0	0	0.00746	0.322	0.0895	0.763
1.68	834	868	0.0643	1.24	0.000617	4.75e-05	4.53e-05	0.00163	0.0197	0.27	0.233	0.25
1.04	1672	1682	0	0	0	0	0	0	0.00182	0.389	0.023	0.499
0.376	817	827	0	0	0	0	0	0	0.162	0.134	0.0421	0.199
0.335	699	708	0	0	0	0	0	0	0.0133	0	0.593	0
0.301	1500	1512	0	0	0	0	0	0	0.0391	0.132	0.0854	0.279
0.242	2687	2697	0	0	0	0	0	0	0.00227	0.214	0.0597	0.187
0.213	2200	2210	0	0	0	0	0	0	0.0161	0.409	0.0108	0.0455
0.134	2578	2588	0	0	0	0	0	0	0.171	0.067	0.0146	0.13
>peak_5711::2:122686531-122687368 (837 bp)
# Score	Start	End	hocomoco__SOX9_HUMAN.H11MO.0.B	hocomoco__SOX10_HUMAN.H11MO.0.B	taipale_cyt_meth__SOX8_ACAATNNNNNNATTGT_FL	taipale_cyt_meth__SOX10_AACAATNNNNNNATTGTT_FL_meth	taipale_cyt_meth__SOX10_AACAATNNNNNNATTGTT_FL_repr	taipale_cyt_meth__SOX8_ACAATNNNNNNATTGT_FL_meth	homer__CCWTTGTYYB_Sox10	hocomoco__SOX3_MOUSE.H11MO.0.C	homer__CCATTGTTNY_Sox6	hocomoco__SOX3_HUMAN.H11MO.0.B
5.99	255	272	4.39e-09	0.0361	0.479	0.104	0.0951	0.499	1.3e-07	1.8e-08	6.75e-06	1.4e-08
3.79	726	810	0.00173	0.000246	2.6e-09	2.31e-10	4.53e-10	6.32e-09	0.264	1.21	0.168	1.88
1.46	482	510	4.48e-08	2.54e-07	3.67e-12	4e-15	1.1e-13	1.18e-12	0.26	0.502	0.415	0.278
0.0509	325	335	0	0	0	0	0	0	0.00452	0.261	0.00792	0.0624
>peak_5739::2:122834852-122835800 (948 bp)
# Score	Start	End	hocomoco__SOX9_HUMAN.H11MO.0.B	hocomoco__SOX10_HUMAN.H11MO.0.B	taipale_cyt_meth__SOX8_ACAATNNNNNNATTGT_FL	taipale_cyt_meth__SOX10_AACAATNNNNNNATTGTT_FL_meth	taipale_cyt_meth__SOX10_AACAATNNNNNNATTGTT_FL_repr	taipale_cyt_meth__SOX8_ACAATNNNNNNATTGT_FL_meth	homer__CCWTTGTYYB_Sox10	hocomoco__SOX3_MOUSE.H11MO.0.C	homer__CCATTGTTNY_Sox6	hocomoco__SOX3_HUMAN.H11MO.0.B
4.94	456	497	0.105	3.53	0.0248	0.0344	0.0433	0.00356	0.0182	0.00582	0.00613	0.00779
0.635	224	234	0	0	0	0	0	0	0.0153	0.205	0.321	0.146
0.471	309	319	0	0	0	0	0	0	0.0108	0.0327	0.634	0.0301
0.359	173	184	0	0	0	0	0	0	0.201	0.242	0.058	0.0503
0.212	626	647	0.0807	0.295	1.28e-07	3.18e-08	1.5e-08	5.22e-07	0.0583	0.0362	0.116	0.0305
0.153	926	936	0	0	0	0	0	0	0.0276	0.0217	0.333	0.0396
>peak_5765::2:124339700-124340512 (812 bp)
# Score	Start	End	hocomoco__SOX9_HUMAN.H11MO.0.B	hocomoco__SOX10_HUMAN.H11MO.0.B	taipale_cyt_meth__SOX8_ACAATNNNNNNATTGT_FL	taipale_cyt_meth__SOX10_AACAATNNNNNNATTGTT_FL_meth	taipale_cyt_meth__SOX10_AACAATNNNNNNATTGTT_FL_repr	taipale_cyt_meth__SOX8_ACAATNNNNNNATTGT_FL_meth	homer__CCWTTGTYYB_Sox10	hocomoco__SOX3_MOUSE.H11MO.0.C	homer__CCATTGTTNY_Sox6	hocomoco__SOX3_HUMAN.H11MO.0.B
9.88	320	413	0.429	1.43	0.171	0.0827	0.103	0.0901	0.0382	0.496	0.0526	0.645
0.951	605	622	0.644	0.097	8.84e-13	4.44e-16	5e-15	4.31e-13	0.0925	0.0253	0.0468	0.0418
0.54	193	203	0	0	0	0	0	0	0.00686	0.283	0.278	0.0795
0.156	117	127	0	0	0	0	0	0	0.00447	0.194	0.0205	0.188
0.0501	727	743	0.0757	0.385	4.51e-09	0	0	6.04e-11	0.00055	6.92e-05	0.0177	0.0001
>peak_5765::2:124339700-124340512 (812 bp)
# Score	Start	End	hocomoco__SOX9_HUMAN.H11MO.0.B	hocomoco__SOX10_HUMAN.H11MO.0.B	taipale_cyt_meth__SOX8_ACAATNNNNNNATTGT_FL	taipale_cyt_meth__SOX10_AACAATNNNNNNATTGTT_FL_meth	taipale_cyt_meth__SOX10_AACAATNNNNNNATTGTT_FL_repr	taipale_cyt_meth__SOX8_ACAATNNNNNNATTGT_FL_meth	homer__CCWTTGTYYB_Sox10	hocomoco__SOX3_MOUSE.H11MO.0.C	homer__CCATTGTTNY_Sox6	hocomoco__SOX3_HUMAN.H11MO.0.B
9.88	320	413	0.429	1.43	0.171	0.0827	0.103	0.0901	0.0382	0.496	0.0526	0.645
0.951	605	622	0.644	0.097	8.84e-13	4.44e-16	5e-15	4.31e-13	0.0925	0.0253	0.0468	0.0418
0.54	193	203	0	0	0	0	0	0	0.00686	0.283	0.278	0.0795
0.156	117	127	0	0	0	0	0	0	0.00447	0.194	0.0205	0.188
0.0501	727	743	0.0757	0.385	4.51e-09	0	0	6.04e-11	0.00055	6.92e-05	0.0177	0.0001
>peak_5886::2:125882452-125884470 (2018 bp)
# Score	Start	End	hocomoco__SOX9_HUMAN.H11MO.0.B	hocomoco__SOX10_HUMAN.H11MO.0.B	taipale_cyt_meth__SOX8_ACAATNNNNNNATTGT_FL	taipale_cyt_meth__SOX10_AACAATNNNNNNATTGTT_FL_meth	taipale_cyt_meth__SOX10_AACAATNNNNNNATTGTT_FL_repr	taipale_cyt_meth__SOX8_ACAATNNNNNNATTGT_FL_meth	homer__CCWTTGTYYB_Sox10	hocomoco__SOX3_MOUSE.H11MO.0.C	homer__CCATTGTTNY_Sox6	hocomoco__SOX3_HUMAN.H11MO.0.B
5.09	1072	1207	0.673	0.172	0.141	0.041	0.0647	0.0154	0.434	1.11	0.323	0.778
1.71	213	230	0.845	0.162	2.02e-07	4.44e-16	4.44e-16	1.13e-07	0.125	0.0106	0.0318	0.0116
0.869	1451	1461	0	0	0	0	0	0	0.0164	0.328	0.0711	0.398
0.52	1930	1940	0	0	0	0	0	0	0.431	0.0223	0.193	0.0161
0.484	851	861	0	0	0	0	0	0	0.0153	0.117	0.412	0.0882
0.415	1316	1332	0.656	6.97e-06	3.12e-10	0	0	1.09e-10	0.00745	0.0791	0.00938	0.0174
0.298	185	195	0	0	0	0	0	0	0.000504	0.0236	0.547	0.0109
0.179	133	150	0.367	0.124	2.08e-11	4.09e-13	5.74e-13	2.13e-11	0.0611	0.00249	0.00815	0.00323
0.102	157	167	0	0	0	0	0	0	0.13	0.139	0.0356	0.0521
0.0746	1623	1633	0	0	0	0	0	0	0.00407	0.175	0.0281	0.136
>peak_5895::2:125976335-125977101 (766 bp)
# Score	Start	End	hocomoco__SOX9_HUMAN.H11MO.0.B	hocomoco__SOX10_HUMAN.H11MO.0.B	taipale_cyt_meth__SOX8_ACAATNNNNNNATTGT_FL	taipale_cyt_meth__SOX10_AACAATNNNNNNATTGTT_FL_meth	taipale_cyt_meth__SOX10_AACAATNNNNNNATTGTT_FL_repr	taipale_cyt_meth__SOX8_ACAATNNNNNNATTGT_FL_meth	homer__CCWTTGTYYB_Sox10	hocomoco__SOX3_MOUSE.H11MO.0.C	homer__CCATTGTTNY_Sox6	hocomoco__SOX3_HUMAN.H11MO.0.B
0.465	707	717	0	0	0	0	0	0	0.205	0.24	0.0281	0.12
>peak_5931::2:126400553-126403268 (2715 bp)
# Score	Start	End	hocomoco__SOX9_HUMAN.H11MO.0.B	hocomoco__SOX10_HUMAN.H11MO.0.B	taipale_cyt_meth__SOX8_ACAATNNNNNNATTGT_FL	taipale_cyt_meth__SOX10_AACAATNNNNNNATTGTT_FL_meth	taipale_cyt_meth__SOX10_AACAATNNNNNNATTGTT_FL_repr	taipale_cyt_meth__SOX8_ACAATNNNNNNATTGT_FL_meth	homer__CCWTTGTYYB_Sox10	hocomoco__SOX3_MOUSE.H11MO.0.C	homer__CCATTGTTNY_Sox6	hocomoco__SOX3_HUMAN.H11MO.0.B
3.9	2077	2118	0.0449	0.371	0.00706	0.00131	0.000972	0.0241	0.0966	0.598	0.127	0.892
3.86	2626	2636	0	0	0	0	0	0	0.0712	0.496	0.0635	0.622
2.92	2295	2305	0	0	0	0	0	0	0.00332	0.62	0.0197	0.645
2.34	227	264	0.306	0.48	0.384	0.0213	0.0932	0.0363	0.0302	0.214	0.0694	0.165
2.08	859	874	2.52	2.53e-07	9.12e-09	0	0	9.66e-09	5.5e-05	2.3e-05	9.57e-05	3.89e-05
2.01	2510	2520	0	0	0	0	0	0	0.208	0.529	0.0943	0.24
0.873	538	554	0.116	3.81e-09	1.91e-14	0	0	3.33e-16	0.0374	0.261	0.0333	0.405
0.648	582	592	0	0	0	0	0	0	0.00777	0.301	0.0853	0.31
0.525	55	72	0.82	0.0289	2.49e-06	0	0	7.35e-08	0.0118	0.0237	0.0167	0.00403
0.441	2366	2383	0.0102	0.748	1.97e-09	5.52e-10	2.34e-10	3.03e-09	0.024	0.0141	0.0292	0.00943
0.177	180	190	0	0	0	0	0	0	0.0984	0.0771	0.139	0.092
0.0327	1268	1278	0	0	0	0	0	0	0.00735	0.132	0.0222	0.147
>peak_5979::2:127062326-127063272 (946 bp)
# Score	Start	End	hocomoco__SOX9_HUMAN.H11MO.0.B	hocomoco__SOX10_HUMAN.H11MO.0.B	taipale_cyt_meth__SOX8_ACAATNNNNNNATTGT_FL	taipale_cyt_meth__SOX10_AACAATNNNNNNATTGTT_FL_meth	taipale_cyt_meth__SOX10_AACAATNNNNNNATTGTT_FL_repr	taipale_cyt_meth__SOX8_ACAATNNNNNNATTGT_FL_meth	homer__CCWTTGTYYB_Sox10	hocomoco__SOX3_MOUSE.H11MO.0.C	homer__CCATTGTTNY_Sox6	hocomoco__SOX3_HUMAN.H11MO.0.B
2.8	316	421	2.83	0.231	5.99e-09	2.77e-10	1.41e-09	6.79e-09	0.0539	0.149	0.0236	0.0648
0.166	785	795	0	0	0	0	0	0	0.0012	0.311	0.0793	0.0347
0.0534	642	651	0	0	0	0	0	0	0.205	0	0.105	0
>peak_5992::2:127183217-127184595 (1378 bp)
# Score	Start	End	hocomoco__SOX9_HUMAN.H11MO.0.B	hocomoco__SOX10_HUMAN.H11MO.0.B	taipale_cyt_meth__SOX8_ACAATNNNNNNATTGT_FL	taipale_cyt_meth__SOX10_AACAATNNNNNNATTGTT_FL_meth	taipale_cyt_meth__SOX10_AACAATNNNNNNATTGTT_FL_repr	taipale_cyt_meth__SOX8_ACAATNNNNNNATTGT_FL_meth	homer__CCWTTGTYYB_Sox10	hocomoco__SOX3_MOUSE.H11MO.0.C	homer__CCATTGTTNY_Sox6	hocomoco__SOX3_HUMAN.H11MO.0.B
6.36	741	773	0.000941	0.0152	0.323	0.356	0.266	0.186	0.48	0.126	0.167	0.215
2.72	95	105	0	0	0	0	0	0	0.348	0.27	0.0821	0.419
0.44	1270	1280	0	0	0	0	0	0	0.00125	0.288	0.0154	0.302
0.137	830	847	0.154	0.152	4.55e-10	4.8e-15	2e-14	5.05e-10	0.0318	0.0385	0.0345	0.0923
0.136	595	605	0	0	0	0	0	0	0.00373	0.096	0.013	0.29
0.0813	624	641	0.0388	0.213	3.54e-11	6.42e-13	1.03e-12	3.6e-12	0.153	0.0307	0.0151	0.0282
0.0682	304	314	0	0	0	0	0	0	0.000445	0.0998	0.125	0.108
>peak_6023::2:127487261-127488658 (1397 bp)
# Score	Start	End	hocomoco__SOX9_HUMAN.H11MO.0.B	hocomoco__SOX10_HUMAN.H11MO.0.B	taipale_cyt_meth__SOX8_ACAATNNNNNNATTGT_FL	taipale_cyt_meth__SOX10_AACAATNNNNNNATTGTT_FL_meth	taipale_cyt_meth__SOX10_AACAATNNNNNNATTGTT_FL_repr	taipale_cyt_meth__SOX8_ACAATNNNNNNATTGT_FL_meth	homer__CCWTTGTYYB_Sox10	hocomoco__SOX3_MOUSE.H11MO.0.C	homer__CCATTGTTNY_Sox6	hocomoco__SOX3_HUMAN.H11MO.0.B
7.03	654	793	4.11	0.211	0.00729	0.00118	0.00403	0.000753	0.81	0.0883	0.213	0.0761
1.66	953	971	0.0189	1.15	0.103	0.00481	0.063	0.00573	0.00376	0.000502	0.014	8.63e-05
1.46	1	11	0	0	0	0	0	0	0.317	0.0777	0.43	0.144
0.772	224	234	0	0	0	0	0	0	0.0049	0.314	0.015	0.464
0.262	371	387	0.596	0.0603	2.36e-10	0	0	2.21e-10	0.000146	0.00186	0.012	0.00163
0.0583	1077	1086	0	0	0	0	0	0	0.0423	0	0.283	0
0.0234	315	324	0	0	0	0	0	0	0.19	0	0.0938	0
>peak_6048::2:127942968-127943776 (808 bp)
# Score	Start	End	hocomoco__SOX9_HUMAN.H11MO.0.B	hocomoco__SOX10_HUMAN.H11MO.0.B	taipale_cyt_meth__SOX8_ACAATNNNNNNATTGT_FL	taipale_cyt_meth__SOX10_AACAATNNNNNNATTGTT_FL_meth	taipale_cyt_meth__SOX10_AACAATNNNNNNATTGTT_FL_repr	taipale_cyt_meth__SOX8_ACAATNNNNNNATTGT_FL_meth	homer__CCWTTGTYYB_Sox10	hocomoco__SOX3_MOUSE.H11MO.0.C	homer__CCATTGTTNY_Sox6	hocomoco__SOX3_HUMAN.H11MO.0.B
3.64	74	94	0.31	0.351	0.136	0.107	0.099	0.0135	0.000416	0.0442	0.00657	0.0372
>peak_6072::2:128221672-128223516 (1844 bp)
# Score	Start	End	hocomoco__SOX9_HUMAN.H11MO.0.B	hocomoco__SOX10_HUMAN.H11MO.0.B	taipale_cyt_meth__SOX8_ACAATNNNNNNATTGT_FL	taipale_cyt_meth__SOX10_AACAATNNNNNNATTGTT_FL_meth	taipale_cyt_meth__SOX10_AACAATNNNNNNATTGTT_FL_repr	taipale_cyt_meth__SOX8_ACAATNNNNNNATTGT_FL_meth	homer__CCWTTGTYYB_Sox10	hocomoco__SOX3_MOUSE.H11MO.0.C	homer__CCATTGTTNY_Sox6	hocomoco__SOX3_HUMAN.H11MO.0.B
6.56	867	883	0.686	0.698	5.48e-09	0	0	1.89e-09	1.68e-08	1.79e-09	3.67e-07	3.43e-10
2.43	447	457	0	0	0	0	0	0	0.162	0.609	0.0292	0.359
1.26	334	344	0	0	0	0	0	0	0.48	0.167	0.0719	0.207
0.819	641	651	0	0	0	0	0	0	0.019	0.131	0.592	0.0928
0.611	1681	1696	3.17e-07	9.71e-07	1.54e-11	0	0	2.38e-11	0.00646	0.00779	0.96	0.0229
0.383	481	498	0.0881	0.125	3.38e-11	0	0	1.5e-12	0.0104	0.00354	0.463	0.00296
0.27	1438	1448	0	0	0	0	0	0	0.352	0.0464	0.0445	0.0557
0.267	1777	1787	0	0	0	0	0	0	0.17	0.0629	0.148	0.0876
0.236	1806	1822	0.344	7.49e-08	9.19e-14	0	0	2e-15	0.103	0.0627	0.00992	0.0524
0.172	1316	1326	0	0	0	0	0	0	0.00468	0.247	0.0275	0.141
0.061	1373	1383	0	0	0	0	0	0	0.203	0.0558	0.011	0.0625
>peak_6077::2:128310484-128311024 (540 bp)
# Score	Start	End	hocomoco__SOX9_HUMAN.H11MO.0.B	hocomoco__SOX10_HUMAN.H11MO.0.B	taipale_cyt_meth__SOX8_ACAATNNNNNNATTGT_FL	taipale_cyt_meth__SOX10_AACAATNNNNNNATTGTT_FL_meth	taipale_cyt_meth__SOX10_AACAATNNNNNNATTGTT_FL_repr	taipale_cyt_meth__SOX8_ACAATNNNNNNATTGT_FL_meth	homer__CCWTTGTYYB_Sox10	hocomoco__SOX3_MOUSE.H11MO.0.C	homer__CCATTGTTNY_Sox6	hocomoco__SOX3_HUMAN.H11MO.0.B
9.76	26	266	1.23	0.894	0.713	0.107	0.155	0.389	0.29	1.17	0.217	1.06
0.825	302	312	0	0	0	0	0	0	0.496	0.0166	0.293	0.0169
0.272	354	364	0	0	0	0	0	0	0.213	0.0248	0.213	0.0339
0.13	477	487	0	0	0	0	0	0	0.00492	0.144	0.0352	0.201
>peak_6111::2:129287311-129289587 (2276 bp)
# Score	Start	End	hocomoco__SOX9_HUMAN.H11MO.0.B	hocomoco__SOX10_HUMAN.H11MO.0.B	taipale_cyt_meth__SOX8_ACAATNNNNNNATTGT_FL	taipale_cyt_meth__SOX10_AACAATNNNNNNATTGTT_FL_meth	taipale_cyt_meth__SOX10_AACAATNNNNNNATTGTT_FL_repr	taipale_cyt_meth__SOX8_ACAATNNNNNNATTGT_FL_meth	homer__CCWTTGTYYB_Sox10	hocomoco__SOX3_MOUSE.H11MO.0.C	homer__CCATTGTTNY_Sox6	hocomoco__SOX3_HUMAN.H11MO.0.B
6.15	1864	1874	0	0	0	0	0	0	0.215	0.529	0.106	0.347
6.04	1564	1585	0.194	0.218	0.037	0.297	0.256	0.00413	0.0227	0.0609	0.0325	0.051
3.18	569	579	0	0	0	0	0	0	0.0566	0.533	0.0684	0.571
1.53	183	193	0	0	0	0	0	0	0.00569	0.385	0.0615	0.609
1.12	1059	1069	0	0	0	0	0	0	0.0995	0.369	0.0226	0.409
1.04	956	966	0	0	0	0	0	0	0.00331	0.586	0.0197	0.321
0.714	995	1004	0	0	0	0	0	0	0.118	0	0.732	0
0.704	91	101	0	0	0	0	0	0	0.209	0.284	0.0517	0.163
0.269	323	333	0	0	0	0	0	0	0.00703	0.243	0.0324	0.204
0.23	516	533	0.349	0.126	4.86e-09	5.86e-11	1.53e-10	2.47e-10	0.0863	0.00802	0.00839	0.00996
0.201	131	148	0.449	0.0317	2.02e-12	0	5.55e-17	4.1e-13	0.00771	0.0863	0.0105	0.014
0.176	1622	1632	0	0	0	0	0	0	0.0176	0.0332	0.343	0.0457
0.121	1461	1471	0	0	0	0	0	0	0.294	0.02	0.0523	0.0254
0.0339	772	782	0	0	0	0	0	0	0.00119	0.0965	0.0294	0.185
>peak_6147::2:130012224-130014181 (1957 bp)
# Score	Start	End	hocomoco__SOX9_HUMAN.H11MO.0.B	hocomoco__SOX10_HUMAN.H11MO.0.B	taipale_cyt_meth__SOX8_ACAATNNNNNNATTGT_FL	taipale_cyt_meth__SOX10_AACAATNNNNNNATTGTT_FL_meth	taipale_cyt_meth__SOX10_AACAATNNNNNNATTGTT_FL_repr	taipale_cyt_meth__SOX8_ACAATNNNNNNATTGT_FL_meth	homer__CCWTTGTYYB_Sox10	hocomoco__SOX3_MOUSE.H11MO.0.C	homer__CCATTGTTNY_Sox6	hocomoco__SOX3_HUMAN.H11MO.0.B
9.5	773	1030	1.73	0.594	0.141	0.0265	0.0347	0.0197	1.89	0.697	0.455	0.781
2.73	1686	1696	0	0	0	0	0	0	0.653	0.169	0.117	0.231
2.33	1865	1875	0	0	0	0	0	0	0.036	0.37	0.0435	0.779
0.717	445	461	2.97e-07	3.68e-07	3.23e-12	0	0	2.71e-12	0.0137	0.343	0.0591	0.41
0.697	561	571	0	0	0	0	0	0	0.00305	0.36	0.0181	0.373
0.654	1806	1816	0	0	0	0	0	0	0.0307	0.0295	0.752	0.0312
0.427	1542	1552	0	0	0	0	0	0	0.00882	0.228	0.234	0.105
0.21	720	730	0	0	0	0	0	0	0.00867	0.266	0.0892	0.0808
0.189	337	347	0	0	0	0	0	0	0.0082	0.191	0.0503	0.176
0.172	482	492	0	0	0	0	0	0	0.17	0.121	0.0324	0.0837
0.166	311	321	0	0	0	0	0	0	0.00699	0.0394	0.367	0.0265
0.163	1245	1255	0	0	0	0	0	0	0.197	0.0963	0.0188	0.091
>peak_6148::2:130017566-130019026 (1460 bp)
# Score	Start	End	hocomoco__SOX9_HUMAN.H11MO.0.B	hocomoco__SOX10_HUMAN.H11MO.0.B	taipale_cyt_meth__SOX8_ACAATNNNNNNATTGT_FL	taipale_cyt_meth__SOX10_AACAATNNNNNNATTGTT_FL_meth	taipale_cyt_meth__SOX10_AACAATNNNNNNATTGTT_FL_repr	taipale_cyt_meth__SOX8_ACAATNNNNNNATTGT_FL_meth	homer__CCWTTGTYYB_Sox10	hocomoco__SOX3_MOUSE.H11MO.0.C	homer__CCATTGTTNY_Sox6	hocomoco__SOX3_HUMAN.H11MO.0.B
5.15	552	583	0.0886	1.41	1.54e-08	1.79e-09	1.43e-08	2.97e-10	0.296	0.247	0.114	0.236
0.887	1135	1145	0	0	0	0	0	0	0.207	0.167	0.134	0.264
0.849	346	356	0	0	0	0	0	0	0.602	0.0959	0.0695	0.0787
0.471	1021	1038	0.606	0.16	3.12e-08	0	0	3.51e-08	0.000715	0.0022	0.017	0.00119
0.46	712	722	0	0	0	0	0	0	0.204	0.201	0.0268	0.155
0.241	944	954	0	0	0	0	0	0	0.307	0.0754	0.0556	0.0329
0.123	991	1001	0	0	0	0	0	0	0.189	0.0794	0.0473	0.0578
0.0645	1434	1444	0	0	0	0	0	0	0.0963	0.139	0.00954	0.0844
>peak_6170::2:130713468-130714264 (796 bp)
# Score	Start	End	hocomoco__SOX9_HUMAN.H11MO.0.B	hocomoco__SOX10_HUMAN.H11MO.0.B	taipale_cyt_meth__SOX8_ACAATNNNNNNATTGT_FL	taipale_cyt_meth__SOX10_AACAATNNNNNNATTGTT_FL_meth	taipale_cyt_meth__SOX10_AACAATNNNNNNATTGTT_FL_repr	taipale_cyt_meth__SOX8_ACAATNNNNNNATTGT_FL_meth	homer__CCWTTGTYYB_Sox10	hocomoco__SOX3_MOUSE.H11MO.0.C	homer__CCATTGTTNY_Sox6	hocomoco__SOX3_HUMAN.H11MO.0.B
4.34	653	669	1.42	0.267	2.13e-14	0	0	9.59e-14	5.24e-08	8.24e-09	7.28e-06	2.45e-09
0.448	393	403	0	0	0	0	0	0	0.379	0.103	0.0604	0.0614
0.168	701	719	0.434	0.000197	7.08e-05	6.11e-16	1.04e-14	1.57e-05	0.0563	0.0545	0.0128	0.0331
0.132	614	629	3.31e-10	0.577	0	0	0	0	6.93e-05	2.98e-05	0.00305	3.25e-05
0.08	538	547	0	0	0	0	0	0	0.00441	0	0.355	0
0.0537	494	512	0.0374	0.0152	0.297	0.0248	0.0677	0.0471	2.98e-06	3e-05	0.000111	1.97e-05
0.0408	470	480	0	0	0	0	0	0	0.0125	0.0347	0.214	0.0587
>peak_6193::2:130910918-130912207 (1289 bp)
# Score	Start	End	hocomoco__SOX9_HUMAN.H11MO.0.B	hocomoco__SOX10_HUMAN.H11MO.0.B	taipale_cyt_meth__SOX8_ACAATNNNNNNATTGT_FL	taipale_cyt_meth__SOX10_AACAATNNNNNNATTGTT_FL_meth	taipale_cyt_meth__SOX10_AACAATNNNNNNATTGTT_FL_repr	taipale_cyt_meth__SOX8_ACAATNNNNNNATTGT_FL_meth	homer__CCWTTGTYYB_Sox10	hocomoco__SOX3_MOUSE.H11MO.0.C	homer__CCATTGTTNY_Sox6	hocomoco__SOX3_HUMAN.H11MO.0.B
6.13	639	660	0.208	0.265	0.291	0.0374	0.0391	0.0255	0.0343	0.177	0.041	0.125
4.09	143	160	0.56	0.706	5.75e-13	0	0	5.65e-12	0.031	0.00388	0.0144	0.00623
3.32	781	822	2.03	0.569	1.37e-08	3.87e-10	2.31e-10	2.42e-08	0.0495	0.0329	0.0122	0.0252
>peak_6198::2:131055874-131056330 (456 bp)
# Score	Start	End	hocomoco__SOX9_HUMAN.H11MO.0.B	hocomoco__SOX10_HUMAN.H11MO.0.B	taipale_cyt_meth__SOX8_ACAATNNNNNNATTGT_FL	taipale_cyt_meth__SOX10_AACAATNNNNNNATTGTT_FL_meth	taipale_cyt_meth__SOX10_AACAATNNNNNNATTGTT_FL_repr	taipale_cyt_meth__SOX8_ACAATNNNNNNATTGT_FL_meth	homer__CCWTTGTYYB_Sox10	hocomoco__SOX3_MOUSE.H11MO.0.C	homer__CCATTGTTNY_Sox6	hocomoco__SOX3_HUMAN.H11MO.0.B
7.25	192	284	1.93	1.04	0.000477	0.00031	0.000216	0.00141	0.372	0.132	0.168	0.252
0.423	443	453	0	0	0	0	0	0	0.0165	0.557	0.016	0.0623
0.214	344	354	0	0	0	0	0	0	0.0135	0.16	0.0605	0.208
>peak_6206::2:131111934-131113692 (1758 bp)
# Score	Start	End	hocomoco__SOX9_HUMAN.H11MO.0.B	hocomoco__SOX10_HUMAN.H11MO.0.B	taipale_cyt_meth__SOX8_ACAATNNNNNNATTGT_FL	taipale_cyt_meth__SOX10_AACAATNNNNNNATTGTT_FL_meth	taipale_cyt_meth__SOX10_AACAATNNNNNNATTGTT_FL_repr	taipale_cyt_meth__SOX8_ACAATNNNNNNATTGT_FL_meth	homer__CCWTTGTYYB_Sox10	hocomoco__SOX3_MOUSE.H11MO.0.C	homer__CCATTGTTNY_Sox6	hocomoco__SOX3_HUMAN.H11MO.0.B
5.36	1176	1191	5.81	1.16e-05	2.76e-13	0	0	9.89e-13	4.94e-10	7.98e-10	3.48e-08	3.04e-10
0.673	378	388	0	0	0	0	0	0	0.296	0.158	0.12	0.116
0.388	1238	1248	0	0	0	0	0	0	0.0409	0.0201	0.544	0.0231
0.331	405	418	0	0	0	0	0	0	0.12	0.0621	0.328	0.0654
0.0737	1036	1046	0	0	0	0	0	0	0.204	0.0475	0.0475	0.0418
>peak_6250::2:131543657-131544663 (1006 bp)
# Score	Start	End	hocomoco__SOX9_HUMAN.H11MO.0.B	hocomoco__SOX10_HUMAN.H11MO.0.B	taipale_cyt_meth__SOX8_ACAATNNNNNNATTGT_FL	taipale_cyt_meth__SOX10_AACAATNNNNNNATTGTT_FL_meth	taipale_cyt_meth__SOX10_AACAATNNNNNNATTGTT_FL_repr	taipale_cyt_meth__SOX8_ACAATNNNNNNATTGT_FL_meth	homer__CCWTTGTYYB_Sox10	hocomoco__SOX3_MOUSE.H11MO.0.C	homer__CCATTGTTNY_Sox6	hocomoco__SOX3_HUMAN.H11MO.0.B
8.56	652	761	0.576	0.113	0.000502	0.00104	0.000936	5.64e-05	0.893	1.18	0.243	0.943
0.673	861	871	0	0	0	0	0	0	0.00137	0.357	0.0193	0.364
0.605	119	129	0	0	0	0	0	0	0.026	0.594	0.0366	0.0939
0.16	497	521	5.61e-09	1.04e-07	2.88e-10	1.94e-16	1.33e-14	3.06e-12	0.0129	0.178	0.364	0.223
0.0822	44	53	0	0	0	0	0	0	0.000148	0	0.364	0
>peak_6285::2:132180806-132182031 (1225 bp)
# Score	Start	End	hocomoco__SOX9_HUMAN.H11MO.0.B	hocomoco__SOX10_HUMAN.H11MO.0.B	taipale_cyt_meth__SOX8_ACAATNNNNNNATTGT_FL	taipale_cyt_meth__SOX10_AACAATNNNNNNATTGTT_FL_meth	taipale_cyt_meth__SOX10_AACAATNNNNNNATTGTT_FL_repr	taipale_cyt_meth__SOX8_ACAATNNNNNNATTGT_FL_meth	homer__CCWTTGTYYB_Sox10	hocomoco__SOX3_MOUSE.H11MO.0.C	homer__CCATTGTTNY_Sox6	hocomoco__SOX3_HUMAN.H11MO.0.B
5.66	810	826	2.49	0.0842	4.85e-11	0	0	8.44e-11	1.29e-08	7.06e-08	1.01e-05	5.61e-08
0.867	114	124	0	0	0	0	0	0	0.00604	0.244	0.481	0.0913
0.734	895	919	6.95e-11	1.7e-07	6.77e-15	0	3.33e-15	3.11e-15	0.0893	0.217	0.913	0.119
0.713	509	519	0	0	0	0	0	0	0.00229	0.435	0.0436	0.278
0.243	1122	1132	0	0	0	0	0	0	0.123	0.153	0.0427	0.134
0.198	1032	1066	0.365	0.0757	0.0198	0.0197	0.0196	0.00193	0.00153	0.221	0.0695	0.2
0.146	171	181	0	0	0	0	0	0	0.184	0.0741	0.0675	0.0627
>peak_6362::2:133579613-133581857 (2244 bp)
# Score	Start	End	hocomoco__SOX9_HUMAN.H11MO.0.B	hocomoco__SOX10_HUMAN.H11MO.0.B	taipale_cyt_meth__SOX8_ACAATNNNNNNATTGT_FL	taipale_cyt_meth__SOX10_AACAATNNNNNNATTGTT_FL_meth	taipale_cyt_meth__SOX10_AACAATNNNNNNATTGTT_FL_repr	taipale_cyt_meth__SOX8_ACAATNNNNNNATTGT_FL_meth	homer__CCWTTGTYYB_Sox10	hocomoco__SOX3_MOUSE.H11MO.0.C	homer__CCATTGTTNY_Sox6	hocomoco__SOX3_HUMAN.H11MO.0.B
3.17	1045	1063	0.906	0.268	0.0465	0.0403	0.0527	0.00802	4.49e-07	3.52e-07	0.000133	8.33e-07
1.89	1150	1160	0	0	0	0	0	0	0.854	0.0613	0.18	0.0958
1.37	1600	1610	0	0	0	0	0	0	0.439	0.181	0.1	0.22
1.25	2122	2131	0	0	0	0	0	0	0.0296	0	1.41	0
0.891	31	41	0	0	0	0	0	0	0.000363	0.395	0.186	0.226
0.865	1414	1424	0	0	0	0	0	0	0.663	0.0916	0.0552	0.0675
0.768	1312	1331	0.482	0.112	1.06e-06	2.11e-08	3.61e-08	3.11e-07	0.0566	0.108	0.0193	0.0735
0.131	1857	1867	0	0	0	0	0	0	0.000551	0.0469	0.326	0.0326
0.128	1742	1758	0.353	0.171	3.74e-09	0	0	5.17e-11	4.81e-07	7.33e-07	0.000349	1.44e-06
0.0851	1230	1239	0	0	0	0	0	0	0.0121	0	0.35	0
0.029	1506	1516	0	0	0	0	0	0	0.0119	0.0309	0.222	0.0476
>peak_6375::2:133720135-133720578 (443 bp)
# Score	Start	End	hocomoco__SOX9_HUMAN.H11MO.0.B	hocomoco__SOX10_HUMAN.H11MO.0.B	taipale_cyt_meth__SOX8_ACAATNNNNNNATTGT_FL	taipale_cyt_meth__SOX10_AACAATNNNNNNATTGTT_FL_meth	taipale_cyt_meth__SOX10_AACAATNNNNNNATTGTT_FL_repr	taipale_cyt_meth__SOX8_ACAATNNNNNNATTGT_FL_meth	homer__CCWTTGTYYB_Sox10	hocomoco__SOX3_MOUSE.H11MO.0.C	homer__CCATTGTTNY_Sox6	hocomoco__SOX3_HUMAN.H11MO.0.B
9.37	273	304	0.0412	0.13	0.355	0.194	0.135	0.251	0.142	0.273	0.0887	0.516
>peak_6400::2:134545667-134546887 (1220 bp)
# Score	Start	End	hocomoco__SOX9_HUMAN.H11MO.0.B	hocomoco__SOX10_HUMAN.H11MO.0.B	taipale_cyt_meth__SOX8_ACAATNNNNNNATTGT_FL	taipale_cyt_meth__SOX10_AACAATNNNNNNATTGTT_FL_meth	taipale_cyt_meth__SOX10_AACAATNNNNNNATTGTT_FL_repr	taipale_cyt_meth__SOX8_ACAATNNNNNNATTGT_FL_meth	homer__CCWTTGTYYB_Sox10	hocomoco__SOX3_MOUSE.H11MO.0.C	homer__CCATTGTTNY_Sox6	hocomoco__SOX3_HUMAN.H11MO.0.B
7.42	552	570	1.58	0.0913	0.0448	0.0337	0.026	0.0155	2.14e-07	1.17e-06	1.36e-06	6.91e-07
2.15	688	723	1.71e-05	8.44e-05	2.88e-08	5.81e-10	1.02e-08	2.07e-09	0.354	0.339	0.209	0.811
1.87	51	68	0.281	0.0355	2.72e-12	0	0	1.15e-13	0.537	0.0191	0.174	0.0338
0.702	1000	1010	0	0	0	0	0	0	0.187	0.133	0.212	0.163
0.525	95	105	0	0	0	0	0	0	0.0124	0.16	0.0499	0.441
0.452	275	290	1.57e-11	0.00019	1.86e-12	0	0	1.41e-12	0.115	0.0978	0.345	0.107
0.42	634	644	0	0	0	0	0	0	0.0103	0.0273	0.629	0.0142
0.386	788	798	0	0	0	0	0	0	0.131	0.222	0.0165	0.178
0.289	755	764	0	0	0	0	0	0	0.000202	0	0.57	0
0.236	894	904	0	0	0	0	0	0	0.145	0.123	0.0788	0.0985
>peak_6418::2:135107358-135108288 (930 bp)
# Score	Start	End	hocomoco__SOX9_HUMAN.H11MO.0.B	hocomoco__SOX10_HUMAN.H11MO.0.B	taipale_cyt_meth__SOX8_ACAATNNNNNNATTGT_FL	taipale_cyt_meth__SOX10_AACAATNNNNNNATTGTT_FL_meth	taipale_cyt_meth__SOX10_AACAATNNNNNNATTGTT_FL_repr	taipale_cyt_meth__SOX8_ACAATNNNNNNATTGT_FL_meth	homer__CCWTTGTYYB_Sox10	hocomoco__SOX3_MOUSE.H11MO.0.C	homer__CCATTGTTNY_Sox6	hocomoco__SOX3_HUMAN.H11MO.0.B
5.77	787	806	0.0173	0.0237	0.523	0.025	0.0665	0.272	0.0363	0.0852	0.00747	0.103
0.314	732	749	0.0706	0.441	3.64e-12	1.62e-14	3.7e-13	1.65e-12	0.0755	0.016	0.0156	0.0319
0.276	74	84	0	0	0	0	0	0	0.0149	0.416	0.027	0.0635
0.106	380	392	0	0	0	0	0	0	0.0548	0.187	0.057	0.102
>peak_6443::2:135485319-135486822 (1503 bp)
# Score	Start	End	hocomoco__SOX9_HUMAN.H11MO.0.B	hocomoco__SOX10_HUMAN.H11MO.0.B	taipale_cyt_meth__SOX8_ACAATNNNNNNATTGT_FL	taipale_cyt_meth__SOX10_AACAATNNNNNNATTGTT_FL_meth	taipale_cyt_meth__SOX10_AACAATNNNNNNATTGTT_FL_repr	taipale_cyt_meth__SOX8_ACAATNNNNNNATTGT_FL_meth	homer__CCWTTGTYYB_Sox10	hocomoco__SOX3_MOUSE.H11MO.0.C	homer__CCATTGTTNY_Sox6	hocomoco__SOX3_HUMAN.H11MO.0.B
8.05	851	1118	0.404	2.51	0.172	0.0851	0.0887	0.062	0.516	0.438	0.276	0.232
2.57	1234	1244	0	0	0	0	0	0	0.195	0.608	0.0335	0.326
1.17	1314	1332	0.241	0.017	4.62e-12	5.06e-14	2.87e-13	3.17e-11	0.274	0.121	0.116	0.132
0.221	564	580	0.0344	0.626	1.66e-11	0	0	1.06e-11	0.00257	0.000216	0.00134	7.28e-05
>peak_6454::2:135511582-135512431 (849 bp)
# Score	Start	End	hocomoco__SOX9_HUMAN.H11MO.0.B	hocomoco__SOX10_HUMAN.H11MO.0.B	taipale_cyt_meth__SOX8_ACAATNNNNNNATTGT_FL	taipale_cyt_meth__SOX10_AACAATNNNNNNATTGTT_FL_meth	taipale_cyt_meth__SOX10_AACAATNNNNNNATTGTT_FL_repr	taipale_cyt_meth__SOX8_ACAATNNNNNNATTGT_FL_meth	homer__CCWTTGTYYB_Sox10	hocomoco__SOX3_MOUSE.H11MO.0.C	homer__CCATTGTTNY_Sox6	hocomoco__SOX3_HUMAN.H11MO.0.B
3.27	275	390	0.911	1.18	4.73e-07	4.48e-08	1.23e-07	2.05e-06	0.233	0.0516	0.409	0.0338
1.76	601	618	0.0944	0.638	4.32e-11	2.27e-13	5.71e-14	7.67e-10	0.286	0.0109	0.0658	0.0115
0.527	742	769	0.00722	0.00344	3.8e-07	1.34e-07	3.2e-07	2.26e-06	0.0182	0.681	0.0279	0.381
0.333	440	450	0	0	0	0	0	0	0.000816	0.156	0.0136	0.378
0.2	800	810	0	0	0	0	0	0	0.0267	0.0595	0.294	0.0627
>peak_6522::3:523433-523933 (500 bp)
# Score	Start	End	hocomoco__SOX9_HUMAN.H11MO.0.B	hocomoco__SOX10_HUMAN.H11MO.0.B	taipale_cyt_meth__SOX8_ACAATNNNNNNATTGT_FL	taipale_cyt_meth__SOX10_AACAATNNNNNNATTGTT_FL_meth	taipale_cyt_meth__SOX10_AACAATNNNNNNATTGTT_FL_repr	taipale_cyt_meth__SOX8_ACAATNNNNNNATTGT_FL_meth	homer__CCWTTGTYYB_Sox10	hocomoco__SOX3_MOUSE.H11MO.0.C	homer__CCATTGTTNY_Sox6	hocomoco__SOX3_HUMAN.H11MO.0.B
0.518	314	325	0	0	0	0	0	0	0.301	0.206	0.0962	0.038
0.441	120	140	0.162	0.403	0.0534	0.0167	0.0221	0.00518	0.0128	0.00831	0.0356	0.0111
0.264	489	499	0	0	0	0	0	0	0.0848	0.163	0.0502	0.169
0.0899	443	453	0	0	0	0	0	0	0.00659	0.126	0.0443	0.176
0.0637	460	470	0	0	0	0	0	0	0.0636	0.0826	0.0823	0.0963
>peak_6527::3:943158-943920 (762 bp)
# Score	Start	End	hocomoco__SOX9_HUMAN.H11MO.0.B	hocomoco__SOX10_HUMAN.H11MO.0.B	taipale_cyt_meth__SOX8_ACAATNNNNNNATTGT_FL	taipale_cyt_meth__SOX10_AACAATNNNNNNATTGTT_FL_meth	taipale_cyt_meth__SOX10_AACAATNNNNNNATTGTT_FL_repr	taipale_cyt_meth__SOX8_ACAATNNNNNNATTGT_FL_meth	homer__CCWTTGTYYB_Sox10	hocomoco__SOX3_MOUSE.H11MO.0.C	homer__CCATTGTTNY_Sox6	hocomoco__SOX3_HUMAN.H11MO.0.B
9.97	190	471	0.575	2.05	0.000578	8.48e-05	0.000179	0.000432	0.792	2.3	1.01	2.43
0.764	93	110	0.00701	0.513	7.8e-10	6.26e-10	1.92e-09	2.04e-11	0.0875	0.0505	0.118	0.0689
0.515	49	66	9.47e-08	0.00646	0.512	0.0324	0.0493	0.14	0.00307	0.00246	0.0165	0.000804
0.0333	551	561	0	0	0	0	0	0	0.231	0.0247	0.0322	0.0288
>peak_6575::3:2047083-2047574 (491 bp)
# Score	Start	End	hocomoco__SOX9_HUMAN.H11MO.0.B	hocomoco__SOX10_HUMAN.H11MO.0.B	taipale_cyt_meth__SOX8_ACAATNNNNNNATTGT_FL	taipale_cyt_meth__SOX10_AACAATNNNNNNATTGTT_FL_meth	taipale_cyt_meth__SOX10_AACAATNNNNNNATTGTT_FL_repr	taipale_cyt_meth__SOX8_ACAATNNNNNNATTGT_FL_meth	homer__CCWTTGTYYB_Sox10	hocomoco__SOX3_MOUSE.H11MO.0.C	homer__CCATTGTTNY_Sox6	hocomoco__SOX3_HUMAN.H11MO.0.B
2.83	242	287	0.482	0.297	0.00302	0.000648	0.000373	0.00295	0.405	0.379	0.107	0.393
2.41	406	416	0	0	0	0	0	0	0.0944	0.546	0.013	0.528
1.21	127	146	0.0401	0.806	0.0872	0.0299	0.0436	0.0265	0.0492	0.000636	0.00678	0.000578
>peak_6583::3:2810065-2810854 (789 bp)
# Score	Start	End	hocomoco__SOX9_HUMAN.H11MO.0.B	hocomoco__SOX10_HUMAN.H11MO.0.B	taipale_cyt_meth__SOX8_ACAATNNNNNNATTGT_FL	taipale_cyt_meth__SOX10_AACAATNNNNNNATTGTT_FL_meth	taipale_cyt_meth__SOX10_AACAATNNNNNNATTGTT_FL_repr	taipale_cyt_meth__SOX8_ACAATNNNNNNATTGT_FL_meth	homer__CCWTTGTYYB_Sox10	hocomoco__SOX3_MOUSE.H11MO.0.C	homer__CCATTGTTNY_Sox6	hocomoco__SOX3_HUMAN.H11MO.0.B
3.68	482	531	0.0122	0.183	0.000448	5.52e-05	6.71e-05	0.000562	0.349	0.421	0.783	0.393
1.56	368	378	0	0	0	0	0	0	0.0506	0.473	0.045	0.47
0.3	254	270	0.19	0.458	8.77e-13	0	0	1.21e-13	9.83e-06	3.37e-07	0.000295	5.02e-07
0.163	539	549	0	0	0	0	0	0	0.0101	0.0276	0.368	0.0321
0.0505	68	77	0	0	0	0	0	0	0.00031	0	0.332	0
>peak_6615::3:3509884-3511068 (1184 bp)
# Score	Start	End	hocomoco__SOX9_HUMAN.H11MO.0.B	hocomoco__SOX10_HUMAN.H11MO.0.B	taipale_cyt_meth__SOX8_ACAATNNNNNNATTGT_FL	taipale_cyt_meth__SOX10_AACAATNNNNNNATTGTT_FL_meth	taipale_cyt_meth__SOX10_AACAATNNNNNNATTGTT_FL_repr	taipale_cyt_meth__SOX8_ACAATNNNNNNATTGT_FL_meth	homer__CCWTTGTYYB_Sox10	hocomoco__SOX3_MOUSE.H11MO.0.C	homer__CCATTGTTNY_Sox6	hocomoco__SOX3_HUMAN.H11MO.0.B
2.89	579	741	1.05	0.8	0.584	0.0158	0.0929	0.0723	0.83	0.163	0.491	0.196
1.06	277	294	0.915	0.0451	1.23e-13	0	2.22e-16	7.44e-13	0.0119	0.123	0.00473	0.0161
0.628	1150	1160	0	0	0	0	0	0	0.195	0.119	0.048	0.317
0.339	836	852	0.234	0.428	2.49e-14	0	0	5.02e-13	4.97e-05	3.41e-05	0.00204	3.78e-05
0.0323	148	158	0	0	0	0	0	0	0.00498	0.0347	0.247	0.032
0.03	1108	1117	0	0	0	0	0	0	0.0215	0	0.283	0
>peak_6629::3:4431417-4432388 (971 bp)
# Score	Start	End	hocomoco__SOX9_HUMAN.H11MO.0.B	hocomoco__SOX10_HUMAN.H11MO.0.B	taipale_cyt_meth__SOX8_ACAATNNNNNNATTGT_FL	taipale_cyt_meth__SOX10_AACAATNNNNNNATTGTT_FL_meth	taipale_cyt_meth__SOX10_AACAATNNNNNNATTGTT_FL_repr	taipale_cyt_meth__SOX8_ACAATNNNNNNATTGT_FL_meth	homer__CCWTTGTYYB_Sox10	hocomoco__SOX3_MOUSE.H11MO.0.C	homer__CCATTGTTNY_Sox6	hocomoco__SOX3_HUMAN.H11MO.0.B
4.86	836	853	0.157	1.16	2.01e-07	0	0	2.13e-08	0.0528	0.0452	0.0474	0.0211
3.13	375	453	0.00046	0.000385	2.34e-05	3.76e-11	1.12e-09	1.85e-06	0.447	0.557	0.703	0.549
1.55	560	570	0	0	0	0	0	0	0.0587	0.396	0.0266	0.571
0.819	915	932	0.111	0.119	3.57e-11	3e-15	4.22e-15	1.42e-12	0.523	0.00594	0.104	0.00589
0.397	132	142	0	0	0	0	0	0	0.0113	0.0647	0.507	0.0357
0.386	224	241	0.24	0.0772	7.9e-13	0	0	6.79e-13	0.27	0.0254	0.021	0.0207
>peak_6638::3:5239147-5240363 (1216 bp)
# Score	Start	End	hocomoco__SOX9_HUMAN.H11MO.0.B	hocomoco__SOX10_HUMAN.H11MO.0.B	taipale_cyt_meth__SOX8_ACAATNNNNNNATTGT_FL	taipale_cyt_meth__SOX10_AACAATNNNNNNATTGTT_FL_meth	taipale_cyt_meth__SOX10_AACAATNNNNNNATTGTT_FL_repr	taipale_cyt_meth__SOX8_ACAATNNNNNNATTGT_FL_meth	homer__CCWTTGTYYB_Sox10	hocomoco__SOX3_MOUSE.H11MO.0.C	homer__CCATTGTTNY_Sox6	hocomoco__SOX3_HUMAN.H11MO.0.B
3.8	373	568	0.363	2.11	0.0422	0.0334	0.136	0.0725	1.16	0.7	0.626	0.687
0.989	29	48	0.178	0.875	5.44e-07	9.6e-08	5.42e-07	1.89e-06	0.0217	0.00777	0.00908	0.00405
0.731	850	866	0.253	4.97e-05	2.18e-09	0	0	4.25e-11	0.00804	0.261	0.0313	0.236
0.227	186	196	0	0	0	0	0	0	0.00713	0.199	0.0234	0.228
>peak_6783::3:9608685-9612534 (3849 bp)
# Score	Start	End	hocomoco__SOX9_HUMAN.H11MO.0.B	hocomoco__SOX10_HUMAN.H11MO.0.B	taipale_cyt_meth__SOX8_ACAATNNNNNNATTGT_FL	taipale_cyt_meth__SOX10_AACAATNNNNNNATTGTT_FL_meth	taipale_cyt_meth__SOX10_AACAATNNNNNNATTGTT_FL_repr	taipale_cyt_meth__SOX8_ACAATNNNNNNATTGT_FL_meth	homer__CCWTTGTYYB_Sox10	hocomoco__SOX3_MOUSE.H11MO.0.C	homer__CCATTGTTNY_Sox6	hocomoco__SOX3_HUMAN.H11MO.0.B
12	1731	1835	0.685	0.479	0.671	0.0371	0.0524	0.323	0.655	0.704	0.261	0.544
3.91	724	734	0	0	0	0	0	0	0.171	0.366	0.0556	0.63
2.95	934	944	0	0	0	0	0	0	0.132	0.673	0.0351	0.376
2.43	2425	2442	6.44e-07	0.064	0.368	0.174	0.38	0.106	1.66e-06	1.01e-05	0.000588	7.03e-06
1.68	3171	3202	0.0298	0.95	1.92e-08	1.3e-08	5.76e-09	4.83e-08	0.982	0.0191	0.137	0.0209
1.44	3075	3085	0	0	0	0	0	0	0.443	0.201	0.0673	0.25
1.4	2882	2892	0	0	0	0	0	0	0.412	0.169	0.065	0.307
0.905	334	343	0	0	0	0	0	0	0.897	0	0.108	0
0.571	1	17	0.609	0.214	2.33e-09	0	0	1.39e-09	0.000887	4.1e-05	0.000509	1.91e-05
0.267	681	691	0	0	0	0	0	0	0.00717	0.18	0.033	0.267
0.199	202	211	0	0	0	0	0	0	0.000177	0	0.481	0
0.135	3017	3026	0	0	0	0	0	0	0.0068	0	0.407	0
0.131	1097	1107	0	0	0	0	0	0	0.044	0.0116	0.328	0.0226
0.113	2178	2188	0	0	0	0	0	0	0.0146	0.289	0.0125	0.0697
0.0293	427	437	0	0	0	0	0	0	0.00133	0.0928	0.0156	0.201
>peak_6785::3:9618188-9620634 (2446 bp)
# Score	Start	End	hocomoco__SOX9_HUMAN.H11MO.0.B	hocomoco__SOX10_HUMAN.H11MO.0.B	taipale_cyt_meth__SOX8_ACAATNNNNNNATTGT_FL	taipale_cyt_meth__SOX10_AACAATNNNNNNATTGTT_FL_meth	taipale_cyt_meth__SOX10_AACAATNNNNNNATTGTT_FL_repr	taipale_cyt_meth__SOX8_ACAATNNNNNNATTGT_FL_meth	homer__CCWTTGTYYB_Sox10	hocomoco__SOX3_MOUSE.H11MO.0.C	homer__CCATTGTTNY_Sox6	hocomoco__SOX3_HUMAN.H11MO.0.B
6.64	1168	1252	0.000417	0.000351	1.07e-09	6.21e-11	1.42e-09	3.85e-10	0.481	0.993	0.123	1.02
5.41	1673	1965	1.54	0.223	0.00834	0.000199	0.000177	0.000795	0.852	1.71	1	1.62
3.33	945	972	6.78e-05	3.19e-05	9.93e-08	4.29e-10	9.58e-09	5.02e-08	0.136	0.281	1.64	0.408
0.384	2039	2049	0	0	0	0	0	0	0.000696	0.319	0.0187	0.233
0.187	2070	2080	0	0	0	0	0	0	0.00188	0.206	0.0111	0.213
0.154	1576	1587	0	0	0	0	0	0	0.159	0.189	0.0371	0.0341
0.12	691	708	0.244	0.135	4.62e-14	1.18e-15	7.22e-16	1.69e-13	0.081	0.0193	0.00475	0.0216
0.0991	309	329	0.051	0.0804	0.163	0.0288	0.059	0.0166	0.0141	0.0414	0.0287	0.0375
0.0508	902	912	0	0	0	0	0	0	0.0181	0.245	0.0345	0.0342
0.0467	157	174	0.206	0.165	2.13e-12	7.99e-14	8.43e-14	1.33e-11	0.0249	0.0157	0.0316	0.0155
0.012	1606	1616	0	0	0	0	0	0	0.0445	0.105	0.0463	0.0908
0.00195	2205	2222	0.224	0.0413	4.29e-07	4.52e-15	2.23e-15	4.13e-07	0.129	0.00462	0.0266	0.0062
>peak_6810::3:9897943-9898401 (458 bp)
# Score	Start	End	hocomoco__SOX9_HUMAN.H11MO.0.B	hocomoco__SOX10_HUMAN.H11MO.0.B	taipale_cyt_meth__SOX8_ACAATNNNNNNATTGT_FL	taipale_cyt_meth__SOX10_AACAATNNNNNNATTGTT_FL_meth	taipale_cyt_meth__SOX10_AACAATNNNNNNATTGTT_FL_repr	taipale_cyt_meth__SOX8_ACAATNNNNNNATTGT_FL_meth	homer__CCWTTGTYYB_Sox10	hocomoco__SOX3_MOUSE.H11MO.0.C	homer__CCATTGTTNY_Sox6	hocomoco__SOX3_HUMAN.H11MO.0.B
6.18	275	293	0.0723	0.0714	0.538	0.0728	0.138	0.281	1.42e-08	6.61e-08	1.37e-06	6.71e-08
>peak_6843::3:12244878-12245581 (703 bp)
# Score	Start	End	hocomoco__SOX9_HUMAN.H11MO.0.B	hocomoco__SOX10_HUMAN.H11MO.0.B	taipale_cyt_meth__SOX8_ACAATNNNNNNATTGT_FL	taipale_cyt_meth__SOX10_AACAATNNNNNNATTGTT_FL_meth	taipale_cyt_meth__SOX10_AACAATNNNNNNATTGTT_FL_repr	taipale_cyt_meth__SOX8_ACAATNNNNNNATTGT_FL_meth	homer__CCWTTGTYYB_Sox10	hocomoco__SOX3_MOUSE.H11MO.0.C	homer__CCATTGTTNY_Sox6	hocomoco__SOX3_HUMAN.H11MO.0.B
1.22	446	463	0.0937	1.11	1.38e-11	2.26e-13	8.5e-13	4.27e-12	0.00226	0.0208	0.00996	0.0304
0.293	318	328	0	0	0	0	0	0	0.288	0.0623	0.0424	0.106
0.105	231	241	0	0	0	0	0	0	0.0235	0.271	0.0229	0.0576
>peak_6866::3:13816574-13817463 (889 bp)
# Score	Start	End	hocomoco__SOX9_HUMAN.H11MO.0.B	hocomoco__SOX10_HUMAN.H11MO.0.B	taipale_cyt_meth__SOX8_ACAATNNNNNNATTGT_FL	taipale_cyt_meth__SOX10_AACAATNNNNNNATTGTT_FL_meth	taipale_cyt_meth__SOX10_AACAATNNNNNNATTGTT_FL_repr	taipale_cyt_meth__SOX8_ACAATNNNNNNATTGT_FL_meth	homer__CCWTTGTYYB_Sox10	hocomoco__SOX3_MOUSE.H11MO.0.C	homer__CCATTGTTNY_Sox6	hocomoco__SOX3_HUMAN.H11MO.0.B
4.65	259	451	0.134	0.282	0.0044	0.000579	0.00204	0.000256	0.698	1.62	0.874	1.28
0.842	545	561	0.0452	1.16	3.8e-10	0	0	3.26e-09	1.23e-05	3.19e-07	0.00229	1.41e-07
0.456	824	834	0	0	0	0	0	0	0.219	0.0345	0.32	0.0312
>peak_6902::3:14194250-14195219 (969 bp)
# Score	Start	End	hocomoco__SOX9_HUMAN.H11MO.0.B	hocomoco__SOX10_HUMAN.H11MO.0.B	taipale_cyt_meth__SOX8_ACAATNNNNNNATTGT_FL	taipale_cyt_meth__SOX10_AACAATNNNNNNATTGTT_FL_meth	taipale_cyt_meth__SOX10_AACAATNNNNNNATTGTT_FL_repr	taipale_cyt_meth__SOX8_ACAATNNNNNNATTGT_FL_meth	homer__CCWTTGTYYB_Sox10	hocomoco__SOX3_MOUSE.H11MO.0.C	homer__CCATTGTTNY_Sox6	hocomoco__SOX3_HUMAN.H11MO.0.B
6.38	714	735	0.497	0.134	0.0497	0.0602	0.0562	0.00559	0.0825	0.216	0.0414	0.196
0.381	51	68	0.0775	0.37	0.0236	0.000655	0.00157	0.00194	0.0999	0.0247	0.0349	0.024
0.163	474	488	0	0	0	0	0	0	0.00748	0.229	0.0383	0.215
>peak_6903::3:14195331-14196145 (814 bp)
# Score	Start	End	hocomoco__SOX9_HUMAN.H11MO.0.B	hocomoco__SOX10_HUMAN.H11MO.0.B	taipale_cyt_meth__SOX8_ACAATNNNNNNATTGT_FL	taipale_cyt_meth__SOX10_AACAATNNNNNNATTGTT_FL_meth	taipale_cyt_meth__SOX10_AACAATNNNNNNATTGTT_FL_repr	taipale_cyt_meth__SOX8_ACAATNNNNNNATTGT_FL_meth	homer__CCWTTGTYYB_Sox10	hocomoco__SOX3_MOUSE.H11MO.0.C	homer__CCATTGTTNY_Sox6	hocomoco__SOX3_HUMAN.H11MO.0.B
1.1	126	136	0	0	0	0	0	0	0.103	0.241	0.0951	0.436
0.762	595	610	2.82e-11	1.21	0	0	0	0	1.91e-05	5.31e-06	0.000113	7.2e-06
>peak_6937::3:14413749-14419439 (5690 bp)
# Score	Start	End	hocomoco__SOX9_HUMAN.H11MO.0.B	hocomoco__SOX10_HUMAN.H11MO.0.B	taipale_cyt_meth__SOX8_ACAATNNNNNNATTGT_FL	taipale_cyt_meth__SOX10_AACAATNNNNNNATTGTT_FL_meth	taipale_cyt_meth__SOX10_AACAATNNNNNNATTGTT_FL_repr	taipale_cyt_meth__SOX8_ACAATNNNNNNATTGT_FL_meth	homer__CCWTTGTYYB_Sox10	hocomoco__SOX3_MOUSE.H11MO.0.C	homer__CCATTGTTNY_Sox6	hocomoco__SOX3_HUMAN.H11MO.0.B
8.85	2641	2712	3.27	0.0687	0.0352	0.0336	0.0381	0.0067	0.036	0.151	0.0276	0.133
6.06	426	442	0.322	1.28	9.77e-15	0	0	1.17e-13	2.33e-07	8.02e-07	4.95e-05	4.89e-07
3.13	2882	2892	0	0	0	0	0	0	0.261	0.369	0.0434	0.489
2.4	3981	3998	0.457	0.031	9.06e-07	2.52e-07	1.04e-06	7.88e-08	0.341	0.112	0.0291	0.133
2.19	3522	3693	0.0818	0.47	0.0674	0.0159	0.0177	0.0123	0.164	1.5	0.261	1.89
1.94	3831	3875	0.336	1.16	0.241	0.0323	0.0553	0.0257	0.0295	0.0135	0.0569	0.0112
1.92	5043	5053	0	0	0	0	0	0	0.12	0.608	0.0321	0.345
1.78	4669	4686	0.11	0.232	1.49e-12	1.98e-12	4.98e-12	1.13e-11	0.261	0.101	0.0684	0.217
1.07	3085	3102	0.194	0.883	3.4e-08	2.23e-09	1.44e-08	9.78e-10	0.0152	0.00287	0.0095	0.00328
0.916	2365	2386	1.34e-09	3.07e-06	4.03e-11	2.32e-14	4.36e-13	2.14e-12	0.143	0.134	0.754	0.172
0.781	2960	2970	0	0	0	0	0	0	0.00497	0.33	0.0406	0.413
0.61	2442	2459	0.326	0.195	1.52e-07	4e-10	2.41e-09	2.49e-09	0.0485	0.0194	0.118	0.0402
0.575	4890	4900	0	0	0	0	0	0	0.262	0.0192	0.351	0.0423
0.451	2078	2088	0	0	0	0	0	0	0.0777	0.128	0.119	0.256
0.259	4163	4178	7.81e-11	0.71	1.78e-15	0	0	2.89e-14	1.82e-06	1.02e-06	0.000185	1.42e-06
0.208	2777	2787	0	0	0	0	0	0	0.152	0.121	0.0561	0.0998
0.191	3315	3325	0	0	0	0	0	0	0.00922	0.15	0.0529	0.216
0.0691	1741	1750	0	0	0	0	0	0	8.55e-05	0	0.351	0
0.0405	52	61	0	0	0	0	0	0	0.263	0	0.0454	0
0.0297	5484	5493	0	0	0	0	0	0	0.0525	0	0.244	0
0.00633	4001	4010	0	0	0	0	0	0	0.0334	0	0.245	0
0.00175	3453	3463	0	0	0	0	0	0	0.0299	0.0418	0.147	0.0622
0.000112	1989	1998	0	0	0	0	0	0	0.00489	0	0.275	0
>peak_6946::3:14436930-14439611 (2681 bp)
# Score	Start	End	hocomoco__SOX9_HUMAN.H11MO.0.B	hocomoco__SOX10_HUMAN.H11MO.0.B	taipale_cyt_meth__SOX8_ACAATNNNNNNATTGT_FL	taipale_cyt_meth__SOX10_AACAATNNNNNNATTGTT_FL_meth	taipale_cyt_meth__SOX10_AACAATNNNNNNATTGTT_FL_repr	taipale_cyt_meth__SOX8_ACAATNNNNNNATTGT_FL_meth	homer__CCWTTGTYYB_Sox10	hocomoco__SOX3_MOUSE.H11MO.0.C	homer__CCATTGTTNY_Sox6	hocomoco__SOX3_HUMAN.H11MO.0.B
8.08	781	1073	0.184	0.0923	7.99e-08	2.7e-08	7.87e-08	7.75e-08	1.09	1.08	0.809	1.24
6.08	1619	1825	1.22	0.572	0.00601	0.000501	0.00157	0.00346	2.14	0.332	0.795	0.379
1.03	138	155	0.322	0.541	1.5e-06	2.9e-07	1.17e-07	8.57e-07	0.0637	0.00886	0.0132	0.00854
0.945	2425	2435	0	0	0	0	0	0	0.00929	0.065	0.936	0.0356
0.679	2143	2160	0.0516	0.201	1.64e-07	2.79e-12	2.46e-12	5.35e-07	0.108	0.191	0.0612	0.136
0.325	1486	1502	0.184	1.9e-06	8.35e-13	0	0	1.03e-12	0.261	0.0346	0.083	0.0419
0.174	1395	1411	0.515	1.11e-05	8.99e-15	0	0	3.66e-15	0.0147	0.0296	0.00525	0.0286
0.0957	501	511	0	0	0	0	0	0	0.00332	0.191	0.0371	0.128
0.0812	1964	1973	0	0	0	0	0	0	0.000233	0	0.363	0
0.066	401	411	0	0	0	0	0	0	0.000324	0.11	0.143	0.0789
0.0375	282	292	0	0	0	0	0	0	0.000255	0.174	0.0811	0.0577
0.0304	565	582	0.227	0.138	4.63e-09	4.1e-10	2.15e-09	2.53e-09	0.00594	0.00875	0.0551	0.0155
>peak_6947::3:14439782-14441207 (1425 bp)
# Score	Start	End	hocomoco__SOX9_HUMAN.H11MO.0.B	hocomoco__SOX10_HUMAN.H11MO.0.B	taipale_cyt_meth__SOX8_ACAATNNNNNNATTGT_FL	taipale_cyt_meth__SOX10_AACAATNNNNNNATTGTT_FL_meth	taipale_cyt_meth__SOX10_AACAATNNNNNNATTGTT_FL_repr	taipale_cyt_meth__SOX8_ACAATNNNNNNATTGT_FL_meth	homer__CCWTTGTYYB_Sox10	hocomoco__SOX3_MOUSE.H11MO.0.C	homer__CCATTGTTNY_Sox6	hocomoco__SOX3_HUMAN.H11MO.0.B
2	1093	1135	1.99	0.386	0.000827	0.00102	0.00248	0.000273	0.00373	0.00743	0.0706	0.00508
1.75	137	195	0.5	0.273	2.31e-05	4.08e-06	7.41e-06	8.02e-05	0.695	0.28	0.202	0.219
0.846	720	737	0.00418	0.218	9.34e-10	1.11e-15	3.77e-15	5.84e-10	0.0154	0.244	0.185	0.153
0.713	960	976	0.0564	0.783	1.92e-10	0	0	3.48e-10	4.63e-05	0.00521	0.0945	0.00312
0.632	29	46	0.555	0.231	3.48e-10	6.09e-11	6.8e-10	8.88e-11	0.0358	0.00185	0.00782	0.0029
0.238	1303	1319	3.61e-07	1.03e-07	1.74e-12	0	0	8.28e-12	0.214	0.119	0.0941	0.125
0.0587	363	380	0.167	0.0282	4.79e-13	5.07e-15	1.91e-14	1.11e-12	0.0875	0.0864	0.00892	0.0783
>peak_6987::3:14769348-14769908 (560 bp)
# Score	Start	End	hocomoco__SOX9_HUMAN.H11MO.0.B	hocomoco__SOX10_HUMAN.H11MO.0.B	taipale_cyt_meth__SOX8_ACAATNNNNNNATTGT_FL	taipale_cyt_meth__SOX10_AACAATNNNNNNATTGTT_FL_meth	taipale_cyt_meth__SOX10_AACAATNNNNNNATTGTT_FL_repr	taipale_cyt_meth__SOX8_ACAATNNNNNNATTGT_FL_meth	homer__CCWTTGTYYB_Sox10	hocomoco__SOX3_MOUSE.H11MO.0.C	homer__CCATTGTTNY_Sox6	hocomoco__SOX3_HUMAN.H11MO.0.B
4.89	282	299	0.33	0.857	6.21e-09	1.95e-10	5.87e-10	6.57e-09	0.0295	0.0446	0.00748	0.0608
0.383	318	328	0	0	0	0	0	0	0.311	0.0569	0.119	0.0674
0.179	28	37	0	0	0	0	0	0	0.00961	0	0.446	0
0.0172	67	77	0	0	0	0	0	0	0.128	0.0627	0.00888	0.0937
>peak_7032::3:15403608-15404724 (1116 bp)
# Score	Start	End	hocomoco__SOX9_HUMAN.H11MO.0.B	hocomoco__SOX10_HUMAN.H11MO.0.B	taipale_cyt_meth__SOX8_ACAATNNNNNNATTGT_FL	taipale_cyt_meth__SOX10_AACAATNNNNNNATTGTT_FL_meth	taipale_cyt_meth__SOX10_AACAATNNNNNNATTGTT_FL_repr	taipale_cyt_meth__SOX8_ACAATNNNNNNATTGT_FL_meth	homer__CCWTTGTYYB_Sox10	hocomoco__SOX3_MOUSE.H11MO.0.C	homer__CCATTGTTNY_Sox6	hocomoco__SOX3_HUMAN.H11MO.0.B
2.66	873	883	0	0	0	0	0	0	0.476	0.241	0.106	0.294
1.49	973	983	0	0	0	0	0	0	0.239	0.205	0.0992	0.418
1.11	274	291	1.01	0.0477	5.7e-10	1.21e-11	3.86e-11	1.69e-10	0.0159	0.0682	0.0173	0.0212
0.313	674	683	0	0	0	0	0	0	0.00555	0	0.584	0
>peak_7124::3:16501537-16504598 (3061 bp)
# Score	Start	End	hocomoco__SOX9_HUMAN.H11MO.0.B	hocomoco__SOX10_HUMAN.H11MO.0.B	taipale_cyt_meth__SOX8_ACAATNNNNNNATTGT_FL	taipale_cyt_meth__SOX10_AACAATNNNNNNATTGTT_FL_meth	taipale_cyt_meth__SOX10_AACAATNNNNNNATTGTT_FL_repr	taipale_cyt_meth__SOX8_ACAATNNNNNNATTGT_FL_meth	homer__CCWTTGTYYB_Sox10	hocomoco__SOX3_MOUSE.H11MO.0.C	homer__CCATTGTTNY_Sox6	hocomoco__SOX3_HUMAN.H11MO.0.B
10.1	1887	1941	0.978	0.12	0.767	0.0745	0.0963	0.32	0.0395	0.101	0.018	0.127
2.39	465	482	0.129	1.02	5.08e-11	0	0	1.49e-10	0.14	0.00293	0.0505	0.00215
2.37	743	759	0.866	0.451	4.99e-11	0	0	1.31e-11	2.36e-08	1.85e-08	4.3e-06	4.88e-09
2.24	1193	1215	1.26e-08	1.25e-07	0	0	0	0	0.0897	0.311	0.812	0.57
1.51	1573	1686	1.74	0.29	3.24e-05	1.12e-05	9.74e-06	2e-05	0.913	0.0846	0.707	0.0647
1.29	2313	2329	0.61	0.464	5.35e-11	0	0	1.86e-09	0.000476	0.000703	0.000583	0.000206
0.566	2524	2534	0	0	0	0	0	0	0.186	0.161	0.065	0.226
0.533	2139	2148	0	0	0	0	0	0	0.553	0	0.142	0
0.527	2226	2237	0	0	0	0	0	0	0.0363	0.491	0.0172	0.149
0.222	1328	1338	0	0	0	0	0	0	0.00757	0.203	0.0593	0.178
0.212	586	603	0.0533	0.51	1.5e-08	1.11e-10	1.04e-09	1.33e-11	0.00884	0.0372	0.00964	0.00615
0.19	828	838	0	0	0	0	0	0	0.188	0.0524	0.0679	0.112
0.184	1023	1033	0	0	0	0	0	0	0.268	0.0442	0.0944	0.0217
0.151	234	244	0	0	0	0	0	0	0.0117	0.189	0.0927	0.102
0.1	2407	2424	4.26e-09	0.0488	0.286	0.0175	0.0766	0.0536	3.33e-06	9.18e-07	0.016	3.61e-07
0.04	2866	2875	0	0	0	0	0	0	0.194	0	0.104	0
0.0287	111	121	0	0	0	0	0	0	0.207	0.0268	0.0564	0.0195
>peak_7182::3:18770269-18771546 (1277 bp)
# Score	Start	End	hocomoco__SOX9_HUMAN.H11MO.0.B	hocomoco__SOX10_HUMAN.H11MO.0.B	taipale_cyt_meth__SOX8_ACAATNNNNNNATTGT_FL	taipale_cyt_meth__SOX10_AACAATNNNNNNATTGTT_FL_meth	taipale_cyt_meth__SOX10_AACAATNNNNNNATTGTT_FL_repr	taipale_cyt_meth__SOX8_ACAATNNNNNNATTGT_FL_meth	homer__CCWTTGTYYB_Sox10	hocomoco__SOX3_MOUSE.H11MO.0.C	homer__CCATTGTTNY_Sox6	hocomoco__SOX3_HUMAN.H11MO.0.B
5.55	732	986	0.335	0.633	0.201	0.0557	0.0762	0.462	1.04	1.01	1.13	1.47
2.84	128	138	0	0	0	0	0	0	0.214	0.515	0.0518	0.373
1.23	538	555	1.33	0.0483	1.15e-09	0	0	8.38e-12	0.00982	0.0111	0.0191	0.00243
0.75	1188	1205	4.95e-09	0.00323	0.446	0.0497	0.054	0.277	0.00448	0.000556	0.00339	0.000618
0.129	163	173	0	0	0	0	0	0	0.16	0.111	0.0149	0.0923
>peak_7212::3:19491144-19492707 (1563 bp)
# Score	Start	End	hocomoco__SOX9_HUMAN.H11MO.0.B	hocomoco__SOX10_HUMAN.H11MO.0.B	taipale_cyt_meth__SOX8_ACAATNNNNNNATTGT_FL	taipale_cyt_meth__SOX10_AACAATNNNNNNATTGTT_FL_meth	taipale_cyt_meth__SOX10_AACAATNNNNNNATTGTT_FL_repr	taipale_cyt_meth__SOX8_ACAATNNNNNNATTGT_FL_meth	homer__CCWTTGTYYB_Sox10	hocomoco__SOX3_MOUSE.H11MO.0.C	homer__CCATTGTTNY_Sox6	hocomoco__SOX3_HUMAN.H11MO.0.B
2.91	1417	1427	0	0	0	0	0	0	0.0512	0.607	0.0181	0.575
1.94	429	446	0.105	0.862	9.09e-06	3.82e-07	6.7e-07	2.4e-07	0.0974	0.0291	0.0839	0.0347
1.54	1194	1204	0	0	0	0	0	0	0.00813	0.581	0.0894	0.37
1.52	332	342	0	0	0	0	0	0	0.00181	0.432	0.0245	0.623
1.28	612	649	0.0979	0.224	2.52e-06	1.04e-07	3.06e-07	4.87e-07	0.29	0.342	0.228	0.299
0.556	794	811	0.0474	0.628	1.53e-11	9.25e-12	1.93e-11	2.37e-10	0.00223	0.0513	0.0445	0.0475
0.494	1279	1289	0	0	0	0	0	0	0.00604	0.27	0.0238	0.338
0.477	501	519	0.0413	0.352	0.234	0.0202	0.0424	0.0274	0.001	0.000121	0.000832	5.91e-05
0.226	1214	1224	0	0	0	0	0	0	0.0234	0.294	0.00685	0.139
0.221	1141	1159	0.336	0.0427	6.35e-11	1.71e-12	3.89e-11	5.02e-10	0.0372	0.0886	0.0411	0.0429
0.144	87	97	0	0	0	0	0	0	0.0599	0.0213	0.305	0.0222
0.093	177	187	0	0	0	0	0	0	0.211	0.0744	0.0133	0.0585
0.0821	1005	1015	0	0	0	0	0	0	0.00111	0.182	0.00865	0.16
0.0494	19	29	0	0	0	0	0	0	0.00383	0.101	0.0226	0.198
0.0251	362	372	0	0	0	0	0	0	0.0117	0.115	0.0684	0.104
>peak_7215::3:19506049-19506716 (667 bp)
# Score	Start	End	hocomoco__SOX9_HUMAN.H11MO.0.B	hocomoco__SOX10_HUMAN.H11MO.0.B	taipale_cyt_meth__SOX8_ACAATNNNNNNATTGT_FL	taipale_cyt_meth__SOX10_AACAATNNNNNNATTGTT_FL_meth	taipale_cyt_meth__SOX10_AACAATNNNNNNATTGTT_FL_repr	taipale_cyt_meth__SOX8_ACAATNNNNNNATTGT_FL_meth	homer__CCWTTGTYYB_Sox10	hocomoco__SOX3_MOUSE.H11MO.0.C	homer__CCATTGTTNY_Sox6	hocomoco__SOX3_HUMAN.H11MO.0.B
7.21	344	453	0.0606	2.61	0.00559	0.00545	0.00874	0.00159	0.363	0.305	0.874	0.41
0.491	128	144	0.424	0.322	3.67e-14	0	0	7.72e-15	5.82e-06	1.1e-05	0.000166	7.42e-06
>peak_7277::3:20456091-20456714 (623 bp)
# Score	Start	End	hocomoco__SOX9_HUMAN.H11MO.0.B	hocomoco__SOX10_HUMAN.H11MO.0.B	taipale_cyt_meth__SOX8_ACAATNNNNNNATTGT_FL	taipale_cyt_meth__SOX10_AACAATNNNNNNATTGTT_FL_meth	taipale_cyt_meth__SOX10_AACAATNNNNNNATTGTT_FL_repr	taipale_cyt_meth__SOX8_ACAATNNNNNNATTGT_FL_meth	homer__CCWTTGTYYB_Sox10	hocomoco__SOX3_MOUSE.H11MO.0.C	homer__CCATTGTTNY_Sox6	hocomoco__SOX3_HUMAN.H11MO.0.B
3.6	219	322	0.41	2.74	0.363	0.0941	0.12	0.158	0.0699	0.0446	0.0798	0.0338
1.73	559	575	1.29	3.33e-07	3.54e-10	0	0	7.44e-13	0.0136	0.117	0.0247	0.0155
0.539	109	126	0.288	0.0352	1.89e-14	0	1.11e-16	7.22e-15	0.216	0.0763	0.0212	0.078
0.318	346	356	0	0	0	0	0	0	0.222	0.037	0.161	0.0855
0.0349	208	218	0	0	0	0	0	0	0.00391	0.13	0.126	0.0486
>peak_7286::3:20610616-20612583 (1967 bp)
# Score	Start	End	hocomoco__SOX9_HUMAN.H11MO.0.B	hocomoco__SOX10_HUMAN.H11MO.0.B	taipale_cyt_meth__SOX8_ACAATNNNNNNATTGT_FL	taipale_cyt_meth__SOX10_AACAATNNNNNNATTGTT_FL_meth	taipale_cyt_meth__SOX10_AACAATNNNNNNATTGTT_FL_repr	taipale_cyt_meth__SOX8_ACAATNNNNNNATTGT_FL_meth	homer__CCWTTGTYYB_Sox10	hocomoco__SOX3_MOUSE.H11MO.0.C	homer__CCATTGTTNY_Sox6	hocomoco__SOX3_HUMAN.H11MO.0.B
2.11	863	880	1.44	0.0401	3.55e-07	1.06e-08	4.75e-09	7.75e-07	0.00417	0.00615	0.115	0.00469
1.69	1192	1202	0	0	0	0	0	0	0.759	0.0644	0.237	0.0615
0.624	1886	1896	0	0	0	0	0	0	0.601	0.0466	0.0572	0.0557
0.427	1288	1297	0	0	0	0	0	0	0.00886	0	0.691	0
0.0461	1585	1594	0	0	0	0	0	0	0.000315	0	0.327	0
0.0397	257	266	0	0	0	0	0	0	6.53e-05	0	0.321	0
0.0286	565	575	0	0	0	0	0	0	0.00407	0.129	0.016	0.158
>peak_7289::3:20614555-20616042 (1487 bp)
# Score	Start	End	hocomoco__SOX9_HUMAN.H11MO.0.B	hocomoco__SOX10_HUMAN.H11MO.0.B	taipale_cyt_meth__SOX8_ACAATNNNNNNATTGT_FL	taipale_cyt_meth__SOX10_AACAATNNNNNNATTGTT_FL_meth	taipale_cyt_meth__SOX10_AACAATNNNNNNATTGTT_FL_repr	taipale_cyt_meth__SOX8_ACAATNNNNNNATTGT_FL_meth	homer__CCWTTGTYYB_Sox10	hocomoco__SOX3_MOUSE.H11MO.0.C	homer__CCATTGTTNY_Sox6	hocomoco__SOX3_HUMAN.H11MO.0.B
9.54	649	690	0.432	0.423	0.279	0.187	0.258	0.272	0.0838	0.155	0.0213	0.135
2.27	194	225	1.17	0.153	0.00847	0.00664	0.00649	0.000605	0.0127	0.0288	0.409	0.0394
1.4	941	957	1.02	0.231	2.67e-10	0	0	4.77e-10	0.000544	9.07e-06	0.00193	1.17e-05
0.676	1400	1410	0	0	0	0	0	0	0.427	0.0244	0.267	0.0214
0.224	825	835	0	0	0	0	0	0	0.173	0.066	0.0767	0.125
0.0593	880	889	0	0	0	0	0	0	0.106	0	0.209	0
0.0132	727	737	0	0	0	0	0	0	0.168	0.052	0.0245	0.0473
>peak_7356::3:21894234-21894649 (415 bp)
# Score	Start	End	hocomoco__SOX9_HUMAN.H11MO.0.B	hocomoco__SOX10_HUMAN.H11MO.0.B	taipale_cyt_meth__SOX8_ACAATNNNNNNATTGT_FL	taipale_cyt_meth__SOX10_AACAATNNNNNNATTGTT_FL_meth	taipale_cyt_meth__SOX10_AACAATNNNNNNATTGTT_FL_repr	taipale_cyt_meth__SOX8_ACAATNNNNNNATTGT_FL_meth	homer__CCWTTGTYYB_Sox10	hocomoco__SOX3_MOUSE.H11MO.0.C	homer__CCATTGTTNY_Sox6	hocomoco__SOX3_HUMAN.H11MO.0.B
9.13	11	150	0.335	0.313	0.378	0.447	0.605	0.26	0.0861	0.303	0.0831	0.239
1.36	357	378	0.158	0.197	0.241	0.0232	0.0282	0.062	0.0524	0.158	0.0099	0.0334
>peak_7366::3:22096988-22098830 (1842 bp)
# Score	Start	End	hocomoco__SOX9_HUMAN.H11MO.0.B	hocomoco__SOX10_HUMAN.H11MO.0.B	taipale_cyt_meth__SOX8_ACAATNNNNNNATTGT_FL	taipale_cyt_meth__SOX10_AACAATNNNNNNATTGTT_FL_meth	taipale_cyt_meth__SOX10_AACAATNNNNNNATTGTT_FL_repr	taipale_cyt_meth__SOX8_ACAATNNNNNNATTGT_FL_meth	homer__CCWTTGTYYB_Sox10	hocomoco__SOX3_MOUSE.H11MO.0.C	homer__CCATTGTTNY_Sox6	hocomoco__SOX3_HUMAN.H11MO.0.B
2.77	73	90	0.157	0.141	1.1e-13	8.88e-16	3.11e-15	2.58e-14	0.564	0.0161	0.243	0.0224
2.35	1571	1581	0	0	0	0	0	0	0.0188	1.29	0.019	0.183
2.1	1678	1708	0.482	0.225	0.00105	0.00119	0.0075	0.00141	0.337	0.33	0.104	0.277
1.5	1098	1108	0	0	0	0	0	0	0.121	0.333	0.108	0.41
1.41	1320	1330	0	0	0	0	0	0	0.00413	0.534	0.0343	0.46
1.31	1231	1250	0.0601	0.0889	0.465	0.0896	0.112	0.0568	0.0237	0.00774	0.04	0.0127
0.877	917	934	0.0224	0.493	2.92e-10	2.33e-15	4.44e-15	3.59e-10	0.0079	0.00812	0.382	0.00422
0.83	487	504	0.0306	0.128	0.0416	0.00132	0.00131	0.0114	0.479	0.0363	0.0412	0.0782
0.445	142	162	0.182	0.252	0.113	0.0212	0.0328	0.014	0.013	0.0322	0.00826	0.0295
0.376	1800	1810	0	0	0	0	0	0	0.00472	0.212	0.105	0.224
0.291	1416	1433	0.138	0.213	0.000258	1.19e-05	2.2e-05	1.43e-05	0.0506	0.0405	0.0189	0.129
0.29	1004	1014	0	0	0	0	0	0	0.0478	0.103	0.0397	0.312
>peak_7404::3:23571544-23573899 (2355 bp)
# Score	Start	End	hocomoco__SOX9_HUMAN.H11MO.0.B	hocomoco__SOX10_HUMAN.H11MO.0.B	taipale_cyt_meth__SOX8_ACAATNNNNNNATTGT_FL	taipale_cyt_meth__SOX10_AACAATNNNNNNATTGTT_FL_meth	taipale_cyt_meth__SOX10_AACAATNNNNNNATTGTT_FL_repr	taipale_cyt_meth__SOX8_ACAATNNNNNNATTGT_FL_meth	homer__CCWTTGTYYB_Sox10	hocomoco__SOX3_MOUSE.H11MO.0.C	homer__CCATTGTTNY_Sox6	hocomoco__SOX3_HUMAN.H11MO.0.B
8.77	1148	1197	1.92	0.0595	0.00574	0.00514	0.00533	0.000786	0.121	0.224	0.0929	0.535
5.11	478	703	0.681	1.32	0.285	0.221	0.157	0.135	0.304	0.419	0.39	0.235
4.88	1899	1998	1.01	0.32	0.00158	0.000883	0.000675	0.00311	0.388	0.623	0.162	0.371
1.81	106	142	0.000324	0.000897	9.02e-10	7.52e-12	6.57e-11	8.73e-10	0.284	0.63	0.107	0.759
0.893	1054	1064	0	0	0	0	0	0	0.00763	0.333	0.0455	0.453
0.808	420	430	0	0	0	0	0	0	0.00299	0.337	0.0169	0.458
0.308	837	847	0	0	0	0	0	0	0.00103	0.247	0.0128	0.259
0.236	1613	1623	0	0	0	0	0	0	0.0127	0.196	0.0935	0.151
0.0795	1316	1326	0	0	0	0	0	0	0.0144	0.0234	0.299	0.0268
0.0216	860	876	0.0915	9.34e-08	1.67e-12	0	0	6.71e-13	0.0162	0.0237	0.263	0.0364
>peak_7441::3:26264180-26264654 (474 bp)
# Score	Start	End	hocomoco__SOX9_HUMAN.H11MO.0.B	hocomoco__SOX10_HUMAN.H11MO.0.B	taipale_cyt_meth__SOX8_ACAATNNNNNNATTGT_FL	taipale_cyt_meth__SOX10_AACAATNNNNNNATTGTT_FL_meth	taipale_cyt_meth__SOX10_AACAATNNNNNNATTGTT_FL_repr	taipale_cyt_meth__SOX8_ACAATNNNNNNATTGT_FL_meth	homer__CCWTTGTYYB_Sox10	hocomoco__SOX3_MOUSE.H11MO.0.C	homer__CCATTGTTNY_Sox6	hocomoco__SOX3_HUMAN.H11MO.0.B
4.76	69	136	0.166	1.93	0.199	0.0175	0.0578	0.0271	0.098	0.452	0.372	0.283
0.868	249	259	0	0	0	0	0	0	0.0893	0.316	0.0446	0.345
0.0426	194	204	0	0	0	0	0	0	0.162	0.0581	0.0413	0.0519
>peak_7447::3:26561164-26561614 (450 bp)
# Score	Start	End	hocomoco__SOX9_HUMAN.H11MO.0.B	hocomoco__SOX10_HUMAN.H11MO.0.B	taipale_cyt_meth__SOX8_ACAATNNNNNNATTGT_FL	taipale_cyt_meth__SOX10_AACAATNNNNNNATTGTT_FL_meth	taipale_cyt_meth__SOX10_AACAATNNNNNNATTGTT_FL_repr	taipale_cyt_meth__SOX8_ACAATNNNNNNATTGT_FL_meth	homer__CCWTTGTYYB_Sox10	hocomoco__SOX3_MOUSE.H11MO.0.C	homer__CCATTGTTNY_Sox6	hocomoco__SOX3_HUMAN.H11MO.0.B
6.78	161	361	0.19	0.516	0.348	0.0917	0.249	0.146	0.879	0.596	0.388	0.579
>peak_7462::3:26782322-26783209 (887 bp)
# Score	Start	End	hocomoco__SOX9_HUMAN.H11MO.0.B	hocomoco__SOX10_HUMAN.H11MO.0.B	taipale_cyt_meth__SOX8_ACAATNNNNNNATTGT_FL	taipale_cyt_meth__SOX10_AACAATNNNNNNATTGTT_FL_meth	taipale_cyt_meth__SOX10_AACAATNNNNNNATTGTT_FL_repr	taipale_cyt_meth__SOX8_ACAATNNNNNNATTGT_FL_meth	homer__CCWTTGTYYB_Sox10	hocomoco__SOX3_MOUSE.H11MO.0.C	homer__CCATTGTTNY_Sox6	hocomoco__SOX3_HUMAN.H11MO.0.B
5.82	376	673	0.245	0.411	0.286	0.274	0.353	0.166	0.343	1.14	0.313	1.05
0.342	843	853	0	0	0	0	0	0	0.0208	0.359	0.0111	0.158
>peak_7469::3:26869282-26870332 (1050 bp)
# Score	Start	End	hocomoco__SOX9_HUMAN.H11MO.0.B	hocomoco__SOX10_HUMAN.H11MO.0.B	taipale_cyt_meth__SOX8_ACAATNNNNNNATTGT_FL	taipale_cyt_meth__SOX10_AACAATNNNNNNATTGTT_FL_meth	taipale_cyt_meth__SOX10_AACAATNNNNNNATTGTT_FL_repr	taipale_cyt_meth__SOX8_ACAATNNNNNNATTGT_FL_meth	homer__CCWTTGTYYB_Sox10	hocomoco__SOX3_MOUSE.H11MO.0.C	homer__CCATTGTTNY_Sox6	hocomoco__SOX3_HUMAN.H11MO.0.B
7.17	496	567	1.35	0.654	0.00556	0.00985	0.0146	0.000787	0.33	0.313	0.286	0.616
0.856	133	152	0.23	0.27	0.0149	0.00681	0.0227	0.0142	0.0403	0.0701	0.074	0.0824
>peak_7474::3:26985595-26986793 (1198 bp)
# Score	Start	End	hocomoco__SOX9_HUMAN.H11MO.0.B	hocomoco__SOX10_HUMAN.H11MO.0.B	taipale_cyt_meth__SOX8_ACAATNNNNNNATTGT_FL	taipale_cyt_meth__SOX10_AACAATNNNNNNATTGTT_FL_meth	taipale_cyt_meth__SOX10_AACAATNNNNNNATTGTT_FL_repr	taipale_cyt_meth__SOX8_ACAATNNNNNNATTGT_FL_meth	homer__CCWTTGTYYB_Sox10	hocomoco__SOX3_MOUSE.H11MO.0.C	homer__CCATTGTTNY_Sox6	hocomoco__SOX3_HUMAN.H11MO.0.B
7.84	619	664	1.77	0.0626	0.0595	0.0235	0.0233	0.014	0.115	0.448	0.0158	0.578
3.66	989	1006	0.128	0.232	2.28e-05	1.82e-06	1.23e-06	1.97e-07	0.225	0.193	0.0393	0.276
1.36	70	80	0	0	0	0	0	0	0.844	0.0311	0.192	0.037
[truncated: 17,412 more rows]
