# Supplementary material for: Chromatin accessibility and regulatory vocabulary across indicine cattle tissues
Source: Genome Biol. 2021 Sep 21;22:273. doi: 10.1186/s13059-021-02489-7 (PMC8454054; doi:10.1186/s13059-021-02489-7)
Supplement: Supplementary file 17 — Additional file 17. Significant partial correlation between SOX8/9/10 and its possible targets in hypothalamus using RNAseq data. [file 13059_2021_2489_MOESM17_ESM.txt]

SOX10	GABRB1	-0.92484
SOX10	GJC2	0.95404
SOX10	LYL1	0.94095
SOX10	NFIX	0.90124
SOX10	ZNF608	0.82853
SOX10	SEMA6A	0.9012
SOX10	CXXC5	0.92416
SOX10	ARHGAP26	-0.91265
SOX10	ATP10B	0.97578
SOX10	SMARCA2	-0.82725
SOX10	HR	0.97667
SOX10	SEMA4D	0.89338
SOX10	KIF12	-0.85613
SOX10	COL27A1	0.89371
SOX10	TNC	0.98255
SOX10	HSF2	-0.88492
SOX10	FBXL4	-0.91303
SOX10	SYNCRIP	-0.95548
SOX10	EYA4	-0.94671
SOX10	PDE7B	-0.91895
SOX10	LRP11	-0.86608
SOX10	CDO1	-0.85779
SOX10	TCF12	0.92709
SOX10	SHF	0.88805
SOX10	PLEKHG3	0.92855
SOX10	MAL	0.90684
SOX10	POU3F3	0.9152
SOX10	UXS1	0.77664
SOX10	LRRTM4	-0.87526
SOX10	CEP68	-0.90099
SOX10	CERCAM	0.8959
SOX10	GTF3C4	-0.87417
SOX10	PCDH17	-0.80496
SOX10	SPATA13	0.82803
SOX10	SOX1	-0.90059
SOX10	CCDC3	0.86775
SOX10	PFKFB3	0.93465
SOX10	SGK2	0.80336
SOX10	KHDRBS3	-0.90579
SOX10	HAS2	0.93861
SOX10	CHD7	0.89436
SOX10	DIXDC1	0.96685
SOX10	MCAM	0.9329
SOX10	PLEKHB1	0.86151
SOX10	ABTB2	0.91555
SOX10	PRR5L	0.88496
SOX10	ADORA1	0.88818
SOX10	SOX13	0.96494
SOX10	MAPKAPK2	0.90946
SOX10	ERRFI1	0.91196
SOX10	GPR52	-0.80221
SOX10	CACNA1E	-0.87423
SOX10	DDX59	0.92426
SOX10	PLCG2	-0.882
SOX10	NKD1	0.85834
SOX10	SALL1	0.89524
SOX10	MAG	0.94446
SOX10	SPECC1	0.9023
SOX10	ACLY	0.93481
SOX10	CNP	0.90871
SOX10	CDC42EP4	0.8974
SOX10	RGMA	0.96451
SOX10	FAM174B	0.88722
SOX10	ARNT2	-0.89791
SOX10	NKX2-8	0.9048
SOX10	PRIMA1	0.95232
SOX10	MOG	0.83642
SOX10	ATP9B	0.90216
SOX10	TSHZ1	0.87721
SOX10	AQP4	0.84396
SOX10	ZNF521	0.95088
SOX10	SEC14L5	0.90843
SOX10	KCTD7	0.93776
SOX10	GTF2IRD1	0.86544
SOX10	FSCN1	0.93285
SOX10	PDGFA	0.93223
SOX10	PTEN	-0.89872
SOX10	HTRA4	-0.9073
SOX10	RAB4A	0.91659
SOX10	TOMM20	-0.89326
SOX10	TSPAN15	0.90574
SOX10	FRMD8	0.81562
SOX10	APLN	0.80517
SOX10	ZDHHC9	0.93282
SOX10	SLITRK2	0.90891
SOX10	GJB1	0.98811
SOX10	NLGN3	0.85772
SOX10	GDPD2	0.87692
SOX10	ARHGEF9	-0.87369
SOX10	SAT1	-0.86492
SOX10	AP1S2	-0.79787
SOX9	MAST4	-0.77634
SOX9	RGS7BP	-0.88089
SOX9	IL7R	-0.98701
SOX9	IGF1R	-0.85337
SOX9	KIAA1024	-0.94299
SOX9	PRKD1	0.9355
SOX9	AKAP6	-0.80758
SOX9	CMTM7	0.82665
SOX9	CHL1	-0.85283
SOX9	ARHGEF3	-0.90098
SOX9	CAMKV	-0.87438
SOX9	ATP2B2	-0.89539
SOX9	ID4	0.81569
SOX9	TMEM170B	-0.92736
SOX9	EXOC2	-0.97759
SOX9	NFATC1	0.88722
SOX9	ZNF516	0.90744
SOX9	SETBP1	-0.9729
SOX9	RBFOX1	-0.9567
SOX9	MKL2	-0.88706
SOX9	CPEB3	-0.90402
SOX9	BTRC	-0.98897
SOX9	AFAP1L2	0.90179
SOX9	RAB11FIP2	-0.90119
SOX9	WDR11	-0.84806
SOX9	STOX2	-0.86165
SOX9	TOMM20	-0.85537
SOX9	PPA1	-0.85422
SOX9	RGR	0.88322
SOX9	DCPS	0.91611
SOX9	ST3GAL4	0.88031
SOX9	ARHGAP32	-0.92798
SOX9	OPCML	-0.95309
SOX9	GRIA3	-0.92674
SOX9	MAMLD1	0.94228
SOX9	DRP2	-0.87253
SOX9	CITED1	0.91649
SOX9	DLG3	-0.88765
SOX9	TCEANC	0.82974
SOX8	NMRAL1	0.97224
SOX8	CACNG3	-0.8775
SOX8	SH2B2	0.8721
SOX8	FSCN1	0.95367
SOX8	LFNG	0.88235
SOX8	PTEN	-0.83044
SOX8	TRIM8	0.90652
SOX8	NKX6-2	0.94527
SOX8	PLAT	0.9066
SOX8	RAB4A	0.95273
SOX8	SIPA1L2	0.89513
SOX8	TOMM20	-0.91367
SOX8	TSPAN15	0.93645
SOX8	ZMIZ1	0.78553
SOX8	TSPAN14	0.89481
SOX8	RGR	0.91309
SOX8	FAM181B	0.89224
SOX8	GAB2	0.88497
SOX8	SVIP	-0.92888
SOX8	FADS2	0.96162
SOX8	LRP5	0.86828
SOX8	MAMLD1	0.82498
SOX8	PLXNB3	0.94903
SOX8	DRP2	-0.86986
SOX8	GJB1	0.9201
SOX8	MID1IP1	0.93598
SLC5A3	SOX10	-0.87187
OLIG1	SOX8	0.91218
OLIG2	SOX10	0.89334
APP	SOX9	-0.91593
CADM2	SOX9	-0.93735
ALCAM	SOX10	-0.9395
HEG1	SOX8	-0.86409
DLG1	SOX10	-0.85432
DLG1	SOX8	-0.90628
FAM43A	SOX10	0.90585
FAM43A	SOX8	0.92106
HES1	SOX9	0.94056
IL1RAP	SOX10	0.89382
BCL6	SOX8	0.89732
ETV5	SOX9	-0.98119
MAGEF1	SOX8	-0.88497
MAP6D1	SOX10	0.86671
ATP11B	SOX8	-0.91127
SOX2	SOX9	0.91537
SOX2	SOX8	0.90673
NLGN1	SOX9	-0.93963
NLGN1	SOX8	-0.8407
ZBTB38	SOX8	-0.91083
FAIM	SOX9	0.93072
MRAS	SOX10	0.86319
TF	SOX10	0.92453
DNAJC13	SOX8	-0.9095
ZNF385B	SOX9	-0.88651
RAPGEF4	SOX9	-0.93911
B3GALT1	SOX9	-0.95417
B3GALT1	SOX8	-0.84916
CSRNP3	SOX9	-0.94637
CSRNP3	SOX8	-0.87901
KCNH7	SOX9	-0.95023
RBMS1	SOX9	-0.96917
ERMN	SOX10	0.85479
RND3	SOX10	-0.91487
KIF5C	SOX9	-0.92671
EPC2	SOX10	-0.88673
EPC2	SOX8	-0.91309
ZEB2	SOX10	0.87552
INSIG2	SOX9	-0.78257
CLASP1	SOX10	-0.86203
CLASP1	SOX9	-0.84438
CLASP1	SOX8	-0.87084
TMEFF2	SOX10	0.82753
HECW2	SOX9	-0.72918
UNC80	SOX10	-0.79198
UNC80	SOX9	-0.85572
DNAJB2	SOX8	0.94749
EPHA4	SOX9	-0.88417
PID1	SOX10	-0.83074
B3GNT7	SOX10	-0.86801
MARCKSL1	SOX9	0.87569
SDC3	SOX10	0.90443
SDC3	SOX8	0.88727
GALE	SOX8	0.73233
ID3	SOX10	0.91627
ID3	SOX8	0.88584
EIF4G3	SOX9	-0.93412
CAPZB	SOX8	0.93307
PADI2	SOX10	0.94631
MPZL1	SOX8	-0.85653
FAM78B	SOX10	-0.87575
FAM78B	SOX8	-0.9018
KCNJ10	SOX10	0.87085
BCAN	SOX10	0.95931
BCAN	SOX8	0.95382
PI4KB	SOX8	0.88768
OTUD7B	SOX10	0.90953
ATP1A1	SOX9	-0.90828
OLFML3	SOX9	0.97574
TMEM167B	SOX8	-0.79557
COL11A1	SOX8	0.88195
DPYD	SOX10	-0.87644
LRRC8D	SOX10	0.94237
LPAR3	SOX8	-0.90297
SGIP1	SOX9	-0.91059
FAF1	SOX9	-0.87394
MKNK1	SOX9	0.86523
SLC6A9	SOX8	0.90979
CITED4	SOX8	0.83875
KIAA0754	SOX10	-0.81485
FZD1	SOX9	0.95305
PPP1R9A	SOX8	-0.96492
SLC25A13	SOX10	0.88028
CACNA2D1	SOX9	-0.9458
NRCAM	SOX9	-0.92062
ELMO1	SOX10	0.9895
KIAA0895	SOX10	-0.94659
GPR37	SOX10	0.90016
GPR37	SOX8	0.93858
PLXNA4	SOX9	-0.94656
HIPK2	SOX10	0.9169
DPP6	SOX9	-0.9167
PHLDA1	SOX8	0.95248
OSBPL8	SOX9	-0.94522
OSBPL8	SOX8	-0.9044
EEA1	SOX10	-0.80695
EEA1	SOX9	-0.85379
TUBA1A	SOX10	0.92914
CAND1	SOX9	-0.92264
CTDSP2	SOX8	0.89778
NTN4	SOX10	-0.91974
NTN4	SOX8	-0.85946
ELFN2	SOX9	-0.94133
RASSF8	SOX9	-0.8617
BCAT1	SOX9	-0.93579
LMO3	SOX10	-0.90555
ATF7IP	SOX8	-0.89793
PTPN6	SOX9	0.81454
KCNA5	SOX10	0.91048
CDC42EP1	SOX10	0.96508
CDC42EP1	SOX8	0.92081
POLR2F	SOX9	0.76638
PICK1	SOX9	-0.90341
PPP3CA	SOX9	-0.8578
FRAS1	SOX9	-0.91745
FGFRL1	SOX8	0.95036
GJC2	SOX8	0.95899
SLC27A1	SOX8	0.89991
LYL1	SOX8	0.87236
MEGF10	SOX9	0.89684
ARHGAP26	SOX8	-0.97586
ATP10B	SOX8	0.90862
MCTP1	SOX8	-0.92988
SH3GL2	SOX9	-0.98332
BNC2	SOX8	-0.79765
GNAQ	SOX8	-0.76926
HR	SOX8	0.9547
NUDT2	SOX9	0.82703
ENHO	SOX8	0.89784
SHC3	SOX9	-0.95464
LPAR1	SOX8	0.89872
TNC	SOX8	0.87145
TLR4	SOX9	0.82251
CDK5RAP2	SOX9	0.82938
KCNQ5	SOX9	-0.86186
HSF2	SOX8	-0.89108
GRIK2	SOX9	-0.9529
PTPRK	SOX9	-0.88586
EYA4	SOX8	-0.97026
HIVEP2	SOX9	-0.92864
LRP11	SOX8	-0.88373
AGPAT4	SOX8	0.88392
FAM120B	SOX9	-0.83236
FAM120B	SOX8	-0.93974
LHFPL2	SOX8	-0.99897
HOMER1	SOX9	-0.87962
RASL12	SOX8	0.95761
SNAPC5	SOX9	0.76782
LARP6	SOX8	0.89629
NPTN	SOX9	-0.95921
ABHD12B	SOX9	-0.89321
SNX22	SOX8	0.88923
SEMA6D	SOX9	0.89454
ZFP36L1	SOX9	0.94007
POMT2	SOX8	0.88246
MAL	SOX8	0.9544
SFXN5	SOX8	0.88512
ATL2	SOX8	-0.92842
LRPPRC	SOX9	-0.96721
SPTBN1	SOX9	-0.94275
NCK2	SOX9	0.8612
NCK2	SOX8	0.89683
TGOLN2	SOX8	-0.75723
LRRTM4	SOX8	-0.85268
CEP68	SOX9	-0.88523
SPRED2	SOX9	-0.89227
C1D	SOX9	-0.87919
CLIP4	SOX9	-0.89934
LMX1B	SOX9	0.81551
SH2D3C	SOX9	0.85978
SLC25A25	SOX9	0.83254
CERCAM	SOX8	0.95062
GTF3C4	SOX9	-0.90942
GTF3C4	SOX8	-0.87922
PCDH20	SOX8	-0.85375
KPNA3	SOX9	-0.92377
FRY	SOX9	-0.86582
SACS	SOX9	-0.94986
NDFIP2	SOX8	-0.98935
MBNL2	SOX9	-0.89751
EFNB2	SOX8	-0.87443
SOX1	SOX8	-0.88286
FLRT3	SOX8	-0.92252
CCNY	SOX9	-0.90809
VIM	SOX9	0.86213
SMOX	SOX8	0.91135
EDN3	SOX9	0.91403
SNTA1	SOX9	0.94313
SNTA1	SOX8	0.87063
ZMYND8	SOX8	-0.94147
SULF2	SOX9	0.91098
PREX1	SOX8	0.92077
KHDRBS3	SOX8	-0.88478
NDRG1	SOX8	0.93068
PENK	SOX8	-0.89367
HEY1	SOX9	-0.8533
PAG1	SOX9	0.89197
FABP5	SOX9	0.8861
PMP2	SOX8	0.88345
MATN2	SOX8	0.92561
GRIK4	SOX9	0.92743
GRIK4	SOX8	0.89036
SORL1	SOX9	-0.8978
FAR1	SOX9	-0.90285
RASSF10	SOX9	0.79502
RIC3	SOX9	-0.83733
TUB	SOX9	-0.91796
ABTB2	SOX8	0.90749
PRR5L	SOX8	0.94312
ADORA1	SOX8	0.89047
SRGAP2	SOX9	-0.89664
SRGAP2	SOX8	-0.90494
MAPKAPK2	SOX8	0.95111
ESRRG	SOX8	0.97782
CAPN2	SOX8	0.98867
SMYD3	SOX9	-0.8748
AKT3	SOX9	-0.89691
PRRX1	SOX8	0.90421
AJAP1	SOX9	-0.88724
EFHD2	SOX8	0.98274
PRDM2	SOX8	-0.96924
CACNA1E	SOX8	-0.8217
DDX59	SOX9	0.84116
DDX59	SOX8	0.90203
GPR37L1	SOX8	0.95707
RAPGEF2	SOX9	-0.86241
HIP1R	SOX8	0.92474
SRRM4	SOX9	-0.86557
FBXW8	SOX9	0.92673
RPLP0	SOX8	0.81255
DAO	SOX8	0.94334
PITPNB	SOX9	-0.94869
SCARF2	SOX8	0.8847
FA2H	SOX8	0.92449
SALL1	SOX8	0.89939
KIFC3	SOX9	0.91467
KIFC3	SOX8	0.92946
MAG	SOX8	0.97571
CADM4	SOX8	0.90611
TTYH1	SOX8	0.8913
CUEDC1	SOX8	0.97059
WSCD1	SOX8	0.96739
PMP22	SOX8	0.87205
CHAD	SOX8	0.87775
ARHGAP23	SOX8	0.92317
LASP1	SOX8	0.96784
ACLY	SOX8	0.85992
CNP	SOX8	0.98254
FMNL1	SOX9	-0.87162
C1QTNF1	SOX8	0.88998
MAP3K1	SOX8	-0.8713
IRX1	SOX8	0.9078
LRRC28	SOX8	0.86378
RGMA	SOX8	0.9307
FAM174B	SOX8	0.91183
MFGE8	SOX8	0.94427
ACSBG1	SOX8	0.92497
HMG20A	SOX8	-0.87202
CLK3	SOX8	0.93255
NKX2-8	SOX8	0.9288
PRIMA1	SOX8	0.88955
PPP4R2	SOX8	-0.88457
LRIG1	SOX8	0.92796
TKT	SOX8	0.96018
RUNX2	SOX8	0.87871
KIF13A	SOX8	0.97252
JARID2	SOX8	0.9195
ATP9B	SOX8	0.94447
TSHZ1	SOX8	0.95323
CDH19	SOX8	0.91822
