# Supplementary material for: Chromatin accessibility and regulatory vocabulary across indicine cattle tissues
Source: Genome Biol. 2021 Sep 21;22:273. doi: 10.1186/s13059-021-02489-7 (PMC8454054; doi:10.1186/s13059-021-02489-7)
Supplement: Supplementary file 18 — Additional file 18. Indicine-specific peaks in liver, muscle, and hypothalamus. [file 13059_2021_2489_MOESM18_ESM.xlsx]

## Sheet: LIVER
chrom	chromStart	chromEnd	name	annotation	geneChr	geneStart	geneEnd	geneLength	geneStrand	geneId	transcriptId	distanceToTSS	ENSEMBL	SYMBOL	GENENAME
chr1	70923	71261	peak_0	Distal Intergenic	1	991023	1002224	11202	1	539640	NM_001034679	-919762	ENSBTAG00000020035	RCAN1	regulator of calcineurin 1
chr1	77243	77528	peak_1	Distal Intergenic	1	991023	1002224	11202	1	539640	NM_001034679	-913495	ENSBTAG00000020035	RCAN1	regulator of calcineurin 1
chr1	96792	97233	peak_2	Distal Intergenic	1	991023	1002224	11202	1	539640	NM_001034679	-893790	ENSBTAG00000020035	RCAN1	regulator of calcineurin 1
chr1	100233	100446	peak_3	Distal Intergenic	1	991023	1002224	11202	1	539640	NM_001034679	-890577	ENSBTAG00000020035	RCAN1	regulator of calcineurin 1
chr1	121656	122118	peak_4	Distal Intergenic	1	991023	1002224	11202	1	539640	NM_001034679	-868905	ENSBTAG00000020035	RCAN1	regulator of calcineurin 1
chr1	122275	122432	peak_5	Distal Intergenic	1	991023	1002224	11202	1	539640	NM_001034679	-868591	ENSBTAG00000020035	RCAN1	regulator of calcineurin 1
chr1	124012	124343	peak_6	Distal Intergenic	1	991023	1002224	11202	1	539640	NM_001034679	-866680	ENSBTAG00000020035	RCAN1	regulator of calcineurin 1
chr1	128246	128549	peak_7	Distal Intergenic	1	991023	1002224	11202	1	539640	NM_001034679	-862474	ENSBTAG00000020035	RCAN1	regulator of calcineurin 1
chr1	130350	130872	peak_8	Distal Intergenic	1	991023	1002224	11202	1	539640	NM_001034679	-860151	ENSBTAG00000020035	RCAN1	regulator of calcineurin 1
chr1	133607	133801	peak_9	Distal Intergenic	1	991023	1002224	11202	1	539640	NM_001034679	-857222	ENSBTAG00000020035	RCAN1	regulator of calcineurin 1
chr1	138591	138827	peak_10	Distal Intergenic	1	991023	1002224	11202	1	539640	NM_001034679	-852196	ENSBTAG00000020035	RCAN1	regulator of calcineurin 1
chr1	140064	140368	peak_12	Distal Intergenic	1	991023	1002224	11202	1	539640	NM_001034679	-850655	ENSBTAG00000020035	RCAN1	regulator of calcineurin 1
chr1	141211	142284	peak_13	Distal Intergenic	1	991023	1002224	11202	1	539640	NM_001034679	-848739	ENSBTAG00000020035	RCAN1	regulator of calcineurin 1
chr1	142422	142802	peak_14	Distal Intergenic	1	991023	1002224	11202	1	539640	NM_001034679	-848221	ENSBTAG00000020035	RCAN1	regulator of calcineurin 1
chr1	142938	143911	peak_15	Distal Intergenic	1	991023	1002224	11202	1	539640	NM_001034679	-847112	ENSBTAG00000020035	RCAN1	regulator of calcineurin 1
chr1	144139	145476	peak_16	Distal Intergenic	1	991023	1002224	11202	1	539640	NM_001034679	-845547	ENSBTAG00000020035	RCAN1	regulator of calcineurin 1
chr1	149501	149644	peak_17	Distal Intergenic	1	991023	1002224	11202	1	539640	NM_001034679	-841379	ENSBTAG00000020035	RCAN1	regulator of calcineurin 1
chr1	154014	154395	peak_18	Distal Intergenic	1	991023	1002224	11202	1	539640	NM_001034679	-836628	ENSBTAG00000020035	RCAN1	regulator of calcineurin 1
chr1	159324	159518	peak_19	Distal Intergenic	1	991023	1002224	11202	1	539640	NM_001034679	-831505	ENSBTAG00000020035	RCAN1	regulator of calcineurin 1
chr1	160055	160203	peak_20	Distal Intergenic	1	991023	1002224	11202	1	539640	NM_001034679	-830820	ENSBTAG00000020035	RCAN1	regulator of calcineurin 1
chr1	160331	160491	peak_21	Distal Intergenic	1	991023	1002224	11202	1	539640	NM_001034679	-830532	ENSBTAG00000020035	RCAN1	regulator of calcineurin 1
chr1	162396	162530	peak_22	Distal Intergenic	1	991023	1002224	11202	1	539640	NM_001034679	-828493	ENSBTAG00000020035	RCAN1	regulator of calcineurin 1
chr1	167651	168975	peak_23	Distal Intergenic	1	991023	1002224	11202	1	539640	NM_001034679	-822048	ENSBTAG00000020035	RCAN1	regulator of calcineurin 1
chr1	169503	169680	peak_24	Distal Intergenic	1	991023	1002224	11202	1	539640	NM_001034679	-821343	ENSBTAG00000020035	RCAN1	regulator of calcineurin 1
chr1	172532	172772	peak_25	Distal Intergenic	1	991023	1002224	11202	1	539640	NM_001034679	-818251	ENSBTAG00000020035	RCAN1	regulator of calcineurin 1
chr1	209120	209571	peak_26	Distal Intergenic	1	991023	1002224	11202	1	539640	NM_001034679	-781452	ENSBTAG00000020035	RCAN1	regulator of calcineurin 1
chr1	214385	214981	peak_27	Distal Intergenic	1	991023	1002224	11202	1	539640	NM_001034679	-776042	ENSBTAG00000020035	RCAN1	regulator of calcineurin 1
chr1	248985	249879	peak_28	Distal Intergenic	1	991023	1002224	11202	1	539640	NM_001034679	-741144	ENSBTAG00000020035	RCAN1	regulator of calcineurin 1
chr1	278575	279035	peak_31	Distal Intergenic	1	991023	1002224	11202	1	539640	NM_001034679	-711988	ENSBTAG00000020035	RCAN1	regulator of calcineurin 1
chr1	280667	281078	peak_32	Distal Intergenic	1	991023	1002224	11202	1	539640	NM_001034679	-709945	ENSBTAG00000020035	RCAN1	regulator of calcineurin 1
chr1	291701	292422	peak_33	Distal Intergenic	1	991023	1002224	11202	1	539640	NM_001034679	-698601	ENSBTAG00000020035	RCAN1	regulator of calcineurin 1
chr1	298893	299422	peak_34	Distal Intergenic	1	991023	1002224	11202	1	539640	NM_001034679	-691601	ENSBTAG00000020035	RCAN1	regulator of calcineurin 1
chr1	300215	301670	peak_35	Distal Intergenic	1	991023	1002224	11202	1	539640	NM_001034679	-689353	ENSBTAG00000020035	RCAN1	regulator of calcineurin 1
chr1	306162	307002	peak_36	Distal Intergenic	1	991023	1002224	11202	1	539640	NM_001034679	-684021	ENSBTAG00000020035	RCAN1	regulator of calcineurin 1
chr1	307375	307638	peak_37	Distal Intergenic	1	991023	1002224	11202	1	539640	NM_001034679	-683385	ENSBTAG00000020035	RCAN1	regulator of calcineurin 1
chr1	308313	311110	peak_38	Distal Intergenic	1	991023	1002224	11202	1	539640	NM_001034679	-679913	ENSBTAG00000020035	RCAN1	regulator of calcineurin 1
chr1	311766	317082	peak_39	Distal Intergenic	1	991023	1002224	11202	1	539640	NM_001034679	-673941	ENSBTAG00000020035	RCAN1	regulator of calcineurin 1
chr1	319525	321255	peak_40	Distal Intergenic	1	991023	1002224	11202	1	539640	NM_001034679	-669768	ENSBTAG00000020035	RCAN1	regulator of calcineurin 1
chr1	321483	322040	peak_41	Distal Intergenic	1	991023	1002224	11202	1	539640	NM_001034679	-668983	ENSBTAG00000020035	RCAN1	regulator of calcineurin 1
chr1	322259	322843	peak_42	Distal Intergenic	1	991023	1002224	11202	1	539640	NM_001034679	-668180	ENSBTAG00000020035	RCAN1	regulator of calcineurin 1
chr1	322990	324426	peak_43	Distal Intergenic	1	991023	1002224	11202	1	539640	NM_001034679	-666597	ENSBTAG00000020035	RCAN1	regulator of calcineurin 1
chr1	326749	327546	peak_44	Distal Intergenic	1	991023	1002224	11202	1	539640	NM_001034679	-663477	ENSBTAG00000020035	RCAN1	regulator of calcineurin 1
chr1	330995	331758	peak_45	Distal Intergenic	1	991023	1002224	11202	1	539640	NM_001034679	-659265	ENSBTAG00000020035	RCAN1	regulator of calcineurin 1
chr1	333422	333802	peak_46	Distal Intergenic	1	991023	1002224	11202	1	539640	NM_001034679	-657221	ENSBTAG00000020035	RCAN1	regulator of calcineurin 1
chr1	335156	335846	peak_47	Distal Intergenic	1	991023	1002224	11202	1	539640	NM_001034679	-655177	ENSBTAG00000020035	RCAN1	regulator of calcineurin 1
chr1	336114	336608	peak_48	Distal Intergenic	1	991023	1002224	11202	1	539640	NM_001034679	-654415	ENSBTAG00000020035	RCAN1	regulator of calcineurin 1
chr1	338626	339308	peak_49	Distal Intergenic	1	991023	1002224	11202	1	539640	NM_001034679	-651715	ENSBTAG00000020035	RCAN1	regulator of calcineurin 1
chr1	341446	342046	peak_50	Distal Intergenic	1	991023	1002224	11202	1	539640	NM_001034679	-648977	ENSBTAG00000020035	RCAN1	regulator of calcineurin 1
chr1	342991	343421	peak_51	Distal Intergenic	1	991023	1002224	11202	1	539640	NM_001034679	-647602	ENSBTAG00000020035	RCAN1	regulator of calcineurin 1
chr1	345290	345917	peak_52	Distal Intergenic	1	991023	1002224	11202	1	539640	NM_001034679	-645106	ENSBTAG00000020035	RCAN1	regulator of calcineurin 1
chr1	348839	349548	peak_54	Distal Intergenic	1	991023	1002224	11202	1	539640	NM_001034679	-641475	ENSBTAG00000020035	RCAN1	regulator of calcineurin 1
chr1	359758	360152	peak_55	Distal Intergenic	1	991023	1002224	11202	1	539640	NM_001034679	-630871	ENSBTAG00000020035	RCAN1	regulator of calcineurin 1
chr1	362852	363837	peak_56	Distal Intergenic	1	991023	1002224	11202	1	539640	NM_001034679	-627186	ENSBTAG00000020035	RCAN1	regulator of calcineurin 1
chr1	369102	369605	peak_57	Distal Intergenic	1	991023	1002224	11202	1	539640	NM_001034679	-621418	ENSBTAG00000020035	RCAN1	regulator of calcineurin 1
chr1	391843	392209	peak_58	Distal Intergenic	1	991023	1002224	11202	1	539640	NM_001034679	-598814	ENSBTAG00000020035	RCAN1	regulator of calcineurin 1
chr1	393778	394166	peak_59	Distal Intergenic	1	991023	1002224	11202	1	539640	NM_001034679	-596857	ENSBTAG00000020035	RCAN1	regulator of calcineurin 1
chr1	453925	454874	peak_63	Distal Intergenic	1	991023	1002224	11202	1	539640	NM_001034679	-536149	ENSBTAG00000020035	RCAN1	regulator of calcineurin 1
chr1	455069	456234	peak_64	Distal Intergenic	1	991023	1002224	11202	1	539640	NM_001034679	-534789	ENSBTAG00000020035	RCAN1	regulator of calcineurin 1
chr1	469315	470106	peak_65	Distal Intergenic	1	991023	1002224	11202	1	539640	NM_001034679	-520917	ENSBTAG00000020035	RCAN1	regulator of calcineurin 1
chr1	473053	473410	peak_66	Distal Intergenic	1	991023	1002224	11202	1	539640	NM_001034679	-517613	ENSBTAG00000020035	RCAN1	regulator of calcineurin 1
chr1	477143	477706	peak_67	Distal Intergenic	1	991023	1002224	11202	1	539640	NM_001034679	-513317	ENSBTAG00000020035	RCAN1	regulator of calcineurin 1
chr1	477834	478523	peak_68	Distal Intergenic	1	991023	1002224	11202	1	539640	NM_001034679	-512500	ENSBTAG00000020035	RCAN1	regulator of calcineurin 1
chr1	509834	510416	peak_69	Distal Intergenic	1	991023	1002224	11202	1	539640	NM_001034679	-480607	ENSBTAG00000020035	RCAN1	regulator of calcineurin 1
chr1	525076	525633	peak_70	Distal Intergenic	1	991023	1002224	11202	1	539640	NM_001034679	-465390	ENSBTAG00000020035	RCAN1	regulator of calcineurin 1
chr1	542579	543334	peak_72	Distal Intergenic	1	991023	1002224	11202	1	539640	NM_001034679	-447689	ENSBTAG00000020035	RCAN1	regulator of calcineurin 1
chr1	570214	571113	peak_73	Distal Intergenic	1	991023	1002224	11202	1	539640	NM_001034679	-419910	ENSBTAG00000020035	RCAN1	regulator of calcineurin 1
chr1	571387	572165	peak_74	Distal Intergenic	1	991023	1002224	11202	1	539640	NM_001034679	-418858	ENSBTAG00000020035	RCAN1	regulator of calcineurin 1
chr1	575638	576420	peak_76	Distal Intergenic	1	991023	1002224	11202	1	539640	NM_001034679	-414603	ENSBTAG00000020035	RCAN1	regulator of calcineurin 1
chr1	583695	584074	peak_78	Distal Intergenic	1	991023	1002224	11202	1	539640	NM_001034679	-406949	ENSBTAG00000020035	RCAN1	regulator of calcineurin 1
chr1	589491	591038	peak_79	Distal Intergenic	1	991023	1002224	11202	1	539640	NM_001034679	-399985	ENSBTAG00000020035	RCAN1	regulator of calcineurin 1
chr1	591586	592051	peak_80	Distal Intergenic	1	991023	1002224	11202	1	539640	NM_001034679	-398972	ENSBTAG00000020035	RCAN1	regulator of calcineurin 1
chr1	595648	596962	peak_82	Distal Intergenic	1	991023	1002224	11202	1	539640	NM_001034679	-394061	ENSBTAG00000020035	RCAN1	regulator of calcineurin 1
chr1	597076	597702	peak_83	Distal Intergenic	1	991023	1002224	11202	1	539640	NM_001034679	-393321	ENSBTAG00000020035	RCAN1	regulator of calcineurin 1
chr1	598775	599763	peak_84	Distal Intergenic	1	991023	1002224	11202	1	539640	NM_001034679	-391260	ENSBTAG00000020035	RCAN1	regulator of calcineurin 1
chr1	600277	600991	peak_85	Distal Intergenic	1	991023	1002224	11202	1	539640	NM_001034679	-390032	ENSBTAG00000020035	RCAN1	regulator of calcineurin 1
chr1	606241	607290	peak_87	Distal Intergenic	1	991023	1002224	11202	1	539640	NM_001034679	-383733	ENSBTAG00000020035	RCAN1	regulator of calcineurin 1
chr1	607561	609306	peak_88	Distal Intergenic	1	991023	1002224	11202	1	539640	NM_001034679	-381717	ENSBTAG00000020035	RCAN1	regulator of calcineurin 1
chr1	609466	611562	peak_89	Distal Intergenic	1	991023	1002224	11202	1	539640	NM_001034679	-379461	ENSBTAG00000020035	RCAN1	regulator of calcineurin 1
chr1	613077	613497	peak_91	Distal Intergenic	1	991023	1002224	11202	1	539640	NM_001034679	-377526	ENSBTAG00000020035	RCAN1	regulator of calcineurin 1
chr1	627440	627837	peak_93	Distal Intergenic	1	991023	1002224	11202	1	539640	NM_001034679	-363186	ENSBTAG00000020035	RCAN1	regulator of calcineurin 1
chr1	630354	631654	peak_94	Distal Intergenic	1	991023	1002224	11202	1	539640	NM_001034679	-359369	ENSBTAG00000020035	RCAN1	regulator of calcineurin 1
chr1	638597	639224	peak_95	Distal Intergenic	1	991023	1002224	11202	1	539640	NM_001034679	-351799	ENSBTAG00000020035	RCAN1	regulator of calcineurin 1
chr1	639414	640405	peak_96	Distal Intergenic	1	991023	1002224	11202	1	539640	NM_001034679	-350618	ENSBTAG00000020035	RCAN1	regulator of calcineurin 1
chr1	646593	647216	peak_98	Distal Intergenic	1	991023	1002224	11202	1	539640	NM_001034679	-343807	ENSBTAG00000020035	RCAN1	regulator of calcineurin 1
chr1	648274	648931	peak_99	Distal Intergenic	1	991023	1002224	11202	1	539640	NM_001034679	-342092	ENSBTAG00000020035	RCAN1	regulator of calcineurin 1
chr1	652383	653031	peak_101	Distal Intergenic	1	991023	1002224	11202	1	539640	NM_001034679	-337992	ENSBTAG00000020035	RCAN1	regulator of calcineurin 1
chr1	655133	655564	peak_102	Distal Intergenic	1	991023	1002224	11202	1	539640	NM_001034679	-335459	ENSBTAG00000020035	RCAN1	regulator of calcineurin 1
chr1	656500	657082	peak_103	Distal Intergenic	1	991023	1002224	11202	1	539640	NM_001034679	-333941	ENSBTAG00000020035	RCAN1	regulator of calcineurin 1
chr1	660648	660918	peak_106	Distal Intergenic	1	991023	1002224	11202	1	539640	NM_001034679	-330105	ENSBTAG00000020035	RCAN1	regulator of calcineurin 1
chr1	661111	661865	peak_107	Distal Intergenic	1	991023	1002224	11202	1	539640	NM_001034679	-329158	ENSBTAG00000020035	RCAN1	regulator of calcineurin 1
chr1	2172873	2173403	peak_119	Distal Intergenic	1	2189896	2218344	28449	2	282257	NM_174552	44941	ENSBTAG00000021819	IFNAR1	interferon alpha and beta receptor subunit 1
chr1	4863302	4863412	peak_132	Distal Intergenic	1	4673635	4674516	882	1	781604	NM_001080740	189667	ENSBTAG00000034869	KRTAP11-1	keratin associated protein 11-1
chr1	22805034	22805166	peak_146	Distal Intergenic	1	22783919	22794032	10114	1	505907	NM_001038505	21115	ENSBTAG00000012908	HSPA13	heat shock protein family A (Hsp70) member 13
chr1	23561204	23561492	peak_147	Distal Intergenic	1	22948041	22966832	18792	2	539474	NM_001040567	-594372	ENSBTAG00000034347	RBM11	RNA binding motif protein 11
chr1	35714932	35715365	peak_150	Distal Intergenic	1	35417574	35435629	18056	2	282315	NM_174579	-279303	ENSBTAG00000009128	POU1F1	POU class 1 homeobox 1
chr1	37676545	37676711	peak_154	Distal Intergenic	1	37110684	37519280	408597	1	537951	NM_001206113	565861	ENSBTAG00000006811	EPHA3	EPH receptor A3
chr1	46390835	46392785	peak_179	Distal Intergenic	1	46190242	46201252	11011	1	282713	NM_174726	200593	ENSBTAG00000010987	NFKBIZ	NFKB inhibitor zeta
chr1	46392937	46394325	peak_180	Distal Intergenic	1	46190242	46201252	11011	1	282713	NM_174726	202695	ENSBTAG00000010987	NFKBIZ	NFKB inhibitor zeta
chr1	46394500	46395383	peak_181	Distal Intergenic	1	46190242	46201252	11011	1	282713	NM_174726	204258	ENSBTAG00000010987	NFKBIZ	NFKB inhibitor zeta
chr1	46395666	46396465	peak_182	Distal Intergenic	1	46190242	46201252	11011	1	282713	NM_174726	205424	ENSBTAG00000010987	NFKBIZ	NFKB inhibitor zeta
chr1	46397558	46398434	peak_183	Distal Intergenic	1	46190242	46201252	11011	1	282713	NM_174726	207316	ENSBTAG00000010987	NFKBIZ	NFKB inhibitor zeta
chr1	54540961	54541404	peak_190	Distal Intergenic	1	54084686	54095829	11144	2	783813	NM_001206481	-445132	ENSBTAG00000038103	DPPA4	developmental pluripotency associated 4
chr1	54543316	54543751	peak_191	Distal Intergenic	1	54084686	54095829	11144	2	783813	NM_001206481	-447487	ENSBTAG00000038103	DPPA4	developmental pluripotency associated 4
chr1	55104058	55104521	peak_192	Distal Intergenic	1	55457849	55459351	1503	1	617160	NM_001099163	-353328	ENSBTAG00000038738	PXMP4	peroxisomal membrane protein 4
chr1	55111557	55112196	peak_193	Distal Intergenic	1	55457849	55459351	1503	1	617160	NM_001099163	-345653	ENSBTAG00000038738	PXMP4	peroxisomal membrane protein 4
chr1	67074545	67074800	peak_223	Intron (NM_001014911/513211, intron 4 of 7)	1	67064196	67120252	56057	2	513211	NM_001014911	45452	ENSBTAG00000005066	HSPBAP1	HSPB1 associated protein 1
chr1	68782308	68782478	peak_229	Intron (NM_001191364/540675, intron 10 of 59)	1	68500078	69120012	619935	1	540675	NM_001191364	282230	ENSBTAG00000002640	KALRN	kalirin RhoGEF kinase
chr1	71289462	71289646	peak_251	Intron (NM_001206727/513673, intron 1 of 14)	1	71257814	71346317	88504	1	513673	NM_001206727	31648	ENSBTAG00000047856	PAK2	p21 (RAC1) activated kinase 2
chr1	82976952	82977539	peak_301	Promoter (1-2kb)	1	82970229	82979113	8885	2	517446	NM_001034523	1574	ENSBTAG00000020106	AP2M1	adaptor related protein complex 2 subunit mu 1
chr1	83042933	83043125	peak_305	Distal Intergenic	1	83064169	83070990	6822	2	519394	NM_001192508	27865	ENSBTAG00000016624	HTR3C	5-hydroxytryptamine (serotonin) receptor 3C, ionotropic
chr1	83624364	83624561	peak_311	Distal Intergenic	1	83449264	83481681	32418	2	533510	NM_001206196	-142683	ENSBTAG00000017450	KLHL24	kelch like family member 24
chr1	103646873	103647368	peak_351	Distal Intergenic	1	102272282	102388043	115762	1	504366	NM_001114189	1374591	ENSBTAG00000006975	SI	sucrase-isomaltase
chr1	110477719	110478351	peak_361	Distal Intergenic	1	110447554	110461439	13886	1	514613	NM_001206311	30165	ENSBTAG00000003851	CCNL1	cyclin L1
chr1	121476761	121476927	peak_383	Distal Intergenic	1	121852796	121878087	25292	1	521251	NM_001192535	-375869	ENSBTAG00000005522	PLSCR5	phospholipid scramblase family member 5
chr1	143352697	143352986	peak_441	Distal Intergenic	1	143317096	143319923	2828	1	281718	NM_174289	35601	ENSBTAG00000003134	CRYAA	crystallin alpha A
chr1	144433246	144433440	peak_459	Distal Intergenic	1	144424403	144426738	2336	1	506054	NM_001098884	8843	ENSBTAG00000017882	LRRC3	leucine rich repeat containing 3
chr2	116	1704	peak_510	Distal Intergenic	2	315119	382535	67417	1	538526	NM_001191136	-313415	ENSBTAG00000010051	LGSN	lengsin, lens protein with glutamine synthetase domain
chr2	7393	7546	peak_511	Distal Intergenic	2	315119	382535	67417	1	538526	NM_001191136	-307573	ENSBTAG00000010051	LGSN	lengsin, lens protein with glutamine synthetase domain
chr2	13313	13949	peak_512	Distal Intergenic	2	315119	382535	67417	1	538526	NM_001191136	-301170	ENSBTAG00000010051	LGSN	lengsin, lens protein with glutamine synthetase domain
chr2	25604	26038	peak_513	Distal Intergenic	2	315119	382535	67417	1	538526	NM_001191136	-289081	ENSBTAG00000010051	LGSN	lengsin, lens protein with glutamine synthetase domain
chr2	26156	26474	peak_514	Distal Intergenic	2	315119	382535	67417	1	538526	NM_001191136	-288645	ENSBTAG00000010051	LGSN	lengsin, lens protein with glutamine synthetase domain
chr2	27045	27327	peak_515	Distal Intergenic	2	315119	382535	67417	1	538526	NM_001191136	-287792	ENSBTAG00000010051	LGSN	lengsin, lens protein with glutamine synthetase domain
chr2	28097	28281	peak_516	Distal Intergenic	2	315119	382535	67417	1	538526	NM_001191136	-286838	ENSBTAG00000010051	LGSN	lengsin, lens protein with glutamine synthetase domain
chr2	34042	34255	peak_517	Distal Intergenic	2	315119	382535	67417	1	538526	NM_001191136	-280864	ENSBTAG00000010051	LGSN	lengsin, lens protein with glutamine synthetase domain
chr2	37152	37349	peak_518	Distal Intergenic	2	315119	382535	67417	1	538526	NM_001191136	-277770	ENSBTAG00000010051	LGSN	lengsin, lens protein with glutamine synthetase domain
chr2	37716	37991	peak_519	Distal Intergenic	2	315119	382535	67417	1	538526	NM_001191136	-277128	ENSBTAG00000010051	LGSN	lengsin, lens protein with glutamine synthetase domain
chr2	39486	40118	peak_520	Distal Intergenic	2	315119	382535	67417	1	538526	NM_001191136	-275001	ENSBTAG00000010051	LGSN	lengsin, lens protein with glutamine synthetase domain
chr2	44391	44536	peak_521	Distal Intergenic	2	315119	382535	67417	1	538526	NM_001191136	-270583	ENSBTAG00000010051	LGSN	lengsin, lens protein with glutamine synthetase domain
chr2	44847	45178	peak_522	Distal Intergenic	2	315119	382535	67417	1	538526	NM_001191136	-269941	ENSBTAG00000010051	LGSN	lengsin, lens protein with glutamine synthetase domain
chr2	45636	46476	peak_523	Distal Intergenic	2	315119	382535	67417	1	538526	NM_001191136	-268643	ENSBTAG00000010051	LGSN	lengsin, lens protein with glutamine synthetase domain
chr2	46689	46915	peak_524	Distal Intergenic	2	315119	382535	67417	1	538526	NM_001191136	-268204	ENSBTAG00000010051	LGSN	lengsin, lens protein with glutamine synthetase domain
chr2	48621	48971	peak_525	Distal Intergenic	2	315119	382535	67417	1	538526	NM_001191136	-266148	ENSBTAG00000010051	LGSN	lengsin, lens protein with glutamine synthetase domain
chr2	49669	49896	peak_526	Distal Intergenic	2	315119	382535	67417	1	538526	NM_001191136	-265223	ENSBTAG00000010051	LGSN	lengsin, lens protein with glutamine synthetase domain
chr2	59017	59280	peak_527	Distal Intergenic	2	315119	382535	67417	1	538526	NM_001191136	-255839	ENSBTAG00000010051	LGSN	lengsin, lens protein with glutamine synthetase domain
chr2	62652	63277	peak_528	Distal Intergenic	2	315119	382535	67417	1	538526	NM_001191136	-251842	ENSBTAG00000010051	LGSN	lengsin, lens protein with glutamine synthetase domain
chr2	63747	63971	peak_529	Distal Intergenic	2	315119	382535	67417	1	538526	NM_001191136	-251148	ENSBTAG00000010051	LGSN	lengsin, lens protein with glutamine synthetase domain
chr2	67990	68352	peak_530	Distal Intergenic	2	315119	382535	67417	1	538526	NM_001191136	-246767	ENSBTAG00000010051	LGSN	lengsin, lens protein with glutamine synthetase domain
chr2	71248	71511	peak_531	Distal Intergenic	2	315119	382535	67417	1	538526	NM_001191136	-243608	ENSBTAG00000010051	LGSN	lengsin, lens protein with glutamine synthetase domain
chr2	72278	72478	peak_532	Distal Intergenic	2	315119	382535	67417	1	538526	NM_001191136	-242641	ENSBTAG00000010051	LGSN	lengsin, lens protein with glutamine synthetase domain
chr2	74981	75379	peak_533	Distal Intergenic	2	315119	382535	67417	1	538526	NM_001191136	-239740	ENSBTAG00000010051	LGSN	lengsin, lens protein with glutamine synthetase domain
chr2	76838	77040	peak_534	Distal Intergenic	2	315119	382535	67417	1	538526	NM_001191136	-238079	ENSBTAG00000010051	LGSN	lengsin, lens protein with glutamine synthetase domain
chr2	77613	78141	peak_535	Distal Intergenic	2	315119	382535	67417	1	538526	NM_001191136	-236978	ENSBTAG00000010051	LGSN	lengsin, lens protein with glutamine synthetase domain
chr2	87205	87358	peak_536	Distal Intergenic	2	315119	382535	67417	1	538526	NM_001191136	-227761	ENSBTAG00000010051	LGSN	lengsin, lens protein with glutamine synthetase domain
chr2	87534	87796	peak_537	Distal Intergenic	2	315119	382535	67417	1	538526	NM_001191136	-227323	ENSBTAG00000010051	LGSN	lengsin, lens protein with glutamine synthetase domain
chr2	89645	89986	peak_539	Distal Intergenic	2	315119	382535	67417	1	538526	NM_001191136	-225133	ENSBTAG00000010051	LGSN	lengsin, lens protein with glutamine synthetase domain
chr2	92877	93215	peak_540	Distal Intergenic	2	315119	382535	67417	1	538526	NM_001191136	-221904	ENSBTAG00000010051	LGSN	lengsin, lens protein with glutamine synthetase domain
chr2	152392	152532	peak_541	Distal Intergenic	2	315119	382535	67417	1	538526	NM_001191136	-162587	ENSBTAG00000010051	LGSN	lengsin, lens protein with glutamine synthetase domain
chr2	169972	170113	peak_542	Distal Intergenic	2	315119	382535	67417	1	538526	NM_001191136	-145006	ENSBTAG00000010051	LGSN	lengsin, lens protein with glutamine synthetase domain
chr2	180762	180960	peak_543	Distal Intergenic	2	315119	382535	67417	1	538526	NM_001191136	-134159	ENSBTAG00000010051	LGSN	lengsin, lens protein with glutamine synthetase domain
chr2	181514	181700	peak_544	Distal Intergenic	2	315119	382535	67417	1	538526	NM_001191136	-133419	ENSBTAG00000010051	LGSN	lengsin, lens protein with glutamine synthetase domain
chr2	182414	182692	peak_545	Distal Intergenic	2	315119	382535	67417	1	538526	NM_001191136	-132427	ENSBTAG00000010051	LGSN	lengsin, lens protein with glutamine synthetase domain
chr2	198003	198160	peak_548	Distal Intergenic	2	315119	382535	67417	1	538526	NM_001191136	-116959	ENSBTAG00000010051	LGSN	lengsin, lens protein with glutamine synthetase domain
chr2	204738	204874	peak_549	Distal Intergenic	2	315119	382535	67417	1	538526	NM_001191136	-110245	ENSBTAG00000010051	LGSN	lengsin, lens protein with glutamine synthetase domain
chr2	205163	205281	peak_550	Distal Intergenic	2	315119	382535	67417	1	538526	NM_001191136	-109838	ENSBTAG00000010051	LGSN	lengsin, lens protein with glutamine synthetase domain
chr2	207811	207948	peak_551	Distal Intergenic	2	315119	382535	67417	1	538526	NM_001191136	-107171	ENSBTAG00000010051	LGSN	lengsin, lens protein with glutamine synthetase domain
chr2	209365	209496	peak_552	Distal Intergenic	2	315119	382535	67417	1	538526	NM_001191136	-105623	ENSBTAG00000010051	LGSN	lengsin, lens protein with glutamine synthetase domain
chr2	210532	210896	peak_553	Distal Intergenic	2	315119	382535	67417	1	538526	NM_001191136	-104223	ENSBTAG00000010051	LGSN	lengsin, lens protein with glutamine synthetase domain
chr2	212811	212959	peak_554	Distal Intergenic	2	315119	382535	67417	1	538526	NM_001191136	-102160	ENSBTAG00000010051	LGSN	lengsin, lens protein with glutamine synthetase domain
chr2	222374	224138	peak_555	Distal Intergenic	2	315119	382535	67417	1	538526	NM_001191136	-90981	ENSBTAG00000010051	LGSN	lengsin, lens protein with glutamine synthetase domain
chr2	224770	225255	peak_556	Distal Intergenic	2	315119	382535	67417	1	538526	NM_001191136	-89864	ENSBTAG00000010051	LGSN	lengsin, lens protein with glutamine synthetase domain
chr2	234844	235214	peak_558	Distal Intergenic	2	315119	382535	67417	1	538526	NM_001191136	-79905	ENSBTAG00000010051	LGSN	lengsin, lens protein with glutamine synthetase domain
chr2	2087220	2087356	peak_571	Distal Intergenic	2	1920611	1969797	49187	1	783000	NM_001083529	166609	ENSBTAG00000000941	PLEKHB2	pleckstrin homology domain containing B2
chr2	3518587	3518769	peak_576	Distal Intergenic	2	4187388	4224646	37259	1	518563	NM_001192491	-668619	ENSBTAG00000050824	HS6ST1	heparan sulfate 6-O-sulfotransferase 1
chr2	6506154	6506385	peak_600	Intron (NM_001077981/529491, intron 5 of 12)	2	6460095	6572000	111906	2	529491	NM_001077981	65615	ENSBTAG00000018795	PMS1	PMS1 homolog 1, mismatch repair system component
chr2	9516622	9516784	peak_606	Distal Intergenic	2	9491627	9512730	21104	1	517320	NM_001192467	24995	ENSBTAG00000007580	ZSWIM2	zinc finger SWIM-type containing 2
chr2	14043814	14043977	peak_612	Distal Intergenic	2	14143930	14453673	309744	1	281969	NM_174414	-99953	ENSBTAG00000012100	PDE1A	phosphodiesterase 1A
chr2	19901465	19901690	peak_627	Distal Intergenic	2	19663583	19663655	73	2	104796067	NR_129538	-237810	ENSBTAG00000045536	MIR4444	microRNA mir-4444
chr2	30549291	30549643	peak_653	Intron (NM_001192858/535458, intron 1 of 9)	2	30545876	30569785	23910	1	535458	NM_001192858	3415	ENSBTAG00000013957	GALNT3	polypeptide N-acetylgalactosaminyltransferase 3
chr2	55496016	55496127	peak_687	Distal Intergenic	2	53739096	53859239	120144	2	520327	NM_001191308	-1636777	ENSBTAG00000032277	KYNU	kynureninase
chr2	89157744	89158459	peak_744	Intron (NM_176668/338074, intron 26 of 34)	2	89102213	89173909	71697	1	338074	NM_176668	55531	ENSBTAG00000009725	AOX1	aldehyde oxidase 1
chr2	89176003	89176608	peak_746	Distal Intergenic	2	89102213	89173909	71697	1	338074	NM_176668	73790	ENSBTAG00000009725	AOX1	aldehyde oxidase 1
chr2	106258373	106258662	peak_781	Promoter (1-2kb)	2	106256774	106284391	27618	1	540838	NM_001034713	1599	ENSBTAG00000010386	ARPC2	actin related protein 2/3 complex subunit 2
chr2	106267054	106267285	peak_782	Intron (NM_001034713/540838, intron 4 of 10)	2	106256774	106284391	27618	1	540838	NM_001034713	10280	ENSBTAG00000010386	ARPC2	actin related protein 2/3 complex subunit 2
chr2	106386331	106386578	peak_789	Distal Intergenic	2	106392721	106403646	10926	1	282470	NM_174652	-6143	ENSBTAG00000015520	SLC11A1	solute carrier family 11 member 1
chr2	106407048	106407253	peak_793	Promoter (1-2kb)	2	106408440	106413567	5128	1	516199	NM_001192440	-1187	ENSBTAG00000008362	CTDSP1	CTD small phosphatase 1
chr2	119351791	119352178	peak_832	Distal Intergenic	2	119226976	119236929	9954	2	497013	NM_001206660	-114862	ENSBTAG00000016174	NCL	nucleolin
chr2	125668906	125669689	peak_894	Distal Intergenic	2	125662197	125665785	3589	1	512913	NM_001075588	6709	ENSBTAG00000007554	IFI6	interferon alpha inducible protein 6
chr2	126272521	126272871	peak_906	Downstream (<1kb)	2	126273269	126286709	13441	2	513277	NM_001075607	13838	ENSBTAG00000004416	NUDC	nuclear distribution C, dynein complex regulator
chr2	136130795	136130954	peak_994	Distal Intergenic	2	136066732	136069882	3151	2	510340	NM_001205359	-60913	ENSBTAG00000010938	SRARP	steroid receptor associated and regulated protein
chr3	8281843	8282118	peak_1021	Promoter (<=1kb)	3	8282869	8284124	1256	1	505394	NM_001045916	-751	ENSBTAG00000009212	APOA2	apolipoprotein A2
chr3	14813416	14813815	peak_1068	Downstream (2-3kb)	3	14816776	14817897	1122	2	450212	NM_001007076	4082	NA	RXFP4	relaxin family peptide/INSL5 receptor 4
chr3	18504895	18505024	peak_1120	Distal Intergenic	3	18643998	18648444	4447	1	518825	NM_001206595	-138974	ENSBTAG00000015854	TCHHL1	trichohyalin like 1
chr3	18505262	18505476	peak_1121	Distal Intergenic	3	18643998	18648444	4447	1	518825	NM_001206595	-138522	ENSBTAG00000015854	TCHHL1	trichohyalin like 1
chr3	18507808	18508060	peak_1122	Distal Intergenic	3	18643998	18648444	4447	1	518825	NM_001206595	-135938	ENSBTAG00000015854	TCHHL1	trichohyalin like 1
chr3	18683707	18683819	peak_1123	Distal Intergenic	3	18674126	18674205	80	1	102466170	NR_107809	9581	ENSBTAG00000053890	MIR2284Z-4	microRNA mir-2284z-4
chr3	18683937	18684101	peak_1124	Distal Intergenic	3	18674126	18674205	80	1	102466170	NR_107809	9811	ENSBTAG00000053890	MIR2284Z-4	microRNA mir-2284z-4
chr3	19790671	19790929	peak_1141	Promoter (2-3kb)	3	19793152	19802009	8858	1	539223	NM_001034667	-2223	ENSBTAG00000000099	CERS2	ceramide synthase 2
chr3	19793695	19793932	peak_1143	Promoter (<=1kb)	3	19793152	19802009	8858	1	539223	NM_001034667	543	ENSBTAG00000000099	CERS2	ceramide synthase 2
chr3	20137660	20138054	peak_1151	Distal Intergenic	3	20129373	20134013	4641	1	788087	NM_001099206	8287	ENSBTAG00000015154	MCL1	MCL1 apoptosis regulator, BCL2 family member
chr3	20144745	20145041	peak_1154	Exon (NM_001101061/507654, exon 17 of 18)	3	20144005	20154878	10874	2	507654	NM_001101061	9837	ENSBTAG00000003604	ADAMTSL4	ADAMTS like 4
chr3	20747282	20747826	peak_1169	Distal Intergenic	3	20757415	20758179	765	2	615043	NM_001037469	10353	ENSBTAG00000049598	H2B	histone H2B-like
chr3	20757731	20758527	peak_1170	Promoter (<=1kb)	3	20757415	20758179	765	2	615043	NM_001037469	0	ENSBTAG00000049598	H2B	histone H2B-like
chr3	21085987	21086518	peak_1175	Distal Intergenic	3	20915636	20929152	13517	2	767972	NM_001244304	-156835	ENSBTAG00000022741	MGC134040	uncharacterized protein MGC134040
chr3	21288732	21289425	peak_1176	Distal Intergenic	3	21365336	21369701	4366	1	100335368	NM_001206914	-75911	ENSBTAG00000021823	HJV	hemojuvelin BMP co-receptor
chr3	21293435	21294271	peak_1177	Distal Intergenic	3	21365336	21369701	4366	1	100335368	NM_001206914	-71065	ENSBTAG00000021823	HJV	hemojuvelin BMP co-receptor
chr3	21302761	21304539	peak_1178	Distal Intergenic	3	21365336	21369701	4366	1	100335368	NM_001206914	-60797	ENSBTAG00000021823	HJV	hemojuvelin BMP co-receptor
chr3	21304644	21305075	peak_1179	Distal Intergenic	3	21365336	21369701	4366	1	100335368	NM_001206914	-60261	ENSBTAG00000021823	HJV	hemojuvelin BMP co-receptor
chr3	21307375	21308589	peak_1182	Distal Intergenic	3	21365336	21369701	4366	1	100335368	NM_001206914	-56747	ENSBTAG00000021823	HJV	hemojuvelin BMP co-receptor
chr3	21310277	21310634	peak_1183	Distal Intergenic	3	21365336	21369701	4366	1	100335368	NM_001206914	-54702	ENSBTAG00000021823	HJV	hemojuvelin BMP co-receptor
chr3	21326968	21327807	peak_1184	Distal Intergenic	3	21365336	21369701	4366	1	100335368	NM_001206914	-37529	ENSBTAG00000021823	HJV	hemojuvelin BMP co-receptor
chr3	21331825	21332461	peak_1185	Distal Intergenic	3	21365336	21369701	4366	1	100335368	NM_001206914	-32875	ENSBTAG00000021823	HJV	hemojuvelin BMP co-receptor
chr3	21381733	21382205	peak_1188	Promoter (1-2kb)	3	21383711	21387867	4157	1	506790	NM_001101875	-1506	ENSBTAG00000020060	TXNIP	thioredoxin interacting protein
chr3	22451543	22452072	peak_1204	Distal Intergenic	3	22381860	22446397	64538	2	524787	NM_001037820	-5146	ENSBTAG00000020831	CHD1L	chromodomain helicase DNA binding protein 1 like
chr3	30538121	30538280	peak_1232	Distal Intergenic	3	30618175	30624450	6276	1	513152	NM_001046138	-79895	ENSBTAG00000014299	RHOC	ras homolog family member C
chr3	31990239	31991846	peak_1241	Distal Intergenic	3	31952315	31958001	5687	2	617486	NM_001076464	-32238	ENSBTAG00000002489	LOC617486	chromosome 3 open reading frame, human C1orf88-like
chr3	31992912	31993822	peak_1242	Distal Intergenic	3	31952315	31958001	5687	2	617486	NM_001076464	-34911	ENSBTAG00000002489	LOC617486	chromosome 3 open reading frame, human C1orf88-like
chr3	31994341	31996012	peak_1243	Distal Intergenic	3	31952315	31958001	5687	2	617486	NM_001076464	-36340	ENSBTAG00000002489	LOC617486	chromosome 3 open reading frame, human C1orf88-like
chr3	37564125	37564300	peak_1271	Distal Intergenic	3	36311513	36312871	1359	2	540228	NM_001014962	-1251254	ENSBTAG00000039951	PRMT6	protein arginine methyltransferase 6
chr3	54134689	54135145	peak_1304	Distal Intergenic	3	54148959	54165067	16109	2	512486	NM_001244229	29922	ENSBTAG00000001143	LOC512486	interferon-induced guanylate-binding protein 1
chr3	63430182	63430361	peak_1323	Distal Intergenic	3	62437260	63147751	710492	2	281278	NM_181013	-282431	ENSBTAG00000012305	ADGRL2	adhesion G protein-coupled receptor L2
chr3	86290523	86290878	peak_1365	Intron (NM_001192794/534011, intron 14 of 15)	3	86094287	86163181	68895	2	785042	NM_001206870	-127342	ENSBTAG00000030671	HOOK1	hook microtubule tethering protein 1
chr3	93407968	93408293	peak_1391	Distal Intergenic	3	93275047	93393567	118521	2	508918	NM_001033990	-14401	ENSBTAG00000003746	SCP2	sterol carrier protein 2
chr3	94276965	94277219	peak_1397	Promoter (<=1kb)	3	94255802	94277723	21922	2	539753	NM_001098106	504	ENSBTAG00000011025	BTF3L4	basic transcription factor 3 like 4
chr3	100458733	100459039	peak_1427	Downstream (2-3kb)	3	100461064	100489061	27998	2	512427	NM_001038088	30022	ENSBTAG00000015346	NASP	nuclear autoantigenic sperm protein
chr3	101206009	101206698	peak_1439	Promoter (<=1kb)	3	101200435	101205864	5430	2	615438	NM_001101241	-145	ENSBTAG00000039529	BTBD19	BTB domain containing 19
chr3	109472797	109473191	peak_1505	Distal Intergenic	3	109482126	109484588	2463	1	618089	NM_001083781	-8935	ENSBTAG00000024096	LSM10	LSM10, U7 small nuclear RNA associated
chr3	110842249	110842533	peak_1523	Distal Intergenic	3	110835276	110839537	4262	1	512753	NM_001098950	6973	ENSBTAG00000014235	SMIM12	small integral membrane protein 12
chr3	117469919	117470481	peak_1540	Distal Intergenic	3	117441999	117464070	22072	1	524380	NM_001205909	27920	ENSBTAG00000010164	ESPNL	espin like
chr3	119505652	119506040	peak_1549	Distal Intergenic	3	119662082	119666681	4600	2	617407	NM_001195051	160641	ENSBTAG00000010910	COPS9	COP9 signalosome subunit 9
chr3	120967710	120969144	peak_1575	Distal Intergenic	3	120838418	120848662	10245	2	613842	NM_001083506	-119048	ENSBTAG00000011543	PDCD1	programmed cell death 1
chr4	35494	36077	peak_1576	Distal Intergenic	4	582621	607055	24435	2	782902	NM_001083528	570978	ENSBTAG00000003625	VSTM2A	V-set and transmembrane domain containing 2A
chr4	57791	57935	peak_1577	Distal Intergenic	4	582621	607055	24435	2	782902	NM_001083528	549120	ENSBTAG00000003625	VSTM2A	V-set and transmembrane domain containing 2A
chr4	88492	88620	peak_1578	Distal Intergenic	4	582621	607055	24435	2	782902	NM_001083528	518435	ENSBTAG00000003625	VSTM2A	V-set and transmembrane domain containing 2A
chr4	152375	152537	peak_1579	Distal Intergenic	4	582621	607055	24435	2	782902	NM_001083528	454518	ENSBTAG00000003625	VSTM2A	V-set and transmembrane domain containing 2A
chr4	153749	154201	peak_1580	Distal Intergenic	4	582621	607055	24435	2	782902	NM_001083528	452854	ENSBTAG00000003625	VSTM2A	V-set and transmembrane domain containing 2A
chr4	154919	155983	peak_1581	Distal Intergenic	4	582621	607055	24435	2	782902	NM_001083528	451072	ENSBTAG00000003625	VSTM2A	V-set and transmembrane domain containing 2A
chr4	157218	157533	peak_1582	Distal Intergenic	4	582621	607055	24435	2	782902	NM_001083528	449522	ENSBTAG00000003625	VSTM2A	V-set and transmembrane domain containing 2A
chr4	158100	159243	peak_1583	Distal Intergenic	4	582621	607055	24435	2	782902	NM_001083528	447812	ENSBTAG00000003625	VSTM2A	V-set and transmembrane domain containing 2A
chr4	160412	160990	peak_1584	Distal Intergenic	4	582621	607055	24435	2	782902	NM_001083528	446065	ENSBTAG00000003625	VSTM2A	V-set and transmembrane domain containing 2A
chr4	164409	164565	peak_1585	Distal Intergenic	4	582621	607055	24435	2	782902	NM_001083528	442490	ENSBTAG00000003625	VSTM2A	V-set and transmembrane domain containing 2A
chr4	164717	164907	peak_1586	Distal Intergenic	4	582621	607055	24435	2	782902	NM_001083528	442148	ENSBTAG00000003625	VSTM2A	V-set and transmembrane domain containing 2A
chr4	167100	167241	peak_1587	Distal Intergenic	4	582621	607055	24435	2	782902	NM_001083528	439814	ENSBTAG00000003625	VSTM2A	V-set and transmembrane domain containing 2A
chr4	167588	167756	peak_1588	Distal Intergenic	4	582621	607055	24435	2	782902	NM_001083528	439299	ENSBTAG00000003625	VSTM2A	V-set and transmembrane domain containing 2A
chr4	173771	173885	peak_1590	Distal Intergenic	4	582621	607055	24435	2	782902	NM_001083528	433170	ENSBTAG00000003625	VSTM2A	V-set and transmembrane domain containing 2A
chr4	180970	181357	peak_1591	Distal Intergenic	4	582621	607055	24435	2	782902	NM_001083528	425698	ENSBTAG00000003625	VSTM2A	V-set and transmembrane domain containing 2A
chr4	185304	185455	peak_1592	Distal Intergenic	4	582621	607055	24435	2	782902	NM_001083528	421600	ENSBTAG00000003625	VSTM2A	V-set and transmembrane domain containing 2A
chr4	191877	192101	peak_1594	Distal Intergenic	4	582621	607055	24435	2	782902	NM_001083528	414954	ENSBTAG00000003625	VSTM2A	V-set and transmembrane domain containing 2A
chr4	194956	195158	peak_1595	Distal Intergenic	4	582621	607055	24435	2	782902	NM_001083528	411897	ENSBTAG00000003625	VSTM2A	V-set and transmembrane domain containing 2A
chr4	195541	195832	peak_1596	Distal Intergenic	4	582621	607055	24435	2	782902	NM_001083528	411223	ENSBTAG00000003625	VSTM2A	V-set and transmembrane domain containing 2A
chr4	201027	201257	peak_1599	Distal Intergenic	4	582621	607055	24435	2	782902	NM_001083528	405798	ENSBTAG00000003625	VSTM2A	V-set and transmembrane domain containing 2A
chr4	201439	202781	peak_1600	Distal Intergenic	4	582621	607055	24435	2	782902	NM_001083528	404274	ENSBTAG00000003625	VSTM2A	V-set and transmembrane domain containing 2A
chr4	205240	206365	peak_1603	Distal Intergenic	4	582621	607055	24435	2	782902	NM_001083528	400690	ENSBTAG00000003625	VSTM2A	V-set and transmembrane domain containing 2A
chr4	206509	207241	peak_1604	Distal Intergenic	4	582621	607055	24435	2	782902	NM_001083528	399814	ENSBTAG00000003625	VSTM2A	V-set and transmembrane domain containing 2A
chr4	207405	207674	peak_1605	Distal Intergenic	4	582621	607055	24435	2	782902	NM_001083528	399381	ENSBTAG00000003625	VSTM2A	V-set and transmembrane domain containing 2A
chr4	207937	208251	peak_1606	Distal Intergenic	4	582621	607055	24435	2	782902	NM_001083528	398804	ENSBTAG00000003625	VSTM2A	V-set and transmembrane domain containing 2A
chr4	208383	208662	peak_1607	Distal Intergenic	4	582621	607055	24435	2	782902	NM_001083528	398393	ENSBTAG00000003625	VSTM2A	V-set and transmembrane domain containing 2A
chr4	209796	212895	peak_1609	Distal Intergenic	4	582621	607055	24435	2	782902	NM_001083528	394160	ENSBTAG00000003625	VSTM2A	V-set and transmembrane domain containing 2A
chr4	215158	215564	peak_1612	Distal Intergenic	4	582621	607055	24435	2	782902	NM_001083528	391491	ENSBTAG00000003625	VSTM2A	V-set and transmembrane domain containing 2A
chr4	225260	225665	peak_1614	Distal Intergenic	4	582621	607055	24435	2	782902	NM_001083528	381390	ENSBTAG00000003625	VSTM2A	V-set and transmembrane domain containing 2A
chr4	234960	235099	peak_1615	Distal Intergenic	4	582621	607055	24435	2	782902	NM_001083528	371956	ENSBTAG00000003625	VSTM2A	V-set and transmembrane domain containing 2A
chr4	236366	236528	peak_1616	Distal Intergenic	4	582621	607055	24435	2	782902	NM_001083528	370527	ENSBTAG00000003625	VSTM2A	V-set and transmembrane domain containing 2A
chr4	239203	239383	peak_1617	Distal Intergenic	4	582621	607055	24435	2	782902	NM_001083528	367672	ENSBTAG00000003625	VSTM2A	V-set and transmembrane domain containing 2A
chr4	244616	244749	peak_1620	Distal Intergenic	4	582621	607055	24435	2	782902	NM_001083528	362306	ENSBTAG00000003625	VSTM2A	V-set and transmembrane domain containing 2A
chr4	248800	249152	peak_1621	Distal Intergenic	4	582621	607055	24435	2	782902	NM_001083528	357903	ENSBTAG00000003625	VSTM2A	V-set and transmembrane domain containing 2A
chr4	256317	256465	peak_1622	Distal Intergenic	4	582621	607055	24435	2	782902	NM_001083528	350590	ENSBTAG00000003625	VSTM2A	V-set and transmembrane domain containing 2A
chr4	261193	261339	peak_1624	Distal Intergenic	4	582621	607055	24435	2	782902	NM_001083528	345716	ENSBTAG00000003625	VSTM2A	V-set and transmembrane domain containing 2A
chr4	275111	275255	peak_1625	Distal Intergenic	4	582621	607055	24435	2	782902	NM_001083528	331800	ENSBTAG00000003625	VSTM2A	V-set and transmembrane domain containing 2A
chr4	278445	278586	peak_1626	Distal Intergenic	4	582621	607055	24435	2	782902	NM_001083528	328469	ENSBTAG00000003625	VSTM2A	V-set and transmembrane domain containing 2A
chr4	1063926	1064113	peak_1627	Distal Intergenic	4	582621	607055	24435	2	782902	NM_001083528	-456871	ENSBTAG00000003625	VSTM2A	V-set and transmembrane domain containing 2A
chr4	4214097	4214434	peak_1628	Distal Intergenic	4	5187596	5327049	139454	1	407210	NM_001192586	-973162	ENSBTAG00000017086	GRB10	growth factor receptor bound protein 10
chr4	13875425	13875584	peak_1649	Distal Intergenic	4	14054958	14079935	24978	2	767981	NM_001113317	204351	ENSBTAG00000052508	SEM1	SEM1 26S proteasome complex subunit
chr4	31152917	31153353	peak_1669	Distal Intergenic	4	31454776	31459137	4362	1	280826	NM_173923	-301423	ENSBTAG00000014921	IL6	interleukin 6
chr4	31153786	31154100	peak_1670	Distal Intergenic	4	31454776	31459137	4362	1	280826	NM_173923	-300676	ENSBTAG00000014921	IL6	interleukin 6
chr4	31154442	31156346	peak_1671	Distal Intergenic	4	31454776	31459137	4362	1	280826	NM_173923	-298430	ENSBTAG00000014921	IL6	interleukin 6
chr4	31662756	31662930	peak_1674	Distal Intergenic	4	31768351	31824072	55722	1	534697	NM_001076037	-105421	ENSBTAG00000016010	KLHL7	kelch like family member 7
chr4	34261621	34261784	peak_1685	Distal Intergenic	4	33626561	33877961	251401	2	541056	NM_001098123	-383660	ENSBTAG00000018989	GRM3	glutamate metabotropic receptor 3
chr4	37934743	37934963	peak_1687	Distal Intergenic	4	38153700	38673177	519478	1	282608	NM_001205987	-218737	ENSBTAG00000020569	CACNA2D1	calcium voltage-gated channel auxiliary subunit alpha2delta 1
chr4	52644672	52644920	peak_1722	Distal Intergenic	4	52282339	52499413	217075	1	539016	NM_001083739	362333	ENSBTAG00000014228	TFEC	transcription factor EC
chr4	55987497	55987671	peak_1728	Intron (NM_001083395/508663, intron 10 of 11)	4	55863959	55887646	23688	2	541283	NM_001034729	-99851	ENSBTAG00000010549	IFRD1	interferon related developmental regulator 1
chr4	74349287	74349423	peak_1766	Distal Intergenic	4	74361419	74368427	7009	1	515156	NM_001205806	-11996	ENSBTAG00000015749	STEAP1	STEAP family member 1
chr4	82518003	82518245	peak_1800	Distal Intergenic	4	82296052	82507743	211692	1	614722	NM_001098130	221951	ENSBTAG00000031967	AMPH	amphiphysin
chr4	90046054	90046206	peak_1811	Distal Intergenic	4	89019864	89037983	18120	2	532626	NM_001075969	-1008071	ENSBTAG00000013732	GPR37	G protein-coupled receptor 37
chr4	94167588	94167699	peak_1831	Intron (NM_001192121/506914, intron 2 of 10)	4	94144359	94192271	47913	2	506914	NM_001192121	24572	ENSBTAG00000007413	CEP41	centrosomal protein 41
chr4	94211112	94211221	peak_1832	Distal Intergenic	4	94144359	94192271	47913	2	506914	NM_001192121	-18841	ENSBTAG00000007413	CEP41	centrosomal protein 41
chr4	94286626	94287162	peak_1833	Intron (NM_001082448/536616, intron 20 of 23)	4	94255083	94255174	92	1	100313352	NR_031203	31543	ENSBTAG00000029800	MIR335	microRNA mir-335
chr4	94289031	94289853	peak_1834	Intron (NM_001082448/536616, intron 20 of 23)	4	94255083	94255174	92	1	100313352	NR_031203	33948	ENSBTAG00000029800	MIR335	microRNA mir-335
chr4	94292399	94292856	peak_1835	Intron (NM_001082448/536616, intron 20 of 23)	4	94255083	94255174	92	1	100313352	NR_031203	37316	ENSBTAG00000029800	MIR335	microRNA mir-335
chr4	94320730	94321121	peak_1837	Intron (NM_001082448/536616, intron 20 of 23)	4	94255083	94255174	92	1	100313352	NR_031203	65647	ENSBTAG00000029800	MIR335	microRNA mir-335
chr4	94321644	94321858	peak_1838	Intron (NM_001082448/536616, intron 20 of 23)	4	94255083	94255174	92	1	100313352	NR_031203	66561	ENSBTAG00000029800	MIR335	microRNA mir-335
chr4	94322010	94322482	peak_1839	Intron (NM_001082448/536616, intron 20 of 23)	4	94255083	94255174	92	1	100313352	NR_031203	66927	ENSBTAG00000029800	MIR335	microRNA mir-335
chr4	94336987	94337850	peak_1840	Intron (NM_001082448/536616, intron 20 of 23)	4	94255083	94255174	92	1	100313352	NR_031203	81904	ENSBTAG00000029800	MIR335	microRNA mir-335
chr4	94338413	94338935	peak_1841	Intron (NM_001082448/536616, intron 20 of 23)	4	94255083	94255174	92	1	100313352	NR_031203	83330	ENSBTAG00000029800	MIR335	microRNA mir-335
chr4	94339747	94340440	peak_1842	Intron (NM_001082448/536616, intron 20 of 23)	4	94255083	94255174	92	1	100313352	NR_031203	84664	ENSBTAG00000029800	MIR335	microRNA mir-335
chr4	96113801	96114213	peak_1847	Intron (NM_001191504/407104, intron 2 of 31)	4	95795104	96196719	401616	2	407104	NM_001191504	82506	ENSBTAG00000014543	PLXNA4	plexin A4
chr4	98969847	98970272	peak_1857	Promoter (<=1kb)	4	98885797	98970046	84250	2	514257	NM_001075657	0	ENSBTAG00000031548	LOC514257	uncharacterized LOC514257
chr4	98970421	98970645	peak_1858	Promoter (<=1kb)	4	98885797	98970046	84250	2	514257	NM_001075657	-375	ENSBTAG00000031548	LOC514257	uncharacterized LOC514257
chr4	99077922	99078598	peak_1862	Distal Intergenic	4	98885797	98970046	84250	2	514257	NM_001075657	-107876	ENSBTAG00000031548	LOC514257	uncharacterized LOC514257
chr4	105568916	105569455	peak_1888	Distal Intergenic	4	105521591	105525991	4401	2	780933	NM_001113727	-42925	ENSBTAG00000052726	LOC780933	cationic trypsin
chr4	105569939	105570245	peak_1889	Distal Intergenic	4	105521591	105525991	4401	2	780933	NM_001113727	-43948	ENSBTAG00000052726	LOC780933	cationic trypsin
chr4	105571615	105572555	peak_1890	Distal Intergenic	4	105521591	105525991	4401	2	780933	NM_001113727	-45624	ENSBTAG00000052726	LOC780933	cationic trypsin
chr4	105572670	105573151	peak_1891	Distal Intergenic	4	105521591	105525991	4401	2	780933	NM_001113727	-46679	ENSBTAG00000052726	LOC780933	cationic trypsin
chr4	105573972	105574332	peak_1892	Distal Intergenic	4	105521591	105525991	4401	2	780933	NM_001113727	-47981	ENSBTAG00000052726	LOC780933	cationic trypsin
chr4	105574460	105574712	peak_1893	Distal Intergenic	4	105521591	105525991	4401	2	780933	NM_001113727	-48469	ENSBTAG00000052726	LOC780933	cationic trypsin
chr4	105575422	105575926	peak_1894	Distal Intergenic	4	105521591	105525991	4401	2	780933	NM_001113727	-49431	ENSBTAG00000052726	LOC780933	cationic trypsin
chr4	105576158	105576966	peak_1895	Distal Intergenic	4	105521591	105525991	4401	2	780933	NM_001113727	-50167	ENSBTAG00000052726	LOC780933	cationic trypsin
chr4	105577459	105577866	peak_1896	Distal Intergenic	4	105521591	105525991	4401	2	780933	NM_001113727	-51468	ENSBTAG00000052726	LOC780933	cationic trypsin
chr4	105586028	105586595	peak_1897	Distal Intergenic	4	105521591	105525991	4401	2	780933	NM_001113727	-60037	ENSBTAG00000052726	LOC780933	cationic trypsin
chr4	105586950	105587510	peak_1898	Distal Intergenic	4	105521591	105525991	4401	2	780933	NM_001113727	-60959	ENSBTAG00000052726	LOC780933	cationic trypsin
chr4	105589821	105590635	peak_1901	Distal Intergenic	4	105521591	105525991	4401	2	780933	NM_001113727	-63830	ENSBTAG00000052726	LOC780933	cationic trypsin
chr4	105590988	105591473	peak_1902	Distal Intergenic	4	105521591	105525991	4401	2	780933	NM_001113727	-64997	ENSBTAG00000052726	LOC780933	cationic trypsin
chr4	105591627	105592177	peak_1903	Distal Intergenic	4	105521591	105525991	4401	2	780933	NM_001113727	-65636	ENSBTAG00000052726	LOC780933	cationic trypsin
chr4	105600970	105601586	peak_1906	Distal Intergenic	4	105521591	105525991	4401	2	780933	NM_001113727	-74979	ENSBTAG00000052726	LOC780933	cationic trypsin
chr4	105601709	105602077	peak_1907	Distal Intergenic	4	105521591	105525991	4401	2	780933	NM_001113727	-75718	ENSBTAG00000052726	LOC780933	cationic trypsin
chr4	105602194	105602531	peak_1908	Distal Intergenic	4	105521591	105525991	4401	2	780933	NM_001113727	-76203	ENSBTAG00000052726	LOC780933	cationic trypsin
chr4	105603154	105606703	peak_1909	Distal Intergenic	4	105521591	105525991	4401	2	780933	NM_001113727	-77163	ENSBTAG00000052726	LOC780933	cationic trypsin
chr4	105611188	105611760	peak_1912	Distal Intergenic	4	105521591	105525991	4401	2	780933	NM_001113727	-85197	ENSBTAG00000052726	LOC780933	cationic trypsin
chr4	105614807	105615488	peak_1913	Distal Intergenic	4	105521591	105525991	4401	2	780933	NM_001113727	-88816	ENSBTAG00000052726	LOC780933	cationic trypsin
chr4	105616114	105617621	peak_1914	Distal Intergenic	4	105521591	105525991	4401	2	780933	NM_001113727	-90123	ENSBTAG00000052726	LOC780933	cationic trypsin
chr4	105619705	105623806	peak_1915	Distal Intergenic	4	105521591	105525991	4401	2	780933	NM_001113727	-93714	ENSBTAG00000052726	LOC780933	cationic trypsin
chr4	105626126	105627297	peak_1917	Distal Intergenic	4	105521591	105525991	4401	2	780933	NM_001113727	-100135	ENSBTAG00000052726	LOC780933	cationic trypsin
chr4	105627565	105627896	peak_1918	Distal Intergenic	4	105521591	105525991	4401	2	780933	NM_001113727	-101574	ENSBTAG00000052726	LOC780933	cationic trypsin
chr4	105628219	105630329	peak_1919	Distal Intergenic	4	105521591	105525991	4401	2	780933	NM_001113727	-102228	ENSBTAG00000052726	LOC780933	cationic trypsin
chr4	105632088	105632368	peak_1920	Distal Intergenic	4	105521591	105525991	4401	2	780933	NM_001113727	-106097	ENSBTAG00000052726	LOC780933	cationic trypsin
chr4	105653159	105653472	peak_1922	Distal Intergenic	4	105521591	105525991	4401	2	780933	NM_001113727	-127168	ENSBTAG00000052726	LOC780933	cationic trypsin
chr4	105653651	105653830	peak_1923	Distal Intergenic	4	105521591	105525991	4401	2	780933	NM_001113727	-127660	ENSBTAG00000052726	LOC780933	cationic trypsin
chr4	105695874	105696032	peak_1924	Distal Intergenic	4	105805344	106089047	283704	1	509513	NM_001080904	-109312	NA	LOC509513	uncharacterized LOC509513
chr4	105716420	105716795	peak_1925	Distal Intergenic	4	105805344	106089047	283704	1	509513	NM_001080904	-88549	NA	LOC509513	uncharacterized LOC509513
chr4	105880260	105880812	peak_1926	Intron (NM_001080904/509513, intron 2 of 7)	4	105805344	106089047	283704	1	509513	NM_001080904	74916	NA	LOC509513	uncharacterized LOC509513
chr4	112749638	112750051	peak_1944	Promoter (2-3kb)	4	112749682	112752775	3094	2	508990	NM_001046020	2724	ENSBTAG00000004215	RARRES2	retinoic acid receptor responder 2
chr4	113070378	113070636	peak_1947	Intron (NM_001046060/510751, intron 2 of 2)	4	113066864	113074368	7505	2	510751	NM_001046060	3732	ENSBTAG00000046257	GIMAP4	GTPase, IMAP family member 4
chr4	117136131	117136544	peak_1970	Intron (NM_001077909/511899, intron 5 of 5)	4	117125850	117138562	12713	1	511899	NM_001077909	10281	ENSBTAG00000001592	INSIG1	insulin induced gene 1
chr5	24242	24537	peak_1980	Distal Intergenic	5	614533	614606	74	1	102466167	NR_107780	-589996	ENSBTAG00000052857	MIR2284Y-6	microRNA mir-2284y-6
chr5	24646	24932	peak_1981	Distal Intergenic	5	614533	614606	74	1	102466167	NR_107780	-589601	ENSBTAG00000052857	MIR2284Y-6	microRNA mir-2284y-6
chr5	27130	28501	peak_1982	Distal Intergenic	5	614533	614606	74	1	102466167	NR_107780	-586032	ENSBTAG00000052857	MIR2284Y-6	microRNA mir-2284y-6
chr5	30159	30379	peak_1983	Distal Intergenic	5	614533	614606	74	1	102466167	NR_107780	-584154	ENSBTAG00000052857	MIR2284Y-6	microRNA mir-2284y-6
chr5	30559	30942	peak_1984	Distal Intergenic	5	614533	614606	74	1	102466167	NR_107780	-583591	ENSBTAG00000052857	MIR2284Y-6	microRNA mir-2284y-6
chr5	31431	32019	peak_1985	Distal Intergenic	5	614533	614606	74	1	102466167	NR_107780	-582514	ENSBTAG00000052857	MIR2284Y-6	microRNA mir-2284y-6
chr5	505420	505719	peak_1986	Distal Intergenic	5	614533	614606	74	1	102466167	NR_107780	-108814	ENSBTAG00000052857	MIR2284Y-6	microRNA mir-2284y-6
chr5	515647	515844	peak_1987	Distal Intergenic	5	614533	614606	74	1	102466167	NR_107780	-98689	ENSBTAG00000052857	MIR2284Y-6	microRNA mir-2284y-6
chr5	520810	521186	peak_1988	Distal Intergenic	5	614533	614606	74	1	102466167	NR_107780	-93347	ENSBTAG00000052857	MIR2284Y-6	microRNA mir-2284y-6
chr5	525040	525205	peak_1989	Distal Intergenic	5	614533	614606	74	1	102466167	NR_107780	-89328	ENSBTAG00000052857	MIR2284Y-6	microRNA mir-2284y-6
chr5	4264139	4264323	peak_1994	Distal Intergenic	5	4068535	4072271	3737	1	777786	NM_001078161	195604	ENSBTAG00000035083	ATXN7L3B	ataxin 7 like 3B
chr5	5722373	5722607	peak_1999	Distal Intergenic	5	5591863	5627935	36073	2	790872	NM_001099215	-94438	ENSBTAG00000032360	NAP1L1	nucleosome assembly protein 1 like 1
chr5	6023664	6024090	peak_2002	Distal Intergenic	5	6174845	6273171	98327	1	541172	NM_001206069	-150755	ENSBTAG00000021756	ZDHHC17	zinc finger DHHC-type containing 17
chr5	25783813	25784132	peak_2039	Promoter (1-2kb)	5	25781131	25785642	4512	2	505093	NM_001045911	1510	ENSBTAG00000001553	HNRNPA1	heterogeneous nuclear ribonucleoprotein A1
chr5	26347394	26347592	peak_2045	Distal Intergenic	5	26328422	26342525	14104	1	538675	NM_001046435	18972	ENSBTAG00000015016	CALCOCO1	calcium binding and coiled-coil domain 1
chr5	26784704	26785133	peak_2062	Intron (NM_001130756/540425, intron 2 of 8)	5	26774193	26794819	20627	1	540425	NM_001130756	10511	ENSBTAG00000007592	RARG	retinoic acid receptor gamma
chr5	27785084	27785449	peak_2068	Distal Intergenic	5	27808229	27814034	5806	2	513049	NM_001046134	28585	ENSBTAG00000000510	ATG101	autophagy related 101
chr5	27854168	27854373	peak_2072	Distal Intergenic	5	27822921	27838855	15935	2	528390	NM_001075911	-15313	ENSBTAG00000000507	NR4A1	nuclear receptor subfamily 4 group A member 1
chr5	27952857	27953255	peak_2074	Promoter (<=1kb)	5	27943345	27952242	8898	2	534536	NM_001083479	-615	ENSBTAG00000013843	ACVRL1	activin A receptor like type 1
chr5	28218891	28219084	peak_2076	Distal Intergenic	5	28054725	28174485	119761	2	537277	NM_001193102	-44406	ENSBTAG00000021339	SCN8A	sodium voltage-gated channel alpha subunit 8
chr5	28871988	28872173	peak_2085	Distal Intergenic	5	28846446	28868817	22372	1	512464	NM_001046121	25542	ENSBTAG00000032902	LOC512464	solute carrier family 11 (proton-coupled divalent metal ion transporters), member 2-like
chr5	30932903	30933124	peak_2111	Promoter (1-2kb)	5	30934345	30948938	14594	1	537395	NM_001102202	-1221	ENSBTAG00000021810	DDX23	DEAD-box helicase 23
chr5	40362503	40364207	peak_2140	Distal Intergenic	5	40461230	40666425	205196	2	535652	NM_001206086	302218	ENSBTAG00000016260	LRRK2	leucine rich repeat kinase 2
chr5	47839938	47846302	peak_2161	Distal Intergenic	5	47929780	47929899	120	2	100313082	NR_031379	83597	ENSBTAG00000030111	MIR763	microRNA mir-763
chr5	48514101	48515471	peak_2162	Distal Intergenic	5	48540829	48614404	73576	2	530659	NM_001192699	98933	ENSBTAG00000039435	LEMD3	LEM domain containing 3
chr5	48515573	48519520	peak_2163	Distal Intergenic	5	48540829	48614404	73576	2	530659	NM_001192699	94884	ENSBTAG00000039435	LEMD3	LEM domain containing 3
chr5	56213386	56213642	peak_2189	Promoter (<=1kb)	5	56208140	56213412	5273	2	507197	NM_001034282	0	ENSBTAG00000031500	SHMT2	serine hydroxymethyltransferase 2
chr5	56347507	56347844	peak_2195	Promoter (1-2kb)	5	56340387	56346374	5988	2	504755	NM_001045897	-1133	ENSBTAG00000006324	NAB2	NGFI-A binding protein 2
chr5	57205129	57205340	peak_2219	Promoter (1-2kb)	5	57197913	57203248	5336	2	507466	NM_001097993	-1881	ENSBTAG00000009542	ZC3H10	zinc finger CCCH-type containing 10
chr5	69536575	69536984	peak_2266	Intron (NM_001205496/519892, intron 1 of 6)	5	69476203	69552137	75935	2	519892	NM_001205496	15153	ENSBTAG00000010457	NUAK1	NUAK family kinase 1
chr5	74491754	74492191	peak_2285	Distal Intergenic	5	74561455	74585376	23922	1	510193	NM_001100333	-69264	ENSBTAG00000038652	LOC510193	apolipoprotein L, 3-like
chr5	74591947	74592097	peak_2286	Distal Intergenic	5	74600517	74612470	11954	1	505078	NM_001100297	-8420	ENSBTAG00000040244	APOL3	apolipoprotein L, 3
chr5	76460548	76460817	peak_2305	Distal Intergenic	5	76301893	76417740	115848	1	537613	NM_001192912	158655	ENSBTAG00000000606	SYT10	synaptotagmin 10
chr5	76491977	76492112	peak_2306	Distal Intergenic	5	76301893	76417740	115848	1	537613	NM_001192912	190084	ENSBTAG00000000606	SYT10	synaptotagmin 10
chr5	99862136	99862362	peak_2370	Promoter (1-2kb)	5	99860312	99880750	20439	1	536944	NM_001076081	1824	ENSBTAG00000030424	CLEC1A	C-type lectin domain family 1 member A
chr5	102062824	102063148	peak_2381	Exon (NM_001281912/751808, exon 18 of 20)	5	102009961	102067015	57055	1	751808	NM_001281912	52863	ENSBTAG00000051330	WC-7	WC1 isolate CH149
chr5	102673737	102674078	peak_2384	Intron (NM_001190424/514534, intron 2 of 20)	5	102627208	102694488	67281	2	514534	NM_001190424	20410	ENSBTAG00000050603	WC1.3	WC1.3 molecule
chr5	102706617	102707329	peak_2388	Distal Intergenic	5	102627208	102694488	67281	2	514534	NM_001190424	-12129	ENSBTAG00000050603	WC1.3	WC1.3 molecule
chr5	102721442	102721850	peak_2389	Distal Intergenic	5	102627208	102694488	67281	2	514534	NM_001190424	-26954	ENSBTAG00000050603	WC1.3	WC1.3 molecule
chr5	102753133	102753886	peak_2391	Distal Intergenic	5	102627208	102694488	67281	2	514534	NM_001190424	-58645	ENSBTAG00000050603	WC1.3	WC1.3 molecule
chr5	102757158	102757958	peak_2393	Distal Intergenic	5	102768113	102819373	51261	2	783109	NM_001281899	61415	ENSBTAG00000049861	WC1	BoWC1.1
chr5	102763007	102763556	peak_2394	Distal Intergenic	5	102768113	102819373	51261	2	783109	NM_001281899	55817	ENSBTAG00000049861	WC1	BoWC1.1
chr5	102770390	102771250	peak_2395	Intron (NM_001281899/783109, intron 19 of 19)	5	102768113	102819373	51261	2	783109	NM_001281899	48123	ENSBTAG00000049861	WC1	BoWC1.1
chr5	102772623	102773115	peak_2396	Exon (NM_001281899/783109, exon 17 of 20)	5	102768113	102819373	51261	2	783109	NM_001281899	46258	ENSBTAG00000049861	WC1	BoWC1.1
chr5	102780726	102781321	peak_2398	Exon (NM_001281899/783109, exon 13 of 20)	5	102768113	102819373	51261	2	783109	NM_001281899	38052	ENSBTAG00000049861	WC1	BoWC1.1
chr5	102781435	102781778	peak_2399	Intron (NM_001281899/783109, intron 12 of 19)	5	102768113	102819373	51261	2	783109	NM_001281899	37595	ENSBTAG00000049861	WC1	BoWC1.1
chr5	102799183	102800299	peak_2402	Exon (NM_001281899/783109, exon 7 of 20)	5	102768113	102819373	51261	2	783109	NM_001281899	19074	ENSBTAG00000049861	WC1	BoWC1.1
chr5	103511897	103512200	peak_2410	Promoter (<=1kb)	5	103502500	103511992	9493	2	512312	NM_001098017	0	ENSBTAG00000020294	PTPN6	protein tyrosine phosphatase non-receptor type 6
chr5	103676962	103677199	peak_2425	Promoter (1-2kb)	5	103674101	103678695	4595	2	613777	NM_001104999	1496	ENSBTAG00000018451	PTMS	parathymosin
chr5	103789450	103789731	peak_2433	Distal Intergenic	5	103796256	103806242	9987	1	507598	NM_001034304	-6525	ENSBTAG00000004541	LPAR5	lysophosphatidic acid receptor 5
chr5	103871076	103871510	peak_2436	Exon (NM_001034034/281181, exon 8 of 12)	5	103870384	103874667	4284	2	281181	NM_001034034	3157	ENSBTAG00000014731	GAPDH	glyceraldehyde-3-phosphate dehydrogenase
chr5	107453134	107453977	peak_2460	Intron (NM_001101914/509556, intron 1 of 3)	5	107436494	107508785	72292	2	509556	NM_001101914	54808	ENSBTAG00000008554	NINJ2	ninjurin 2
chr5	108165853	108166081	peak_2470	Distal Intergenic	5	108138585	108150846	12262	1	508008	NM_001205628	27268	ENSBTAG00000054367	WNT5B	Wnt family member 5B
chr5	109460600	109461300	peak_2482	Promoter (1-2kb)	5	109459258	109475092	15835	1	534634	NM_001035408	1342	ENSBTAG00000006464	GGA1	golgi associated, gamma adaptin ear containing, ARF binding protein 1
chr5	109517534	109517785	peak_2486	Promoter (1-2kb)	5	109519280	109524301	5022	1	615252	NM_001046557	-1495	ENSBTAG00000051118	NOL12	nucleolar protein 12
chr5	110373119	110373460	peak_2501	Intron (NM_001102319/618392, intron 2 of 17)	5	110358965	110377270	18306	2	618392	NM_001102319	3810	ENSBTAG00000003693	SUN2	Sad1 and UNC84 domain containing 2
chr5	110950602	110951382	peak_2512	3' UTR	5	110951321	110954950	3630	2	509108	NM_001098916	3568	ENSBTAG00000017463	RPS19BP1	ribosomal protein S19 binding protein 1
chr5	112547237	112547791	peak_2531	Promoter (2-3kb)	5	112539932	112549987	10056	2	507934	NM_001083387	2196	ENSBTAG00000015109	TOB2	transducer of ERBB2, 2
chr5	113094633	113095129	peak_2547	Promoter (<=1kb)	5	113090463	113094718	4256	2	282211	NM_174529	0	ENSBTAG00000026502	CYP2D14	cytochrome P450, family 2, subfamily D, polypeptide 6
chr5	114254367	114254538	peak_2556	Distal Intergenic	5	113942509	113959663	17155	2	511319	NM_001075510	-294704	ENSBTAG00000001708	TTLL12	tubulin tyrosine ligase like 12
chr5	116572174	116572864	peak_2573	Distal Intergenic	5	116584847	116607854	23008	1	616471	NM_001105259	-11983	ENSBTAG00000003017	TTC38	tetratricopeptide repeat domain 38
chr5	116698280	116698467	peak_2577	Distal Intergenic	5	116635900	116651307	15408	1	616451	NR_028029	62380	ENSBTAG00000005595	TRMU	tRNA 5-methylaminomethyl-2-thiouridylate methyltransferase
chr5	118815948	118816350	peak_2580	Distal Intergenic	5	119303229	119312093	8865	2	100125314	NM_001103346	495743	ENSBTAG00000046173	ALG12	ALG12 alpha-1,6-mannosyltransferase
chr5	118817123	118817386	peak_2581	Distal Intergenic	5	119303229	119312093	8865	2	100125314	NM_001103346	494707	ENSBTAG00000046173	ALG12	ALG12 alpha-1,6-mannosyltransferase
chr5	119354757	119355026	peak_2590	Distal Intergenic	5	119312478	119319448	6971	1	515222	NM_001046191	42279	ENSBTAG00000047801	CRELD2	cysteine rich with EGF like domains 2
chr5	119559698	119560051	peak_2593	Promoter (1-2kb)	5	119561540	119564135	2596	1	513765	NM_001034452	-1489	ENSBTAG00000001931	TRABD	TraB domain containing
chr5	119560171	119560526	peak_2594	Promoter (1-2kb)	5	119561540	119564135	2596	1	513765	NM_001034452	-1014	ENSBTAG00000001931	TRABD	TraB domain containing
chr6	1658353	1658528	peak_2607	Distal Intergenic	6	1970155	2104063	133909	1	617247	NM_001193149	-311627	ENSBTAG00000044082	MARCHF1	membrane associated ring-CH-type finger 1
chr6	2877811	2878162	peak_2611	Distal Intergenic	6	2620826	2671246	50421	1	514182	NM_001075652	256985	ENSBTAG00000034700	NAF1	nuclear assembly factor 1 ribonucleoprotein
chr6	5777519	5777677	peak_2616	Intron (NM_174417/281972, intron 2 of 20)	6	5745681	5890379	144699	1	281972	NM_174417	31838	ENSBTAG00000024888	PDE5A	phosphodiesterase 5A
chr6	5779068	5780429	peak_2617	Intron (NM_174417/281972, intron 2 of 20)	6	5745681	5890379	144699	1	281972	NM_174417	33387	ENSBTAG00000024888	PDE5A	phosphodiesterase 5A
chr6	5781262	5781728	peak_2618	Intron (NM_174417/281972, intron 2 of 20)	6	5745681	5890379	144699	1	281972	NM_174417	35581	ENSBTAG00000024888	PDE5A	phosphodiesterase 5A
chr6	5784162	5784309	peak_2619	Intron (NM_174417/281972, intron 3 of 20)	6	5745681	5890379	144699	1	281972	NM_174417	38481	ENSBTAG00000024888	PDE5A	phosphodiesterase 5A
chr6	5784432	5785235	peak_2620	Intron (NM_174417/281972, intron 3 of 20)	6	5745681	5890379	144699	1	281972	NM_174417	38751	ENSBTAG00000024888	PDE5A	phosphodiesterase 5A
chr6	26318220	26318396	peak_2666	Distal Intergenic	6	26124918	26275521	150604	2	282516	NM_174666	-42699	ENSBTAG00000007522	RAP1GDS1	Rap1 GTPase-GDP dissociation stimulator 1
chr6	28927193	28927633	peak_2667	Distal Intergenic	6	28639980	28641315	1336	2	768012	NM_001077071	-285878	ENSBTAG00000026250	PDHA2	pyruvate dehydrogenase E1 alpha 2 subunit
chr6	32766942	32767083	peak_2668	Distal Intergenic	6	33663544	34501208	837665	2	616908	NM_001076437	1734125	ENSBTAG00000019808	CCSER1	coiled-coil serine rich protein 1
chr6	34033909	34034158	peak_2669	Intron (NM_001076437/616908, intron 5 of 9)	6	33663544	34501208	837665	2	616908	NM_001076437	467050	ENSBTAG00000019808	CCSER1	coiled-coil serine rich protein 1
chr6	38200872	38201126	peak_2683	Distal Intergenic	6	37406929	37557055	150127	2	540095	NM_001192357	-643817	ENSBTAG00000046561	LCORL	ligand dependent nuclear receptor corepressor like
chr6	42291488	42291729	peak_2684	Intron (NM_001191277/539625, intron 1 of 4)	6	42263666	42395508	131843	1	539625	NM_001191277	27822	ENSBTAG00000020363	GBA3	glucosylceramidase beta 3
chr6	57450366	57450698	peak_2699	Distal Intergenic	6	57214173	57429961	215789	1	282704	NM_001166524	236193	ENSBTAG00000013699	TBC1D1	TBC1 domain family member 1
chr6	57513340	57513509	peak_2700	Distal Intergenic	6	57214173	57429961	215789	1	282704	NM_001166524	299167	ENSBTAG00000013699	TBC1D1	TBC1 domain family member 1
chr6	57945749	57946110	peak_2703	Distal Intergenic	6	57957664	57975237	17574	1	530358	NM_001205978	-11554	ENSBTAG00000017488	KLF3	Kruppel like factor 3
chr6	60931805	60931957	peak_2716	Distal Intergenic	6	60982593	61011444	28852	2	614525	NM_001193035	79487	ENSBTAG00000005567	BEND4	BEN domain containing 4
chr6	61546779	61547035	peak_2718	Distal Intergenic	6	61243693	61477847	234155	2	317692	NM_174838	-68932	ENSBTAG00000011156	ATP8A1	ATPase phospholipid transporting 8A1
chr6	70105555	70105760	peak_2737	Distal Intergenic	6	70166692	70254043	87352	1	280832	NM_001166484	-60932	ENSBTAG00000002699	KIT	KIT proto-oncogene, receptor tyrosine kinase
chr6	70119139	70119355	peak_2738	Distal Intergenic	6	70166692	70254043	87352	1	280832	NM_001166484	-47337	ENSBTAG00000002699	KIT	KIT proto-oncogene, receptor tyrosine kinase
chr6	75819540	75819709	peak_2750	Distal Intergenic	6	77075212	77651811	576600	1	282651	NM_181033	-1255503	ENSBTAG00000013918	ADGRL3	adhesion G protein-coupled receptor L3
chr6	82326532	82326690	peak_2751	Distal Intergenic	6	83183416	83277500	94085	2	450214	NM_001045881	950810	ENSBTAG00000001323	CENPC	centromere protein C
chr6	83566449	83566896	peak_2754	Distal Intergenic	6	83434759	83452201	17443	2	281798	NM_177514	-114248	ENSBTAG00000000438	GNRHR	gonadotropin releasing hormone receptor
chr6	84680108	84680317	peak_2756	Intron (NM_001075724/515638, intron 5 of 5)	6	84674163	84712898	38736	2	515638	NM_001075724	32581	ENSBTAG00000039647	MGC152010	UDP glucuronosyltransferase 2 family
chr6	89007399	89009171	peak_2766	Distal Intergenic	6	89061330	89063349	2020	1	613667	NM_001046513	-52159	ENSBTAG00000037778	CXCL3	chemokine (C-X-C motif) ligand 3
chr6	115324934	115325092	peak_2838	Distal Intergenic	6	115360871	115360946	76	2	100313441	NR_031196	35854	NA	MIR1777A	microRNA mir-1777a
chr6	116117399	116117573	peak_2851	Distal Intergenic	6	116189719	116223849	34131	2	617018	NM_001046589	106276	ENSBTAG00000027453	RNF4	ring finger protein 4
chr6	116117849	116118047	peak_2852	Distal Intergenic	6	116189719	116223849	34131	2	617018	NM_001046589	105802	ENSBTAG00000027453	RNF4	ring finger protein 4
chr6	116732638	116733009	peak_2863	Promoter (2-3kb)	6	116735458	116760817	25360	1	513324	NM_001075614	-2449	ENSBTAG00000020108	LETM1	leucine zipper and EF-hand containing transmembrane protein 1
chr6	117152506	117152863	peak_2870	Promoter (<=1kb)	6	117125144	117152543	27400	2	511956	NM_001034415	0	ENSBTAG00000012575	MAEA	macrophage erythroblast attacher
chr7	333	519	peak_2880	Distal Intergenic	7	394778	406898	12121	2	100125913	NM_001105484	406379	ENSBTAG00000037602	LOC100125913	uncharacterized LOC100125913
chr7	1451	1625	peak_2881	Distal Intergenic	7	394778	406898	12121	2	100125913	NM_001105484	405273	ENSBTAG00000037602	LOC100125913	uncharacterized LOC100125913
chr7	7212	7361	peak_2882	Distal Intergenic	7	394778	406898	12121	2	100125913	NM_001105484	399537	ENSBTAG00000037602	LOC100125913	uncharacterized LOC100125913
chr7	8811	8977	peak_2883	Distal Intergenic	7	394778	406898	12121	2	100125913	NM_001105484	397921	ENSBTAG00000037602	LOC100125913	uncharacterized LOC100125913
chr7	16379	16577	peak_2884	Distal Intergenic	7	394778	406898	12121	2	100125913	NM_001105484	390321	ENSBTAG00000037602	LOC100125913	uncharacterized LOC100125913
chr7	4903256	4903717	peak_2936	Distal Intergenic	7	4912209	4913961	1753	1	517192	NM_001103253	-8492	ENSBTAG00000052791	JUND	JunD proto-oncogene, AP-1 transcription factor subunit
chr7	4916997	4917481	peak_2940	Distal Intergenic	7	4912209	4913961	1753	1	517192	NM_001103253	4788	ENSBTAG00000052791	JUND	JunD proto-oncogene, AP-1 transcription factor subunit
chr7	4932589	4933135	peak_2941	Distal Intergenic	7	4912209	4913961	1753	1	517192	NM_001103253	20380	ENSBTAG00000052791	JUND	JunD proto-oncogene, AP-1 transcription factor subunit
chr7	10848898	10849720	peak_2990	Distal Intergenic	7	11227911	11232300	4390	1	338065	NM_176660	-378191	ENSBTAG00000012634	NDUFB7	NADH:ubiquinone oxidoreductase subunit B7
chr7	12736438	12737051	peak_3033	Promoter (<=1kb)	7	12736074	12737893	1820	2	514246	NM_001075656	842	ENSBTAG00000012046	JUNB	JunB proto-oncogene, AP-1 transcription factor subunit
chr7	15975495	15975852	peak_3079	Distal Intergenic	7	15992421	16007809	15389	1	522449	NM_001098384	-16569	ENSBTAG00000030929	ZNF557	zinc finger protein 557
chr7	18609940	18610416	peak_3123	Promoter (<=1kb)	7	18608946	18610219	1274	2	768327	NM_001078139	0	ENSBTAG00000001794	RPL36	ribosomal protein L36
chr7	19254857	19255298	peak_3131	Promoter (1-2kb)	7	19223876	19257053	33178	2	530411	NM_001103098	1755	ENSBTAG00000002224	UHRF1	ubiquitin like with PHD and ring finger domains 1
chr7	19727977	19728281	peak_3141	Intron (NM_001046130/512719, intron 1 of 9)	7	19706831	19734112	27282	1	512719	NM_001046130	21146	ENSBTAG00000006007	SH3GL1	SH3 domain containing GRB2 like 1, endophilin A2
chr7	20357285	20357586	peak_3157	Promoter (<=1kb)	7	20353041	20358586	5546	2	507723	NM_001038054	1000	ENSBTAG00000008789	HMG20B	high mobility group 20B
chr7	20468555	20468914	peak_3164	Intron (NM_001024574/553098, intron 3 of 8)	7	20437392	20439636	2245	1	618071	NM_001206718	31163	ENSBTAG00000054259	LOC618071	uncharacterized LOC618071
chr7	20478128	20478626	peak_3165	Intron (NM_001024574/553098, intron 2 of 8)	7	20448271	20509341	61071	2	553098	NM_001024574	30715	ENSBTAG00000008520	NFIC	nuclear factor I C
chr7	21498246	21499011	peak_3195	Exon (NM_001205275/538519, exon 11 of 13)	7	21490059	21499623	9565	1	538519	NM_001205275	8187	ENSBTAG00000018049	MKNK2	MAPK interacting serine/threonine kinase 2
chr7	26045189	26045346	peak_3213	Distal Intergenic	7	26205647	26205722	76	2	114482812	NR_162338	160376	ENSBTAG00000052879	MIR12007	microRNA mir-12007
chr7	33016988	33017260	peak_3227	Distal Intergenic	7	31983445	31984558	1114	2	539838	NM_001076190	-1032430	ENSBTAG00000005779	FTMT	ferritin mitochondrial
chr7	38809679	38809841	peak_3248	Distal Intergenic	7	38779721	38784053	4333	2	533359	NM_001193259	-25626	ENSBTAG00000005010	MXD3	MAX dimerization protein 3
chr7	43436625	43436780	peak_3288	Downstream (2-3kb)	7	43439383	43448887	9505	2	614948	NM_001046548	12107	ENSBTAG00000046406	R3HDM4	R3H domain containing 4
chr7	43698432	43699188	peak_3307	Distal Intergenic	7	43707445	43712136	4692	1	507120	NM_001034278	-8257	ENSBTAG00000007480	CIRBP	cold inducible RNA binding protein
chr7	52297270	52297772	peak_3399	Distal Intergenic	7	52338792	52341713	2922	1	515336	NM_001103248	-41020	NA	PCDHB11	protocadherin beta 11
chr7	52340619	52340934	peak_3400	Promoter (1-2kb)	7	52338792	52341713	2922	1	515336	NM_001103248	1827	NA	PCDHB11	protocadherin beta 11
chr7	63741905	63742074	peak_3441	Distal Intergenic	7	63636150	63653855	17706	2	507439	NM_001035048	-88050	ENSBTAG00000011131	NMUR2	neuromedin U receptor 2
chr7	68205325	68205944	peak_3446	Intron (NM_001046523/613999, intron 1 of 3)	7	68202227	68212986	10760	1	613999	NM_001046523	3098	NA	HAVCR1	hepatitis A virus cellular receptor 1
chr7	86263900	86264114	peak_3476	Distal Intergenic	7	86810237	86810258	22	2	100313461	NR_031104	546144	NA	MIR2284D	microRNA mir-2284d
chr7	90855300	90855496	peak_3489	Promoter (1-2kb)	7	90841426	90853620	12195	2	541123	NM_001076257	-1680	ENSBTAG00000007116	ARRDC3	arrestin domain containing 3
chr7	108377222	108377380	peak_3511	Distal Intergenic	7	108442760	108512829	70070	2	511508	NM_001100340	135449	ENSBTAG00000021675	PJA2	praja ring finger ubiquitin ligase 2
chr7	109096009	109096313	peak_3516	Distal Intergenic	7	108839651	108839704	54	1	114483168	NR_162311	256358	ENSBTAG00000051115	MIR2285BV	microRNA mir-2285bv
chr7	110662243	110662431	peak_3524	Distal Intergenic	7	108839651	108839704	54	1	114483168	NR_162311	1822592	ENSBTAG00000051115	MIR2285BV	microRNA mir-2285bv
chr7	110664188	110664429	peak_3525	Distal Intergenic	7	108839651	108839704	54	1	114483168	NR_162311	1824537	ENSBTAG00000051115	MIR2285BV	microRNA mir-2285bv
chr7	110672765	110673068	peak_3527	Distal Intergenic	7	108839651	108839704	54	1	114483168	NR_162311	1833114	ENSBTAG00000051115	MIR2285BV	microRNA mir-2285bv
chr8	127878	128084	peak_3530	Distal Intergenic	8	244445	374866	130422	1	510635	NM_001083662	-116361	ENSBTAG00000003124	MFSD14B	major facilitator superfamily domain containing 14B
chr8	128249	128458	peak_3531	Distal Intergenic	8	244445	374866	130422	1	510635	NM_001083662	-115987	ENSBTAG00000003124	MFSD14B	major facilitator superfamily domain containing 14B
chr8	128754	128957	peak_3532	Distal Intergenic	8	244445	374866	130422	1	510635	NM_001083662	-115488	ENSBTAG00000003124	MFSD14B	major facilitator superfamily domain containing 14B
chr8	138253	138471	peak_3533	Distal Intergenic	8	244445	374866	130422	1	510635	NM_001083662	-105974	ENSBTAG00000003124	MFSD14B	major facilitator superfamily domain containing 14B
chr8	138576	138817	peak_3534	Distal Intergenic	8	244445	374866	130422	1	510635	NM_001083662	-105628	ENSBTAG00000003124	MFSD14B	major facilitator superfamily domain containing 14B
chr8	139116	139282	peak_3535	Distal Intergenic	8	244445	374866	130422	1	510635	NM_001083662	-105163	ENSBTAG00000003124	MFSD14B	major facilitator superfamily domain containing 14B
chr8	139666	140460	peak_3536	Distal Intergenic	8	244445	374866	130422	1	510635	NM_001083662	-103985	ENSBTAG00000003124	MFSD14B	major facilitator superfamily domain containing 14B
chr8	140622	140890	peak_3537	Distal Intergenic	8	244445	374866	130422	1	510635	NM_001083662	-103555	ENSBTAG00000003124	MFSD14B	major facilitator superfamily domain containing 14B
chr8	143085	143319	peak_3538	Distal Intergenic	8	244445	374866	130422	1	510635	NM_001083662	-101126	ENSBTAG00000003124	MFSD14B	major facilitator superfamily domain containing 14B
chr8	143600	144043	peak_3539	Distal Intergenic	8	244445	374866	130422	1	510635	NM_001083662	-100402	ENSBTAG00000003124	MFSD14B	major facilitator superfamily domain containing 14B
chr8	7569870	7570188	peak_3551	Distal Intergenic	8	7578498	7586982	8485	1	281105	NM_174031	-8310	ENSBTAG00000012442	CTSB	cathepsin B
chr8	10213541	10214601	peak_3563	Intron (NM_001192964/445419, intron 2 of 6)	8	10150817	10238530	87714	2	445419	NM_001192964	23929	ENSBTAG00000035084	FZD3	frizzled class receptor 3
chr8	10216911	10218370	peak_3564	Intron (NM_001192964/445419, intron 2 of 6)	8	10150817	10238530	87714	2	445419	NM_001192964	20160	ENSBTAG00000035084	FZD3	frizzled class receptor 3
chr8	10257271	10257520	peak_3566	Intron (NM_001078119/768246, intron 2 of 4)	8	10243225	10276048	32824	1	768246	NM_001078119	14046	ENSBTAG00000034626	FBXO16	F-box protein 16
chr8	10283312	10283510	peak_3567	Distal Intergenic	8	10243225	10276048	32824	1	768246	NM_001078119	40087	ENSBTAG00000034626	FBXO16	F-box protein 16
chr8	10289987	10291798	peak_3568	Distal Intergenic	8	10335575	10381074	45500	1	509082	NM_001192211	-43777	ENSBTAG00000000536	ZNF395	zinc finger protein 395
chr8	10291964	10292632	peak_3569	Distal Intergenic	8	10335575	10381074	45500	1	509082	NM_001192211	-42943	ENSBTAG00000000536	ZNF395	zinc finger protein 395
chr8	18295713	18295919	peak_3583	Distal Intergenic	8	17332244	17402869	70626	1	515858	NM_001038120	963469	ENSBTAG00000001223	CAAP1	caspase activity and apoptosis inhibitor 1
chr8	23022486	23022858	peak_3591	Distal Intergenic	8	22998897	22999557	661	1	515951	NM_001017411	23589	NA	IFNAA	interferon alpha-A
chr8	23024772	23025063	peak_3592	Distal Intergenic	8	22998897	22999557	661	1	515951	NM_001017411	25875	NA	IFNAA	interferon alpha-A
chr8	23030666	23031443	peak_3593	Distal Intergenic	8	22998897	22999557	661	1	515951	NM_001017411	31769	NA	IFNAA	interferon alpha-A
chr8	23179796	23180162	peak_3596	Distal Intergenic	8	23184430	23185074	645	1	618946	NM_001114297	-4268	ENSBTAG00000055306	IFNB3	interferon, beta 3
chr8	23180283	23180483	peak_3597	Distal Intergenic	8	23184430	23185074	645	1	618946	NM_001114297	-3947	ENSBTAG00000055306	IFNB3	interferon, beta 3
chr8	23180757	23181399	peak_3598	Distal Intergenic	8	23184430	23185074	645	1	618946	NM_001114297	-3031	ENSBTAG00000055306	IFNB3	interferon, beta 3
chr8	23181684	23181825	peak_3599	Promoter (2-3kb)	8	23184430	23185074	645	1	618946	NM_001114297	-2605	ENSBTAG00000055306	IFNB3	interferon, beta 3
chr8	23182395	23182811	peak_3600	Promoter (1-2kb)	8	23184430	23185074	645	1	618946	NM_001114297	-1619	ENSBTAG00000055306	IFNB3	interferon, beta 3
chr8	23183102	23183830	peak_3601	Promoter (<=1kb)	8	23184430	23185074	645	1	618946	NM_001114297	-600	ENSBTAG00000055306	IFNB3	interferon, beta 3
chr8	23185576	23185796	peak_3602	Promoter (1-2kb)	8	23184430	23185074	645	1	618946	NM_001114297	1146	ENSBTAG00000055306	IFNB3	interferon, beta 3
chr8	23186097	23186327	peak_3603	Promoter (1-2kb)	8	23184430	23185074	645	1	618946	NM_001114297	1667	ENSBTAG00000055306	IFNB3	interferon, beta 3
chr8	23193535	23196715	peak_3604	Promoter (<=1kb)	8	23195571	23196208	638	1	618946	NM_001114297	0	ENSBTAG00000055306	IFNB3	interferon, beta 3
chr8	23205101	23205795	peak_3605	Promoter (<=1kb)	8	23206708	23207345	638	1	618946	NM_001114297	-913	ENSBTAG00000055306	IFNB3	interferon, beta 3
chr8	23206073	23206257	peak_3606	Promoter (<=1kb)	8	23206708	23207345	638	1	618946	NM_001114297	-451	ENSBTAG00000055306	IFNB3	interferon, beta 3
chr8	23206371	23207170	peak_3607	Promoter (<=1kb)	8	23206708	23207345	638	1	618946	NM_001114297	0	ENSBTAG00000055306	IFNB3	interferon, beta 3
chr8	23213612	23213773	peak_3608	Distal Intergenic	8	23210422	23211059	638	1	618946	NM_001114297	3190	ENSBTAG00000055306	IFNB3	interferon, beta 3
chr8	30908273	30908613	peak_3627	Distal Intergenic	8	31058380	31205201	146822	1	536863	NM_001192891	-149767	ENSBTAG00000043961	MPDZ	multiple PDZ domain crumbs cell polarity complex component
chr8	38500598	38501092	peak_3633	Intron (NM_001075297/507054, intron 1 of 8)	8	38472458	38546405	73948	2	507054	NM_001075297	45313	ENSBTAG00000018347	IL33	interleukin 33
chr8	38505534	38506156	peak_3634	Intron (NM_001075297/507054, intron 1 of 8)	8	38472458	38546405	73948	2	507054	NM_001075297	40249	ENSBTAG00000018347	IL33	interleukin 33
chr8	56223097	56223760	peak_3676	Distal Intergenic	8	55576910	55729912	153003	1	508893	NM_001081583	646187	ENSBTAG00000003532	TLE4	TLE family member 4, transcriptional corepressor
chr8	69720280	69720807	peak_3742	Intron (NM_001098036/515437, intron 3 of 8)	8	69756418	69835876	79459	1	533527	NM_001098076	-35611	ENSBTAG00000020133	PPP3CC	protein phosphatase 3 catalytic subunit gamma
chr8	74912981	74913240	peak_3767	Promoter (1-2kb)	8	74861241	74914405	53165	2	281781	NM_177512	1165	ENSBTAG00000015249	B4GALT1	beta-1,4-galactosyltransferase 1
chr8	82089554	82089727	peak_3800	Distal Intergenic	8	82099900	82160601	60702	2	520994	NM_001205879	70874	ENSBTAG00000009903	PTCH1	patched 1
chr8	95473101	95473270	peak_3851	Distal Intergenic	8	95481976	95541956	59981	1	615646	NM_001076387	-8706	ENSBTAG00000034867	TMEM38B	transmembrane protein 38B
chr8	103312608	103313300	peak_3873	Distal Intergenic	8	103296350	103308504	12155	2	280996	NM_173989	-4104	ENSBTAG00000015685	AMBP	alpha-1-microglobulin/bikunin precursor
chr8	110021787	110022291	peak_3883	Distal Intergenic	8	109828801	110012942	184142	2	508100	NM_001192169	-8845	ENSBTAG00000006532	CDK5RAP2	CDK5 regulatory subunit associated protein 2
chr8	112414302	112414465	peak_3899	Distal Intergenic	8	112473017	112477326	4310	1	616554	NM_001034793	-58552	ENSBTAG00000050718	TMEM18	transmembrane protein 18
chr8	113046852	113047126	peak_3903	Distal Intergenic	8	112764036	112825614	61579	1	534337	NM_001034607	282816	ENSBTAG00000020495	SH3YL1	SH3 and SYLF domain containing 1
chr8	113053594	113053826	peak_3904	Distal Intergenic	8	112764036	112825614	61579	1	534337	NM_001034607	289558	ENSBTAG00000020495	SH3YL1	SH3 and SYLF domain containing 1
chr8	113062668	113062996	peak_3905	Distal Intergenic	8	112764036	112825614	61579	1	534337	NM_001034607	298632	ENSBTAG00000020495	SH3YL1	SH3 and SYLF domain containing 1
chr8	113074521	113074659	peak_3906	Distal Intergenic	8	112764036	112825614	61579	1	534337	NM_001034607	310485	ENSBTAG00000020495	SH3YL1	SH3 and SYLF domain containing 1
chr8	113076528	113076670	peak_3907	Distal Intergenic	8	112764036	112825614	61579	1	534337	NM_001034607	312492	ENSBTAG00000020495	SH3YL1	SH3 and SYLF domain containing 1
chr9	7564	7998	peak_3908	Distal Intergenic	9	448438	458073	9636	1	613326	NM_001354592	-440440	ENSBTAG00000002275	PTP4A1	protein tyrosine phosphatase 4A1
chr9	23210	23426	peak_3911	Distal Intergenic	9	448438	458073	9636	1	613326	NM_001354592	-425012	ENSBTAG00000002275	PTP4A1	protein tyrosine phosphatase 4A1
chr9	24774	25257	peak_3912	Distal Intergenic	9	448438	458073	9636	1	613326	NM_001354592	-423181	ENSBTAG00000002275	PTP4A1	protein tyrosine phosphatase 4A1
chr9	26819	27078	peak_3913	Distal Intergenic	9	448438	458073	9636	1	613326	NM_001354592	-421360	ENSBTAG00000002275	PTP4A1	protein tyrosine phosphatase 4A1
chr9	29026	29419	peak_3915	Distal Intergenic	9	448438	458073	9636	1	613326	NM_001354592	-419019	ENSBTAG00000002275	PTP4A1	protein tyrosine phosphatase 4A1
chr9	47454	47844	peak_3918	Distal Intergenic	9	448438	458073	9636	1	613326	NM_001354592	-400594	ENSBTAG00000002275	PTP4A1	protein tyrosine phosphatase 4A1
chr9	48004	48185	peak_3919	Distal Intergenic	9	448438	458073	9636	1	613326	NM_001354592	-400253	ENSBTAG00000002275	PTP4A1	protein tyrosine phosphatase 4A1
chr9	451837	452124	peak_3923	Promoter (2-3kb)	9	448848	458073	9226	1	613326	NM_001206124	2989	ENSBTAG00000002275	PTP4A1	protein tyrosine phosphatase 4A1
chr9	4620662	4620800	peak_3925	Distal Intergenic	9	7283003	7283090	88	1	114482266	NR_162282	-2662203	ENSBTAG00000052535	MIR11987	microRNA mir-11987
chr9	10983684	10983876	peak_3936	Distal Intergenic	9	10532171	10532237	67	2	791053	NR_030969	-451447	ENSBTAG00000029804	MIR30A	microRNA mir-30a
chr9	12723297	12723574	peak_3937	Distal Intergenic	9	12765347	12766525	1179	2	507401	NM_001077869	42951	ENSBTAG00000019600	OOEP	oocyte expressed protein
chr9	19453956	19454479	peak_3950	Distal Intergenic	9	19602136	19640939	38804	2	532015	NM_001099050	186460	ENSBTAG00000015498	ELOVL4	ELOVL fatty acid elongase 4
chr9	25101618	25101720	peak_3963	Distal Intergenic	9	25151060	25151120	61	1	100313242	NR_030933	-49340	ENSBTAG00000044579	MIR2284O	microRNA mir-2284o
chr9	25154666	25154778	peak_3964	Distal Intergenic	9	25151060	25151120	61	1	100313242	NR_030933	3606	ENSBTAG00000044579	MIR2284O	microRNA mir-2284o
chr9	41476718	41476913	peak_4010	Distal Intergenic	9	41522594	41620132	97539	2	535530	NM_001206083	143219	ENSBTAG00000011234	FOXO3	forkhead box O3
chr9	49884600	49884835	peak_4032	Distal Intergenic	9	50197319	50205058	7740	2	510505	NM_001193010	320223	ENSBTAG00000006095	PRDM13	PR/SET domain 13
chr9	65102438	65102607	peak_4060	Distal Intergenic	9	65172858	65263165	90308	1	512152	NM_001206593	-70251	ENSBTAG00000003384	CEP162	centrosomal protein 162
chr9	68636386	68637017	peak_4064	Distal Intergenic	9	68290435	68334821	44387	2	511666	NM_001038083	-301565	ENSBTAG00000021361	SAMD3	sterile alpha motif domain containing 3
chr9	84701243	84701638	peak_4109	Distal Intergenic	9	84722401	84734029	11629	2	100126815	NM_001111069	32391	NA	LOC100126815	MHC class I-like family A1
chr9	84725939	84726399	peak_4110	Intron (NM_001103233/508495, intron 1 of 6)	9	84722401	84734029	11629	2	100126815	NM_001111069	7630	NA	LOC100126815	MHC class I-like family A1
chr9	85771416	85771711	peak_4113	Distal Intergenic	9	86010720	86325007	314288	1	535975	NM_001206826	-239009	ENSBTAG00000051913	UST	uronyl 2-sulfotransferase
chr9	87042087	87042233	peak_4124	Distal Intergenic	9	87049719	87056668	6950	2	513308	NM_001168608	14435	ENSBTAG00000047902	ULBP21	UL16 binding protein 21
chr9	87048424	87049557	peak_4125	Downstream (<1kb)	9	87049719	87056668	6950	2	513308	NM_001168608	7111	ENSBTAG00000047902	ULBP21	UL16 binding protein 21
chr9	87050819	87052180	peak_4126	3' UTR	9	87049719	87056668	6950	2	513308	NM_001168608	4488	ENSBTAG00000047902	ULBP21	UL16 binding protein 21
chr9	87052721	87053248	peak_4127	Exon (NM_001168608/513308, exon 3 of 6)	9	87049719	87056668	6950	2	513308	NM_001168608	3420	ENSBTAG00000047902	ULBP21	UL16 binding protein 21
chr9	87053437	87054286	peak_4128	Promoter (2-3kb)	9	87049719	87056668	6950	2	513308	NM_001168608	2382	ENSBTAG00000047902	ULBP21	UL16 binding protein 21
chr9	87054752	87055597	peak_4129	Promoter (1-2kb)	9	87049719	87056668	6950	2	513308	NM_001168608	1071	ENSBTAG00000047902	ULBP21	UL16 binding protein 21
chr9	87055893	87056231	peak_4130	Promoter (<=1kb)	9	87049719	87056668	6950	2	513308	NM_001168608	437	ENSBTAG00000047902	ULBP21	UL16 binding protein 21
chr9	87072344	87073042	peak_4133	Distal Intergenic	9	87049719	87056668	6950	2	513308	NM_001168608	-15676	ENSBTAG00000047902	ULBP21	UL16 binding protein 21
chr9	87173751	87175553	peak_4134	Intron (NM_001168613/100124404, intron 1 of 4)	9	87170617	87183113	12497	1	100124404	NM_001168613	3134	ENSBTAG00000024751	ULBP17	UL16-binding protein 17
chr9	87175687	87176080	peak_4135	Intron (NM_001168613/100124404, intron 1 of 4)	9	87170617	87183113	12497	1	100124404	NM_001168613	5070	ENSBTAG00000024751	ULBP17	UL16-binding protein 17
chr9	87176548	87176779	peak_4136	Intron (NM_001168613/100124404, intron 1 of 4)	9	87170617	87183113	12497	1	100124404	NM_001168613	5931	ENSBTAG00000024751	ULBP17	UL16-binding protein 17
chr9	87201871	87202504	peak_4137	Distal Intergenic	9	87170617	87183113	12497	1	100124404	NM_001168613	31254	ENSBTAG00000024751	ULBP17	UL16-binding protein 17
chr9	87212816	87213164	peak_4138	Distal Intergenic	9	87236521	87247606	11086	2	404100	NM_205785	34442	ENSBTAG00000039329	RAET1G	retinoic acid early transcript 1G
chr9	87242907	87243734	peak_4139	Intron (NM_205785/404100, intron 1 of 4)	9	87236521	87247606	11086	2	404100	NM_205785	3872	ENSBTAG00000039329	RAET1G	retinoic acid early transcript 1G
chr9	87243856	87244154	peak_4140	Intron (NM_205785/404100, intron 1 of 4)	9	87236521	87247606	11086	2	404100	NM_205785	3452	ENSBTAG00000039329	RAET1G	retinoic acid early transcript 1G
chr9	101387861	101388028	peak_4179	Distal Intergenic	9	101357089	101370413	13325	2	767977	NM_001077042	-17448	ENSBTAG00000027879	MPC1	mitochondrial pyruvate carrier 1
chr9	104064813	104064952	peak_4189	Distal Intergenic	9	104070552	104088278	17727	2	514237	NM_001038539	23326	ENSBTAG00000007685	PSMB1	proteasome subunit beta 1
chr10	1807	2135	peak_4191	Distal Intergenic	10	663554	985178	321625	1	616704	NM_001083523	-661419	ENSBTAG00000035858	MCC	MCC regulator of WNT signaling pathway
chr10	2329	2776	peak_4192	Distal Intergenic	10	663554	985178	321625	1	616704	NM_001083523	-660778	ENSBTAG00000035858	MCC	MCC regulator of WNT signaling pathway
chr10	3732	3901	peak_4193	Distal Intergenic	10	663554	985178	321625	1	616704	NM_001083523	-659653	ENSBTAG00000035858	MCC	MCC regulator of WNT signaling pathway
chr10	5523	5950	peak_4194	Distal Intergenic	10	663554	985178	321625	1	616704	NM_001083523	-657604	ENSBTAG00000035858	MCC	MCC regulator of WNT signaling pathway
chr10	6147	6750	peak_4195	Distal Intergenic	10	663554	985178	321625	1	616704	NM_001083523	-656804	ENSBTAG00000035858	MCC	MCC regulator of WNT signaling pathway
chr10	9818	10264	peak_4196	Distal Intergenic	10	663554	985178	321625	1	616704	NM_001083523	-653290	ENSBTAG00000035858	MCC	MCC regulator of WNT signaling pathway
chr10	12468	12844	peak_4198	Distal Intergenic	10	663554	985178	321625	1	616704	NM_001083523	-650710	ENSBTAG00000035858	MCC	MCC regulator of WNT signaling pathway
chr10	13083	13406	peak_4199	Distal Intergenic	10	663554	985178	321625	1	616704	NM_001083523	-650148	ENSBTAG00000035858	MCC	MCC regulator of WNT signaling pathway
chr10	13655	14014	peak_4200	Distal Intergenic	10	663554	985178	321625	1	616704	NM_001083523	-649540	ENSBTAG00000035858	MCC	MCC regulator of WNT signaling pathway
chr10	14983	15143	peak_4201	Distal Intergenic	10	663554	985178	321625	1	616704	NM_001083523	-648411	ENSBTAG00000035858	MCC	MCC regulator of WNT signaling pathway
chr10	16770	16946	peak_4202	Distal Intergenic	10	663554	985178	321625	1	616704	NM_001083523	-646608	ENSBTAG00000035858	MCC	MCC regulator of WNT signaling pathway
chr10	17445	18019	peak_4203	Distal Intergenic	10	663554	985178	321625	1	616704	NM_001083523	-645535	ENSBTAG00000035858	MCC	MCC regulator of WNT signaling pathway
chr10	19746	19886	peak_4204	Distal Intergenic	10	663554	985178	321625	1	616704	NM_001083523	-643668	ENSBTAG00000035858	MCC	MCC regulator of WNT signaling pathway
chr10	20423	20737	peak_4205	Distal Intergenic	10	663554	985178	321625	1	616704	NM_001083523	-642817	ENSBTAG00000035858	MCC	MCC regulator of WNT signaling pathway
chr10	29980	30147	peak_4208	Distal Intergenic	10	663554	985178	321625	1	616704	NM_001083523	-633407	ENSBTAG00000035858	MCC	MCC regulator of WNT signaling pathway
chr10	50527	50893	peak_4209	Distal Intergenic	10	663554	985178	321625	1	616704	NM_001083523	-612661	ENSBTAG00000035858	MCC	MCC regulator of WNT signaling pathway
chr10	321019	321234	peak_4210	Distal Intergenic	10	663554	985178	321625	1	616704	NM_001083523	-342320	ENSBTAG00000035858	MCC	MCC regulator of WNT signaling pathway
chr10	325994	326231	peak_4211	Distal Intergenic	10	663554	985178	321625	1	616704	NM_001083523	-337323	ENSBTAG00000035858	MCC	MCC regulator of WNT signaling pathway
chr10	331054	331210	peak_4213	Distal Intergenic	10	663554	985178	321625	1	616704	NM_001083523	-332344	ENSBTAG00000035858	MCC	MCC regulator of WNT signaling pathway
chr10	334544	334840	peak_4215	Distal Intergenic	10	663554	985178	321625	1	616704	NM_001083523	-328714	ENSBTAG00000035858	MCC	MCC regulator of WNT signaling pathway
chr10	337179	337354	peak_4216	Distal Intergenic	10	663554	985178	321625	1	616704	NM_001083523	-326200	ENSBTAG00000035858	MCC	MCC regulator of WNT signaling pathway
chr10	347627	347826	peak_4217	Distal Intergenic	10	663554	985178	321625	1	616704	NM_001083523	-315728	ENSBTAG00000035858	MCC	MCC regulator of WNT signaling pathway
chr10	350530	353042	peak_4218	Distal Intergenic	10	663554	985178	321625	1	616704	NM_001083523	-310512	ENSBTAG00000035858	MCC	MCC regulator of WNT signaling pathway
chr10	364414	364585	peak_4222	Distal Intergenic	10	663554	985178	321625	1	616704	NM_001083523	-298969	ENSBTAG00000035858	MCC	MCC regulator of WNT signaling pathway
chr10	365172	365424	peak_4223	Distal Intergenic	10	663554	985178	321625	1	616704	NM_001083523	-298130	ENSBTAG00000035858	MCC	MCC regulator of WNT signaling pathway
chr10	6656022	6656206	peak_4245	Distal Intergenic	10	6764011	6784641	20631	1	407159	NM_001105613	-107805	ENSBTAG00000007840	HMGCR	3-hydroxy-3-methylglutaryl-CoA reductase
chr10	12702037	12702364	peak_4272	Distal Intergenic	10	12743326	12743405	80	2	100313324	NR_030835	41041	ENSBTAG00000044258	MIR2290	microRNA mir-2290
chr10	19284095	19284266	peak_4299	Intron (NM_001075164/504468, intron 1 of 13)	10	19264666	19296240	31575	2	504468	NM_001075164	11974	ENSBTAG00000012981	HEXA	hexosaminidase subunit alpha
chr10	23010174	23010378	peak_4347	Distal Intergenic	10	22229577	22251343	21767	1	614538	NM_001034761	780597	ENSBTAG00000019077	DAD1	defender against cell death 1
chr10	23013510	23013970	peak_4348	Distal Intergenic	10	22229577	22251343	21767	1	614538	NM_001034761	783933	ENSBTAG00000019077	DAD1	defender against cell death 1
chr10	23656279	23657011	peak_4350	Distal Intergenic	10	22229577	22251343	21767	1	614538	NM_001034761	1426702	ENSBTAG00000019077	DAD1	defender against cell death 1
chr10	23669803	23671086	peak_4352	Distal Intergenic	10	22229577	22251343	21767	1	614538	NM_001034761	1440226	ENSBTAG00000019077	DAD1	defender against cell death 1
chr10	23672061	23672314	peak_4353	Distal Intergenic	10	22229577	22251343	21767	1	614538	NM_001034761	1442484	ENSBTAG00000019077	DAD1	defender against cell death 1
chr10	23672443	23672751	peak_4354	Distal Intergenic	10	22229577	22251343	21767	1	614538	NM_001034761	1442866	ENSBTAG00000019077	DAD1	defender against cell death 1
chr10	25062200	25062622	peak_4356	Distal Intergenic	10	25662315	25677144	14830	1	540339	NM_001102238	-599693	ENSBTAG00000015148	METTL3	methyltransferase like 3
chr10	25161567	25162082	peak_4357	Distal Intergenic	10	25662315	25677144	14830	1	540339	NM_001102238	-500233	ENSBTAG00000015148	METTL3	methyltransferase like 3
chr10	25261160	25261590	peak_4358	Distal Intergenic	10	25662315	25677144	14830	1	540339	NM_001102238	-400725	ENSBTAG00000015148	METTL3	methyltransferase like 3
chr10	25266491	25267123	peak_4360	Distal Intergenic	10	25662315	25677144	14830	1	540339	NM_001102238	-395192	ENSBTAG00000015148	METTL3	methyltransferase like 3
chr10	38960802	38960989	peak_4426	Distal Intergenic	10	38405139	38424273	19135	2	281754	NM_174312	-536529	ENSBTAG00000011439	EPB42	erythrocyte membrane protein band 4.2
chr10	42688946	42689112	peak_4430	Intron (NM_001105383/518653, intron 8 of 18)	10	42673783	42705622	31840	2	518653	NM_001105383	16510	ENSBTAG00000004931	POLE2	DNA polymerase epsilon 2, accessory subunit
chr10	45365456	45366095	peak_4456	Promoter (<=1kb)	10	45366519	45379630	13112	1	524677	NM_001172576	-424	ENSBTAG00000015806	OAZ2	ornithine decarboxylase antizyme 2
chr10	46350224	46350378	peak_4465	Distal Intergenic	10	46403393	46407884	4492	2	513821	NM_001046156	57506	ENSBTAG00000008807	FBXL22	F-box and leucine rich repeat protein 22
chr10	48282192	48282360	peak_4473	Distal Intergenic	10	47902649	47904128	1480	1	529849	NM_001046307	379543	ENSBTAG00000020814	C2CD4B	C2 calcium dependent domain containing 4B
chr10	66679188	66679354	peak_4517	Distal Intergenic	10	66518534	66522262	3729	2	407216	NM_001045877	-156926	ENSBTAG00000003835	BMP4	bone morphogenetic protein 4
chr10	76332793	76333280	peak_4550	Intron (NM_001206586/540504, intron 94 of 115)	10	76312388	76312446	59	1	114483268	NR_162357	20405	ENSBTAG00000054364	MIR2285CQ	microRNA mir-2285cq
chr10	77529625	77529790	peak_4562	Distal Intergenic	10	77662808	77838153	175346	1	281177	NM_177501	-133018	ENSBTAG00000019819	FUT8	fucosyltransferase 8
chr10	81522511	81522928	peak_4586	Intron (NM_001046339/532890, intron 1 of 4)	10	81503835	81526722	22888	2	532890	NM_001046339	3794	ENSBTAG00000001881	SLC10A1	solute carrier family 10 member 1
chr10	86467571	86468006	peak_4620	Distal Intergenic	10	86488949	86492375	3427	1	280795	NM_182786	-20943	ENSBTAG00000004322	FOS	Fos proto-oncogene, AP-1 transcription factor subunit
chr10	86610001	86610377	peak_4626	Promoter (<=1kb)	10	86610233	86655611	45379	1	531476	NM_001193245	0	ENSBTAG00000009451	JDP2	Jun dimerization protein 2
chr10	100881637	100881968	peak_4654	Intron (NM_001206687/505469, intron 5 of 6)	10	100831726	101243029	411304	2	505469	NM_001206687	361061	ENSBTAG00000046684	FOXN3	forkhead box N3
chr10	102754179	102754355	peak_4662	Distal Intergenic	10	102772824	102861254	88431	1	540780	NM_001081737	-18469	ENSBTAG00000012545	CASC4	cancer susceptibility 4
chr10	103095171	103095668	peak_4667	Promoter (<=1kb)	10	103095506	103103785	8280	1	280729	NM_173893	0	ENSBTAG00000012330	B2M	beta-2-microglobulin
chr10	103116003	103116647	peak_4668	Distal Intergenic	10	103095506	103103785	8280	1	280729	NM_173893	20497	ENSBTAG00000012330	B2M	beta-2-microglobulin
chr10	103283438	103283870	peak_4670	Distal Intergenic	10	103201542	103245520	43979	1	768019	NM_001077078	81896	ENSBTAG00000005954	TERB2	telomere repeat binding bouquet formation protein 2
chr10	103284558	103284954	peak_4671	Distal Intergenic	10	103201542	103245520	43979	1	768019	NM_001077078	83016	ENSBTAG00000005954	TERB2	telomere repeat binding bouquet formation protein 2
chr10	103285145	103285279	peak_4672	Distal Intergenic	10	103201542	103245520	43979	1	768019	NM_001077078	83603	ENSBTAG00000005954	TERB2	telomere repeat binding bouquet formation protein 2
chr11	40564	40684	peak_4674	Distal Intergenic	11	203515	231076	27562	1	506983	NM_001075291	-162831	ENSBTAG00000015965	ZC3H8	zinc finger CCCH-type containing 8
chr11	43807	44125	peak_4675	Distal Intergenic	11	203515	231076	27562	1	506983	NM_001075291	-159390	ENSBTAG00000015965	ZC3H8	zinc finger CCCH-type containing 8
chr11	45896	46041	peak_4676	Distal Intergenic	11	203515	231076	27562	1	506983	NM_001075291	-157474	ENSBTAG00000015965	ZC3H8	zinc finger CCCH-type containing 8
chr11	56662	56896	peak_4677	Distal Intergenic	11	203515	231076	27562	1	506983	NM_001075291	-146619	ENSBTAG00000015965	ZC3H8	zinc finger CCCH-type containing 8
chr11	62447	62603	peak_4678	Distal Intergenic	11	203515	231076	27562	1	506983	NM_001075291	-140912	ENSBTAG00000015965	ZC3H8	zinc finger CCCH-type containing 8
chr11	5447581	5447808	peak_4713	Distal Intergenic	11	5501106	5520350	19245	2	511215	NM_001098011	72542	ENSBTAG00000004328	CHST10	carbohydrate sulfotransferase 10
chr11	5449494	5449866	peak_4714	Distal Intergenic	11	5501106	5520350	19245	2	511215	NM_001098011	70484	ENSBTAG00000004328	CHST10	carbohydrate sulfotransferase 10
chr11	5454190	5454536	peak_4715	Distal Intergenic	11	5501106	5520350	19245	2	511215	NM_001098011	65814	ENSBTAG00000004328	CHST10	carbohydrate sulfotransferase 10
chr11	5459098	5459563	peak_4717	Distal Intergenic	11	5501106	5520350	19245	2	511215	NM_001098011	60787	ENSBTAG00000004328	CHST10	carbohydrate sulfotransferase 10
chr11	6752567	6752768	peak_4724	Intron (NR_162326/114483291, intron 2 of 3)	11	6690101	6728432	38332	1	515700	NM_001046210	62466	ENSBTAG00000006343	IL1R2	interleukin 1 receptor type 2
chr11	6753860	6754029	peak_4725	Intron (NR_162326/114483291, intron 2 of 3)	11	6690101	6728432	38332	1	515700	NM_001046210	63759	ENSBTAG00000006343	IL1R2	interleukin 1 receptor type 2
chr11	6755257	6755402	peak_4728	Intron (NR_162326/114483291, intron 2 of 3)	11	6690101	6728432	38332	1	515700	NM_001046210	65156	ENSBTAG00000006343	IL1R2	interleukin 1 receptor type 2
chr11	6838451	6839061	peak_4730	Intron (NR_162326/114483291, intron 2 of 3)	11	6876056	6915249	39194	1	515640	NM_001206735	-36995	ENSBTAG00000005273	IL1R1	interleukin 1 receptor type 1
chr11	9610451	9611090	peak_4734	Distal Intergenic	11	9706386	9717914	11529	2	613730	NM_001101225	106824	ENSBTAG00000017189	POLE4	DNA polymerase epsilon 4, accessory subunit
chr11	9613135	9613411	peak_4735	Distal Intergenic	11	9706386	9717914	11529	2	613730	NM_001101225	104503	ENSBTAG00000017189	POLE4	DNA polymerase epsilon 4, accessory subunit
chr11	25467201	25467583	peak_4802	Distal Intergenic	11	25506532	25510785	4254	2	767898	NM_001191191	43202	ENSBTAG00000003553	ZFP36L2	ZFP36 ring finger protein like 2
chr11	26452854	26453014	peak_4812	Intron (NM_174430/281995, intron 1 of 5)	11	26441298	26469310	28013	2	540841	NM_001081738	16296	NA	SLC10A6	solute carrier family 10 (sodium/bile acid cotransporter), member 6
chr11	26478244	26478419	peak_4813	Intron (NM_174430/281995, intron 1 of 5)	11	26441298	26469310	28013	2	540841	NM_001081738	-8934	NA	SLC10A6	solute carrier family 10 (sodium/bile acid cotransporter), member 6
chr11	26481690	26481867	peak_4814	Intron (NM_174430/281995, intron 1 of 5)	11	26441298	26469310	28013	2	540841	NM_001081738	-12380	NA	SLC10A6	solute carrier family 10 (sodium/bile acid cotransporter), member 6
chr11	26482554	26482740	peak_4815	Intron (NM_174430/281995, intron 1 of 5)	11	26441298	26469310	28013	2	540841	NM_001081738	-13244	NA	SLC10A6	solute carrier family 10 (sodium/bile acid cotransporter), member 6
chr11	26484272	26484470	peak_4816	Intron (NM_174430/281995, intron 1 of 5)	11	26441298	26469310	28013	2	540841	NM_001081738	-14962	NA	SLC10A6	solute carrier family 10 (sodium/bile acid cotransporter), member 6
chr11	26491613	26493449	peak_4819	Intron (NM_174430/281995, intron 1 of 5)	11	26441298	26469310	28013	2	540841	NM_001081738	-22303	NA	SLC10A6	solute carrier family 10 (sodium/bile acid cotransporter), member 6
chr11	26493565	26493912	peak_4820	Intron (NM_174430/281995, intron 1 of 5)	11	26441298	26469310	28013	2	540841	NM_001081738	-24255	NA	SLC10A6	solute carrier family 10 (sodium/bile acid cotransporter), member 6
chr11	26494394	26494669	peak_4821	Intron (NM_174430/281995, intron 1 of 5)	11	26441298	26469310	28013	2	540841	NM_001081738	-25084	NA	SLC10A6	solute carrier family 10 (sodium/bile acid cotransporter), member 6
chr11	26497702	26497927	peak_4824	Intron (NM_174430/281995, intron 1 of 5)	11	26441298	26469310	28013	2	540841	NM_001081738	-28392	NA	SLC10A6	solute carrier family 10 (sodium/bile acid cotransporter), member 6
chr11	26498222	26499673	peak_4825	Intron (NM_174430/281995, intron 1 of 5)	11	26441298	26469310	28013	2	540841	NM_001081738	-28912	NA	SLC10A6	solute carrier family 10 (sodium/bile acid cotransporter), member 6
chr11	26500479	26500738	peak_4826	Intron (NM_174430/281995, intron 1 of 5)	11	26441298	26469310	28013	2	540841	NM_001081738	-31169	NA	SLC10A6	solute carrier family 10 (sodium/bile acid cotransporter), member 6
chr11	26501770	26502477	peak_4828	Intron (NM_174430/281995, intron 1 of 5)	11	26441298	26469310	28013	2	540841	NM_001081738	-32460	NA	SLC10A6	solute carrier family 10 (sodium/bile acid cotransporter), member 6
chr11	26503354	26503529	peak_4830	Intron (NM_174430/281995, intron 1 of 5)	11	26441298	26469310	28013	2	540841	NM_001081738	-34044	NA	SLC10A6	solute carrier family 10 (sodium/bile acid cotransporter), member 6
chr11	26503838	26504471	peak_4831	Intron (NM_174430/281995, intron 1 of 5)	11	26441298	26469310	28013	2	540841	NM_001081738	-34528	NA	SLC10A6	solute carrier family 10 (sodium/bile acid cotransporter), member 6
chr11	43476008	43476435	peak_4866	Distal Intergenic	11	43514061	43544032	29972	1	529071	NM_001098066	-37626	ENSBTAG00000007414	PAPOLG	poly(A) polymerase gamma
chr11	43477510	43477941	peak_4867	Distal Intergenic	11	43514061	43544032	29972	1	529071	NM_001098066	-36120	ENSBTAG00000007414	PAPOLG	poly(A) polymerase gamma
chr11	43626514	43626751	peak_4871	Distal Intergenic	11	43636055	43662860	26806	1	509135	NM_001192970	-9304	ENSBTAG00000015386	REL	REL proto-oncogene, NF-kB subunit
chr11	46290614	46290775	peak_4889	Distal Intergenic	11	46282973	46288982	6010	1	514560	NM_001037601	7641	ENSBTAG00000052525	CHCHD5	coiled-coil-helix-coiled-coil-helix domain containing 5
chr11	48678971	48679464	peak_4901	Intron (NM_001046015/508853, intron 1 of 13)	11	48673773	48716314	42542	1	508853	NM_001046015	5198	ENSBTAG00000003307	IMMT	inner membrane mitochondrial protein
chr11	54543492	54543699	peak_4921	Distal Intergenic	11	55211496	55214134	2639	1	538452	NM_001080304	-667797	ENSBTAG00000054157	LRRTM1	leucine rich repeat transmembrane neuronal 1
chr11	60984566	60984890	peak_4930	Distal Intergenic	11	61003739	61011375	7637	2	514758	NM_001083433	26485	ENSBTAG00000000899	TMEM17	transmembrane protein 17
chr11	71343353	71343650	peak_4975	Intron (NM_001192950/509889, intron 3 of 3)	11	71340649	71360069	19421	2	509889	NM_001192950	16419	ENSBTAG00000023929	FOSL2	FOS like 2, AP-1 transcription factor subunit
chr11	76791571	76791723	peak_5015	Distal Intergenic	11	77398097	77398184	88	1	102465794	NR_107826	-606374	ENSBTAG00000052545	MIR2285AF-1	microRNA mir-2285af-1
chr11	82979546	82980288	peak_5030	Intron (NM_001192550/521982, intron 19 of 46)	11	82975471	82976670	1200	1	615833	NM_001078054	4075	NA	IFITM2	interferon induced transmembrane protein 2 (1-8D)
chr11	99313731	99314343	peak_5113	Exon (NM_001077978/528582, exon 12 of 15)	11	99293097	99296823	3727	1	327707	NM_175823	20634	ENSBTAG00000012484	ENDOG	endonuclease G
chr11	99314513	99315406	peak_5114	Exon (NM_001077978/528582, exon 9 of 15)	11	99293097	99296823	3727	1	327707	NM_175823	21416	ENSBTAG00000012484	ENDOG	endonuclease G
chr11	99320464	99320741	peak_5115	Intron (NM_001077978/528582, intron 5 of 14)	11	99293097	99296823	3727	1	327707	NM_175823	27367	ENSBTAG00000012484	ENDOG	endonuclease G
chr11	99335513	99335869	peak_5116	Intron (NM_001077978/528582, intron 5 of 14)	11	99293097	99296823	3727	1	327707	NM_175823	42416	ENSBTAG00000012484	ENDOG	endonuclease G
chr11	99345218	99345453	peak_5117	Intron (NM_001077978/528582, intron 5 of 14)	11	99312775	99379692	66918	2	528582	NM_001077978	34239	ENSBTAG00000036101	KYAT1	kynurenine aminotransferase 1
chr11	99350977	99351371	peak_5118	Intron (NM_001077978/528582, intron 5 of 14)	11	99312775	99379692	66918	2	528582	NM_001077978	28321	ENSBTAG00000036101	KYAT1	kynurenine aminotransferase 1
chr11	99352892	99353454	peak_5119	Intron (NM_001077978/528582, intron 5 of 14)	11	99312775	99379692	66918	2	528582	NM_001077978	26238	ENSBTAG00000036101	KYAT1	kynurenine aminotransferase 1
chr11	99359961	99360198	peak_5120	Intron (NM_001077978/528582, intron 5 of 14)	11	99312775	99379692	66918	2	528582	NM_001077978	19494	ENSBTAG00000036101	KYAT1	kynurenine aminotransferase 1
chr11	99379643	99379881	peak_5121	Promoter (<=1kb)	11	99312775	99379692	66918	2	528582	NM_001077978	0	ENSBTAG00000036101	KYAT1	kynurenine aminotransferase 1
chr11	99549364	99550292	peak_5127	Promoter (2-3kb)	11	99546701	99556056	9356	1	504908	NM_001192041	2663	ENSBTAG00000017922	DOLPP1	dolichyldiphosphatase 1
chr11	103120123	103120600	peak_5154	Intron (NM_001101978/513723, intron 1 of 17)	11	103082833	103132073	49241	2	513723	NM_001101978	11473	ENSBTAG00000004194	RALGDS	ral guanine nucleotide dissociation stimulator
chr11	103856910	103857078	peak_5163	Downstream (1-2kb)	11	103858807	103865074	6268	2	513180	NM_001046140	7996	ENSBTAG00000001352	ENTR1	endosome associated trafficking regulator 1
chr11	103974975	103975414	peak_5168	Distal Intergenic	11	103877002	103884957	7956	2	506349	NM_001192090	-90018	ENSBTAG00000001354	INPP5E	inositol polyphosphate-5-phosphatase E
chr11	104583456	104583947	peak_5179	Promoter (1-2kb)	11	104522793	104581977	59185	2	614603	NM_001193041	-1479	ENSBTAG00000004510	SARDH	sarcosine dehydrogenase
chr11	104886232	104886585	peak_5183	Distal Intergenic	11	104869397	104883126	13730	1	100125836	NM_001105475	16835	ENSBTAG00000047031	WDR5	WD repeat domain 5
chr11	105061837	105062299	peak_5187	Distal Intergenic	11	105086960	105114880	27921	1	507554	NM_001304343	-24661	ENSBTAG00000017851	RXRA	retinoid X receptor alpha
chr11	105958450	105959002	peak_5195	Distal Intergenic	11	105948291	105952197	3907	2	515380	NM_001035307	-6253	ENSBTAG00000030302	EDF1	endothelial differentiation related factor 1
chr11	105981018	105981487	peak_5198	3' UTR	11	105981080	105985321	4242	2	517357	NM_001192469	3834	ENSBTAG00000010515	FBXW5	F-box and WD repeat domain containing 5
chr11	105985750	105986451	peak_5200	Promoter (<=1kb)	11	105986195	105987650	1456	1	517356	NM_001110076	0	ENSBTAG00000052909	C8G	complement C8 gamma chain
chr11	106070110	106070586	peak_5202	Promoter (1-2kb)	11	106067965	106069085	1121	2	100036592	NM_001098164	-1025	ENSBTAG00000046516	FUT7	fucosyltransferase 7
chr11	106289601	106289806	peak_5207	Distal Intergenic	11	106254814	106257255	2442	1	539149	NM_001034663	34787	ENSBTAG00000052518	TUBB4B	tubulin beta 4B class IVb
chr12	14937	15121	peak_5216	Distal Intergenic	12	477004	480875	3872	1	616023	NM_001206231	-461883	ENSBTAG00000011862	PCDH20	protocadherin 20
chr12	16019	16579	peak_5217	Distal Intergenic	12	477004	480875	3872	1	616023	NM_001206231	-460425	ENSBTAG00000011862	PCDH20	protocadherin 20
chr12	16694	16833	peak_5218	Distal Intergenic	12	477004	480875	3872	1	616023	NM_001206231	-460171	ENSBTAG00000011862	PCDH20	protocadherin 20
chr12	28722	28936	peak_5219	Distal Intergenic	12	477004	480875	3872	1	616023	NM_001206231	-448068	ENSBTAG00000011862	PCDH20	protocadherin 20
chr12	33912	34078	peak_5220	Distal Intergenic	12	477004	480875	3872	1	616023	NM_001206231	-442926	ENSBTAG00000011862	PCDH20	protocadherin 20
chr12	35494	35696	peak_5221	Distal Intergenic	12	477004	480875	3872	1	616023	NM_001206231	-441308	ENSBTAG00000011862	PCDH20	protocadherin 20
chr12	39723	39879	peak_5222	Distal Intergenic	12	477004	480875	3872	1	616023	NM_001206231	-437125	ENSBTAG00000011862	PCDH20	protocadherin 20
chr12	40134	40283	peak_5223	Distal Intergenic	12	477004	480875	3872	1	616023	NM_001206231	-436721	ENSBTAG00000011862	PCDH20	protocadherin 20
chr12	43367	43473	peak_5224	Distal Intergenic	12	477004	480875	3872	1	616023	NM_001206231	-433531	ENSBTAG00000011862	PCDH20	protocadherin 20
chr12	46696	46841	peak_5225	Distal Intergenic	12	477004	480875	3872	1	616023	NM_001206231	-430163	ENSBTAG00000011862	PCDH20	protocadherin 20
chr12	68935	69096	peak_5226	Distal Intergenic	12	477004	480875	3872	1	616023	NM_001206231	-407908	ENSBTAG00000011862	PCDH20	protocadherin 20
chr12	83414	83730	peak_5227	Distal Intergenic	12	477004	480875	3872	1	616023	NM_001206231	-393274	ENSBTAG00000011862	PCDH20	protocadherin 20
chr12	84495	85146	peak_5228	Distal Intergenic	12	477004	480875	3872	1	616023	NM_001206231	-391858	ENSBTAG00000011862	PCDH20	protocadherin 20
chr12	85900	87648	peak_5229	Distal Intergenic	12	477004	480875	3872	1	616023	NM_001206231	-389356	ENSBTAG00000011862	PCDH20	protocadherin 20
chr12	87951	88423	peak_5230	Distal Intergenic	12	477004	480875	3872	1	616023	NM_001206231	-388581	ENSBTAG00000011862	PCDH20	protocadherin 20
chr12	88589	89883	peak_5231	Distal Intergenic	12	477004	480875	3872	1	616023	NM_001206231	-387121	ENSBTAG00000011862	PCDH20	protocadherin 20
chr12	16182856	16183299	peak_5255	Intron (NM_001045997/508222, intron 1 of 10)	12	16138042	16195738	57697	2	508222	NM_001045997	12439	ENSBTAG00000007073	CPB2	carboxypeptidase B2
chr12	20302328	20303444	peak_5276	Distal Intergenic	12	20282888	20282962	75	1	114482532	NR_162211	19440	ENSBTAG00000054472	MIR10177	microRNA mir-10177
chr12	20303779	20305765	peak_5277	Distal Intergenic	12	20282888	20282962	75	1	114482532	NR_162211	20891	ENSBTAG00000054472	MIR10177	microRNA mir-10177
chr12	20305913	20307301	peak_5278	Distal Intergenic	12	20282888	20282962	75	1	114482532	NR_162211	23025	ENSBTAG00000054472	MIR10177	microRNA mir-10177
chr12	20307474	20308359	peak_5279	Distal Intergenic	12	20282888	20282962	75	1	114482532	NR_162211	24586	ENSBTAG00000054472	MIR10177	microRNA mir-10177
chr12	20308642	20309431	peak_5280	Distal Intergenic	12	20282888	20282962	75	1	114482532	NR_162211	25754	ENSBTAG00000054472	MIR10177	microRNA mir-10177
chr12	20309623	20310047	peak_5281	Distal Intergenic	12	20282888	20282962	75	1	114482532	NR_162211	26735	ENSBTAG00000054472	MIR10177	microRNA mir-10177
chr12	41672572	41672776	peak_5346	Distal Intergenic	12	43998992	44525321	526330	2	614976	NM_001193055	2852545	ENSBTAG00000008647	KLHL1	kelch like family member 1
chr12	41672892	41673106	peak_5347	Distal Intergenic	12	43998992	44525321	526330	2	614976	NM_001193055	2852215	ENSBTAG00000008647	KLHL1	kelch like family member 1
chr12	45496829	45497034	peak_5348	Distal Intergenic	12	43998992	44525321	526330	2	614976	NM_001193055	-971508	ENSBTAG00000008647	KLHL1	kelch like family member 1
chr12	58255278	58255399	peak_5363	Distal Intergenic	12	57177663	57177744	82	2	100313104	NR_031013	-1077534	ENSBTAG00000039497	MIR1256	microRNA mir-1256
chr12	58339074	58339181	peak_5364	Distal Intergenic	12	57177663	57177744	82	2	100313104	NR_031013	-1161330	ENSBTAG00000039497	MIR1256	microRNA mir-1256
chr12	61170855	61171051	peak_5365	Distal Intergenic	12	57177663	57177744	82	2	100313104	NR_031013	-3993111	ENSBTAG00000039497	MIR1256	microRNA mir-1256
chr12	68346397	68346576	peak_5368	Distal Intergenic	12	67701756	68210207	508452	1	536153	NM_001081730	644641	ENSBTAG00000040347	GPC6	glypican 6
chr12	71711540	71711714	peak_5374	Distal Intergenic	12	72904648	73009452	104805	1	506545	NM_001105609	-1192934	ENSBTAG00000003568	CLDN10	claudin 10
chr12	72578803	72579065	peak_5375	Distal Intergenic	12	72904648	73009452	104805	1	506545	NM_001105609	-325583	ENSBTAG00000003568	CLDN10	claudin 10
chr12	72650456	72650862	peak_5376	Distal Intergenic	12	72904648	73009452	104805	1	506545	NM_001105609	-253786	ENSBTAG00000003568	CLDN10	claudin 10
chr12	72651996	72653391	peak_5377	Distal Intergenic	12	72904648	73009452	104805	1	506545	NM_001105609	-251257	ENSBTAG00000003568	CLDN10	claudin 10
chr12	72653788	72654264	peak_5378	Distal Intergenic	12	72904648	73009452	104805	1	506545	NM_001105609	-250384	ENSBTAG00000003568	CLDN10	claudin 10
chr12	72654414	72655411	peak_5379	Distal Intergenic	12	72904648	73009452	104805	1	506545	NM_001105609	-249237	ENSBTAG00000003568	CLDN10	claudin 10
chr12	72655602	72656414	peak_5380	Distal Intergenic	12	72904648	73009452	104805	1	506545	NM_001105609	-248234	ENSBTAG00000003568	CLDN10	claudin 10
chr12	72660968	72661261	peak_5381	Distal Intergenic	12	72904648	73009452	104805	1	506545	NM_001105609	-243387	ENSBTAG00000003568	CLDN10	claudin 10
chr12	72674499	72674934	peak_5385	Distal Intergenic	12	72904648	73009452	104805	1	506545	NM_001105609	-229714	ENSBTAG00000003568	CLDN10	claudin 10
chr12	72683348	72684143	peak_5387	Distal Intergenic	12	72904648	73009452	104805	1	506545	NM_001105609	-220505	ENSBTAG00000003568	CLDN10	claudin 10
chr12	72686577	72688308	peak_5388	Distal Intergenic	12	72904648	73009452	104805	1	506545	NM_001105609	-216340	ENSBTAG00000003568	CLDN10	claudin 10
chr12	72688526	72688783	peak_5389	Distal Intergenic	12	72904648	73009452	104805	1	506545	NM_001105609	-215865	ENSBTAG00000003568	CLDN10	claudin 10
chr12	72689045	72690117	peak_5390	Distal Intergenic	12	72904648	73009452	104805	1	506545	NM_001105609	-214531	ENSBTAG00000003568	CLDN10	claudin 10
chr12	72690673	72691748	peak_5391	Distal Intergenic	12	72904648	73009452	104805	1	506545	NM_001105609	-212900	ENSBTAG00000003568	CLDN10	claudin 10
chr12	72693429	72693942	peak_5392	Distal Intergenic	12	72904648	73009452	104805	1	506545	NM_001105609	-210706	ENSBTAG00000003568	CLDN10	claudin 10
chr12	72697091	72697875	peak_5394	Distal Intergenic	12	72904648	73009452	104805	1	506545	NM_001105609	-206773	ENSBTAG00000003568	CLDN10	claudin 10
chr12	72698998	72700648	peak_5395	Distal Intergenic	12	72904648	73009452	104805	1	506545	NM_001105609	-204000	ENSBTAG00000003568	CLDN10	claudin 10
chr12	72800240	72800646	peak_5396	Distal Intergenic	12	72904648	73009452	104805	1	506545	NM_001105609	-104002	ENSBTAG00000003568	CLDN10	claudin 10
chr12	72801962	72802444	peak_5397	Distal Intergenic	12	72904648	73009452	104805	1	506545	NM_001105609	-102204	ENSBTAG00000003568	CLDN10	claudin 10
chr12	72803901	72804415	peak_5398	Distal Intergenic	12	72904648	73009452	104805	1	506545	NM_001105609	-100233	ENSBTAG00000003568	CLDN10	claudin 10
chr12	72808518	72808970	peak_5400	Distal Intergenic	12	72904648	73009452	104805	1	506545	NM_001105609	-95678	ENSBTAG00000003568	CLDN10	claudin 10
chr12	72810127	72811614	peak_5401	Distal Intergenic	12	72904648	73009452	104805	1	506545	NM_001105609	-93034	ENSBTAG00000003568	CLDN10	claudin 10
chr12	72816561	72817484	peak_5403	Distal Intergenic	12	72904648	73009452	104805	1	506545	NM_001105609	-87164	ENSBTAG00000003568	CLDN10	claudin 10
chr12	72827136	72827494	peak_5404	Distal Intergenic	12	72904648	73009452	104805	1	506545	NM_001105609	-77154	ENSBTAG00000003568	CLDN10	claudin 10
chr12	72832796	72833299	peak_5405	Distal Intergenic	12	72904648	73009452	104805	1	506545	NM_001105609	-71349	ENSBTAG00000003568	CLDN10	claudin 10
chr12	72834361	72834981	peak_5406	Distal Intergenic	12	72904648	73009452	104805	1	506545	NM_001105609	-69667	ENSBTAG00000003568	CLDN10	claudin 10
chr12	85159635	85160127	peak_5430	Distal Intergenic	12	85170093	85200359	30267	2	615760	NM_001193089	40232	ENSBTAG00000049416	RAB20	RAB20, member RAS oncogene family
chr12	85203167	85203385	peak_5432	Promoter (2-3kb)	12	85170093	85200359	30267	2	615760	NM_001193089	-2808	ENSBTAG00000049416	RAB20	RAB20, member RAS oncogene family
chr12	86331428	86331599	peak_5441	Distal Intergenic	12	86186310	86222088	35779	2	526529	NM_001192632	-109340	ENSBTAG00000044184	TUBGCP3	tubulin gamma complex associated protein 3
chr12	86447707	86448275	peak_5443	Distal Intergenic	12	86491673	86497955	6283	1	617960	NM_001034806	-43398	ENSBTAG00000007411	F7	coagulation factor VII
chr12	87145067	87145545	peak_5452	Distal Intergenic	12	87088127	87097222	9096	1	100137827	NM_001205506	56940	ENSBTAG00000020861	CHAMP1	chromosome alignment maintaining phosphoprotein 1
chr12	87146286	87146479	peak_5453	Distal Intergenic	12	87088127	87097222	9096	1	100137827	NM_001205506	58159	ENSBTAG00000020861	CHAMP1	chromosome alignment maintaining phosphoprotein 1
chr13	1188	1422	peak_5454	Distal Intergenic	13	680566	739284	58719	2	618015	NM_001099170	737862	ENSBTAG00000035323	TMX4	thioredoxin related transmembrane protein 4
chr13	2888	3047	peak_5456	Distal Intergenic	13	680566	739284	58719	2	618015	NM_001099170	736237	ENSBTAG00000035323	TMX4	thioredoxin related transmembrane protein 4
chr13	11173	12552	peak_5457	Distal Intergenic	13	680566	739284	58719	2	618015	NM_001099170	726732	ENSBTAG00000035323	TMX4	thioredoxin related transmembrane protein 4
chr13	14848	16057	peak_5458	Distal Intergenic	13	680566	739284	58719	2	618015	NM_001099170	723227	ENSBTAG00000035323	TMX4	thioredoxin related transmembrane protein 4
chr13	44601	44772	peak_5460	Distal Intergenic	13	680566	739284	58719	2	618015	NM_001099170	694512	ENSBTAG00000035323	TMX4	thioredoxin related transmembrane protein 4
chr13	68486	69680	peak_5462	Distal Intergenic	13	680566	739284	58719	2	618015	NM_001099170	669604	ENSBTAG00000035323	TMX4	thioredoxin related transmembrane protein 4
chr13	69820	70088	peak_5463	Distal Intergenic	13	680566	739284	58719	2	618015	NM_001099170	669196	ENSBTAG00000035323	TMX4	thioredoxin related transmembrane protein 4
chr13	79619	82074	peak_5464	Distal Intergenic	13	680566	739284	58719	2	618015	NM_001099170	657210	ENSBTAG00000035323	TMX4	thioredoxin related transmembrane protein 4
chr13	88890	91331	peak_5466	Distal Intergenic	13	680566	739284	58719	2	618015	NM_001099170	647953	ENSBTAG00000035323	TMX4	thioredoxin related transmembrane protein 4
chr13	91599	91895	peak_5467	Distal Intergenic	13	680566	739284	58719	2	618015	NM_001099170	647389	ENSBTAG00000035323	TMX4	thioredoxin related transmembrane protein 4
chr13	99964	100464	peak_5469	Distal Intergenic	13	680566	739284	58719	2	618015	NM_001099170	638820	ENSBTAG00000035323	TMX4	thioredoxin related transmembrane protein 4
chr13	106269	107324	peak_5471	Distal Intergenic	13	680566	739284	58719	2	618015	NM_001099170	631960	ENSBTAG00000035323	TMX4	thioredoxin related transmembrane protein 4
chr13	107969	109041	peak_5473	Distal Intergenic	13	680566	739284	58719	2	618015	NM_001099170	630243	ENSBTAG00000035323	TMX4	thioredoxin related transmembrane protein 4
chr13	109843	110017	peak_5474	Distal Intergenic	13	680566	739284	58719	2	618015	NM_001099170	629267	ENSBTAG00000035323	TMX4	thioredoxin related transmembrane protein 4
chr13	110393	110808	peak_5475	Distal Intergenic	13	680566	739284	58719	2	618015	NM_001099170	628476	ENSBTAG00000035323	TMX4	thioredoxin related transmembrane protein 4
chr13	111061	112245	peak_5476	Distal Intergenic	13	680566	739284	58719	2	618015	NM_001099170	627039	ENSBTAG00000035323	TMX4	thioredoxin related transmembrane protein 4
chr13	118339	119115	peak_5482	Distal Intergenic	13	680566	739284	58719	2	618015	NM_001099170	620169	ENSBTAG00000035323	TMX4	thioredoxin related transmembrane protein 4
chr13	121976	122140	peak_5485	Distal Intergenic	13	680566	739284	58719	2	618015	NM_001099170	617144	ENSBTAG00000035323	TMX4	thioredoxin related transmembrane protein 4
chr13	122346	122620	peak_5486	Distal Intergenic	13	680566	739284	58719	2	618015	NM_001099170	616664	ENSBTAG00000035323	TMX4	thioredoxin related transmembrane protein 4
chr13	122838	123607	peak_5487	Distal Intergenic	13	680566	739284	58719	2	618015	NM_001099170	615677	ENSBTAG00000035323	TMX4	thioredoxin related transmembrane protein 4
chr13	125746	126271	peak_5489	Distal Intergenic	13	680566	739284	58719	2	618015	NM_001099170	613013	ENSBTAG00000035323	TMX4	thioredoxin related transmembrane protein 4
chr13	126484	126885	peak_5490	Distal Intergenic	13	680566	739284	58719	2	618015	NM_001099170	612399	ENSBTAG00000035323	TMX4	thioredoxin related transmembrane protein 4
chr13	127301	127626	peak_5491	Distal Intergenic	13	680566	739284	58719	2	618015	NM_001099170	611658	ENSBTAG00000035323	TMX4	thioredoxin related transmembrane protein 4
chr13	128597	128767	peak_5492	Distal Intergenic	13	680566	739284	58719	2	618015	NM_001099170	610517	ENSBTAG00000035323	TMX4	thioredoxin related transmembrane protein 4
chr13	129031	129268	peak_5493	Distal Intergenic	13	680566	739284	58719	2	618015	NM_001099170	610016	ENSBTAG00000035323	TMX4	thioredoxin related transmembrane protein 4
chr13	131276	131472	peak_5494	Distal Intergenic	13	680566	739284	58719	2	618015	NM_001099170	607812	ENSBTAG00000035323	TMX4	thioredoxin related transmembrane protein 4
chr13	131932	132098	peak_5495	Distal Intergenic	13	680566	739284	58719	2	618015	NM_001099170	607186	ENSBTAG00000035323	TMX4	thioredoxin related transmembrane protein 4
chr13	133512	134133	peak_5496	Distal Intergenic	13	680566	739284	58719	2	618015	NM_001099170	605151	ENSBTAG00000035323	TMX4	thioredoxin related transmembrane protein 4
chr13	134331	135287	peak_5497	Distal Intergenic	13	680566	739284	58719	2	618015	NM_001099170	603997	ENSBTAG00000035323	TMX4	thioredoxin related transmembrane protein 4
chr13	135433	136574	peak_5498	Distal Intergenic	13	680566	739284	58719	2	618015	NM_001099170	602710	ENSBTAG00000035323	TMX4	thioredoxin related transmembrane protein 4
chr13	136783	137078	peak_5499	Distal Intergenic	13	680566	739284	58719	2	618015	NM_001099170	602206	ENSBTAG00000035323	TMX4	thioredoxin related transmembrane protein 4
chr13	137971	138229	peak_5500	Distal Intergenic	13	680566	739284	58719	2	618015	NM_001099170	601055	ENSBTAG00000035323	TMX4	thioredoxin related transmembrane protein 4
chr13	140868	141356	peak_5501	Distal Intergenic	13	680566	739284	58719	2	618015	NM_001099170	597928	ENSBTAG00000035323	TMX4	thioredoxin related transmembrane protein 4
chr13	144742	144988	peak_5502	Distal Intergenic	13	680566	739284	58719	2	618015	NM_001099170	594296	ENSBTAG00000035323	TMX4	thioredoxin related transmembrane protein 4
chr13	146945	147196	peak_5503	Distal Intergenic	13	680566	739284	58719	2	618015	NM_001099170	592088	ENSBTAG00000035323	TMX4	thioredoxin related transmembrane protein 4
chr13	147891	148206	peak_5504	Distal Intergenic	13	680566	739284	58719	2	618015	NM_001099170	591078	ENSBTAG00000035323	TMX4	thioredoxin related transmembrane protein 4
chr13	149447	149725	peak_5505	Distal Intergenic	13	680566	739284	58719	2	618015	NM_001099170	589559	ENSBTAG00000035323	TMX4	thioredoxin related transmembrane protein 4
chr13	153608	153794	peak_5506	Distal Intergenic	13	680566	739284	58719	2	618015	NM_001099170	585490	ENSBTAG00000035323	TMX4	thioredoxin related transmembrane protein 4
chr13	154775	155102	peak_5507	Distal Intergenic	13	680566	739284	58719	2	618015	NM_001099170	584182	ENSBTAG00000035323	TMX4	thioredoxin related transmembrane protein 4
chr13	155211	155363	peak_5508	Distal Intergenic	13	680566	739284	58719	2	618015	NM_001099170	583921	ENSBTAG00000035323	TMX4	thioredoxin related transmembrane protein 4
chr13	158502	158647	peak_5509	Distal Intergenic	13	680566	739284	58719	2	618015	NM_001099170	580637	ENSBTAG00000035323	TMX4	thioredoxin related transmembrane protein 4
chr13	162167	162521	peak_5510	Distal Intergenic	13	680566	739284	58719	2	618015	NM_001099170	576763	ENSBTAG00000035323	TMX4	thioredoxin related transmembrane protein 4
chr13	163307	163643	peak_5511	Distal Intergenic	13	680566	739284	58719	2	618015	NM_001099170	575641	ENSBTAG00000035323	TMX4	thioredoxin related transmembrane protein 4
chr13	163801	164211	peak_5512	Distal Intergenic	13	680566	739284	58719	2	618015	NM_001099170	575073	ENSBTAG00000035323	TMX4	thioredoxin related transmembrane protein 4
chr13	165428	165587	peak_5513	Distal Intergenic	13	680566	739284	58719	2	618015	NM_001099170	573697	ENSBTAG00000035323	TMX4	thioredoxin related transmembrane protein 4
chr13	167565	167760	peak_5514	Distal Intergenic	13	680566	739284	58719	2	618015	NM_001099170	571524	ENSBTAG00000035323	TMX4	thioredoxin related transmembrane protein 4
chr13	169884	170058	peak_5515	Distal Intergenic	13	680566	739284	58719	2	618015	NM_001099170	569226	ENSBTAG00000035323	TMX4	thioredoxin related transmembrane protein 4
chr13	171869	172002	peak_5516	Distal Intergenic	13	680566	739284	58719	2	618015	NM_001099170	567282	ENSBTAG00000035323	TMX4	thioredoxin related transmembrane protein 4
chr13	172816	173119	peak_5517	Distal Intergenic	13	680566	739284	58719	2	618015	NM_001099170	566165	ENSBTAG00000035323	TMX4	thioredoxin related transmembrane protein 4
chr13	174915	175066	peak_5518	Distal Intergenic	13	680566	739284	58719	2	618015	NM_001099170	564218	ENSBTAG00000035323	TMX4	thioredoxin related transmembrane protein 4
chr13	178442	178774	peak_5519	Distal Intergenic	13	680566	739284	58719	2	618015	NM_001099170	560510	ENSBTAG00000035323	TMX4	thioredoxin related transmembrane protein 4
chr13	179105	179244	peak_5520	Distal Intergenic	13	680566	739284	58719	2	618015	NM_001099170	560040	ENSBTAG00000035323	TMX4	thioredoxin related transmembrane protein 4
chr13	181231	181975	peak_5521	Distal Intergenic	13	680566	739284	58719	2	618015	NM_001099170	557309	ENSBTAG00000035323	TMX4	thioredoxin related transmembrane protein 4
chr13	188573	188726	peak_5522	Distal Intergenic	13	680566	739284	58719	2	618015	NM_001099170	550558	ENSBTAG00000035323	TMX4	thioredoxin related transmembrane protein 4
chr13	188880	189037	peak_5523	Distal Intergenic	13	680566	739284	58719	2	618015	NM_001099170	550247	ENSBTAG00000035323	TMX4	thioredoxin related transmembrane protein 4
chr13	189196	189394	peak_5524	Distal Intergenic	13	680566	739284	58719	2	618015	NM_001099170	549890	ENSBTAG00000035323	TMX4	thioredoxin related transmembrane protein 4
chr13	190386	190551	peak_5525	Distal Intergenic	13	680566	739284	58719	2	618015	NM_001099170	548733	ENSBTAG00000035323	TMX4	thioredoxin related transmembrane protein 4
chr13	190719	190868	peak_5526	Distal Intergenic	13	680566	739284	58719	2	618015	NM_001099170	548416	ENSBTAG00000035323	TMX4	thioredoxin related transmembrane protein 4
chr13	191980	192234	peak_5527	Distal Intergenic	13	680566	739284	58719	2	618015	NM_001099170	547050	ENSBTAG00000035323	TMX4	thioredoxin related transmembrane protein 4
chr13	193176	193562	peak_5528	Distal Intergenic	13	680566	739284	58719	2	618015	NM_001099170	545722	ENSBTAG00000035323	TMX4	thioredoxin related transmembrane protein 4
chr13	193676	194011	peak_5529	Distal Intergenic	13	680566	739284	58719	2	618015	NM_001099170	545273	ENSBTAG00000035323	TMX4	thioredoxin related transmembrane protein 4
chr13	194353	194699	peak_5530	Distal Intergenic	13	680566	739284	58719	2	618015	NM_001099170	544585	ENSBTAG00000035323	TMX4	thioredoxin related transmembrane protein 4
chr13	196392	196566	peak_5531	Distal Intergenic	13	680566	739284	58719	2	618015	NM_001099170	542718	ENSBTAG00000035323	TMX4	thioredoxin related transmembrane protein 4
chr13	198847	199681	peak_5532	Distal Intergenic	13	680566	739284	58719	2	618015	NM_001099170	539603	ENSBTAG00000035323	TMX4	thioredoxin related transmembrane protein 4
chr13	199985	200336	peak_5533	Distal Intergenic	13	680566	739284	58719	2	618015	NM_001099170	538948	ENSBTAG00000035323	TMX4	thioredoxin related transmembrane protein 4
chr13	203418	205377	peak_5535	Distal Intergenic	13	680566	739284	58719	2	618015	NM_001099170	533907	ENSBTAG00000035323	TMX4	thioredoxin related transmembrane protein 4
chr13	208160	208360	peak_5537	Distal Intergenic	13	680566	739284	58719	2	618015	NM_001099170	530924	ENSBTAG00000035323	TMX4	thioredoxin related transmembrane protein 4
chr13	317682	317890	peak_5538	Distal Intergenic	13	680566	739284	58719	2	618015	NM_001099170	421394	ENSBTAG00000035323	TMX4	thioredoxin related transmembrane protein 4
chr13	319387	319752	peak_5539	Distal Intergenic	13	680566	739284	58719	2	618015	NM_001099170	419532	ENSBTAG00000035323	TMX4	thioredoxin related transmembrane protein 4
chr13	324919	325729	peak_5542	Distal Intergenic	13	680566	739284	58719	2	618015	NM_001099170	413555	ENSBTAG00000035323	TMX4	thioredoxin related transmembrane protein 4
chr13	326072	327059	peak_5543	Distal Intergenic	13	680566	739284	58719	2	618015	NM_001099170	412225	ENSBTAG00000035323	TMX4	thioredoxin related transmembrane protein 4
chr13	341712	341901	peak_5546	Distal Intergenic	13	680566	739284	58719	2	618015	NM_001099170	397383	ENSBTAG00000035323	TMX4	thioredoxin related transmembrane protein 4
chr13	342006	342288	peak_5547	Distal Intergenic	13	680566	739284	58719	2	618015	NM_001099170	396996	ENSBTAG00000035323	TMX4	thioredoxin related transmembrane protein 4
chr13	355620	357051	peak_5549	Distal Intergenic	13	680566	739284	58719	2	618015	NM_001099170	382233	ENSBTAG00000035323	TMX4	thioredoxin related transmembrane protein 4
chr13	368279	375899	peak_5551	Distal Intergenic	13	680566	739284	58719	2	618015	NM_001099170	363385	ENSBTAG00000035323	TMX4	thioredoxin related transmembrane protein 4
chr13	2825927	2826223	peak_5554	Intron (NM_001206594/513432, intron 1 of 9)	13	2564268	2988916	424649	2	513432	NM_001206594	162693	ENSBTAG00000017679	PAK5	p21 (RAC1) activated kinase 5
chr13	2831063	2831637	peak_5555	Intron (NM_001206594/513432, intron 1 of 9)	13	2564268	2988916	424649	2	513432	NM_001206594	157279	ENSBTAG00000017679	PAK5	p21 (RAC1) activated kinase 5
chr13	17604469	17604783	peak_5583	Promoter (<=1kb)	13	17565223	17604446	39224	2	534383	NM_001099063	-23	ENSBTAG00000004147	FBH1	F-box DNA helicase 1
chr13	17626836	17627195	peak_5584	Distal Intergenic	13	17565223	17604446	39224	2	534383	NM_001099063	-22390	ENSBTAG00000004147	FBH1	F-box DNA helicase 1
chr13	31613197	31613423	peak_5622	Promoter (<=1kb)	13	31562568	31614356	51789	2	353353	NM_181812	933	ENSBTAG00000020546	TRDMT1	tRNA aspartic acid methyltransferase 1
chr13	38030355	38031077	peak_5644	Distal Intergenic	13	38054188	38080188	26001	1	538599	NM_001040559	-23111	ENSBTAG00000004474	BANF2	barrier to autointegration factor 2
chr13	47940951	47941315	peak_5684	Intron (NM_001046552/615129, intron 2 of 2)	13	47916971	48028731	111761	1	615129	NM_001046552	23980	ENSBTAG00000014048	SHLD1	shieldin complex subunit 1
chr13	73685497	73685838	peak_5841	Distal Intergenic	13	73707706	73711213	3508	1	614236	NM_001046527	-21868	ENSBTAG00000005181	SYS1	SYS1 golgi trafficking protein
chr13	74692175	74692363	peak_5849	Intron (NM_001103099/535479, intron 7 of 16)	13	74686117	74698084	11968	1	535479	NM_001103099	6058	ENSBTAG00000010126	PCIF1	PDX1 C-terminal inhibiting factor 1
chr13	78203722	78204120	peak_5877	Promoter (1-2kb)	13	78205757	78206803	1047	1	338319	NM_176788	-1637	ENSBTAG00000051972	CEBPB	CCAAT enhancer binding protein beta
chr13	78407713	78408266	peak_5885	Distal Intergenic	13	78534187	78594858	60672	1	508658	NM_001100326	-125921	ENSBTAG00000006616	PTPN1	protein tyrosine phosphatase non-receptor type 1
chr13	78916781	78917011	peak_5892	Downstream (1-2kb)	13	78918165	78923346	5182	2	539813	NM_001205719	6335	ENSBTAG00000003398	KCNG1	potassium voltage-gated channel modifier subfamily G member 1
chr14	951314	955633	peak_5930	Distal Intergenic	14	961422	968468	7047	1	504664	NM_001077848	-5789	ENSBTAG00000008079	NRBP2	nuclear receptor binding protein 2
chr14	4362634	4362813	peak_5948	Distal Intergenic	14	4388017	4612389	224373	1	618755	NM_001078091	-25204	ENSBTAG00000018218	FAM135B	family with sequence similarity 135 member B
chr14	8277260	8277613	peak_5955	Promoter (1-2kb)	14	8279282	8315789	36508	1	513589	NM_001024533	-1669	ENSBTAG00000007828	SLA	Src like adaptor
chr14	13585967	13586691	peak_5968	Distal Intergenic	14	13390877	13390940	64	1	100313355	NR_031046	195090	NA	MIR2310	microRNA mir-2310
chr14	13590195	13590939	peak_5969	Distal Intergenic	14	13390877	13390940	64	1	100313355	NR_031046	199318	NA	MIR2310	microRNA mir-2310
chr14	13600915	13601828	peak_5971	Distal Intergenic	14	13390877	13390940	64	1	100313355	NR_031046	210038	NA	MIR2310	microRNA mir-2310
chr14	13605589	13606191	peak_5972	Distal Intergenic	14	13390877	13390940	64	1	100313355	NR_031046	214712	NA	MIR2310	microRNA mir-2310
chr14	13606322	13606925	peak_5973	Distal Intergenic	14	13390877	13390940	64	1	100313355	NR_031046	215445	NA	MIR2310	microRNA mir-2310
chr14	13611710	13612250	peak_5974	Distal Intergenic	14	13390877	13390940	64	1	100313355	NR_031046	220833	NA	MIR2310	microRNA mir-2310
chr14	13629111	13629935	peak_5975	Distal Intergenic	14	13390877	13390940	64	1	100313355	NR_031046	238234	NA	MIR2310	microRNA mir-2310
chr14	13633499	13634059	peak_5976	Distal Intergenic	14	13390877	13390940	64	1	100313355	NR_031046	242622	NA	MIR2310	microRNA mir-2310
chr14	13639567	13640139	peak_5977	Distal Intergenic	14	13390877	13390940	64	1	100313355	NR_031046	248690	NA	MIR2310	microRNA mir-2310
chr14	13758408	13759143	peak_5978	Distal Intergenic	14	13920655	13925714	5060	1	540325	NM_001105632	-161512	ENSBTAG00000026172	LRATD2	LRAT domain containing 2
chr14	13770245	13771207	peak_5979	Distal Intergenic	14	13920655	13925714	5060	1	540325	NM_001105632	-149448	ENSBTAG00000026172	LRATD2	LRAT domain containing 2
chr14	13772746	13773140	peak_5981	Distal Intergenic	14	13920655	13925714	5060	1	540325	NM_001105632	-147515	ENSBTAG00000026172	LRATD2	LRAT domain containing 2
chr14	13808126	13808871	peak_5984	Distal Intergenic	14	13920655	13925714	5060	1	540325	NM_001105632	-111784	ENSBTAG00000026172	LRATD2	LRAT domain containing 2
chr14	13814856	13815479	peak_5986	Distal Intergenic	14	13920655	13925714	5060	1	540325	NM_001105632	-105176	ENSBTAG00000026172	LRATD2	LRAT domain containing 2
chr14	13815609	13816063	peak_5987	Distal Intergenic	14	13920655	13925714	5060	1	540325	NM_001105632	-104592	ENSBTAG00000026172	LRATD2	LRAT domain containing 2
chr14	13826375	13827826	peak_5990	Distal Intergenic	14	13920655	13925714	5060	1	540325	NM_001105632	-92829	ENSBTAG00000026172	LRATD2	LRAT domain containing 2
chr14	16684010	16684508	peak_6009	Intron (NM_001046073/511062, intron 4 of 21)	14	16631290	16698112	66823	2	511062	NM_001046073	13604	ENSBTAG00000021156	TBC1D31	TBC1 domain family member 31
chr14	23020556	23020744	peak_6030	Distal Intergenic	14	23034278	23070071	35794	2	534013	NM_001076009	49327	ENSBTAG00000005893	TMEM68	transmembrane protein 68
chr14	36908218	36908660	peak_6064	Intron (NM_001103313/100125233, intron 10 of 12)	14	36801062	36801134	73	1	100313326	NR_031042	107156	ENSBTAG00000045269	MIR2284L	microRNA mir-2284l
chr14	39728229	39728476	peak_6069	Distal Intergenic	14	39849340	40051392	202053	1	539762	NM_001193227	-120864	ENSBTAG00000033268	ZFHX4	zinc finger homeobox 4
chr14	54223236	54223439	peak_6083	Distal Intergenic	14	54488154	54494253	6100	1	505732	NM_001166560	-264715	ENSBTAG00000008512	KCNV1	potassium voltage-gated channel modifier subfamily V member 1
chr14	61065295	61065456	peak_6092	Distal Intergenic	14	61130675	61146934	16260	2	538634	NM_001081536	81478	ENSBTAG00000032591	CTHRC1	collagen triple helix repeat containing 1
chr14	61502474	61502702	peak_6095	Distal Intergenic	14	61410584	61450701	40118	2	338089	NM_176676	-51773	ENSBTAG00000013513	ATP6V1C1	ATPase H+ transporting V1 subunit C1
chr14	63463470	63463637	peak_6108	Distal Intergenic	14	63394416	63427033	32618	1	287022	NM_174814	69054	ENSBTAG00000000236	YWHAZ	tyrosine 3-monooxygenase/tryptophan 5-monooxygenase activation protein zeta
chr14	72689331	72689489	peak_6133	Distal Intergenic	14	72309064	72458757	149694	1	538628	NM_001359988	380267	ENSBTAG00000017339	RUNX1T1	RUNX1 partner transcriptional co-repressor 1
chr14	79723259	79723821	peak_6146	Distal Intergenic	14	80824596	80853922	29327	2	507572	NM_001045976	1130101	ENSBTAG00000004792	CHMP4C	charged multivesicular body protein 4C
chr14	80283369	80283664	peak_6147	Distal Intergenic	14	80824596	80853922	29327	2	507572	NM_001045976	570258	ENSBTAG00000004792	CHMP4C	charged multivesicular body protein 4C
chr14	82265094	82265402	peak_6154	Distal Intergenic	14	82360021	82387442	27422	1	282868	NM_001101042	-94619	ENSBTAG00000007302	SLC2A5	solute carrier family 2 (facilitated glucose/fructose transporter), member 5
chr14	82267984	82268129	peak_6155	Distal Intergenic	14	82360021	82387442	27422	1	282868	NM_001101042	-91892	ENSBTAG00000007302	SLC2A5	solute carrier family 2 (facilitated glucose/fructose transporter), member 5
chr14	82271414	82271590	peak_6156	Distal Intergenic	14	82360021	82387442	27422	1	282868	NM_001101042	-88431	ENSBTAG00000007302	SLC2A5	solute carrier family 2 (facilitated glucose/fructose transporter), member 5
chr15	2393	2538	peak_6157	Distal Intergenic	15	1437975	1508799	70825	2	525093	NM_001192605	1506261	ENSBTAG00000008925	MRE11	MRE11 homolog, double strand break repair nuclease
chr15	3922	4083	peak_6158	Distal Intergenic	15	1437975	1508799	70825	2	525093	NM_001192605	1504716	ENSBTAG00000008925	MRE11	MRE11 homolog, double strand break repair nuclease
chr15	23205	23318	peak_6159	Distal Intergenic	15	1437975	1508799	70825	2	525093	NM_001192605	1485481	ENSBTAG00000008925	MRE11	MRE11 homolog, double strand break repair nuclease
chr15	25303	25661	peak_6160	Distal Intergenic	15	1437975	1508799	70825	2	525093	NM_001192605	1483138	ENSBTAG00000008925	MRE11	MRE11 homolog, double strand break repair nuclease
chr15	29447	30367	peak_6161	Distal Intergenic	15	1437975	1508799	70825	2	525093	NM_001192605	1478432	ENSBTAG00000008925	MRE11	MRE11 homolog, double strand break repair nuclease
chr15	30890	31749	peak_6162	Distal Intergenic	15	1437975	1508799	70825	2	525093	NM_001192605	1477050	ENSBTAG00000008925	MRE11	MRE11 homolog, double strand break repair nuclease
chr15	32283	32596	peak_6163	Distal Intergenic	15	1437975	1508799	70825	2	525093	NM_001192605	1476203	ENSBTAG00000008925	MRE11	MRE11 homolog, double strand break repair nuclease
chr15	32716	32853	peak_6164	Distal Intergenic	15	1437975	1508799	70825	2	525093	NM_001192605	1475946	ENSBTAG00000008925	MRE11	MRE11 homolog, double strand break repair nuclease
chr15	36735	39100	peak_6166	Distal Intergenic	15	1437975	1508799	70825	2	525093	NM_001192605	1469699	ENSBTAG00000008925	MRE11	MRE11 homolog, double strand break repair nuclease
chr15	41777	42089	peak_6168	Distal Intergenic	15	1437975	1508799	70825	2	525093	NM_001192605	1466710	ENSBTAG00000008925	MRE11	MRE11 homolog, double strand break repair nuclease
chr15	42337	42805	peak_6169	Distal Intergenic	15	1437975	1508799	70825	2	525093	NM_001192605	1465994	ENSBTAG00000008925	MRE11	MRE11 homolog, double strand break repair nuclease
chr15	43006	43367	peak_6170	Distal Intergenic	15	1437975	1508799	70825	2	525093	NM_001192605	1465432	ENSBTAG00000008925	MRE11	MRE11 homolog, double strand break repair nuclease
chr15	61863	61993	peak_6171	Distal Intergenic	15	1437975	1508799	70825	2	525093	NM_001192605	1446806	ENSBTAG00000008925	MRE11	MRE11 homolog, double strand break repair nuclease
chr15	64638	64969	peak_6172	Distal Intergenic	15	1437975	1508799	70825	2	525093	NM_001192605	1443830	ENSBTAG00000008925	MRE11	MRE11 homolog, double strand break repair nuclease
chr15	65520	65661	peak_6173	Distal Intergenic	15	1437975	1508799	70825	2	525093	NM_001192605	1443138	ENSBTAG00000008925	MRE11	MRE11 homolog, double strand break repair nuclease
chr15	68824	69107	peak_6174	Distal Intergenic	15	1437975	1508799	70825	2	525093	NM_001192605	1439692	ENSBTAG00000008925	MRE11	MRE11 homolog, double strand break repair nuclease
chr15	174181	174344	peak_6177	Distal Intergenic	15	1437975	1508799	70825	2	525093	NM_001192605	1334455	ENSBTAG00000008925	MRE11	MRE11 homolog, double strand break repair nuclease
chr15	18994029	18994182	peak_6202	Distal Intergenic	15	19329469	19336445	6977	1	617737	NM_001302937	-335287	ENSBTAG00000050066	C15H11orf87	chromosome 15 C11orf87 homolog
chr15	24704378	24705278	peak_6222	Intron (NM_001037476/534401, intron 3 of 6)	15	24583310	24781391	198082	1	534401	NM_001037476	121068	ENSBTAG00000011266	ZBTB16	zinc finger and BTB domain containing 16
chr15	30754059	30754777	peak_6267	Distal Intergenic	15	30685077	30712148	27072	2	525062	NM_001099379	-41911	ENSBTAG00000009419	TRIM29	tripartite motif containing 29
chr15	45906432	45907000	peak_6312	Distal Intergenic	15	45981879	45982816	938	1	530354	NM_001206767	-74879	ENSBTAG00000053544	LOC530354	olfactory receptor-like
chr15	46757364	46757637	peak_6322	Distal Intergenic	15	46765406	46776249	10844	2	281665	NM_174262	18612	ENSBTAG00000005236	CCKBR	cholecystokinin B receptor
chr15	50898321	50898811	peak_6328	Distal Intergenic	15	50969957	51010317	40361	2	505537	NM_001113296	111506	ENSBTAG00000013111	RRM1	ribonucleotide reductase catalytic subunit M1
chr15	51234602	51234922	peak_6333	Intron (NM_001080305/538559, intron 1 of 1)	15	51229042	51242507	13466	1	538559	NM_001080305	5560	ENSBTAG00000000347	RHOG	ras homolog family member G
chr15	56187173	56187792	peak_6389	Intron (NM_001103268/529661, intron 1 of 2)	15	56179611	56193003	13393	1	529661	NM_001103268	7562	ENSBTAG00000001537	TSKU	tsukushi, small leucine rich proteoglycan
chr15	56187901	56188332	peak_6390	Intron (NM_001103268/529661, intron 1 of 2)	15	56179611	56193003	13393	1	529661	NM_001103268	8290	ENSBTAG00000001537	TSKU	tsukushi, small leucine rich proteoglycan
chr15	70915349	70915757	peak_6418	Distal Intergenic	15	73423823	73450600	26778	1	538968	NM_001144083	-2508066	ENSBTAG00000014474	API5	apoptosis inhibitor 5
chr15	75385431	75386161	peak_6428	Distal Intergenic	15	75297582	75339698	42117	2	540545	NM_001098115	-45733	ENSBTAG00000001703	SYT13	synaptotagmin 13
chr15	77138678	77138929	peak_6451	Distal Intergenic	15	77143991	77180691	36701	1	534306	NM_001193078	-5062	ENSBTAG00000021700	MADD	MAP kinase activating death domain
chr15	78843227	78844161	peak_6463	Distal Intergenic	15	78104674	78105603	930	1	513151	NM_001206759	738553	ENSBTAG00000031032	LOC513151	olfactory receptor-like
chr15	81235043	81235209	peak_6477	Distal Intergenic	15	80967284	81012627	45344	1	515187	NM_001192402	267759	ENSBTAG00000002411	CTNND1	catenin delta 1
chr15	82888288	82888476	peak_6484	Distal Intergenic	15	82831296	82859455	28160	2	537453	NM_001193207	-28833	ENSBTAG00000005913	PATL1	PAT1 homolog 1, processing body mRNA decay factor
chr15	83944175	83944481	peak_6491	Distal Intergenic	15	83907135	83933921	26787	2	100271685	NM_001145397	-10254	NA	LOC100271685	membrane-spanning 4-domains, subfamily A-like
chr15	83955656	83956566	peak_6493	Distal Intergenic	15	83907135	83933921	26787	2	100271685	NM_001145397	-21735	NA	LOC100271685	membrane-spanning 4-domains, subfamily A-like
chr15	83956778	83958570	peak_6494	Distal Intergenic	15	83907135	83933921	26787	2	100271685	NM_001145397	-22857	NA	LOC100271685	membrane-spanning 4-domains, subfamily A-like
chr15	84318127	84318697	peak_6495	Distal Intergenic	15	84390783	84391700	918	1	788572	NM_001206773	-72086	ENSBTAG00000050224	LOC788572	olfactory receptor 701-like
chr15	84587017	84587162	peak_6496	Distal Intergenic	15	84390783	84391700	918	1	788572	NM_001206773	196234	ENSBTAG00000050224	LOC788572	olfactory receptor 701-like
chr15	84829477	84829623	peak_6497	Distal Intergenic	15	84390783	84391700	918	1	788572	NM_001206773	438694	ENSBTAG00000050224	LOC788572	olfactory receptor 701-like
chr15	84860724	84861050	peak_6498	Distal Intergenic	15	84390783	84391700	918	1	788572	NM_001206773	469941	ENSBTAG00000050224	LOC788572	olfactory receptor 701-like
chr15	84864260	84864408	peak_6499	Distal Intergenic	15	84390783	84391700	918	1	788572	NM_001206773	473477	ENSBTAG00000050224	LOC788572	olfactory receptor 701-like
chr15	84867803	84868092	peak_6500	Distal Intergenic	15	84390783	84391700	918	1	788572	NM_001206773	477020	ENSBTAG00000050224	LOC788572	olfactory receptor 701-like
chr15	84870437	84870572	peak_6501	Distal Intergenic	15	84390783	84391700	918	1	788572	NM_001206773	479654	ENSBTAG00000050224	LOC788572	olfactory receptor 701-like
chr15	84871855	84872197	peak_6502	Distal Intergenic	15	84390783	84391700	918	1	788572	NM_001206773	481072	ENSBTAG00000050224	LOC788572	olfactory receptor 701-like
chr15	84873975	84874115	peak_6503	Distal Intergenic	15	84390783	84391700	918	1	788572	NM_001206773	483192	ENSBTAG00000050224	LOC788572	olfactory receptor 701-like
chr15	84875512	84875843	peak_6504	Distal Intergenic	15	84390783	84391700	918	1	788572	NM_001206773	484729	ENSBTAG00000050224	LOC788572	olfactory receptor 701-like
chr15	84878973	84879342	peak_6505	Distal Intergenic	15	84390783	84391700	918	1	788572	NM_001206773	488190	ENSBTAG00000050224	LOC788572	olfactory receptor 701-like
chr15	84881280	84881522	peak_6506	Distal Intergenic	15	84390783	84391700	918	1	788572	NM_001206773	490497	ENSBTAG00000050224	LOC788572	olfactory receptor 701-like
chr15	84883786	84883943	peak_6507	Distal Intergenic	15	84390783	84391700	918	1	788572	NM_001206773	493003	ENSBTAG00000050224	LOC788572	olfactory receptor 701-like
chr15	84897610	84898140	peak_6508	Distal Intergenic	15	84390783	84391700	918	1	788572	NM_001206773	506827	ENSBTAG00000050224	LOC788572	olfactory receptor 701-like
chr15	84910977	84911304	peak_6510	Distal Intergenic	15	84390783	84391700	918	1	788572	NM_001206773	520194	ENSBTAG00000050224	LOC788572	olfactory receptor 701-like
chr15	84911571	84911715	peak_6511	Distal Intergenic	15	84390783	84391700	918	1	788572	NM_001206773	520788	ENSBTAG00000050224	LOC788572	olfactory receptor 701-like
chr15	84936744	84937005	peak_6512	Distal Intergenic	15	84390783	84391700	918	1	788572	NM_001206773	545961	ENSBTAG00000050224	LOC788572	olfactory receptor 701-like
chr15	84938570	84938744	peak_6513	Distal Intergenic	15	84390783	84391700	918	1	788572	NM_001206773	547787	ENSBTAG00000050224	LOC788572	olfactory receptor 701-like
chr15	84939648	84939992	peak_6514	Distal Intergenic	15	84390783	84391700	918	1	788572	NM_001206773	548865	ENSBTAG00000050224	LOC788572	olfactory receptor 701-like
chr15	84940690	84940855	peak_6515	Distal Intergenic	15	84390783	84391700	918	1	788572	NM_001206773	549907	ENSBTAG00000050224	LOC788572	olfactory receptor 701-like
chr15	84942229	84942793	peak_6516	Distal Intergenic	15	84390783	84391700	918	1	788572	NM_001206773	551446	ENSBTAG00000050224	LOC788572	olfactory receptor 701-like
chr15	84943088	84943265	peak_6517	Distal Intergenic	15	84390783	84391700	918	1	788572	NM_001206773	552305	ENSBTAG00000050224	LOC788572	olfactory receptor 701-like
chr15	84943403	84943649	peak_6518	Distal Intergenic	15	84390783	84391700	918	1	788572	NM_001206773	552620	ENSBTAG00000050224	LOC788572	olfactory receptor 701-like
chr15	84944088	84944981	peak_6519	Distal Intergenic	15	84390783	84391700	918	1	788572	NM_001206773	553305	ENSBTAG00000050224	LOC788572	olfactory receptor 701-like
chr15	84945112	84947053	peak_6520	Distal Intergenic	15	84390783	84391700	918	1	788572	NM_001206773	554329	ENSBTAG00000050224	LOC788572	olfactory receptor 701-like
chr15	84947302	84947478	peak_6521	Distal Intergenic	15	84390783	84391700	918	1	788572	NM_001206773	556519	ENSBTAG00000050224	LOC788572	olfactory receptor 701-like
chr15	84947817	84951107	peak_6522	Distal Intergenic	15	84390783	84391700	918	1	788572	NM_001206773	557034	ENSBTAG00000050224	LOC788572	olfactory receptor 701-like
chr15	84951977	84952692	peak_6523	Distal Intergenic	15	84390783	84391700	918	1	788572	NM_001206773	561194	ENSBTAG00000050224	LOC788572	olfactory receptor 701-like
chr15	84953617	84954125	peak_6524	Distal Intergenic	15	84390783	84391700	918	1	788572	NM_001206773	562834	ENSBTAG00000050224	LOC788572	olfactory receptor 701-like
chr15	84954712	84954841	peak_6525	Distal Intergenic	15	84390783	84391700	918	1	788572	NM_001206773	563929	ENSBTAG00000050224	LOC788572	olfactory receptor 701-like
chr15	84954955	84955315	peak_6526	Distal Intergenic	15	84390783	84391700	918	1	788572	NM_001206773	564172	ENSBTAG00000050224	LOC788572	olfactory receptor 701-like
chr15	84956529	84957429	peak_6527	Distal Intergenic	15	84390783	84391700	918	1	788572	NM_001206773	565746	ENSBTAG00000050224	LOC788572	olfactory receptor 701-like
chr16	1143	1404	peak_6528	Distal Intergenic	16	720327	735553	15227	1	534797	NM_001034616	-718923	ENSBTAG00000002874	TMEM183A	transmembrane protein 183A
chr16	5087	5527	peak_6529	Distal Intergenic	16	720327	735553	15227	1	534797	NM_001034616	-714800	ENSBTAG00000002874	TMEM183A	transmembrane protein 183A
chr16	5743	6090	peak_6530	Distal Intergenic	16	720327	735553	15227	1	534797	NM_001034616	-714237	ENSBTAG00000002874	TMEM183A	transmembrane protein 183A
chr16	6719	7168	peak_6531	Distal Intergenic	16	720327	735553	15227	1	534797	NM_001034616	-713159	ENSBTAG00000002874	TMEM183A	transmembrane protein 183A
chr16	10214	11048	peak_6532	Distal Intergenic	16	720327	735553	15227	1	534797	NM_001034616	-709279	ENSBTAG00000002874	TMEM183A	transmembrane protein 183A
chr16	11526	12138	peak_6533	Distal Intergenic	16	720327	735553	15227	1	534797	NM_001034616	-708189	ENSBTAG00000002874	TMEM183A	transmembrane protein 183A
chr16	12255	12801	peak_6534	Distal Intergenic	16	720327	735553	15227	1	534797	NM_001034616	-707526	ENSBTAG00000002874	TMEM183A	transmembrane protein 183A
chr16	14925	15161	peak_6535	Distal Intergenic	16	720327	735553	15227	1	534797	NM_001034616	-705166	ENSBTAG00000002874	TMEM183A	transmembrane protein 183A
chr16	17173	17704	peak_6536	Distal Intergenic	16	720327	735553	15227	1	534797	NM_001034616	-702623	ENSBTAG00000002874	TMEM183A	transmembrane protein 183A
chr16	20965	21420	peak_6537	Distal Intergenic	16	720327	735553	15227	1	534797	NM_001034616	-698907	ENSBTAG00000002874	TMEM183A	transmembrane protein 183A
chr16	22147	22637	peak_6538	Distal Intergenic	16	720327	735553	15227	1	534797	NM_001034616	-697690	ENSBTAG00000002874	TMEM183A	transmembrane protein 183A
chr16	22874	23405	peak_6539	Distal Intergenic	16	720327	735553	15227	1	534797	NM_001034616	-696922	ENSBTAG00000002874	TMEM183A	transmembrane protein 183A
chr16	23887	24329	peak_6540	Distal Intergenic	16	720327	735553	15227	1	534797	NM_001034616	-695998	ENSBTAG00000002874	TMEM183A	transmembrane protein 183A
chr16	26212	26562	peak_6541	Distal Intergenic	16	720327	735553	15227	1	534797	NM_001034616	-693765	ENSBTAG00000002874	TMEM183A	transmembrane protein 183A
chr16	26756	27244	peak_6542	Distal Intergenic	16	720327	735553	15227	1	534797	NM_001034616	-693083	ENSBTAG00000002874	TMEM183A	transmembrane protein 183A
chr16	28826	30206	peak_6543	Distal Intergenic	16	720327	735553	15227	1	534797	NM_001034616	-690121	ENSBTAG00000002874	TMEM183A	transmembrane protein 183A
chr16	31530	31741	peak_6544	Distal Intergenic	16	720327	735553	15227	1	534797	NM_001034616	-688586	ENSBTAG00000002874	TMEM183A	transmembrane protein 183A
chr16	32551	32816	peak_6545	Distal Intergenic	16	720327	735553	15227	1	534797	NM_001034616	-687511	ENSBTAG00000002874	TMEM183A	transmembrane protein 183A
chr16	34035	34404	peak_6546	Distal Intergenic	16	720327	735553	15227	1	534797	NM_001034616	-685923	ENSBTAG00000002874	TMEM183A	transmembrane protein 183A
chr16	36806	37862	peak_6547	Distal Intergenic	16	720327	735553	15227	1	534797	NM_001034616	-682465	ENSBTAG00000002874	TMEM183A	transmembrane protein 183A
chr16	38693	39086	peak_6548	Distal Intergenic	16	720327	735553	15227	1	534797	NM_001034616	-681241	ENSBTAG00000002874	TMEM183A	transmembrane protein 183A
chr16	40026	40693	peak_6549	Distal Intergenic	16	720327	735553	15227	1	534797	NM_001034616	-679634	ENSBTAG00000002874	TMEM183A	transmembrane protein 183A
chr16	42640	43179	peak_6550	Distal Intergenic	16	720327	735553	15227	1	534797	NM_001034616	-677148	ENSBTAG00000002874	TMEM183A	transmembrane protein 183A
chr16	43780	44246	peak_6551	Distal Intergenic	16	720327	735553	15227	1	534797	NM_001034616	-676081	ENSBTAG00000002874	TMEM183A	transmembrane protein 183A
chr16	48733	49917	peak_6552	Distal Intergenic	16	720327	735553	15227	1	534797	NM_001034616	-670410	ENSBTAG00000002874	TMEM183A	transmembrane protein 183A
chr16	51729	51878	peak_6553	Distal Intergenic	16	720327	735553	15227	1	534797	NM_001034616	-668449	ENSBTAG00000002874	TMEM183A	transmembrane protein 183A
chr16	56450	57527	peak_6554	Distal Intergenic	16	720327	735553	15227	1	534797	NM_001034616	-662800	ENSBTAG00000002874	TMEM183A	transmembrane protein 183A
chr16	57641	58347	peak_6555	Distal Intergenic	16	720327	735553	15227	1	534797	NM_001034616	-661980	ENSBTAG00000002874	TMEM183A	transmembrane protein 183A
chr16	59663	59841	peak_6556	Distal Intergenic	16	720327	735553	15227	1	534797	NM_001034616	-660486	ENSBTAG00000002874	TMEM183A	transmembrane protein 183A
chr16	60011	60176	peak_6557	Distal Intergenic	16	720327	735553	15227	1	534797	NM_001034616	-660151	ENSBTAG00000002874	TMEM183A	transmembrane protein 183A
chr16	62751	63001	peak_6558	Distal Intergenic	16	720327	735553	15227	1	534797	NM_001034616	-657326	ENSBTAG00000002874	TMEM183A	transmembrane protein 183A
chr16	69303	69460	peak_6559	Distal Intergenic	16	720327	735553	15227	1	534797	NM_001034616	-650867	ENSBTAG00000002874	TMEM183A	transmembrane protein 183A
chr16	73809	73983	peak_6560	Distal Intergenic	16	720327	735553	15227	1	534797	NM_001034616	-646344	ENSBTAG00000002874	TMEM183A	transmembrane protein 183A
chr16	76716	76865	peak_6562	Distal Intergenic	16	720327	735553	15227	1	534797	NM_001034616	-643462	ENSBTAG00000002874	TMEM183A	transmembrane protein 183A
chr16	79570	79761	peak_6564	Distal Intergenic	16	720327	735553	15227	1	534797	NM_001034616	-640566	ENSBTAG00000002874	TMEM183A	transmembrane protein 183A
chr16	84288	84700	peak_6565	Distal Intergenic	16	720327	735553	15227	1	534797	NM_001034616	-635627	ENSBTAG00000002874	TMEM183A	transmembrane protein 183A
chr16	85473	85642	peak_6566	Distal Intergenic	16	720327	735553	15227	1	534797	NM_001034616	-634685	ENSBTAG00000002874	TMEM183A	transmembrane protein 183A
chr16	85965	86120	peak_6567	Distal Intergenic	16	720327	735553	15227	1	534797	NM_001034616	-634207	ENSBTAG00000002874	TMEM183A	transmembrane protein 183A
chr16	87158	87460	peak_6568	Distal Intergenic	16	720327	735553	15227	1	534797	NM_001034616	-632867	ENSBTAG00000002874	TMEM183A	transmembrane protein 183A
chr16	88371	88539	peak_6569	Distal Intergenic	16	720327	735553	15227	1	534797	NM_001034616	-631788	ENSBTAG00000002874	TMEM183A	transmembrane protein 183A
chr16	88862	89386	peak_6570	Distal Intergenic	16	720327	735553	15227	1	534797	NM_001034616	-630941	ENSBTAG00000002874	TMEM183A	transmembrane protein 183A
chr16	90909	91220	peak_6572	Distal Intergenic	16	720327	735553	15227	1	534797	NM_001034616	-629107	ENSBTAG00000002874	TMEM183A	transmembrane protein 183A
chr16	91461	91660	peak_6573	Distal Intergenic	16	720327	735553	15227	1	534797	NM_001034616	-628667	ENSBTAG00000002874	TMEM183A	transmembrane protein 183A
chr16	91871	92001	peak_6574	Distal Intergenic	16	720327	735553	15227	1	534797	NM_001034616	-628326	ENSBTAG00000002874	TMEM183A	transmembrane protein 183A
chr16	93696	93993	peak_6575	Distal Intergenic	16	720327	735553	15227	1	534797	NM_001034616	-626334	ENSBTAG00000002874	TMEM183A	transmembrane protein 183A
chr16	94470	94600	peak_6576	Distal Intergenic	16	720327	735553	15227	1	534797	NM_001034616	-625727	ENSBTAG00000002874	TMEM183A	transmembrane protein 183A
chr16	95321	95638	peak_6577	Distal Intergenic	16	720327	735553	15227	1	534797	NM_001034616	-624689	ENSBTAG00000002874	TMEM183A	transmembrane protein 183A
chr16	96081	96234	peak_6578	Distal Intergenic	16	720327	735553	15227	1	534797	NM_001034616	-624093	ENSBTAG00000002874	TMEM183A	transmembrane protein 183A
chr16	96978	97523	peak_6579	Distal Intergenic	16	720327	735553	15227	1	534797	NM_001034616	-622804	ENSBTAG00000002874	TMEM183A	transmembrane protein 183A
chr16	97660	98010	peak_6580	Distal Intergenic	16	720327	735553	15227	1	534797	NM_001034616	-622317	ENSBTAG00000002874	TMEM183A	transmembrane protein 183A
chr16	98178	98355	peak_6581	Distal Intergenic	16	720327	735553	15227	1	534797	NM_001034616	-621972	ENSBTAG00000002874	TMEM183A	transmembrane protein 183A
chr16	98927	99105	peak_6582	Distal Intergenic	16	720327	735553	15227	1	534797	NM_001034616	-621222	ENSBTAG00000002874	TMEM183A	transmembrane protein 183A
chr16	101080	101754	peak_6584	Distal Intergenic	16	720327	735553	15227	1	534797	NM_001034616	-618573	ENSBTAG00000002874	TMEM183A	transmembrane protein 183A
chr16	102300	102432	peak_6585	Distal Intergenic	16	720327	735553	15227	1	534797	NM_001034616	-617895	ENSBTAG00000002874	TMEM183A	transmembrane protein 183A
chr16	102963	103700	peak_6586	Distal Intergenic	16	720327	735553	15227	1	534797	NM_001034616	-616627	ENSBTAG00000002874	TMEM183A	transmembrane protein 183A
chr16	103820	104377	peak_6587	Distal Intergenic	16	720327	735553	15227	1	534797	NM_001034616	-615950	ENSBTAG00000002874	TMEM183A	transmembrane protein 183A
chr16	105236	105671	peak_6588	Distal Intergenic	16	720327	735553	15227	1	534797	NM_001034616	-614656	ENSBTAG00000002874	TMEM183A	transmembrane protein 183A
chr16	106236	107170	peak_6589	Distal Intergenic	16	720327	735553	15227	1	534797	NM_001034616	-613157	ENSBTAG00000002874	TMEM183A	transmembrane protein 183A
chr16	108135	108324	peak_6590	Distal Intergenic	16	720327	735553	15227	1	534797	NM_001034616	-612003	ENSBTAG00000002874	TMEM183A	transmembrane protein 183A
chr16	109801	110171	peak_6592	Distal Intergenic	16	720327	735553	15227	1	534797	NM_001034616	-610156	ENSBTAG00000002874	TMEM183A	transmembrane protein 183A
chr16	110300	110601	peak_6593	Distal Intergenic	16	720327	735553	15227	1	534797	NM_001034616	-609726	ENSBTAG00000002874	TMEM183A	transmembrane protein 183A
chr16	110712	111015	peak_6594	Distal Intergenic	16	720327	735553	15227	1	534797	NM_001034616	-609312	ENSBTAG00000002874	TMEM183A	transmembrane protein 183A
chr16	111832	112349	peak_6595	Distal Intergenic	16	720327	735553	15227	1	534797	NM_001034616	-607978	ENSBTAG00000002874	TMEM183A	transmembrane protein 183A
chr16	115033	115427	peak_6596	Distal Intergenic	16	720327	735553	15227	1	534797	NM_001034616	-604900	ENSBTAG00000002874	TMEM183A	transmembrane protein 183A
chr16	116236	116442	peak_6597	Distal Intergenic	16	720327	735553	15227	1	534797	NM_001034616	-603885	ENSBTAG00000002874	TMEM183A	transmembrane protein 183A
chr16	118014	118163	peak_6598	Distal Intergenic	16	720327	735553	15227	1	534797	NM_001034616	-602164	ENSBTAG00000002874	TMEM183A	transmembrane protein 183A
chr16	123091	123243	peak_6599	Distal Intergenic	16	720327	735553	15227	1	534797	NM_001034616	-597084	ENSBTAG00000002874	TMEM183A	transmembrane protein 183A
chr16	124567	124695	peak_6600	Distal Intergenic	16	720327	735553	15227	1	534797	NM_001034616	-595632	ENSBTAG00000002874	TMEM183A	transmembrane protein 183A
chr16	126223	126422	peak_6601	Distal Intergenic	16	720327	735553	15227	1	534797	NM_001034616	-593905	ENSBTAG00000002874	TMEM183A	transmembrane protein 183A
chr16	132931	133093	peak_6602	Distal Intergenic	16	720327	735553	15227	1	534797	NM_001034616	-587234	ENSBTAG00000002874	TMEM183A	transmembrane protein 183A
chr16	134014	134538	peak_6603	Distal Intergenic	16	720327	735553	15227	1	534797	NM_001034616	-585789	ENSBTAG00000002874	TMEM183A	transmembrane protein 183A
chr16	139228	139385	peak_6604	Distal Intergenic	16	720327	735553	15227	1	534797	NM_001034616	-580942	ENSBTAG00000002874	TMEM183A	transmembrane protein 183A
chr16	141226	141390	peak_6605	Distal Intergenic	16	720327	735553	15227	1	534797	NM_001034616	-578937	ENSBTAG00000002874	TMEM183A	transmembrane protein 183A
chr16	144097	144247	peak_6606	Distal Intergenic	16	720327	735553	15227	1	534797	NM_001034616	-576080	ENSBTAG00000002874	TMEM183A	transmembrane protein 183A
chr16	145568	145922	peak_6607	Distal Intergenic	16	720327	735553	15227	1	534797	NM_001034616	-574405	ENSBTAG00000002874	TMEM183A	transmembrane protein 183A
chr16	148385	148821	peak_6608	Distal Intergenic	16	720327	735553	15227	1	534797	NM_001034616	-571506	ENSBTAG00000002874	TMEM183A	transmembrane protein 183A
chr16	149529	149692	peak_6609	Distal Intergenic	16	720327	735553	15227	1	534797	NM_001034616	-570635	ENSBTAG00000002874	TMEM183A	transmembrane protein 183A
chr16	150964	151130	peak_6610	Distal Intergenic	16	720327	735553	15227	1	534797	NM_001034616	-569197	ENSBTAG00000002874	TMEM183A	transmembrane protein 183A
chr16	155460	155713	peak_6611	Distal Intergenic	16	720327	735553	15227	1	534797	NM_001034616	-564614	ENSBTAG00000002874	TMEM183A	transmembrane protein 183A
chr16	157819	158374	peak_6612	Distal Intergenic	16	720327	735553	15227	1	534797	NM_001034616	-561953	ENSBTAG00000002874	TMEM183A	transmembrane protein 183A
chr16	160702	160849	peak_6613	Distal Intergenic	16	720327	735553	15227	1	534797	NM_001034616	-559478	ENSBTAG00000002874	TMEM183A	transmembrane protein 183A
chr16	164998	165217	peak_6614	Distal Intergenic	16	720327	735553	15227	1	534797	NM_001034616	-555110	ENSBTAG00000002874	TMEM183A	transmembrane protein 183A
chr16	166232	166431	peak_6615	Distal Intergenic	16	720327	735553	15227	1	534797	NM_001034616	-553896	ENSBTAG00000002874	TMEM183A	transmembrane protein 183A
chr16	167756	167883	peak_6616	Distal Intergenic	16	720327	735553	15227	1	534797	NM_001034616	-552444	ENSBTAG00000002874	TMEM183A	transmembrane protein 183A
chr16	170741	171096	peak_6617	Distal Intergenic	16	720327	735553	15227	1	534797	NM_001034616	-549231	ENSBTAG00000002874	TMEM183A	transmembrane protein 183A
chr16	171628	171828	peak_6618	Distal Intergenic	16	720327	735553	15227	1	534797	NM_001034616	-548499	ENSBTAG00000002874	TMEM183A	transmembrane protein 183A
chr16	173264	173548	peak_6619	Distal Intergenic	16	720327	735553	15227	1	534797	NM_001034616	-546779	ENSBTAG00000002874	TMEM183A	transmembrane protein 183A
chr16	174433	176148	peak_6620	Distal Intergenic	16	720327	735553	15227	1	534797	NM_001034616	-544179	ENSBTAG00000002874	TMEM183A	transmembrane protein 183A
chr16	176275	176794	peak_6621	Distal Intergenic	16	720327	735553	15227	1	534797	NM_001034616	-543533	ENSBTAG00000002874	TMEM183A	transmembrane protein 183A
chr16	177213	177792	peak_6622	Distal Intergenic	16	720327	735553	15227	1	534797	NM_001034616	-542535	ENSBTAG00000002874	TMEM183A	transmembrane protein 183A
chr16	178237	178548	peak_6623	Distal Intergenic	16	720327	735553	15227	1	534797	NM_001034616	-541779	ENSBTAG00000002874	TMEM183A	transmembrane protein 183A
chr16	178860	179071	peak_6624	Distal Intergenic	16	720327	735553	15227	1	534797	NM_001034616	-541256	ENSBTAG00000002874	TMEM183A	transmembrane protein 183A
chr16	179777	179935	peak_6625	Distal Intergenic	16	720327	735553	15227	1	534797	NM_001034616	-540392	ENSBTAG00000002874	TMEM183A	transmembrane protein 183A
chr16	181785	182008	peak_6626	Distal Intergenic	16	720327	735553	15227	1	534797	NM_001034616	-538319	ENSBTAG00000002874	TMEM183A	transmembrane protein 183A
chr16	182520	183856	peak_6627	Distal Intergenic	16	720327	735553	15227	1	534797	NM_001034616	-536471	ENSBTAG00000002874	TMEM183A	transmembrane protein 183A
chr16	184017	184239	peak_6628	Distal Intergenic	16	720327	735553	15227	1	534797	NM_001034616	-536088	ENSBTAG00000002874	TMEM183A	transmembrane protein 183A
chr16	184351	184530	peak_6629	Distal Intergenic	16	720327	735553	15227	1	534797	NM_001034616	-535797	ENSBTAG00000002874	TMEM183A	transmembrane protein 183A
chr16	185122	185546	peak_6630	Distal Intergenic	16	720327	735553	15227	1	534797	NM_001034616	-534781	ENSBTAG00000002874	TMEM183A	transmembrane protein 183A
chr16	185710	185925	peak_6631	Distal Intergenic	16	720327	735553	15227	1	534797	NM_001034616	-534402	ENSBTAG00000002874	TMEM183A	transmembrane protein 183A
chr16	190182	191085	peak_6634	Distal Intergenic	16	720327	735553	15227	1	534797	NM_001034616	-529242	ENSBTAG00000002874	TMEM183A	transmembrane protein 183A
chr16	191220	191875	peak_6635	Distal Intergenic	16	720327	735553	15227	1	534797	NM_001034616	-528452	ENSBTAG00000002874	TMEM183A	transmembrane protein 183A
chr16	192272	194202	peak_6636	Distal Intergenic	16	720327	735553	15227	1	534797	NM_001034616	-526125	ENSBTAG00000002874	TMEM183A	transmembrane protein 183A
chr16	194454	194598	peak_6637	Distal Intergenic	16	720327	735553	15227	1	534797	NM_001034616	-525729	ENSBTAG00000002874	TMEM183A	transmembrane protein 183A
chr16	194806	194996	peak_6638	Distal Intergenic	16	720327	735553	15227	1	534797	NM_001034616	-525331	ENSBTAG00000002874	TMEM183A	transmembrane protein 183A
chr16	196550	196705	peak_6639	Distal Intergenic	16	720327	735553	15227	1	534797	NM_001034616	-523622	ENSBTAG00000002874	TMEM183A	transmembrane protein 183A
chr16	197566	197719	peak_6640	Distal Intergenic	16	720327	735553	15227	1	534797	NM_001034616	-522608	ENSBTAG00000002874	TMEM183A	transmembrane protein 183A
chr16	208148	208307	peak_6641	Distal Intergenic	16	720327	735553	15227	1	534797	NM_001034616	-512020	ENSBTAG00000002874	TMEM183A	transmembrane protein 183A
chr16	263440	264026	peak_6642	Distal Intergenic	16	720327	735553	15227	1	534797	NM_001034616	-456301	ENSBTAG00000002874	TMEM183A	transmembrane protein 183A
chr16	265438	265728	peak_6643	Distal Intergenic	16	720327	735553	15227	1	534797	NM_001034616	-454599	ENSBTAG00000002874	TMEM183A	transmembrane protein 183A
chr16	266808	267233	peak_6644	Distal Intergenic	16	720327	735553	15227	1	534797	NM_001034616	-453094	ENSBTAG00000002874	TMEM183A	transmembrane protein 183A
chr16	267648	268417	peak_6645	Distal Intergenic	16	720327	735553	15227	1	534797	NM_001034616	-451910	ENSBTAG00000002874	TMEM183A	transmembrane protein 183A
chr16	268522	270727	peak_6646	Distal Intergenic	16	720327	735553	15227	1	534797	NM_001034616	-449600	ENSBTAG00000002874	TMEM183A	transmembrane protein 183A
chr16	271637	272241	peak_6647	Distal Intergenic	16	720327	735553	15227	1	534797	NM_001034616	-448086	ENSBTAG00000002874	TMEM183A	transmembrane protein 183A
chr16	273196	275437	peak_6648	Distal Intergenic	16	720327	735553	15227	1	534797	NM_001034616	-444890	ENSBTAG00000002874	TMEM183A	transmembrane protein 183A
chr16	279218	280472	peak_6649	Distal Intergenic	16	720327	735553	15227	1	534797	NM_001034616	-439855	ENSBTAG00000002874	TMEM183A	transmembrane protein 183A
chr16	280575	281220	peak_6650	Distal Intergenic	16	720327	735553	15227	1	534797	NM_001034616	-439107	ENSBTAG00000002874	TMEM183A	transmembrane protein 183A
chr16	822181	822317	peak_6653	Distal Intergenic	16	797555	800395	2841	2	281343	NM_001111325	-21786	ENSBTAG00000006030	MYOG	myogenin
chr16	823376	823510	peak_6654	Distal Intergenic	16	797555	800395	2841	2	281343	NM_001111325	-22981	ENSBTAG00000006030	MYOG	myogenin
chr16	823709	823885	peak_6655	Distal Intergenic	16	797555	800395	2841	2	281343	NM_001111325	-23314	ENSBTAG00000006030	MYOG	myogenin
chr16	825513	825662	peak_6657	Distal Intergenic	16	797555	800395	2841	2	281343	NM_001111325	-25118	ENSBTAG00000006030	MYOG	myogenin
chr16	6029974	6030629	peak_6693	Intron (NM_001105027/790886, intron 5 of 6)	16	6028271	6067687	39417	2	790886	NM_001105027	37058	ENSBTAG00000040409	LOC790886	uncharacterized LOC790886
chr16	6078005	6078430	peak_6694	Distal Intergenic	16	6028271	6067687	39417	2	790886	NM_001105027	-10318	ENSBTAG00000040409	LOC790886	uncharacterized LOC790886
chr16	7011088	7012553	peak_6696	Distal Intergenic	16	6199770	6333310	133541	2	280816	NM_001033936	-677778	ENSBTAG00000023177	CFH	complement factor H
chr16	7015750	7016317	peak_6697	Distal Intergenic	16	6199770	6333310	133541	2	280816	NM_001033936	-682440	ENSBTAG00000023177	CFH	complement factor H
chr16	7171939	7173578	peak_6698	Distal Intergenic	16	6199770	6333310	133541	2	280816	NM_001033936	-838629	ENSBTAG00000023177	CFH	complement factor H
chr16	7177871	7178494	peak_6699	Distal Intergenic	16	6199770	6333310	133541	2	280816	NM_001033936	-844561	ENSBTAG00000023177	CFH	complement factor H
chr16	7178622	7179626	peak_6700	Distal Intergenic	16	6199770	6333310	133541	2	280816	NM_001033936	-845312	ENSBTAG00000023177	CFH	complement factor H
chr16	7184466	7185506	peak_6701	Distal Intergenic	16	6199770	6333310	133541	2	280816	NM_001033936	-851156	ENSBTAG00000023177	CFH	complement factor H
chr16	7186271	7186856	peak_6702	Distal Intergenic	16	6199770	6333310	133541	2	280816	NM_001033936	-852961	ENSBTAG00000023177	CFH	complement factor H
chr16	7186988	7187434	peak_6703	Distal Intergenic	16	6199770	6333310	133541	2	280816	NM_001033936	-853678	ENSBTAG00000023177	CFH	complement factor H
chr16	20895085	20895396	peak_6710	Distal Intergenic	16	21100414	21125747	25334	2	540878	NM_001102249	230351	ENSBTAG00000001574	GPATCH2	G-patch domain containing 2
chr16	20899582	20899949	peak_6711	Distal Intergenic	16	21100414	21125747	25334	2	540878	NM_001102249	225798	ENSBTAG00000001574	GPATCH2	G-patch domain containing 2
chr16	25007095	25007319	peak_6721	Distal Intergenic	16	25186201	25227307	41107	2	541175	NM_001034725	219988	ENSBTAG00000001729	DUSP10	dual specificity phosphatase 10
chr16	30558580	30558817	peak_6751	Distal Intergenic	16	30588376	30617983	29608	2	507289	NM_001034288	59166	ENSBTAG00000003804	SCCPDH	saccharopine dehydrogenase (putative)
chr16	41523174	41523392	peak_6789	Intron (NM_001040490/338033, intron 1 of 9)	16	41500621	41534184	33564	2	338033	NM_001040490	10792	ENSBTAG00000024928	TNFRSF1B	TNF receptor superfamily member 1B
chr16	48255631	48255930	peak_6842	Distal Intergenic	16	48572106	48653020	80915	2	616582	NM_001206815	397090	ENSBTAG00000000792	AJAP1	adherens junctions associated protein 1
chr16	54394452	54395656	peak_6900	Distal Intergenic	16	54010801	54043029	32229	2	509732	NM_001033120	-351423	ENSBTAG00000001788	PDPN	podoplanin
chr16	54398541	54398939	peak_6901	Distal Intergenic	16	54010801	54043029	32229	2	509732	NM_001033120	-355512	ENSBTAG00000001788	PDPN	podoplanin
chr16	54399080	54400809	peak_6902	Distal Intergenic	16	54010801	54043029	32229	2	509732	NM_001033120	-356051	ENSBTAG00000001788	PDPN	podoplanin
chr16	54403834	54404074	peak_6903	Distal Intergenic	16	54730531	54762486	31956	2	615316	NM_001038207	358412	ENSBTAG00000012158	C16H1orf158	chromosome 16 C1orf158 homolog
chr16	54404634	54404937	peak_6904	Distal Intergenic	16	54730531	54762486	31956	2	615316	NM_001038207	357549	ENSBTAG00000012158	C16H1orf158	chromosome 16 C1orf158 homolog
chr16	54405412	54405941	peak_6905	Distal Intergenic	16	54730531	54762486	31956	2	615316	NM_001038207	356545	ENSBTAG00000012158	C16H1orf158	chromosome 16 C1orf158 homolog
chr16	54406316	54406455	peak_6906	Distal Intergenic	16	54730531	54762486	31956	2	615316	NM_001038207	356031	ENSBTAG00000012158	C16H1orf158	chromosome 16 C1orf158 homolog
chr16	54406894	54407056	peak_6907	Distal Intergenic	16	54730531	54762486	31956	2	615316	NM_001038207	355430	ENSBTAG00000012158	C16H1orf158	chromosome 16 C1orf158 homolog
chr16	54408368	54408543	peak_6908	Distal Intergenic	16	54730531	54762486	31956	2	615316	NM_001038207	353943	ENSBTAG00000012158	C16H1orf158	chromosome 16 C1orf158 homolog
chr16	54408773	54409454	peak_6909	Distal Intergenic	16	54730531	54762486	31956	2	615316	NM_001038207	353032	ENSBTAG00000012158	C16H1orf158	chromosome 16 C1orf158 homolog
chr16	54426019	54427685	peak_6910	Distal Intergenic	16	54730531	54762486	31956	2	615316	NM_001038207	334801	ENSBTAG00000012158	C16H1orf158	chromosome 16 C1orf158 homolog
chr16	54432762	54433324	peak_6911	Distal Intergenic	16	54730531	54762486	31956	2	615316	NM_001038207	329162	ENSBTAG00000012158	C16H1orf158	chromosome 16 C1orf158 homolog
chr16	54433623	54433790	peak_6912	Distal Intergenic	16	54730531	54762486	31956	2	615316	NM_001038207	328696	ENSBTAG00000012158	C16H1orf158	chromosome 16 C1orf158 homolog
chr16	54436132	54436880	peak_6913	Distal Intergenic	16	54730531	54762486	31956	2	615316	NM_001038207	325606	ENSBTAG00000012158	C16H1orf158	chromosome 16 C1orf158 homolog
chr16	54437786	54438395	peak_6914	Distal Intergenic	16	54730531	54762486	31956	2	615316	NM_001038207	324091	ENSBTAG00000012158	C16H1orf158	chromosome 16 C1orf158 homolog
chr16	54438646	54438949	peak_6915	Distal Intergenic	16	54730531	54762486	31956	2	615316	NM_001038207	323537	ENSBTAG00000012158	C16H1orf158	chromosome 16 C1orf158 homolog
chr16	54441150	54443433	peak_6916	Distal Intergenic	16	54730531	54762486	31956	2	615316	NM_001038207	319053	ENSBTAG00000012158	C16H1orf158	chromosome 16 C1orf158 homolog
chr16	54443587	54444202	peak_6917	Distal Intergenic	16	54730531	54762486	31956	2	615316	NM_001038207	318284	ENSBTAG00000012158	C16H1orf158	chromosome 16 C1orf158 homolog
chr16	54444431	54448530	peak_6918	Distal Intergenic	16	54730531	54762486	31956	2	615316	NM_001038207	313956	ENSBTAG00000012158	C16H1orf158	chromosome 16 C1orf158 homolog
chr16	54449120	54449536	peak_6919	Distal Intergenic	16	54730531	54762486	31956	2	615316	NM_001038207	312950	ENSBTAG00000012158	C16H1orf158	chromosome 16 C1orf158 homolog
chr16	58623538	58623746	peak_6929	Distal Intergenic	16	58247500	58247595	96	2	100313055	NR_031156	-375943	ENSBTAG00000029898	MIR488	microRNA mir-488
chr16	60190805	60190976	peak_6934	Intron (NM_001191426/789713, intron 4 of 18)	16	60222326	60246517	24192	2	509971	NM_001075426	55541	ENSBTAG00000010719	ANGPTL1	angiopoietin like 1
chr16	63656978	63657430	peak_6952	Distal Intergenic	16	63646651	63652245	5595	2	282035	NM_174450	-4733	ENSBTAG00000004305	RGS16	regulator of G protein signaling 16
chr16	80999909	81000606	peak_7004	Distal Intergenic	16	80931674	80943043	11370	1	286816	NM_174771	68235	ENSBTAG00000045789	TNNT2	troponin T2, cardiac type
chr17	15071	15275	peak_7006	Distal Intergenic	17	353217	511268	158052	1	533936	NM_001102160	-337942	ENSBTAG00000005263	KLHL2	kelch like family member 2
chr17	15384	15858	peak_7007	Distal Intergenic	17	353217	511268	158052	1	533936	NM_001102160	-337359	ENSBTAG00000005263	KLHL2	kelch like family member 2
chr17	21944	22332	peak_7010	Distal Intergenic	17	353217	511268	158052	1	533936	NM_001102160	-330885	ENSBTAG00000005263	KLHL2	kelch like family member 2
chr17	23195	23677	peak_7011	Distal Intergenic	17	353217	511268	158052	1	533936	NM_001102160	-329540	ENSBTAG00000005263	KLHL2	kelch like family member 2
chr17	2349937	2350180	peak_7017	Distal Intergenic	17	2540688	2585674	44987	2	532175	NM_001192719	235494	ENSBTAG00000001696	RBM46	RNA binding motif protein 46
chr17	2828747	2828940	peak_7019	Distal Intergenic	17	2840865	2848323	7459	1	280792	NM_173911	-11925	ENSBTAG00000006745	FGG	fibrinogen gamma chain
chr17	2845184	2846116	peak_7022	Intron (NM_173911/280792, intron 7 of 10)	17	2840865	2848323	7459	1	280792	NM_173911	4319	ENSBTAG00000006745	FGG	fibrinogen gamma chain
chr17	14027562	14027753	peak_7052	Distal Intergenic	17	14040368	14066548	26181	1	617836	NM_001098141	-12615	ENSBTAG00000039325	GYPA	glycophorin A (MNS blood group)
chr17	14028136	14028465	peak_7053	Distal Intergenic	17	14040368	14066548	26181	1	617836	NM_001098141	-11903	ENSBTAG00000039325	GYPA	glycophorin A (MNS blood group)
chr17	14030874	14031934	peak_7054	Distal Intergenic	17	14040368	14066548	26181	1	617836	NM_001098141	-8434	ENSBTAG00000039325	GYPA	glycophorin A (MNS blood group)
chr17	14043237	14043411	peak_7055	Promoter (2-3kb)	17	14040368	14066548	26181	1	617836	NM_001098141	2869	ENSBTAG00000039325	GYPA	glycophorin A (MNS blood group)
chr17	14043941	14044102	peak_7056	Intron (NM_001098141/617836, intron 1 of 5)	17	14040368	14066548	26181	1	617836	NM_001098141	3573	ENSBTAG00000039325	GYPA	glycophorin A (MNS blood group)
chr17	50888698	50889159	peak_7113	Promoter (1-2kb)	17	50887544	50892468	4925	1	444874	NM_001206307	1154	ENSBTAG00000032436	UBC	ubiquitin C
chr17	59073624	59074204	peak_7177	Distal Intergenic	17	58611028	58890372	279345	1	517336	NM_001369918	462596	ENSBTAG00000001888	MED13L	mediator complex subunit 13L
chr17	62021157	62021524	peak_7190	Distal Intergenic	17	62027374	62046781	19408	2	512642	NM_001014908	25257	ENSBTAG00000008761	TRAFD1	TRAF-type zinc finger domain containing 1
chr17	62791808	62791994	peak_7210	Promoter (<=1kb)	17	62791482	62793912	2431	1	404151	NM_001003901	326	ENSBTAG00000024605	DYNLL1	dynein light chain LC8-type 1
chr17	68586659	68587069	peak_7252	Intron (NM_001083698/518935, intron 5 of 5)	17	68582956	68588420	5465	1	518935	NM_001083698	3703	ENSBTAG00000012504	GAS2L1	growth arrest specific 2 like 1
chr17	68628281	68628773	peak_7254	Intron (NM_001045938/506192, intron 2 of 21)	17	68598719	68647088	48370	2	506192	NM_001045938	18315	ENSBTAG00000001189	AP1B1	adaptor related protein complex 1 subunit beta 1
chr17	69333712	69334102	peak_7267	Promoter (2-3kb)	17	69307674	69336442	28769	2	511933	NM_001104974	2340	ENSBTAG00000018086	TBC1D10A	TBC1 domain family member 10A
chr17	69340220	69340443	peak_7269	Distal Intergenic	17	69307674	69336442	28769	2	511933	NM_001104974	-3778	ENSBTAG00000018086	TBC1D10A	TBC1 domain family member 10A
chr17	69472790	69473131	peak_7274	Distal Intergenic	17	69454005	69467476	13472	2	518033	NM_001075765	-5314	ENSBTAG00000031351	SEC14L4	SEC14 like lipid binding 4
chr17	69474399	69474839	peak_7275	Distal Intergenic	17	69454005	69467476	13472	2	518033	NM_001075765	-6923	ENSBTAG00000031351	SEC14L4	SEC14 like lipid binding 4
chr17	69525199	69525527	peak_7277	Distal Intergenic	17	69536382	69553381	17000	2	513295	NM_001101972	27854	ENSBTAG00000014232	GAL3ST1	galactose-3-O-sulfotransferase 1
chr17	70100634	70101054	peak_7290	Intron (NM_001075552/512082, intron 5 of 5)	17	70094432	70105120	10689	2	512082	NM_001075552	4066	ENSBTAG00000010667	PIK3IP1	phosphoinositide-3-kinase interacting protein 1
chr17	71515078	71515528	peak_7308	3' UTR	17	71504226	71515632	11407	1	517135	NM_001098044	10852	ENSBTAG00000022022	GUCD1	guanylyl cyclase domain containing 1
chr17	71932603	71932939	peak_7315	Distal Intergenic	17	71937296	71941206	3911	2	407114	NM_001319903	8267	ENSBTAG00000055118	VPREB1	pre-B lymphocyte 1
chr17	72941289	72941736	peak_7340	Distal Intergenic	17	72954593	72954671	79	1	100313009	NR_031178	-12857	ENSBTAG00000029769	MIR185	microRNA mir-185
chr17	73141689	73141863	peak_7347	Distal Intergenic	17	73155139	73156944	1806	1	100297192	NM_001319884	-13276	NA	LOC100297192	Ig heavy chain Mem5-like
chr18	326	888	peak_7348	Distal Intergenic	18	997260	1002042	4783	2	287020	NM_174813	1001154	ENSBTAG00000046786	UQCRFS1	ubiquinol-cytochrome c reductase, Rieske iron-sulfur polypeptide 1
chr18	1600	1901	peak_7349	Distal Intergenic	18	997260	1002042	4783	2	287020	NM_174813	1000141	ENSBTAG00000046786	UQCRFS1	ubiquinol-cytochrome c reductase, Rieske iron-sulfur polypeptide 1
chr18	2707	3130	peak_7350	Distal Intergenic	18	997260	1002042	4783	2	287020	NM_174813	998912	ENSBTAG00000046786	UQCRFS1	ubiquinol-cytochrome c reductase, Rieske iron-sulfur polypeptide 1
chr18	4427	4777	peak_7352	Distal Intergenic	18	997260	1002042	4783	2	287020	NM_174813	997265	ENSBTAG00000046786	UQCRFS1	ubiquinol-cytochrome c reductase, Rieske iron-sulfur polypeptide 1
chr18	4941	5176	peak_7353	Distal Intergenic	18	997260	1002042	4783	2	287020	NM_174813	996866	ENSBTAG00000046786	UQCRFS1	ubiquinol-cytochrome c reductase, Rieske iron-sulfur polypeptide 1
chr18	5551	7137	peak_7354	Distal Intergenic	18	997260	1002042	4783	2	287020	NM_174813	994905	ENSBTAG00000046786	UQCRFS1	ubiquinol-cytochrome c reductase, Rieske iron-sulfur polypeptide 1
chr18	7339	7622	peak_7355	Distal Intergenic	18	997260	1002042	4783	2	287020	NM_174813	994420	ENSBTAG00000046786	UQCRFS1	ubiquinol-cytochrome c reductase, Rieske iron-sulfur polypeptide 1
chr18	7864	8225	peak_7356	Distal Intergenic	18	997260	1002042	4783	2	287020	NM_174813	993817	ENSBTAG00000046786	UQCRFS1	ubiquinol-cytochrome c reductase, Rieske iron-sulfur polypeptide 1
chr18	8676	8905	peak_7357	Distal Intergenic	18	997260	1002042	4783	2	287020	NM_174813	993137	ENSBTAG00000046786	UQCRFS1	ubiquinol-cytochrome c reductase, Rieske iron-sulfur polypeptide 1
chr18	9130	9632	peak_7358	Distal Intergenic	18	997260	1002042	4783	2	287020	NM_174813	992410	ENSBTAG00000046786	UQCRFS1	ubiquinol-cytochrome c reductase, Rieske iron-sulfur polypeptide 1
chr18	9740	11298	peak_7359	Distal Intergenic	18	997260	1002042	4783	2	287020	NM_174813	990744	ENSBTAG00000046786	UQCRFS1	ubiquinol-cytochrome c reductase, Rieske iron-sulfur polypeptide 1
chr18	11451	11639	peak_7360	Distal Intergenic	18	997260	1002042	4783	2	287020	NM_174813	990403	ENSBTAG00000046786	UQCRFS1	ubiquinol-cytochrome c reductase, Rieske iron-sulfur polypeptide 1
chr18	11859	12038	peak_7361	Distal Intergenic	18	997260	1002042	4783	2	287020	NM_174813	990004	ENSBTAG00000046786	UQCRFS1	ubiquinol-cytochrome c reductase, Rieske iron-sulfur polypeptide 1
chr18	12843	13204	peak_7362	Distal Intergenic	18	997260	1002042	4783	2	287020	NM_174813	988838	ENSBTAG00000046786	UQCRFS1	ubiquinol-cytochrome c reductase, Rieske iron-sulfur polypeptide 1
chr18	13612	14040	peak_7363	Distal Intergenic	18	997260	1002042	4783	2	287020	NM_174813	988002	ENSBTAG00000046786	UQCRFS1	ubiquinol-cytochrome c reductase, Rieske iron-sulfur polypeptide 1
chr18	14224	14958	peak_7364	Distal Intergenic	18	997260	1002042	4783	2	287020	NM_174813	987084	ENSBTAG00000046786	UQCRFS1	ubiquinol-cytochrome c reductase, Rieske iron-sulfur polypeptide 1
chr18	15336	17546	peak_7365	Distal Intergenic	18	997260	1002042	4783	2	287020	NM_174813	984496	ENSBTAG00000046786	UQCRFS1	ubiquinol-cytochrome c reductase, Rieske iron-sulfur polypeptide 1
chr18	17707	18369	peak_7366	Distal Intergenic	18	997260	1002042	4783	2	287020	NM_174813	983673	ENSBTAG00000046786	UQCRFS1	ubiquinol-cytochrome c reductase, Rieske iron-sulfur polypeptide 1
chr18	18502	19027	peak_7367	Distal Intergenic	18	997260	1002042	4783	2	287020	NM_174813	983015	ENSBTAG00000046786	UQCRFS1	ubiquinol-cytochrome c reductase, Rieske iron-sulfur polypeptide 1
chr18	19280	19587	peak_7368	Distal Intergenic	18	997260	1002042	4783	2	287020	NM_174813	982455	ENSBTAG00000046786	UQCRFS1	ubiquinol-cytochrome c reductase, Rieske iron-sulfur polypeptide 1
chr18	19774	19977	peak_7369	Distal Intergenic	18	997260	1002042	4783	2	287020	NM_174813	982065	ENSBTAG00000046786	UQCRFS1	ubiquinol-cytochrome c reductase, Rieske iron-sulfur polypeptide 1
chr18	20624	22361	peak_7370	Distal Intergenic	18	997260	1002042	4783	2	287020	NM_174813	979681	ENSBTAG00000046786	UQCRFS1	ubiquinol-cytochrome c reductase, Rieske iron-sulfur polypeptide 1
chr18	22487	22832	peak_7371	Distal Intergenic	18	997260	1002042	4783	2	287020	NM_174813	979210	ENSBTAG00000046786	UQCRFS1	ubiquinol-cytochrome c reductase, Rieske iron-sulfur polypeptide 1
chr18	23394	23982	peak_7372	Distal Intergenic	18	997260	1002042	4783	2	287020	NM_174813	978060	ENSBTAG00000046786	UQCRFS1	ubiquinol-cytochrome c reductase, Rieske iron-sulfur polypeptide 1
chr18	24087	24597	peak_7373	Distal Intergenic	18	997260	1002042	4783	2	287020	NM_174813	977445	ENSBTAG00000046786	UQCRFS1	ubiquinol-cytochrome c reductase, Rieske iron-sulfur polypeptide 1
chr18	24739	24873	peak_7374	Distal Intergenic	18	997260	1002042	4783	2	287020	NM_174813	977169	ENSBTAG00000046786	UQCRFS1	ubiquinol-cytochrome c reductase, Rieske iron-sulfur polypeptide 1
chr18	25096	25590	peak_7375	Distal Intergenic	18	997260	1002042	4783	2	287020	NM_174813	976452	ENSBTAG00000046786	UQCRFS1	ubiquinol-cytochrome c reductase, Rieske iron-sulfur polypeptide 1
chr18	26593	27026	peak_7376	Distal Intergenic	18	997260	1002042	4783	2	287020	NM_174813	975016	ENSBTAG00000046786	UQCRFS1	ubiquinol-cytochrome c reductase, Rieske iron-sulfur polypeptide 1
chr18	27135	27595	peak_7377	Distal Intergenic	18	997260	1002042	4783	2	287020	NM_174813	974447	ENSBTAG00000046786	UQCRFS1	ubiquinol-cytochrome c reductase, Rieske iron-sulfur polypeptide 1
chr18	27786	28522	peak_7378	Distal Intergenic	18	997260	1002042	4783	2	287020	NM_174813	973520	ENSBTAG00000046786	UQCRFS1	ubiquinol-cytochrome c reductase, Rieske iron-sulfur polypeptide 1
chr18	29209	29384	peak_7379	Distal Intergenic	18	997260	1002042	4783	2	287020	NM_174813	972658	ENSBTAG00000046786	UQCRFS1	ubiquinol-cytochrome c reductase, Rieske iron-sulfur polypeptide 1
chr18	30559	31473	peak_7380	Distal Intergenic	18	997260	1002042	4783	2	287020	NM_174813	970569	ENSBTAG00000046786	UQCRFS1	ubiquinol-cytochrome c reductase, Rieske iron-sulfur polypeptide 1
chr18	32140	32678	peak_7381	Distal Intergenic	18	997260	1002042	4783	2	287020	NM_174813	969364	ENSBTAG00000046786	UQCRFS1	ubiquinol-cytochrome c reductase, Rieske iron-sulfur polypeptide 1
chr18	33326	33628	peak_7382	Distal Intergenic	18	997260	1002042	4783	2	287020	NM_174813	968414	ENSBTAG00000046786	UQCRFS1	ubiquinol-cytochrome c reductase, Rieske iron-sulfur polypeptide 1
chr18	33778	34251	peak_7383	Distal Intergenic	18	997260	1002042	4783	2	287020	NM_174813	967791	ENSBTAG00000046786	UQCRFS1	ubiquinol-cytochrome c reductase, Rieske iron-sulfur polypeptide 1
chr18	34361	34963	peak_7384	Distal Intergenic	18	997260	1002042	4783	2	287020	NM_174813	967079	ENSBTAG00000046786	UQCRFS1	ubiquinol-cytochrome c reductase, Rieske iron-sulfur polypeptide 1
chr18	35972	36292	peak_7385	Distal Intergenic	18	997260	1002042	4783	2	287020	NM_174813	965750	ENSBTAG00000046786	UQCRFS1	ubiquinol-cytochrome c reductase, Rieske iron-sulfur polypeptide 1
chr18	36416	36618	peak_7386	Distal Intergenic	18	997260	1002042	4783	2	287020	NM_174813	965424	ENSBTAG00000046786	UQCRFS1	ubiquinol-cytochrome c reductase, Rieske iron-sulfur polypeptide 1
chr18	38795	38976	peak_7387	Distal Intergenic	18	997260	1002042	4783	2	287020	NM_174813	963066	ENSBTAG00000046786	UQCRFS1	ubiquinol-cytochrome c reductase, Rieske iron-sulfur polypeptide 1
chr18	43014	43266	peak_7388	Distal Intergenic	18	997260	1002042	4783	2	287020	NM_174813	958776	ENSBTAG00000046786	UQCRFS1	ubiquinol-cytochrome c reductase, Rieske iron-sulfur polypeptide 1
chr18	43452	43998	peak_7389	Distal Intergenic	18	997260	1002042	4783	2	287020	NM_174813	958044	ENSBTAG00000046786	UQCRFS1	ubiquinol-cytochrome c reductase, Rieske iron-sulfur polypeptide 1
chr18	44490	44803	peak_7390	Distal Intergenic	18	997260	1002042	4783	2	287020	NM_174813	957239	ENSBTAG00000046786	UQCRFS1	ubiquinol-cytochrome c reductase, Rieske iron-sulfur polypeptide 1
chr18	45404	45841	peak_7391	Distal Intergenic	18	997260	1002042	4783	2	287020	NM_174813	956201	ENSBTAG00000046786	UQCRFS1	ubiquinol-cytochrome c reductase, Rieske iron-sulfur polypeptide 1
chr18	46164	46459	peak_7392	Distal Intergenic	18	997260	1002042	4783	2	287020	NM_174813	955583	ENSBTAG00000046786	UQCRFS1	ubiquinol-cytochrome c reductase, Rieske iron-sulfur polypeptide 1
chr18	46577	47245	peak_7393	Distal Intergenic	18	997260	1002042	4783	2	287020	NM_174813	954797	ENSBTAG00000046786	UQCRFS1	ubiquinol-cytochrome c reductase, Rieske iron-sulfur polypeptide 1
chr18	47414	47603	peak_7394	Distal Intergenic	18	997260	1002042	4783	2	287020	NM_174813	954439	ENSBTAG00000046786	UQCRFS1	ubiquinol-cytochrome c reductase, Rieske iron-sulfur polypeptide 1
chr18	48113	48410	peak_7395	Distal Intergenic	18	997260	1002042	4783	2	287020	NM_174813	953632	ENSBTAG00000046786	UQCRFS1	ubiquinol-cytochrome c reductase, Rieske iron-sulfur polypeptide 1
chr18	48646	48807	peak_7396	Distal Intergenic	18	997260	1002042	4783	2	287020	NM_174813	953235	ENSBTAG00000046786	UQCRFS1	ubiquinol-cytochrome c reductase, Rieske iron-sulfur polypeptide 1
chr18	51491	52062	peak_7397	Distal Intergenic	18	997260	1002042	4783	2	287020	NM_174813	949980	ENSBTAG00000046786	UQCRFS1	ubiquinol-cytochrome c reductase, Rieske iron-sulfur polypeptide 1
chr18	52207	52741	peak_7398	Distal Intergenic	18	997260	1002042	4783	2	287020	NM_174813	949301	ENSBTAG00000046786	UQCRFS1	ubiquinol-cytochrome c reductase, Rieske iron-sulfur polypeptide 1
chr18	52861	53107	peak_7399	Distal Intergenic	18	997260	1002042	4783	2	287020	NM_174813	948935	ENSBTAG00000046786	UQCRFS1	ubiquinol-cytochrome c reductase, Rieske iron-sulfur polypeptide 1
chr18	53309	53472	peak_7400	Distal Intergenic	18	997260	1002042	4783	2	287020	NM_174813	948570	ENSBTAG00000046786	UQCRFS1	ubiquinol-cytochrome c reductase, Rieske iron-sulfur polypeptide 1
chr18	53691	54435	peak_7401	Distal Intergenic	18	997260	1002042	4783	2	287020	NM_174813	947607	ENSBTAG00000046786	UQCRFS1	ubiquinol-cytochrome c reductase, Rieske iron-sulfur polypeptide 1
chr18	54598	54809	peak_7402	Distal Intergenic	18	997260	1002042	4783	2	287020	NM_174813	947233	ENSBTAG00000046786	UQCRFS1	ubiquinol-cytochrome c reductase, Rieske iron-sulfur polypeptide 1
chr18	55625	55851	peak_7403	Distal Intergenic	18	997260	1002042	4783	2	287020	NM_174813	946191	ENSBTAG00000046786	UQCRFS1	ubiquinol-cytochrome c reductase, Rieske iron-sulfur polypeptide 1
chr18	56080	56214	peak_7404	Distal Intergenic	18	997260	1002042	4783	2	287020	NM_174813	945828	ENSBTAG00000046786	UQCRFS1	ubiquinol-cytochrome c reductase, Rieske iron-sulfur polypeptide 1
chr18	56467	57595	peak_7405	Distal Intergenic	18	997260	1002042	4783	2	287020	NM_174813	944447	ENSBTAG00000046786	UQCRFS1	ubiquinol-cytochrome c reductase, Rieske iron-sulfur polypeptide 1
chr18	58132	58604	peak_7406	Distal Intergenic	18	997260	1002042	4783	2	287020	NM_174813	943438	ENSBTAG00000046786	UQCRFS1	ubiquinol-cytochrome c reductase, Rieske iron-sulfur polypeptide 1
chr18	58826	58952	peak_7407	Distal Intergenic	18	997260	1002042	4783	2	287020	NM_174813	943090	ENSBTAG00000046786	UQCRFS1	ubiquinol-cytochrome c reductase, Rieske iron-sulfur polypeptide 1
chr18	60136	60292	peak_7408	Distal Intergenic	18	997260	1002042	4783	2	287020	NM_174813	941750	ENSBTAG00000046786	UQCRFS1	ubiquinol-cytochrome c reductase, Rieske iron-sulfur polypeptide 1
chr18	62333	62530	peak_7411	Distal Intergenic	18	997260	1002042	4783	2	287020	NM_174813	939512	ENSBTAG00000046786	UQCRFS1	ubiquinol-cytochrome c reductase, Rieske iron-sulfur polypeptide 1
chr18	66723	66853	peak_7412	Distal Intergenic	18	997260	1002042	4783	2	287020	NM_174813	935189	ENSBTAG00000046786	UQCRFS1	ubiquinol-cytochrome c reductase, Rieske iron-sulfur polypeptide 1
chr18	67832	67975	peak_7413	Distal Intergenic	18	997260	1002042	4783	2	287020	NM_174813	934067	ENSBTAG00000046786	UQCRFS1	ubiquinol-cytochrome c reductase, Rieske iron-sulfur polypeptide 1
chr18	8048150	8048390	peak_7441	Distal Intergenic	18	8132119	8132183	65	1	100498810	NR_036348	-83729	ENSBTAG00000048093	MIR2883	microRNA mir-2883
chr18	34654873	34655349	peak_7549	Distal Intergenic	18	34638138	34650198	12061	1	505928	NM_001034260	16735	ENSBTAG00000005093	CES2	carboxylesterase 2
chr18	34867671	34868024	peak_7557	Intron (NM_001206339/787862, intron 1 of 21)	18	34857828	34874141	16314	2	787862	NM_001206339	6117	ENSBTAG00000032427	FHOD1	formin homology 2 domain containing 1
chr18	35622157	35622416	peak_7579	Promoter (2-3kb)	18	35624573	35638372	13800	1	282271	NM_174560	-2157	ENSBTAG00000007512	PLA2G15	phospholipase A2 group XV
chr18	45728032	45728313	peak_7624	Distal Intergenic	18	45748174	45767893	19720	1	507027	NM_001305021	-19861	ENSBTAG00000003820	GRAMD1A	GRAM domain containing 1A
chr18	48175404	48175565	peak_7662	Distal Intergenic	18	48185748	48192105	6358	1	512891	NM_001035111	-10183	ENSBTAG00000031641	PSMD8	proteasome 26S subunit, non-ATPase 8
chr18	49098332	49098750	peak_7680	Distal Intergenic	18	49101950	49104263	2314	1	282127	NM_174493	-3200	ENSBTAG00000008573	ZFP36	ZFP36 ring finger protein
chr18	49758079	49758486	peak_7697	Distal Intergenic	18	49764727	49767618	2892	2	539321	NM_001040564	9132	ENSBTAG00000010493	SERTAD1	SERTA domain containing 1
chr18	50624774	50625397	peak_7718	Distal Intergenic	18	50566980	50572796	5817	2	530597	NM_001272008	-51978	ENSBTAG00000009449	DMAC2	distal membrane arm assembly complex 2
chr18	50653507	50654044	peak_7719	Distal Intergenic	18	50566980	50572796	5817	2	530597	NM_001272008	-80711	ENSBTAG00000009449	DMAC2	distal membrane arm assembly complex 2
chr18	50655212	50656098	peak_7721	Distal Intergenic	18	50566980	50572796	5817	2	530597	NM_001272008	-82416	ENSBTAG00000009449	DMAC2	distal membrane arm assembly complex 2
chr18	50656212	50656775	peak_7722	Distal Intergenic	18	50566980	50572796	5817	2	530597	NM_001272008	-83416	ENSBTAG00000009449	DMAC2	distal membrane arm assembly complex 2
chr18	50657080	50658023	peak_7723	Distal Intergenic	18	50566980	50572796	5817	2	530597	NM_001272008	-84284	ENSBTAG00000009449	DMAC2	distal membrane arm assembly complex 2
chr18	50658332	50659002	peak_7724	Distal Intergenic	18	50566980	50572796	5817	2	530597	NM_001272008	-85536	ENSBTAG00000009449	DMAC2	distal membrane arm assembly complex 2
chr18	50660884	50662210	peak_7725	Distal Intergenic	18	50566980	50572796	5817	2	530597	NM_001272008	-88088	ENSBTAG00000009449	DMAC2	distal membrane arm assembly complex 2
chr18	50663242	50664040	peak_7726	Distal Intergenic	18	50566980	50572796	5817	2	530597	NM_001272008	-90446	ENSBTAG00000009449	DMAC2	distal membrane arm assembly complex 2
chr18	50667156	50667536	peak_7727	Distal Intergenic	18	50566980	50572796	5817	2	530597	NM_001272008	-94360	ENSBTAG00000009449	DMAC2	distal membrane arm assembly complex 2
chr18	50668077	50669180	peak_7728	Distal Intergenic	18	50566980	50572796	5817	2	530597	NM_001272008	-95281	ENSBTAG00000009449	DMAC2	distal membrane arm assembly complex 2
chr18	50669789	50670658	peak_7729	Distal Intergenic	18	50566980	50572796	5817	2	530597	NM_001272008	-96993	ENSBTAG00000009449	DMAC2	distal membrane arm assembly complex 2
chr18	50670804	50671312	peak_7730	Distal Intergenic	18	50566980	50572796	5817	2	530597	NM_001272008	-98008	ENSBTAG00000009449	DMAC2	distal membrane arm assembly complex 2
chr18	50674431	50674766	peak_7731	Distal Intergenic	18	50566980	50572796	5817	2	530597	NM_001272008	-101635	ENSBTAG00000009449	DMAC2	distal membrane arm assembly complex 2
chr18	50681202	50683366	peak_7732	Distal Intergenic	18	50566980	50572796	5817	2	530597	NM_001272008	-108406	ENSBTAG00000009449	DMAC2	distal membrane arm assembly complex 2
chr18	50687033	50688233	peak_7733	Distal Intergenic	18	50566980	50572796	5817	2	530597	NM_001272008	-114237	ENSBTAG00000009449	DMAC2	distal membrane arm assembly complex 2
chr18	50728423	50729210	peak_7738	Distal Intergenic	18	50818050	50836107	18058	1	404118	NM_205788	-88840	ENSBTAG00000005615	CEACAM1	carcinoembryonic antigen related cell adhesion molecule 1
chr18	50736111	50736632	peak_7739	Distal Intergenic	18	50818050	50836107	18058	1	404118	NM_205788	-81418	ENSBTAG00000005615	CEACAM1	carcinoembryonic antigen related cell adhesion molecule 1
chr18	50763628	50763893	peak_7741	Distal Intergenic	18	50818050	50836107	18058	1	404118	NM_205788	-54157	ENSBTAG00000005615	CEACAM1	carcinoembryonic antigen related cell adhesion molecule 1
chr18	50765621	50766032	peak_7742	Distal Intergenic	18	50818050	50836107	18058	1	404118	NM_205788	-52018	ENSBTAG00000005615	CEACAM1	carcinoembryonic antigen related cell adhesion molecule 1
chr18	50769818	50770166	peak_7743	Distal Intergenic	18	50818050	50836107	18058	1	404118	NM_205788	-47884	ENSBTAG00000005615	CEACAM1	carcinoembryonic antigen related cell adhesion molecule 1
chr18	50843080	50843621	peak_7744	Distal Intergenic	18	50818050	50836107	18058	1	404118	NM_205788	25030	ENSBTAG00000005615	CEACAM1	carcinoembryonic antigen related cell adhesion molecule 1
chr18	51419497	51419798	peak_7764	Distal Intergenic	18	51373358	51382928	9571	1	617066	NM_001076442	46139	ENSBTAG00000020251	LYPD4	LY6/PLAUR domain containing 4
chr18	52118902	52119171	peak_7772	Distal Intergenic	18	52133739	52148300	14562	1	789006	NM_001102350	-14568	ENSBTAG00000050035	ZNF226	zinc finger protein 226
chr18	52274010	52274195	peak_7776	Distal Intergenic	18	52297791	52324434	26644	2	514023	NM_001075644	50239	ENSBTAG00000006805	ZNF180	zinc finger protein 180
chr18	53595639	53595908	peak_7814	Intron (NM_001192249/510245, intron 1 of 12)	18	53592617	53613177	20561	1	510245	NM_001192249	3022	ENSBTAG00000008014	PPP5C	protein phosphatase 5 catalytic subunit
chr18	54150901	54151103	peak_7824	Promoter (1-2kb)	18	54113875	54149783	35909	2	521686	NM_001205889	-1118	ENSBTAG00000009286	ZC3H4	zinc finger CCCH-type containing 4
chr18	54542448	54542724	peak_7834	Distal Intergenic	18	54461481	54487447	25967	2	518407	NM_001192487	-55001	ENSBTAG00000013084	NAPA	NSF attachment protein alpha
chr18	55912517	55912953	peak_7873	Promoter (2-3kb)	18	55910374	55924829	14456	1	506329	NM_001101869	2143	ENSBTAG00000000330	ALDH16A1	aldehyde dehydrogenase 16 family member A1
chr18	57093113	57093276	peak_7907	Distal Intergenic	18	57058745	57066201	7457	2	522824	NM_001077954	-26912	ENSBTAG00000039212	CTU1	cytosolic thiouridylase subunit 1
chr18	57114376	57115151	peak_7908	Distal Intergenic	18	57122302	57131819	9518	1	100138951	NM_001191347	-7151	ENSBTAG00000004608	LOC100138951	CD33 antigen-like
chr18	57183088	57183430	peak_7910	Distal Intergenic	18	57122302	57131819	9518	1	100138951	NM_001191347	60786	ENSBTAG00000004608	LOC100138951	CD33 antigen-like
chr18	57184760	57184948	peak_7911	Distal Intergenic	18	57122302	57131819	9518	1	100138951	NM_001191347	62458	ENSBTAG00000004608	LOC100138951	CD33 antigen-like
chr18	57186075	57186603	peak_7912	Distal Intergenic	18	57122302	57131819	9518	1	100138951	NM_001191347	63773	ENSBTAG00000004608	LOC100138951	CD33 antigen-like
chr18	57195594	57196279	peak_7913	Distal Intergenic	18	57122302	57131819	9518	1	100138951	NM_001191347	73292	ENSBTAG00000004608	LOC100138951	CD33 antigen-like
chr18	57197728	57198686	peak_7914	Distal Intergenic	18	57122302	57131819	9518	1	100138951	NM_001191347	75426	ENSBTAG00000004608	LOC100138951	CD33 antigen-like
chr18	57217359	57218009	peak_7915	Downstream (1-2kb)	18	57122302	57131819	9518	1	100138951	NM_001191347	95057	ENSBTAG00000004608	LOC100138951	CD33 antigen-like
chr18	57218413	57219173	peak_7916	3' UTR	18	57122302	57131819	9518	1	100138951	NM_001191347	96111	ENSBTAG00000004608	LOC100138951	CD33 antigen-like
chr18	57220152	57220440	peak_7917	3' UTR	18	57122302	57131819	9518	1	100138951	NM_001191347	97850	ENSBTAG00000004608	LOC100138951	CD33 antigen-like
chr18	57225547	57228151	peak_7919	Exon (NM_001319887/100336984, exon 2 of 7)	18	57122302	57131819	9518	1	100138951	NM_001191347	103245	ENSBTAG00000004608	LOC100138951	CD33 antigen-like
chr18	57229474	57230677	peak_7920	Intron (NM_001319887/100336984, intron 1 of 6)	18	57122302	57131819	9518	1	100138951	NM_001191347	107172	ENSBTAG00000004608	LOC100138951	CD33 antigen-like
chr18	57231121	57231875	peak_7921	Intron (NM_001319887/100336984, intron 1 of 6)	18	57122302	57131819	9518	1	100138951	NM_001191347	108819	ENSBTAG00000004608	LOC100138951	CD33 antigen-like
chr18	57233123	57234322	peak_7922	Intron (NM_001319887/100336984, intron 1 of 6)	18	57219130	57343755	124626	2	100336984	NM_001319887	109433	ENSBTAG00000037710	LOC100336984	zinc finger protein 331
chr18	57252712	57253642	peak_7923	Intron (NM_001319887/100336984, intron 1 of 6)	18	57219130	57343755	124626	2	100336984	NM_001319887	90113	ENSBTAG00000037710	LOC100336984	zinc finger protein 331
chr18	57265646	57266230	peak_7924	Intron (NM_001319887/100336984, intron 1 of 6)	18	57219130	57343755	124626	2	100336984	NM_001319887	77525	ENSBTAG00000037710	LOC100336984	zinc finger protein 331
chr18	57268705	57269817	peak_7926	Intron (NM_001319887/100336984, intron 1 of 6)	18	57219130	57343755	124626	2	100336984	NM_001319887	73938	ENSBTAG00000037710	LOC100336984	zinc finger protein 331
chr18	57269940	57271442	peak_7927	Intron (NM_001319887/100336984, intron 1 of 6)	18	57219130	57343755	124626	2	100336984	NM_001319887	72313	ENSBTAG00000037710	LOC100336984	zinc finger protein 331
chr18	57272362	57272851	peak_7928	Intron (NM_001319887/100336984, intron 1 of 6)	18	57219130	57343755	124626	2	100336984	NM_001319887	70904	ENSBTAG00000037710	LOC100336984	zinc finger protein 331
chr18	57273319	57273630	peak_7929	Intron (NM_001319887/100336984, intron 1 of 6)	18	57219130	57343755	124626	2	100336984	NM_001319887	70125	ENSBTAG00000037710	LOC100336984	zinc finger protein 331
chr18	57273916	57274490	peak_7930	Intron (NM_001319887/100336984, intron 1 of 6)	18	57219130	57343755	124626	2	100336984	NM_001319887	69265	ENSBTAG00000037710	LOC100336984	zinc finger protein 331
chr18	57275531	57278897	peak_7931	Intron (NM_001319887/100336984, intron 1 of 6)	18	57219130	57343755	124626	2	100336984	NM_001319887	64858	ENSBTAG00000037710	LOC100336984	zinc finger protein 331
chr18	57280501	57281373	peak_7932	Intron (NM_001319887/100336984, intron 1 of 6)	18	57219130	57343755	124626	2	100336984	NM_001319887	62382	ENSBTAG00000037710	LOC100336984	zinc finger protein 331
chr18	57281531	57282287	peak_7933	Intron (NM_001319887/100336984, intron 1 of 6)	18	57219130	57343755	124626	2	100336984	NM_001319887	61468	ENSBTAG00000037710	LOC100336984	zinc finger protein 331
chr18	57282554	57283837	peak_7934	Intron (NM_001319887/100336984, intron 1 of 6)	18	57219130	57343755	124626	2	100336984	NM_001319887	59918	ENSBTAG00000037710	LOC100336984	zinc finger protein 331
chr18	57284085	57284407	peak_7935	Intron (NM_001319887/100336984, intron 1 of 6)	18	57219130	57343755	124626	2	100336984	NM_001319887	59348	ENSBTAG00000037710	LOC100336984	zinc finger protein 331
chr18	57284535	57285985	peak_7936	Intron (NM_001319887/100336984, intron 1 of 6)	18	57219130	57343755	124626	2	100336984	NM_001319887	57770	ENSBTAG00000037710	LOC100336984	zinc finger protein 331
chr18	57287086	57287472	peak_7937	Intron (NM_001319887/100336984, intron 1 of 6)	18	57219130	57343755	124626	2	100336984	NM_001319887	56283	ENSBTAG00000037710	LOC100336984	zinc finger protein 331
chr18	57287939	57288487	peak_7938	Intron (NM_001319887/100336984, intron 1 of 6)	18	57219130	57343755	124626	2	100336984	NM_001319887	55268	ENSBTAG00000037710	LOC100336984	zinc finger protein 331
chr18	57288791	57289081	peak_7939	Intron (NM_001319887/100336984, intron 1 of 6)	18	57219130	57343755	124626	2	100336984	NM_001319887	54674	ENSBTAG00000037710	LOC100336984	zinc finger protein 331
chr18	57289498	57289837	peak_7940	Intron (NM_001319887/100336984, intron 1 of 6)	18	57219130	57343755	124626	2	100336984	NM_001319887	53918	ENSBTAG00000037710	LOC100336984	zinc finger protein 331
chr18	57290024	57290317	peak_7941	Intron (NM_001319887/100336984, intron 1 of 6)	18	57219130	57343755	124626	2	100336984	NM_001319887	53438	ENSBTAG00000037710	LOC100336984	zinc finger protein 331
chr18	57291585	57292711	peak_7942	Intron (NM_001319887/100336984, intron 1 of 6)	18	57219130	57343755	124626	2	100336984	NM_001319887	51044	ENSBTAG00000037710	LOC100336984	zinc finger protein 331
chr18	57300390	57300907	peak_7944	Intron (NM_001319887/100336984, intron 1 of 6)	18	57219130	57343755	124626	2	100336984	NM_001319887	42848	ENSBTAG00000037710	LOC100336984	zinc finger protein 331
chr18	57301937	57303548	peak_7945	Intron (NM_001319887/100336984, intron 1 of 6)	18	57219130	57343755	124626	2	100336984	NM_001319887	40207	ENSBTAG00000037710	LOC100336984	zinc finger protein 331
chr18	57303658	57305872	peak_7946	Intron (NM_001319887/100336984, intron 1 of 6)	18	57219130	57343755	124626	2	100336984	NM_001319887	37883	ENSBTAG00000037710	LOC100336984	zinc finger protein 331
chr18	57322708	57323164	peak_7948	Intron (NM_001319887/100336984, intron 1 of 6)	18	57219130	57343755	124626	2	100336984	NM_001319887	20591	ENSBTAG00000037710	LOC100336984	zinc finger protein 331
chr18	57327508	57327841	peak_7949	Intron (NM_001319887/100336984, intron 1 of 6)	18	57219130	57343755	124626	2	100336984	NM_001319887	15914	ENSBTAG00000037710	LOC100336984	zinc finger protein 331
chr18	57333190	57333839	peak_7950	Intron (NM_001319887/100336984, intron 1 of 6)	18	57219130	57343755	124626	2	100336984	NM_001319887	9916	ENSBTAG00000037710	LOC100336984	zinc finger protein 331
chr18	57344181	57344520	peak_7952	Promoter (<=1kb)	18	57219130	57343755	124626	2	100336984	NM_001319887	-426	ENSBTAG00000037710	LOC100336984	zinc finger protein 331
chr18	57580453	57580636	peak_7958	Distal Intergenic	18	57688890	57688959	70	1	100170932	NR_030912	-108254	ENSBTAG00000029918	MIR99B	microRNA mir-99b
chr18	58136461	58137561	peak_7962	Distal Intergenic	18	58087796	58110746	22951	1	535321	NM_001037477	48665	ENSBTAG00000019851	PPP2R1A	protein phosphatase 2 scaffold subunit Aalpha
chr18	61571503	61571957	peak_7968	Promoter (1-2kb)	18	61573948	61579535	5588	1	506295	NM_001075252	-1991	ENSBTAG00000018152	MYADM	myeloid associated differentiation marker
chr18	61911892	61912270	peak_7974	Distal Intergenic	18	61921781	61924820	3040	1	789593	NM_001099731	-9511	ENSBTAG00000016299	ZNF784	zinc finger protein 784
chr18	62458082	62458864	peak_7992	Distal Intergenic	18	62512088	62516410	4323	2	369024	NM_183365	57546	ENSBTAG00000045529	NCR1	natural cytotoxicity triggering receptor 1
chr18	62631145	62631434	peak_7993	Distal Intergenic	18	62587896	62594465	6570	2	493736	NM_001008415	-36680	ENSBTAG00000022807	KIR3DS1	killer cell immunoglobulin-like receptor, three domains, short cytoplasmic tail, 1
chr18	62656866	62659062	peak_7994	Exon (NM_001098089/537065, exon 5 of 10)	18	62587896	62594465	6570	2	493736	NM_001008415	-62401	ENSBTAG00000022807	KIR3DS1	killer cell immunoglobulin-like receptor, three domains, short cytoplasmic tail, 1
chr18	62659183	62661541	peak_7995	Exon (NM_001098089/537065, exon 3 of 10)	18	62587896	62594465	6570	2	493736	NM_001008415	-64718	ENSBTAG00000022807	KIR3DS1	killer cell immunoglobulin-like receptor, three domains, short cytoplasmic tail, 1
chr18	62661826	62663130	peak_7996	Intron (NM_001098089/537065, intron 2 of 9)	18	62587896	62594465	6570	2	493736	NM_001008415	-67361	ENSBTAG00000022807	KIR3DS1	killer cell immunoglobulin-like receptor, three domains, short cytoplasmic tail, 1
chr18	62663387	62664006	peak_7997	Intron (NM_001098089/537065, intron 2 of 9)	18	62587896	62594465	6570	2	493736	NM_001008415	-68922	ENSBTAG00000022807	KIR3DS1	killer cell immunoglobulin-like receptor, three domains, short cytoplasmic tail, 1
chr18	62664778	62665680	peak_7998	Intron (NM_001098089/537065, intron 2 of 9)	18	62587896	62594465	6570	2	493736	NM_001008415	-70313	ENSBTAG00000022807	KIR3DS1	killer cell immunoglobulin-like receptor, three domains, short cytoplasmic tail, 1
chr18	62666015	62666767	peak_7999	Intron (NM_001098089/537065, intron 2 of 9)	18	62587896	62594465	6570	2	493736	NM_001008415	-71550	ENSBTAG00000022807	KIR3DS1	killer cell immunoglobulin-like receptor, three domains, short cytoplasmic tail, 1
chr18	62667050	62668046	peak_8000	Intron (NM_001098089/537065, intron 2 of 9)	18	62644483	62740386	95904	2	537065	NM_001098089	72340	ENSBTAG00000054818	KIR3DL2	killer cell immunoglobulin-like receptor, three domains, long cytoplasmic tail, 2
chr18	62668959	62669516	peak_8001	Intron (NM_001098089/537065, intron 2 of 9)	18	62644483	62740386	95904	2	537065	NM_001098089	70870	ENSBTAG00000054818	KIR3DL2	killer cell immunoglobulin-like receptor, three domains, long cytoplasmic tail, 2
chr18	62669767	62670424	peak_8002	Intron (NM_001098089/537065, intron 2 of 9)	18	62644483	62740386	95904	2	537065	NM_001098089	69962	ENSBTAG00000054818	KIR3DL2	killer cell immunoglobulin-like receptor, three domains, long cytoplasmic tail, 2
chr18	62670737	62671186	peak_8003	Intron (NM_001098089/537065, intron 2 of 9)	18	62644483	62740386	95904	2	537065	NM_001098089	69200	ENSBTAG00000054818	KIR3DL2	killer cell immunoglobulin-like receptor, three domains, long cytoplasmic tail, 2
chr18	62671551	62672279	peak_8004	Intron (NM_001098089/537065, intron 2 of 9)	18	62644483	62740386	95904	2	537065	NM_001098089	68107	ENSBTAG00000054818	KIR3DL2	killer cell immunoglobulin-like receptor, three domains, long cytoplasmic tail, 2
chr18	62672728	62674309	peak_8005	Intron (NM_001098089/537065, intron 2 of 9)	18	62644483	62740386	95904	2	537065	NM_001098089	66077	ENSBTAG00000054818	KIR3DL2	killer cell immunoglobulin-like receptor, three domains, long cytoplasmic tail, 2
chr18	62738313	62738800	peak_8006	Promoter (1-2kb)	18	62644483	62740386	95904	2	537065	NM_001098089	1586	ENSBTAG00000054818	KIR3DL2	killer cell immunoglobulin-like receptor, three domains, long cytoplasmic tail, 2
chr18	62738991	62739792	peak_8007	Promoter (<=1kb)	18	62644483	62740386	95904	2	537065	NM_001098089	594	ENSBTAG00000054818	KIR3DL2	killer cell immunoglobulin-like receptor, three domains, long cytoplasmic tail, 2
chr18	62745456	62746730	peak_8008	Distal Intergenic	18	62644483	62740386	95904	2	537065	NM_001098089	-5070	ENSBTAG00000054818	KIR3DL2	killer cell immunoglobulin-like receptor, three domains, long cytoplasmic tail, 2
chr18	62747628	62748353	peak_8009	Distal Intergenic	18	62644483	62740386	95904	2	537065	NM_001098089	-7242	ENSBTAG00000054818	KIR3DL2	killer cell immunoglobulin-like receptor, three domains, long cytoplasmic tail, 2
chr18	62748585	62749331	peak_8010	Distal Intergenic	18	62644483	62740386	95904	2	537065	NM_001098089	-8199	ENSBTAG00000054818	KIR3DL2	killer cell immunoglobulin-like receptor, three domains, long cytoplasmic tail, 2
chr18	62750292	62750591	peak_8011	Distal Intergenic	18	62644483	62740386	95904	2	537065	NM_001098089	-9906	ENSBTAG00000054818	KIR3DL2	killer cell immunoglobulin-like receptor, three domains, long cytoplasmic tail, 2
chr18	63598426	63599131	peak_8025	Distal Intergenic	18	63608506	63612675	4170	1	768229	NM_001078104	-9375	NA	LOC768229	zinc finger protein LOC768229
chr18	65635344	65636338	peak_8049	Distal Intergenic	18	65641101	65645263	4163	2	518955	NM_001046243	8925	ENSBTAG00000009735	A1BG	alpha-1-B glycoprotein
chr18	65778494	65779118	peak_8058	Promoter (<=1kb)	18	65775983	65778680	2698	2	523847	NM_001034550	0	ENSBTAG00000013882	CHMP2A	charged multivesicular body protein 2A
chr19	22809	22965	peak_8064	Distal Intergenic	19	572768	1418459	845692	2	535917	NM_001079609	1395494	ENSBTAG00000034681	CA10	carbonic anhydrase 10
chr19	23844	23987	peak_8065	Distal Intergenic	19	572768	1418459	845692	2	535917	NM_001079609	1394472	ENSBTAG00000034681	CA10	carbonic anhydrase 10
chr19	24229	24386	peak_8066	Distal Intergenic	19	572768	1418459	845692	2	535917	NM_001079609	1394073	ENSBTAG00000034681	CA10	carbonic anhydrase 10
chr19	24628	24783	peak_8067	Distal Intergenic	19	572768	1418459	845692	2	535917	NM_001079609	1393676	ENSBTAG00000034681	CA10	carbonic anhydrase 10
chr19	1790019	1790225	peak_8070	Distal Intergenic	19	572768	1418459	845692	2	535917	NM_001079609	-371560	ENSBTAG00000034681	CA10	carbonic anhydrase 10
chr19	9469197	9469698	peak_8089	Promoter (<=1kb)	19	9445434	9470249	24816	2	782743	NM_001102328	551	ENSBTAG00000015352	MTMR4	myotubularin related protein 4
chr19	9572437	9572917	peak_8091	Intron (NM_001192568/522810, intron 1 of 31)	19	9512391	9621913	109523	2	522810	NM_001192568	48996	ENSBTAG00000010167	TEX14	testis expressed 14, intercellular bridge forming factor
chr19	9611009	9611262	peak_8094	Intron (NM_001192568/522810, intron 1 of 31)	19	9512391	9621913	109523	2	522810	NM_001192568	10651	ENSBTAG00000010167	TEX14	testis expressed 14, intercellular bridge forming factor
chr19	12458277	12458436	peak_8112	Distal Intergenic	19	12521668	12532887	11220	2	530096	NM_001075929	74451	ENSBTAG00000018391	C19H17orf64	chromosome 19 C17orf64 homolog
chr19	20147861	20148032	peak_8164	Promoter (2-3kb)	19	20145787	20148657	2871	1	507168	NM_001045958	2074	ENSBTAG00000046394	RPL23A	ribosomal protein L23a
chr19	22748900	22749165	peak_8202	Distal Intergenic	19	22690661	22730143	39483	2	511955	NM_001075546	-18757	ENSBTAG00000011482	SLC43A2	solute carrier family 43 member 2
chr19	22815125	22815804	peak_8207	Distal Intergenic	19	22811568	22811652	85	2	791040	NR_031346	-3473	ENSBTAG00000029930	MIR22	microRNA mir-22
chr19	23362590	23363076	peak_8217	Intron (NM_001206899/618576, intron 1 of 5)	19	23350861	23366890	16030	2	618576	NM_001206899	3814	ENSBTAG00000025129	MNT	MAX network transcriptional repressor
chr19	23364691	23365301	peak_8218	Promoter (1-2kb)	19	23350861	23366890	16030	2	618576	NM_001206899	1589	ENSBTAG00000025129	MNT	MAX network transcriptional repressor
chr19	25042013	25042369	peak_8237	Promoter (1-2kb)	19	25040646	25043546	2901	2	613919	NM_001105434	1177	ENSBTAG00000007436	GGT6	gamma-glutamyltransferase 6
chr19	25234355	25234643	peak_8239	3' UTR	19	25236051	25238303	2253	2	404159	NM_001205821	3660	ENSBTAG00000054776	TXNDC17	thioredoxin domain containing 17
chr19	26566996	26567315	peak_8257	Promoter (<=1kb)	19	26564855	26567068	2214	2	510069	NM_001034369	0	ENSBTAG00000013390	PSMB6	proteasome subunit beta 6
chr19	26968832	26969325	peak_8272	Promoter (2-3kb)	19	26970000	26972223	2224	2	512975	NM_001040519	2898	ENSBTAG00000019448	CLDN7	claudin 7
chr19	27291591	27291854	peak_8286	Promoter (<=1kb)	19	27292078	27294941	2864	1	538567	NM_001034647	-224	ENSBTAG00000000130	TNFSF13	TNF superfamily member 13
chr19	27533800	27534331	peak_8295	Distal Intergenic	19	27545968	27546947	980	1	507172	NM_001098378	-11637	ENSBTAG00000014693	TMEM88	transmembrane protein 88
chr19	27820618	27820973	peak_8307	Promoter (2-3kb)	19	27821336	27823573	2238	2	509812	NM_001083657	2600	ENSBTAG00000001702	TMEM107	transmembrane protein 107
chr19	33943109	33943382	peak_8345	Distal Intergenic	19	33919848	33935842	15995	2	513967	NM_001101984	-7267	ENSBTAG00000039161	ALDH3A2	aldehyde dehydrogenase 3 family member A2
chr19	34635635	34636123	peak_8363	Promoter (2-3kb)	19	34633133	34649168	16036	1	539361	NM_001113302	2502	ENSBTAG00000007884	SREBF1	sterol regulatory element binding transcription factor 1
chr19	36505662	36506045	peak_8390	Distal Intergenic	19	36482942	36491815	8874	2	541308	NM_001013402	-13847	ENSBTAG00000003956	SGCA	sarcoglycan alpha
chr19	37694900	37695222	peak_8403	Promoter (<=1kb)	19	37678762	37694907	16146	2	281942	NM_174400	0	ENSBTAG00000007935	CALCOCO2	calcium binding and coiled-coil domain 2
chr19	38050175	38050546	peak_8406	Distal Intergenic	19	37957909	37959268	1360	1	528429	NM_001205954	92266	ENSBTAG00000007603	HOXB1	homeobox B1
chr19	39456596	39456808	peak_8424	Promoter (1-2kb)	19	39454627	39495002	40376	1	532851	NM_001035394	1969	ENSBTAG00000030587	LASP1	LIM and SH3 protein 1
chr19	40675369	40675776	peak_8447	Promoter (2-3kb)	19	40672669	40684257	11589	1	282262	NM_174557	2700	ENSBTAG00000008611	IGFBP4	insulin like growth factor binding protein 4
chr19	40677161	40677556	peak_8448	Intron (NM_174557/282262, intron 1 of 3)	19	40672669	40684257	11589	1	282262	NM_174557	4492	ENSBTAG00000008611	IGFBP4	insulin like growth factor binding protein 4
chr19	42611241	42611561	peak_8465	Distal Intergenic	19	42618490	42625470	6981	1	789125	NM_001102226	-6929	ENSBTAG00000047956	NAGLU	N-acetyl-alpha-glucosaminidase
chr19	43229263	43229900	peak_8487	Distal Intergenic	19	43169643	43176486	6844	1	508269	NM_001014870	59620	ENSBTAG00000006801	TMEM106A	transmembrane protein 106A
chr19	43242177	43243063	peak_8488	Distal Intergenic	19	43169643	43176486	6844	1	508269	NM_001014870	72534	ENSBTAG00000006801	TMEM106A	transmembrane protein 106A
chr19	43279915	43280793	peak_8490	Distal Intergenic	19	43342402	43344320	1919	1	538936	NM_001076135	-61609	ENSBTAG00000016847	ARL4D	ADP ribosylation factor like GTPase 4D
chr19	43283096	43283492	peak_8491	Distal Intergenic	19	43342402	43344320	1919	1	538936	NM_001076135	-58910	ENSBTAG00000016847	ARL4D	ADP ribosylation factor like GTPase 4D
chr19	43294769	43294911	peak_8492	Distal Intergenic	19	43342402	43344320	1919	1	538936	NM_001076135	-47491	ENSBTAG00000016847	ARL4D	ADP ribosylation factor like GTPase 4D
chr19	43309049	43309343	peak_8493	Distal Intergenic	19	43342402	43344320	1919	1	538936	NM_001076135	-33059	ENSBTAG00000016847	ARL4D	ADP ribosylation factor like GTPase 4D
chr19	43320248	43320739	peak_8494	Distal Intergenic	19	43342402	43344320	1919	1	538936	NM_001076135	-21663	ENSBTAG00000016847	ARL4D	ADP ribosylation factor like GTPase 4D
chr19	43348078	43348481	peak_8495	Distal Intergenic	19	43342402	43344320	1919	1	538936	NM_001076135	5676	ENSBTAG00000016847	ARL4D	ADP ribosylation factor like GTPase 4D
chr19	44132010	44132237	peak_8508	Promoter (1-2kb)	19	44126408	44130951	4544	2	509684	NM_001075415	-1059	ENSBTAG00000019463	SLC25A39	solute carrier family 25 member 39
chr19	44810928	44811436	peak_8520	Promoter (2-3kb)	19	44814089	44816003	1915	1	539696	NM_001076181	-2653	ENSBTAG00000006056	HEXIM1	HEXIM P-TEFb complex subunit 1
chr19	47913805	47914029	peak_8539	Distal Intergenic	19	47902089	47906269	4181	1	507536	NM_001205611	11716	ENSBTAG00000009885	TACO1	translational activator of cytochrome c oxidase I
chr19	47976628	47976969	peak_8541	Promoter (<=1kb)	19	47975188	47977056	1869	2	508942	NM_001040512	87	ENSBTAG00000008154	LIMD2	LIM domain containing 2
chr19	48238032	48239158	peak_8547	Distal Intergenic	19	48117958	48119752	1795	2	280804	NM_180996	-118280	ENSBTAG00000017220	GH1	growth hormone 1
chr19	50810988	50811304	peak_8578	Promoter (<=1kb)	19	50810023	50815942	5920	1	617998	NM_001078084	965	ENSBTAG00000047760	DUS1L	dihydrouridine synthase 1 like
chr19	50972950	50973231	peak_8584	Distal Intergenic	19	50976407	50982602	6196	1	505662	NM_001075217	-3176	ENSBTAG00000000039	SIRT7	sirtuin 7
chr19	54026382	54026771	peak_8634	Promoter (1-2kb)	19	54028308	54048017	19710	1	505575	NM_001075208	-1537	ENSBTAG00000018661	TMC6	transmembrane channel like 6
chr19	55847382	55847920	peak_8667	Intron (NM_001193257/506995, intron 30 of 38)	19	55833248	55840036	6789	1	530855	NM_001099381	14134	ENSBTAG00000014964	GALK1	galactokinase 1
chr19	56359628	56359990	peak_8680	Distal Intergenic	19	56320656	56335696	15041	2	613424	NM_001083504	-23932	ENSBTAG00000014799	ARMC7	armadillo repeat containing 7
chr19	57050474	57052339	peak_8689	3' UTR	19	57046452	57051574	5123	1	789790	NM_001205464	4022	ENSBTAG00000030166	BTBD17	BTB domain containing 17
chr19	57053943	57054293	peak_8690	Distal Intergenic	19	57046452	57051574	5123	1	789790	NM_001205464	7491	ENSBTAG00000030166	BTBD17	BTB domain containing 17
chr19	57055683	57056340	peak_8691	Distal Intergenic	19	57046452	57051574	5123	1	789790	NM_001205464	9231	ENSBTAG00000030166	BTBD17	BTB domain containing 17
chr19	57056478	57056817	peak_8692	Distal Intergenic	19	57046452	57051574	5123	1	789790	NM_001205464	10026	ENSBTAG00000030166	BTBD17	BTB domain containing 17
chr19	57060466	57060935	peak_8693	Distal Intergenic	19	57046452	57051574	5123	1	789790	NM_001205464	14014	ENSBTAG00000030166	BTBD17	BTB domain containing 17
chr19	57062596	57063155	peak_8694	Distal Intergenic	19	57046452	57051574	5123	1	789790	NM_001205464	16144	ENSBTAG00000030166	BTBD17	BTB domain containing 17
chr19	57064306	57065146	peak_8695	Distal Intergenic	19	57046452	57051574	5123	1	789790	NM_001205464	17854	ENSBTAG00000030166	BTBD17	BTB domain containing 17
chr19	57065265	57066266	peak_8696	Distal Intergenic	19	57046452	57051574	5123	1	789790	NM_001205464	18813	ENSBTAG00000030166	BTBD17	BTB domain containing 17
chr19	57066514	57066902	peak_8697	Distal Intergenic	19	57046452	57051574	5123	1	789790	NM_001205464	20062	ENSBTAG00000030166	BTBD17	BTB domain containing 17
chr19	57068141	57068421	peak_8698	Distal Intergenic	19	57046452	57051574	5123	1	789790	NM_001205464	21689	ENSBTAG00000030166	BTBD17	BTB domain containing 17
chr19	57070077	57070653	peak_8699	Distal Intergenic	19	57046452	57051574	5123	1	789790	NM_001205464	23625	ENSBTAG00000030166	BTBD17	BTB domain containing 17
chr19	57070968	57071696	peak_8700	Distal Intergenic	19	57046452	57051574	5123	1	789790	NM_001205464	24516	ENSBTAG00000030166	BTBD17	BTB domain containing 17
chr19	57074342	57075100	peak_8701	Distal Intergenic	19	57046452	57051574	5123	1	789790	NM_001205464	27890	ENSBTAG00000030166	BTBD17	BTB domain containing 17
chr19	57075387	57076612	peak_8702	Distal Intergenic	19	57046452	57051574	5123	1	789790	NM_001205464	28935	ENSBTAG00000030166	BTBD17	BTB domain containing 17
chr19	57077040	57077427	peak_8703	Distal Intergenic	19	57046452	57051574	5123	1	789790	NM_001205464	30588	ENSBTAG00000030166	BTBD17	BTB domain containing 17
chr19	57077532	57078280	peak_8704	Distal Intergenic	19	57046452	57051574	5123	1	789790	NM_001205464	31080	ENSBTAG00000030166	BTBD17	BTB domain containing 17
chr19	57078472	57079962	peak_8705	Distal Intergenic	19	57046452	57051574	5123	1	789790	NM_001205464	32020	ENSBTAG00000030166	BTBD17	BTB domain containing 17
chr19	57080855	57081225	peak_8706	Distal Intergenic	19	57046452	57051574	5123	1	789790	NM_001205464	34403	ENSBTAG00000030166	BTBD17	BTB domain containing 17
chr19	57082006	57082369	peak_8707	Distal Intergenic	19	57046452	57051574	5123	1	789790	NM_001205464	35554	ENSBTAG00000030166	BTBD17	BTB domain containing 17
chr19	57083545	57083989	peak_8708	Distal Intergenic	19	57046452	57051574	5123	1	789790	NM_001205464	37093	ENSBTAG00000030166	BTBD17	BTB domain containing 17
chr19	57084890	57085948	peak_8709	Distal Intergenic	19	57046452	57051574	5123	1	789790	NM_001205464	38438	ENSBTAG00000030166	BTBD17	BTB domain containing 17
chr19	57167542	57168044	peak_8710	Intron (NM_001105626/533184, intron 4 of 13)	19	57151007	57186696	35690	2	533184	NM_001105626	18652	ENSBTAG00000011007	TTYH2	tweety family member 2
chr19	58040202	58040655	peak_8713	Distal Intergenic	19	58055415	58058068	2654	1	540152	NM_001046471	-14760	ENSBTAG00000053044	CDC42EP4	CDC42 effector protein 4
chr20	4544706	4545249	peak_8739	Promoter (1-2kb)	20	4540529	4543611	3083	2	539175	NM_001046452	-1095	ENSBTAG00000013863	DUSP1	dual specificity phosphatase 1
chr20	4570831	4571152	peak_8740	Distal Intergenic	20	4596537	4709459	112923	1	616293	NM_001076417	-25385	ENSBTAG00000015955	ERGIC1	endoplasmic reticulum-golgi intermediate compartment 1
chr20	4817227	4817381	peak_8745	Distal Intergenic	20	4841536	4854725	13190	1	614520	NM_001046539	-24155	ENSBTAG00000002021	BNIP1	BCL2 interacting protein 1
chr20	18959574	18959740	peak_8781	Distal Intergenic	20	18560198	18649542	89345	1	540874	NM_001191451	399376	ENSBTAG00000017026	DEPDC1B	DEP domain containing 1B
chr20	28264910	28265244	peak_8799	Distal Intergenic	20	28302955	28494363	191409	2	511595	NM_001192298	229119	ENSBTAG00000004066	PARP8	poly(ADP-ribose) polymerase family member 8
chr20	34928927	34929071	peak_8815	Distal Intergenic	20	35004200	35064451	60252	1	509221	NM_001193246	-75129	ENSBTAG00000016152	DAB2	DAB adaptor protein 2
chr20	34930765	34931030	peak_8816	Distal Intergenic	20	35004200	35064451	60252	1	509221	NM_001193246	-73170	ENSBTAG00000016152	DAB2	DAB adaptor protein 2
chr20	38293118	38293229	peak_8825	Distal Intergenic	20	38301609	38334276	32668	2	521554	NM_001205887	41047	ENSBTAG00000019975	IL7R	interleukin 7 receptor
chr20	50746028	50746212	peak_8836	Distal Intergenic	20	51192127	51567420	375294	1	540672	NM_001206958	-445915	ENSBTAG00000025893	CDH12	cadherin 12
chr20	55673669	55674421	peak_8837	Distal Intergenic	20	55908760	55964145	55386	2	286842	NM_174780	289724	ENSBTAG00000048565	BASP1	brain abundant membrane attached signal protein 1
chr20	55677262	55678562	peak_8838	Distal Intergenic	20	55908760	55964145	55386	2	286842	NM_174780	285583	ENSBTAG00000048565	BASP1	brain abundant membrane attached signal protein 1
chr20	55684396	55685693	peak_8839	Distal Intergenic	20	55908760	55964145	55386	2	286842	NM_174780	278452	ENSBTAG00000048565	BASP1	brain abundant membrane attached signal protein 1
chr20	55688786	55695911	peak_8840	Distal Intergenic	20	55908760	55964145	55386	2	286842	NM_174780	268234	ENSBTAG00000048565	BASP1	brain abundant membrane attached signal protein 1
chr20	55696071	55696272	peak_8841	Distal Intergenic	20	55908760	55964145	55386	2	286842	NM_174780	267873	ENSBTAG00000048565	BASP1	brain abundant membrane attached signal protein 1
chr20	63352590	63352781	peak_8855	Distal Intergenic	20	63557628	63558518	891	1	664649	NM_001046636	-204847	ENSBTAG00000032508	TAS2R1	taste 2 receptor member 1
chr20	64457190	64457341	peak_8856	Distal Intergenic	20	65311477	65340840	29364	2	507991	NM_001030299	883499	ENSBTAG00000009401	MTRR	5-methyltetrahydrofolate-homocysteine methyltransferase reductase
chr20	71892431	71892736	peak_8868	Distal Intergenic	20	71828109	71843716	15608	1	100125239	NM_001103318	64322	ENSBTAG00000047780	CCDC127	coiled-coil domain containing 127
chr20	71896973	71897585	peak_8869	Distal Intergenic	20	71964428	71965885	1458	1	524810	NM_001205186	-66843	NA	LOC524810	IgM
chr20	71897832	71898287	peak_8870	Distal Intergenic	20	71964428	71965885	1458	1	524810	NM_001205186	-66141	NA	LOC524810	IgM
chr20	71926346	71926966	peak_8871	Distal Intergenic	20	71964428	71965885	1458	1	524810	NM_001205186	-37462	NA	LOC524810	IgM
chr21	18971	20082	peak_8872	Distal Intergenic	21	1252109	1253718	1610	2	386664	NM_001014982	1233636	ENSBTAG00000002186	NDN	necdin, MAGE family member
chr21	20396	20655	peak_8873	Distal Intergenic	21	1252109	1253718	1610	2	386664	NM_001014982	1233063	ENSBTAG00000002186	NDN	necdin, MAGE family member
chr21	249051	249375	peak_8874	Distal Intergenic	21	1252109	1253718	1610	2	386664	NM_001014982	1004343	ENSBTAG00000002186	NDN	necdin, MAGE family member
chr21	252105	252449	peak_8875	Distal Intergenic	21	1252109	1253718	1610	2	386664	NM_001014982	1001269	ENSBTAG00000002186	NDN	necdin, MAGE family member
chr21	253070	253841	peak_8876	Distal Intergenic	21	1252109	1253718	1610	2	386664	NM_001014982	999877	ENSBTAG00000002186	NDN	necdin, MAGE family member
chr21	257754	258570	peak_8877	Distal Intergenic	21	1252109	1253718	1610	2	386664	NM_001014982	995148	ENSBTAG00000002186	NDN	necdin, MAGE family member
chr21	259001	259901	peak_8878	Distal Intergenic	21	1252109	1253718	1610	2	386664	NM_001014982	993817	ENSBTAG00000002186	NDN	necdin, MAGE family member
chr21	260050	261980	peak_8879	Distal Intergenic	21	1252109	1253718	1610	2	386664	NM_001014982	991738	ENSBTAG00000002186	NDN	necdin, MAGE family member
chr21	262169	263101	peak_8880	Distal Intergenic	21	1252109	1253718	1610	2	386664	NM_001014982	990617	ENSBTAG00000002186	NDN	necdin, MAGE family member
chr21	270385	270910	peak_8881	Distal Intergenic	21	1252109	1253718	1610	2	386664	NM_001014982	982808	ENSBTAG00000002186	NDN	necdin, MAGE family member
chr21	273902	274232	peak_8882	Distal Intergenic	21	1252109	1253718	1610	2	386664	NM_001014982	979486	ENSBTAG00000002186	NDN	necdin, MAGE family member
chr21	304089	304579	peak_8883	Distal Intergenic	21	1252109	1253718	1610	2	386664	NM_001014982	949139	ENSBTAG00000002186	NDN	necdin, MAGE family member
chr21	316455	316802	peak_8885	Distal Intergenic	21	1252109	1253718	1610	2	386664	NM_001014982	936916	ENSBTAG00000002186	NDN	necdin, MAGE family member
chr21	317063	317810	peak_8886	Distal Intergenic	21	1252109	1253718	1610	2	386664	NM_001014982	935908	ENSBTAG00000002186	NDN	necdin, MAGE family member
chr21	329413	329784	peak_8887	Distal Intergenic	21	1252109	1253718	1610	2	386664	NM_001014982	923934	ENSBTAG00000002186	NDN	necdin, MAGE family member
chr21	346567	347320	peak_8888	Distal Intergenic	21	1252109	1253718	1610	2	386664	NM_001014982	906398	ENSBTAG00000002186	NDN	necdin, MAGE family member
chr21	353898	354617	peak_8890	Distal Intergenic	21	1252109	1253718	1610	2	386664	NM_001014982	899101	ENSBTAG00000002186	NDN	necdin, MAGE family member
chr21	364117	364474	peak_8892	Distal Intergenic	21	1252109	1253718	1610	2	386664	NM_001014982	889244	ENSBTAG00000002186	NDN	necdin, MAGE family member
chr21	373264	375534	peak_8893	Distal Intergenic	21	1252109	1253718	1610	2	386664	NM_001014982	878184	ENSBTAG00000002186	NDN	necdin, MAGE family member
chr21	375667	377635	peak_8894	Distal Intergenic	21	1252109	1253718	1610	2	386664	NM_001014982	876083	ENSBTAG00000002186	NDN	necdin, MAGE family member
chr21	384770	385179	peak_8895	Distal Intergenic	21	1252109	1253718	1610	2	386664	NM_001014982	868539	ENSBTAG00000002186	NDN	necdin, MAGE family member
chr21	405414	405961	peak_8896	Distal Intergenic	21	1252109	1253718	1610	2	386664	NM_001014982	847757	ENSBTAG00000002186	NDN	necdin, MAGE family member
chr21	406128	406889	peak_8897	Distal Intergenic	21	1252109	1253718	1610	2	386664	NM_001014982	846829	ENSBTAG00000002186	NDN	necdin, MAGE family member
chr21	408149	408356	peak_8898	Distal Intergenic	21	1252109	1253718	1610	2	386664	NM_001014982	845362	ENSBTAG00000002186	NDN	necdin, MAGE family member
chr21	413055	413668	peak_8899	Distal Intergenic	21	1252109	1253718	1610	2	386664	NM_001014982	840050	ENSBTAG00000002186	NDN	necdin, MAGE family member
chr21	514661	515007	peak_8900	Distal Intergenic	21	1252109	1253718	1610	2	386664	NM_001014982	738711	ENSBTAG00000002186	NDN	necdin, MAGE family member
chr21	613962	614301	peak_8901	Distal Intergenic	21	1252109	1253718	1610	2	386664	NM_001014982	639417	ENSBTAG00000002186	NDN	necdin, MAGE family member
chr21	690592	690781	peak_8905	Distal Intergenic	21	1252109	1253718	1610	2	386664	NM_001014982	562937	ENSBTAG00000002186	NDN	necdin, MAGE family member
chr21	694684	695057	peak_8907	Distal Intergenic	21	1252109	1253718	1610	2	386664	NM_001014982	558661	ENSBTAG00000002186	NDN	necdin, MAGE family member
chr21	695962	696942	peak_8908	Distal Intergenic	21	1252109	1253718	1610	2	386664	NM_001014982	556776	ENSBTAG00000002186	NDN	necdin, MAGE family member
chr21	698173	698369	peak_8909	Distal Intergenic	21	1252109	1253718	1610	2	386664	NM_001014982	555349	ENSBTAG00000002186	NDN	necdin, MAGE family member
chr21	703432	704172	peak_8911	Distal Intergenic	21	1252109	1253718	1610	2	386664	NM_001014982	549546	ENSBTAG00000002186	NDN	necdin, MAGE family member
chr21	724925	725092	peak_8912	Distal Intergenic	21	1252109	1253718	1610	2	386664	NM_001014982	528626	ENSBTAG00000002186	NDN	necdin, MAGE family member
chr21	728153	728330	peak_8914	Distal Intergenic	21	1252109	1253718	1610	2	386664	NM_001014982	525388	ENSBTAG00000002186	NDN	necdin, MAGE family member
chr21	729127	729500	peak_8915	Distal Intergenic	21	1252109	1253718	1610	2	386664	NM_001014982	524218	ENSBTAG00000002186	NDN	necdin, MAGE family member
chr21	729822	730478	peak_8916	Distal Intergenic	21	1252109	1253718	1610	2	386664	NM_001014982	523240	ENSBTAG00000002186	NDN	necdin, MAGE family member
chr21	731565	731946	peak_8917	Distal Intergenic	21	1252109	1253718	1610	2	386664	NM_001014982	521772	ENSBTAG00000002186	NDN	necdin, MAGE family member
chr21	732512	732712	peak_8918	Distal Intergenic	21	1252109	1253718	1610	2	386664	NM_001014982	521006	ENSBTAG00000002186	NDN	necdin, MAGE family member
chr21	734749	735149	peak_8919	Distal Intergenic	21	1252109	1253718	1610	2	386664	NM_001014982	518569	ENSBTAG00000002186	NDN	necdin, MAGE family member
chr21	2042709	2043010	peak_8920	Distal Intergenic	21	1937689	1954983	17295	1	282076	NM_174463	105020	NA	SNURF	SNRPN upstream reading frame
chr21	2049981	2051053	peak_8921	Distal Intergenic	21	1937689	1954983	17295	1	282076	NM_174463	112292	NA	SNURF	SNRPN upstream reading frame
chr21	2051277	2051500	peak_8922	Distal Intergenic	21	1937689	1954983	17295	1	282076	NM_174463	113588	NA	SNURF	SNRPN upstream reading frame
chr21	2052667	2053618	peak_8923	Distal Intergenic	21	1937689	1954983	17295	1	282076	NM_174463	114978	NA	SNURF	SNRPN upstream reading frame
chr21	2055763	2060841	peak_8924	Distal Intergenic	21	1937689	1954983	17295	1	282076	NM_174463	118074	NA	SNURF	SNRPN upstream reading frame
chr21	2060992	2061583	peak_8925	Distal Intergenic	21	1937689	1954983	17295	1	282076	NM_174463	123303	NA	SNURF	SNRPN upstream reading frame
chr21	2061701	2064472	peak_8926	Distal Intergenic	21	1937689	1954983	17295	1	282076	NM_174463	124012	NA	SNURF	SNRPN upstream reading frame
chr21	2065510	2066399	peak_8927	Distal Intergenic	21	1937689	1954983	17295	1	282076	NM_174463	127821	NA	SNURF	SNRPN upstream reading frame
chr21	2074086	2074865	peak_8928	Distal Intergenic	21	1937689	1954983	17295	1	282076	NM_174463	136397	NA	SNURF	SNRPN upstream reading frame
chr21	2075078	2079477	peak_8929	Distal Intergenic	21	1937689	1954983	17295	1	282076	NM_174463	137389	NA	SNURF	SNRPN upstream reading frame
chr21	2079587	2089396	peak_8930	Distal Intergenic	21	1937689	1954983	17295	1	282076	NM_174463	141898	NA	SNURF	SNRPN upstream reading frame
chr21	8750884	8751007	peak_8945	Promoter (1-2kb)	21	8736193	8748958	12766	2	538517	NM_001192034	-1926	ENSBTAG00000018252	ARRDC4	arrestin domain containing 4
chr21	8840364	8840475	peak_8946	Distal Intergenic	21	8736193	8748958	12766	2	538517	NM_001192034	-91406	ENSBTAG00000018252	ARRDC4	arrestin domain containing 4
chr21	19631729	19632127	peak_8959	Distal Intergenic	21	19582936	19583033	98	1	100313459	NR_031083	48793	NA	MIR7-1	microRNA mir-7-1
chr21	27676268	27676570	peak_9011	Intron (NM_001083533/789710, intron 1 of 1)	21	27672086	27709640	37555	1	789710	NM_001083533	4182	ENSBTAG00000051090	KLF13	Kruppel like factor 13
chr21	28820114	28820337	peak_9018	Intron (NM_001040518/512588, intron 3 of 5)	21	28805971	28850666	44696	1	512588	NM_001040518	14143	ENSBTAG00000007649	TM2D3	TM2 domain containing 3
chr21	28821002	28821496	peak_9019	Intron (NM_001040518/512588, intron 3 of 5)	21	28805971	28850666	44696	1	512588	NM_001040518	15031	ENSBTAG00000007649	TM2D3	TM2 domain containing 3
chr21	28821968	28822461	peak_9020	Intron (NM_001040518/512588, intron 3 of 5)	21	28805971	28850666	44696	1	512588	NM_001040518	15997	ENSBTAG00000007649	TM2D3	TM2 domain containing 3
chr21	28823611	28823827	peak_9021	Intron (NM_001040518/512588, intron 3 of 5)	21	28805971	28850666	44696	1	512588	NM_001040518	17640	ENSBTAG00000007649	TM2D3	TM2 domain containing 3
chr21	28824142	28824439	peak_9022	Intron (NM_001040518/512588, intron 3 of 5)	21	28805971	28850666	44696	1	512588	NM_001040518	18171	ENSBTAG00000007649	TM2D3	TM2 domain containing 3
chr21	32902222	32902532	peak_9041	Distal Intergenic	21	33167721	33171677	3957	2	505190	NM_001075193	269145	ENSBTAG00000019506	ODF3L1	outer dense fiber of sperm tails 3 like 1
chr21	32903310	32903480	peak_9042	Distal Intergenic	21	33167721	33171677	3957	2	505190	NM_001075193	268197	ENSBTAG00000019506	ODF3L1	outer dense fiber of sperm tails 3 like 1
chr21	32983908	32984133	peak_9046	Distal Intergenic	21	33167721	33171677	3957	2	505190	NM_001075193	187544	ENSBTAG00000019506	ODF3L1	outer dense fiber of sperm tails 3 like 1
chr21	32984257	32984590	peak_9047	Distal Intergenic	21	33167721	33171677	3957	2	505190	NM_001075193	187087	ENSBTAG00000019506	ODF3L1	outer dense fiber of sperm tails 3 like 1
chr21	32989098	32989878	peak_9048	Distal Intergenic	21	33167721	33171677	3957	2	505190	NM_001075193	181799	ENSBTAG00000019506	ODF3L1	outer dense fiber of sperm tails 3 like 1
chr21	33000091	33000391	peak_9051	Distal Intergenic	21	33167721	33171677	3957	2	505190	NM_001075193	171286	ENSBTAG00000019506	ODF3L1	outer dense fiber of sperm tails 3 like 1
chr21	33028831	33029131	peak_9055	Distal Intergenic	21	33167721	33171677	3957	2	505190	NM_001075193	142546	ENSBTAG00000019506	ODF3L1	outer dense fiber of sperm tails 3 like 1
chr21	33239245	33239773	peak_9056	Promoter (2-3kb)	21	33233415	33241926	8512	2	511561	NM_001205702	2153	ENSBTAG00000012206	SNX33	sorting nexin 33
chr21	33886583	33887203	peak_9074	Intron (NM_001075397/509246, intron 1 of 12)	21	33873767	33892160	18394	2	509246	NM_001075397	4957	ENSBTAG00000021424	CSK	C-terminal Src kinase
chr21	33887377	33887679	peak_9075	Intron (NM_001075397/509246, intron 1 of 12)	21	33873767	33892160	18394	2	509246	NM_001075397	4481	ENSBTAG00000021424	CSK	C-terminal Src kinase
chr21	33890902	33891716	peak_9076	Promoter (<=1kb)	21	33873767	33892160	18394	2	509246	NM_001075397	444	ENSBTAG00000021424	CSK	C-terminal Src kinase
chr21	34863984	34864264	peak_9088	Distal Intergenic	21	34741243	34743324	2082	1	281731	NM_174296	122741	ENSBTAG00000053015	GZMB	granzyme B (granzyme 2, cytotoxic T-lymphocyte-associated serine esterase 1)
chr21	34869100	34870339	peak_9089	Distal Intergenic	21	34741243	34743324	2082	1	281731	NM_174296	127857	ENSBTAG00000053015	GZMB	granzyme B (granzyme 2, cytotoxic T-lymphocyte-associated serine esterase 1)
chr21	34870454	34870765	peak_9090	Distal Intergenic	21	34741243	34743324	2082	1	281731	NM_174296	129211	ENSBTAG00000053015	GZMB	granzyme B (granzyme 2, cytotoxic T-lymphocyte-associated serine esterase 1)
chr21	36233596	36233767	peak_9091	Distal Intergenic	21	35742333	35742397	65	1	100498813	NR_036354	491263	NA	MIR2888-1	microRNA mir-2888-1
chr21	37213366	37213533	peak_9092	Distal Intergenic	21	36876021	36878625	2605	2	533792	NM_001101150	-334741	ENSBTAG00000002170	NOVA1	NOVA alternative splicing regulator 1
chr21	52505192	52505457	peak_9125	Distal Intergenic	21	51329040	51648266	319227	1	539366	NM_001081610	1176152	ENSBTAG00000003684	LRFN5	leucine rich repeat and fibronectin type III domain containing 5
chr21	56854749	56854963	peak_9144	Distal Intergenic	21	56809062	56842219	33158	1	327689	NM_175808	45687	ENSBTAG00000010227	CPSF2	cleavage and polyadenylation specific factor 2
chr21	57648547	57649081	peak_9148	Intron (NM_001192489/518488, intron 3 of 9)	21	57571750	57585041	13292	1	281070	NM_181005	76797	ENSBTAG00000009836	CHGA	chromogranin A
chr21	58738043	58738944	peak_9155	Promoter (2-3kb)	21	58735561	58744452	8892	1	507138	NM_001038050	2482	ENSBTAG00000003152	IFI27	putative ISG12(a) protein
chr21	58740850	58742145	peak_9156	Exon (NM_001038050/507138, exon 4 of 7)	21	58735561	58744452	8892	1	507138	NM_001038050	5289	ENSBTAG00000003152	IFI27	putative ISG12(a) protein
chr21	67765514	67765873	peak_9196	Promoter (1-2kb)	21	67763709	67772885	9177	1	526547	NM_001205930	1805	ENSBTAG00000026893	EXOC3L4	exocyst complex component 3 like 4
chr21	67799103	67799505	peak_9197	Distal Intergenic	21	67816188	67826211	10024	1	786672	NM_001191189	-16683	ENSBTAG00000035995	TNFAIP2	TNF alpha induced protein 2
chr22	6253787	6253981	peak_9239	Distal Intergenic	22	6035617	6138661	103045	1	504474	NM_001097570	218170	ENSBTAG00000007438	STT3B	STT3 oligosaccharyltransferase complex catalytic subunit B
chr22	8864224	8865307	peak_9251	Distal Intergenic	22	9641209	9647808	6600	1	618648	NM_001076950	-775902	ENSBTAG00000007732	ARPP21	cAMP regulated phosphoprotein 21
chr22	9372950	9373442	peak_9252	Distal Intergenic	22	9641209	9647808	6600	1	618648	NM_001076950	-267767	ENSBTAG00000007732	ARPP21	cAMP regulated phosphoprotein 21
chr22	10909894	10910192	peak_9257	Promoter (1-2kb)	22	10908405	11270100	361696	1	532127	NM_001192718	1489	ENSBTAG00000016566	ITGA9	integrin subunit alpha 9
chr22	11938616	11938940	peak_9267	Distal Intergenic	22	11868500	11890248	21749	1	524343	NM_001206213	70116	ENSBTAG00000019305	EXOG	exo/endonuclease G
chr22	22475215	22475424	peak_9316	Promoter (1-2kb)	22	22470522	22473916	3395	2	539619	NM_001080738	-1299	ENSBTAG00000001176	LRRN1	leucine rich repeat neuronal 1
chr22	32554816	32555524	peak_9323	Intron (NM_001077882/508782, intron 8 of 15)	22	32535096	32575456	40361	1	508782	NM_001077882	19720	ENSBTAG00000022681	EOGT	EGF domain specific O-linked N-acetylglucosamine transferase
chr22	48075679	48076337	peak_9360	Downstream (1-2kb)	22	48078022	48091969	13948	2	508355	NM_001101898	15632	ENSBTAG00000007846	ITIH3	inter-alpha-trypsin inhibitor heavy chain 3
chr22	48114305	48114707	peak_9361	Promoter (<=1kb)	22	48099219	48113463	14245	2	508356	NM_001075353	-842	ENSBTAG00000007843	ITIH1	inter-alpha-trypsin inhibitor heavy chain 1
chr22	49736318	49736856	peak_9387	Promoter (2-3kb)	22	49711623	49739707	28085	2	615215	NM_001034779	2851	ENSBTAG00000016532	MAPKAPK3	MAPK activated protein kinase 3
chr22	50118242	50118473	peak_9403	Promoter (1-2kb)	22	50099978	50120142	20165	2	281791	NM_001101040	1669	ENSBTAG00000020645	GNAI2	G protein subunit alpha i2
chr22	50123762	50124233	peak_9405	Distal Intergenic	22	50099978	50120142	20165	2	281791	NM_001101040	-3620	ENSBTAG00000020645	GNAI2	G protein subunit alpha i2
chr22	50612728	50613177	peak_9421	Distal Intergenic	22	50616593	50629761	13169	2	281439	NM_174162	16584	ENSBTAG00000011580	DAG1	dystroglycan 1
chr22	50756683	50756901	peak_9427	Distal Intergenic	22	50752554	50753722	1169	1	281209	NM_174076	4129	ENSBTAG00000054195	GPX1	glutathione peroxidase 1
chr22	50761942	50762292	peak_9428	Promoter (<=1kb)	22	50762745	50802192	39448	1	508042	NM_001100319	-453	ENSBTAG00000011899	USP4	ubiquitin specific peptidase 4
chr22	51595569	51596642	peak_9448	Promoter (1-2kb)	22	51592817	51594189	1373	2	282166	NM_174827	-1380	ENSBTAG00000053016	CATHL4	cathelicidin 4
chr22	51601932	51602238	peak_9449	Promoter (<=1kb)	22	51599668	51601092	1425	2	282164	NM_174825	-840	ENSBTAG00000013356	CATHL1	cathelicidin 1
chr22	54900444	54900855	peak_9477	Intron (NM_001206903/616071, intron 5 of 13)	22	54859524	54984793	125270	1	616071	NM_001206903	40920	ENSBTAG00000038962	SLC6A11	solute carrier family 6 member 11
chr22	57831627	57831910	peak_9490	Promoter (2-3kb)	22	57788562	57834054	45493	2	282366	NM_174610	2144	ENSBTAG00000011088	SLC6A6	solute carrier family 6 member 6
chr22	57832115	57832820	peak_9491	Promoter (1-2kb)	22	57788562	57834054	45493	2	282366	NM_174610	1234	ENSBTAG00000011088	SLC6A6	solute carrier family 6 member 6
chr22	58050532	58050725	peak_9494	Intron (NM_001205908/524274, intron 3 of 15)	22	58040295	58063241	22947	1	524274	NM_001205908	10237	ENSBTAG00000007362	XPC	XPC complex subunit, DNA damage recognition and repair factor
chr22	60614663	60614960	peak_9529	Promoter (<=1kb)	22	60614856	60624552	9697	1	407241	NM_001082425	0	ENSBTAG00000008313	KLF15	Kruppel like factor 15
chr23	54307	54952	peak_9533	Distal Intergenic	23	2560544	2894440	333897	2	514682	NM_001079594	2839488	ENSBTAG00000007937	PRIM2	DNA primase subunit 2
chr23	2607669	2607821	peak_9534	Intron (NM_001079594/514682, intron 11 of 13)	23	2560544	2894440	333897	2	514682	NM_001079594	286619	ENSBTAG00000007937	PRIM2	DNA primase subunit 2
chr23	9420701	9421017	peak_9579	Exon (NM_001192349/513464, exon 7 of 10)	23	9415933	9425059	9127	1	513464	NM_001192349	4768	ENSBTAG00000019492	FANCE	FA complementation group E
chr23	10028970	10029360	peak_9589	Intron (NM_001102174/534492, intron 8 of 11)	23	10058659	10067019	8361	1	535327	NM_001014947	-29299	ENSBTAG00000010007	MAPK13	mitogen-activated protein kinase 13
chr23	13861500	13861816	peak_9619	Intron (NM_001166297/281917, intron 2 of 10)	23	13836257	13870727	34471	2	281917	NM_001013597	8911	ENSBTAG00000010449	MOCS1	molybdenum cofactor synthesis 1
chr23	14594464	14594824	peak_9621	Distal Intergenic	23	14302055	14344021	41967	2	524447	NM_001192595	-250443	ENSBTAG00000017971	LRFN2	leucine rich repeat and fibronectin type III domain containing 2
chr23	15790284	15790519	peak_9635	Distal Intergenic	23	15794648	15814399	19752	1	539938	NM_001101200	-4129	ENSBTAG00000011339	TAF8	TATA-box binding protein associated factor 8
chr23	21748234	21750282	peak_9673	Distal Intergenic	23	22221688	22262948	41261	2	280871	NM_173939	512666	ENSBTAG00000014272	MMUT	methylmalonyl-CoA mutase
chr23	21754228	21754584	peak_9675	Distal Intergenic	23	22221688	22262948	41261	2	280871	NM_173939	508364	ENSBTAG00000014272	MMUT	methylmalonyl-CoA mutase
chr23	21793615	21794085	peak_9678	Distal Intergenic	23	22221688	22262948	41261	2	280871	NM_173939	468863	ENSBTAG00000014272	MMUT	methylmalonyl-CoA mutase
chr23	21795068	21795248	peak_9679	Distal Intergenic	23	22221688	22262948	41261	2	280871	NM_173939	467700	ENSBTAG00000014272	MMUT	methylmalonyl-CoA mutase
chr23	21795469	21795638	peak_9680	Distal Intergenic	23	22221688	22262948	41261	2	280871	NM_173939	467310	ENSBTAG00000014272	MMUT	methylmalonyl-CoA mutase
chr23	26719471	26720272	peak_9697	Distal Intergenic	23	27171520	27196526	25007	1	536128	NM_001206948	-451248	ENSBTAG00000025424	NOTCH4	notch receptor 4
chr23	26722866	26723614	peak_9698	Distal Intergenic	23	27171520	27196526	25007	1	536128	NM_001206948	-447906	ENSBTAG00000025424	NOTCH4	notch receptor 4
chr23	26724486	26725265	peak_9699	Distal Intergenic	23	27171520	27196526	25007	1	536128	NM_001206948	-446255	ENSBTAG00000025424	NOTCH4	notch receptor 4
chr23	26725429	26725987	peak_9700	Distal Intergenic	23	27171520	27196526	25007	1	536128	NM_001206948	-445533	ENSBTAG00000025424	NOTCH4	notch receptor 4
chr23	26743809	26744177	peak_9702	Distal Intergenic	23	27171520	27196526	25007	1	536128	NM_001206948	-427343	ENSBTAG00000025424	NOTCH4	notch receptor 4
chr23	26931116	26931310	peak_9703	Distal Intergenic	23	27171520	27196526	25007	1	536128	NM_001206948	-240210	ENSBTAG00000025424	NOTCH4	notch receptor 4
chr23	27935586	27936274	peak_9729	Intron (NM_001127317/533051, intron 1 of 6)	23	27842117	27961217	119101	2	533051	NM_001127317	24943	ENSBTAG00000054342	MIC1	major histocompatibility class I related protein
chr23	31891017	31891513	peak_9779	Distal Intergenic	23	31904189	31905695	1507	1	280691	NM_173880	-12676	ENSBTAG00000040277	H4	histone H4
chr23	38631884	38632225	peak_9789	Distal Intergenic	23	39178909	39266796	87888	2	524166	NM_001099028	634571	ENSBTAG00000009055	RNF144B	ring finger protein 144B
chr24	72	368	peak_9837	Distal Intergenic	24	341688	418736	77049	1	539292	NM_001098100	-341320	ENSBTAG00000005917	PARD6G	par-6 family cell polarity regulator gamma
chr24	646	817	peak_9838	Distal Intergenic	24	341688	418736	77049	1	539292	NM_001098100	-340871	ENSBTAG00000005917	PARD6G	par-6 family cell polarity regulator gamma
chr24	27129918	27130261	peak_9872	Distal Intergenic	24	26083495	26134653	51159	1	281129	NM_001178103	1046423	ENSBTAG00000015238	DSC3	desmocollin 3
chr24	28194014	28194247	peak_9873	Distal Intergenic	24	28655756	28904115	248360	1	281062	NM_001166492	-461509	ENSBTAG00000021190	CDH2	cadherin 2
chr24	36371953	36372176	peak_9892	Distal Intergenic	24	36833656	36857508	23853	2	521222	NM_001205883	485332	ENSBTAG00000021668	METTL4	methyltransferase like 4
chr24	36801697	36802003	peak_9893	Distal Intergenic	24	36833656	36857508	23853	2	521222	NM_001205883	55505	ENSBTAG00000021668	METTL4	methyltransferase like 4
chr25	25505	25829	peak_9981	Distal Intergenic	25	115710	118437	2728	2	618296	NM_001046617	92608	ENSBTAG00000019803	POLR3K	RNA polymerase III subunit K
chr25	29914	30087	peak_9983	Distal Intergenic	25	115710	118437	2728	2	618296	NM_001046617	88350	ENSBTAG00000019803	POLR3K	RNA polymerase III subunit K
chr25	30486	31290	peak_9984	Distal Intergenic	25	115710	118437	2728	2	618296	NM_001046617	87147	ENSBTAG00000019803	POLR3K	RNA polymerase III subunit K
chr25	34234	35757	peak_9986	Distal Intergenic	25	115710	118437	2728	2	618296	NM_001046617	82680	ENSBTAG00000019803	POLR3K	RNA polymerase III subunit K
chr25	40470	40631	peak_9987	Distal Intergenic	25	115710	118437	2728	2	618296	NM_001046617	77806	ENSBTAG00000019803	POLR3K	RNA polymerase III subunit K
chr25	143922	144322	peak_9989	Distal Intergenic	25	121329	139671	18343	2	529167	NM_001105400	-4251	ENSBTAG00000019805	RHBDF1	rhomboid 5 homolog 1
chr25	557776	558302	peak_10002	3' UTR	25	552959	558051	5093	1	618020	NM_001079511	4817	ENSBTAG00000045857	MCRIP2	MAPK regulated corepressor interacting protein 2
chr25	1203876	1204285	peak_10016	Intron (NM_001076377/615464, intron 2 of 2)	25	1197395	1209837	12443	1	615464	NM_001076377	6481	ENSBTAG00000007246	TMEM204	transmembrane protein 204
chr25	1501452	1501939	peak_10028	Downstream (<1kb)	25	1502594	1507246	4653	2	618441	NM_001034810	5307	ENSBTAG00000049306	MSRB1	methionine sulfoxide reductase B1
chr25	1502729	1503264	peak_10029	3' UTR	25	1502594	1507246	4653	2	618441	NM_001034810	3982	ENSBTAG00000049306	MSRB1	methionine sulfoxide reductase B1
chr25	1829510	1829857	peak_10047	Distal Intergenic	25	1794636	1826107	31472	2	505787	NM_001113746	-3403	ENSBTAG00000014903	ABCA3	ATP binding cassette subfamily A member 3
chr25	5798625	5798786	peak_10093	Intron (NM_001075818/521304, intron 2 of 14)	25	5371119	6637673	1266555	1	521304	NM_001075818	427506	ENSBTAG00000007210	RBFOX1	RNA binding fox-1 homolog 1
chr25	25022039	25022202	peak_10159	Intron (NM_001193241/509874, intron 29 of 37)	25	24966488	25002153	35666	1	617967	NM_001193179	55551	ENSBTAG00000019567	IL21R	interleukin 21 receptor
chr25	25034727	25034908	peak_10160	Exon (NM_001193241/509874, exon 22 of 38)	25	25009630	25089814	80185	2	509874	NM_001193241	54906	ENSBTAG00000006126	GTF3C1	general transcription factor IIIC subunit 1
chr25	26083268	26083836	peak_10168	Promoter (<=1kb)	25	26082046	26083376	1331	2	614673	NM_001114515	0	ENSBTAG00000018016	NUPR1	nuclear protein 1, transcriptional regulator
chr25	26128506	26128888	peak_10170	Promoter (2-3kb)	25	26123649	26126048	2400	2	282485	NM_177521	-2458	ENSBTAG00000008635	SULT1A1	sulfotransferase family, cytosolic, 1A, phenol-preferring, member 1
chr25	26972538	26972812	peak_10206	Promoter (<=1kb)	25	26972131	26975657	3527	1	514803	NM_001192384	407	ENSBTAG00000017697	CTF1	cardiotrophin 1
chr25	33618604	33619035	peak_10246	Intron (NM_001205408/788534, intron 2 of 16)	25	33613964	33632033	18070	1	788534	NM_001205408	4640	ENSBTAG00000009153	MLXIPL	MLX interacting protein like
chr25	35727491	35731204	peak_10272	Distal Intergenic	25	35764446	35768960	4515	1	540446	NM_001076220	-33242	ENSBTAG00000001139	ACHE	acetylcholinesterase (Cartwright blood group)
chr25	35731316	35731760	peak_10273	Distal Intergenic	25	35764446	35768960	4515	1	540446	NM_001076220	-32686	ENSBTAG00000001139	ACHE	acetylcholinesterase (Cartwright blood group)
chr25	35733936	35734179	peak_10275	Distal Intergenic	25	35764446	35768960	4515	1	540446	NM_001076220	-30267	ENSBTAG00000001139	ACHE	acetylcholinesterase (Cartwright blood group)
chr25	35735344	35735566	peak_10276	Distal Intergenic	25	35764446	35768960	4515	1	540446	NM_001076220	-28880	ENSBTAG00000001139	ACHE	acetylcholinesterase (Cartwright blood group)
chr25	35736409	35736745	peak_10277	Distal Intergenic	25	35764446	35768960	4515	1	540446	NM_001076220	-27701	ENSBTAG00000001139	ACHE	acetylcholinesterase (Cartwright blood group)
chr25	35973394	35974716	peak_10292	Promoter (1-2kb)	25	35971602	35982277	10676	1	527134	NM_001083450	1792	ENSBTAG00000003160	LRCH4	leucine rich repeats and calponin homology domain containing 4
chr25	36005052	36005549	peak_10293	Intron (NM_001206722/510361, intron 1 of 12)	25	35991692	36011576	19885	2	510361	NM_001206722	6027	ENSBTAG00000000713	AGFG2	ArfGAP with FG repeats 2
chr25	37740530	37741009	peak_10325	Promoter (1-2kb)	25	37736099	37742999	6901	2	615390	NM_001040583	1990	ENSBTAG00000022825	BRI3	brain protein I3
chr25	37940782	37941026	peak_10328	Distal Intergenic	25	37964318	37980276	15959	1	511088	NM_001075492	-23292	ENSBTAG00000003288	CCZ1	CCZ1 homolog, vacuolar protein trafficking and biogenesis associated
chr25	38795289	38795882	peak_10343	Distal Intergenic	25	38799230	38802643	3414	1	280979	NM_173979	-3348	ENSBTAG00000026199	ACTB	actin beta
chr25	41507915	41508066	peak_10368	Distal Intergenic	25	41461259	41480270	19012	1	510644	NM_001098932	46656	ENSBTAG00000003049	MICALL2	MICAL like 2
chr26	1027	1270	peak_10379	Distal Intergenic	26	666752	703300	36549	2	535287	NM_001038167	702030	ENSBTAG00000020796	UBE2D1	ubiquitin conjugating enzyme E2 D1
chr26	2003	2168	peak_10380	Distal Intergenic	26	666752	703300	36549	2	535287	NM_001038167	701132	ENSBTAG00000020796	UBE2D1	ubiquitin conjugating enzyme E2 D1
chr26	4766	4901	peak_10381	Distal Intergenic	26	666752	703300	36549	2	535287	NM_001038167	698399	ENSBTAG00000020796	UBE2D1	ubiquitin conjugating enzyme E2 D1
chr26	6867	7100	peak_10382	Distal Intergenic	26	666752	703300	36549	2	535287	NM_001038167	696200	ENSBTAG00000020796	UBE2D1	ubiquitin conjugating enzyme E2 D1
chr26	7659	7829	peak_10383	Distal Intergenic	26	666752	703300	36549	2	535287	NM_001038167	695471	ENSBTAG00000020796	UBE2D1	ubiquitin conjugating enzyme E2 D1
chr26	7931	8515	peak_10384	Distal Intergenic	26	666752	703300	36549	2	535287	NM_001038167	694785	ENSBTAG00000020796	UBE2D1	ubiquitin conjugating enzyme E2 D1
chr26	9891	10177	peak_10385	Distal Intergenic	26	666752	703300	36549	2	535287	NM_001038167	693123	ENSBTAG00000020796	UBE2D1	ubiquitin conjugating enzyme E2 D1
chr26	10517	10842	peak_10386	Distal Intergenic	26	666752	703300	36549	2	535287	NM_001038167	692458	ENSBTAG00000020796	UBE2D1	ubiquitin conjugating enzyme E2 D1
chr26	11470	11781	peak_10387	Distal Intergenic	26	666752	703300	36549	2	535287	NM_001038167	691519	ENSBTAG00000020796	UBE2D1	ubiquitin conjugating enzyme E2 D1
chr26	12406	13284	peak_10388	Distal Intergenic	26	666752	703300	36549	2	535287	NM_001038167	690016	ENSBTAG00000020796	UBE2D1	ubiquitin conjugating enzyme E2 D1
chr26	13720	14153	peak_10389	Distal Intergenic	26	666752	703300	36549	2	535287	NM_001038167	689147	ENSBTAG00000020796	UBE2D1	ubiquitin conjugating enzyme E2 D1
chr26	1629439	1629890	peak_10393	Distal Intergenic	26	765339	816551	51213	1	615135	NM_001035462	864100	ENSBTAG00000011197	IPMK	inositol polyphosphate multikinase
chr26	5302460	5302620	peak_10395	Distal Intergenic	26	6333098	6337225	4128	1	281297	NM_174107	-1030478	ENSBTAG00000007049	MBL2	mannose binding lectin 2
chr26	9376083	9376383	peak_10399	Downstream (2-3kb)	26	9379274	9420154	40881	2	506045	NM_001205581	43771	ENSBTAG00000000806	ATAD1	ATPase family AAA domain containing 1
chr26	11984411	11984711	peak_10410	Distal Intergenic	26	11974592	11974677	86	1	100498817	NR_036362	9819	NA	MIR2895	microRNA mir-2895
chr26	11989669	11989931	peak_10411	Distal Intergenic	26	11974592	11974677	86	1	100498817	NR_036362	15077	NA	MIR2895	microRNA mir-2895
chr26	15164498	15164983	peak_10427	Promoter (<=1kb)	26	15165043	15185593	20551	1	508458	NM_001035058	-60	ENSBTAG00000046514	ASMTL	acetylserotonin O-methyltransferase like
chr26	18101257	18101686	peak_10439	Distal Intergenic	26	17851539	17912665	61127	2	614147	NM_001193217	-188592	ENSBTAG00000016298	TM9SF3	transmembrane 9 superfamily member 3
chr26	21698627	21699264	peak_10465	Distal Intergenic	26	21762858	21802850	39993	1	541239	NM_001102259	-63594	ENSBTAG00000012077	SLF2	SMC5-SMC6 complex localization factor 2
chr26	21700326	21701038	peak_10466	Distal Intergenic	26	21762858	21802850	39993	1	541239	NM_001102259	-61820	ENSBTAG00000012077	SLF2	SMC5-SMC6 complex localization factor 2
chr26	22746224	22746478	peak_10479	Distal Intergenic	26	22751849	22754468	2620	1	511792	NM_001081586	-5371	ENSBTAG00000021942	HPS6	HPS6 biogenesis of lysosomal organelles complex 2 subunit 3
chr26	25687680	25688111	peak_10517	Intron (NM_001205986/531405, intron 2 of 26)	26	25666546	25677469	10924	1	531593	NM_001075953	21134	ENSBTAG00000000791	CALY	calcyon neuron specific vesicular protein
chr26	25967508	25967728	peak_10519	Intron (NM_001205986/531405, intron 5 of 26)	26	25761610	25761708	99	1	100313471	NR_030826	205898	ENSBTAG00000030055	MIR202	microRNA mir-202
chr26	38154823	38155228	peak_10539	Distal Intergenic	26	38279793	38319933	40141	2	540709	NM_001192771	164705	ENSBTAG00000007460	RAB11FIP2	RAB11 family interacting protein 2
chr26	42412139	42412283	peak_10556	Promoter (1-2kb)	26	42411042	42411100	59	1	114483813	NR_162230	1097	ENSBTAG00000053597	MIR10225B	microRNA mir-10225b
chr26	42413769	42415051	peak_10557	Promoter (2-3kb)	26	42411042	42411100	59	1	114483813	NR_162230	2727	ENSBTAG00000053597	MIR10225B	microRNA mir-10225b
chr26	42415175	42415873	peak_10558	Distal Intergenic	26	42411042	42411100	59	1	114483813	NR_162230	4133	ENSBTAG00000053597	MIR10225B	microRNA mir-10225b
chr26	42416007	42416203	peak_10559	Distal Intergenic	26	42411042	42411100	59	1	114483813	NR_162230	4965	ENSBTAG00000053597	MIR10225B	microRNA mir-10225b
chr26	42417392	42417915	peak_10560	Distal Intergenic	26	42411042	42411100	59	1	114483813	NR_162230	6350	ENSBTAG00000053597	MIR10225B	microRNA mir-10225b
chr26	42421403	42422319	peak_10561	Distal Intergenic	26	42411042	42411100	59	1	114483813	NR_162230	10361	ENSBTAG00000053597	MIR10225B	microRNA mir-10225b
chr26	42422563	42422758	peak_10562	Distal Intergenic	26	42411042	42411100	59	1	114483813	NR_162230	11521	ENSBTAG00000053597	MIR10225B	microRNA mir-10225b
chr26	42423135	42423573	peak_10563	Distal Intergenic	26	42411042	42411100	59	1	114483813	NR_162230	12093	ENSBTAG00000053597	MIR10225B	microRNA mir-10225b
chr26	42423747	42424634	peak_10564	Distal Intergenic	26	42411042	42411100	59	1	114483813	NR_162230	12705	ENSBTAG00000053597	MIR10225B	microRNA mir-10225b
chr26	42425021	42425823	peak_10565	Distal Intergenic	26	42411042	42411100	59	1	114483813	NR_162230	13979	ENSBTAG00000053597	MIR10225B	microRNA mir-10225b
chr26	42426993	42427456	peak_10566	Distal Intergenic	26	42411042	42411100	59	1	114483813	NR_162230	15951	ENSBTAG00000053597	MIR10225B	microRNA mir-10225b
chr26	42430720	42431042	peak_10567	Distal Intergenic	26	42411042	42411100	59	1	114483813	NR_162230	19678	ENSBTAG00000053597	MIR10225B	microRNA mir-10225b
chr26	42433740	42433930	peak_10568	Distal Intergenic	26	42411042	42411100	59	1	114483813	NR_162230	22698	ENSBTAG00000053597	MIR10225B	microRNA mir-10225b
chr26	42436770	42437118	peak_10569	Distal Intergenic	26	42411042	42411100	59	1	114483813	NR_162230	25728	ENSBTAG00000053597	MIR10225B	microRNA mir-10225b
chr26	42437589	42437880	peak_10570	Distal Intergenic	26	42411042	42411100	59	1	114483813	NR_162230	26547	ENSBTAG00000053597	MIR10225B	microRNA mir-10225b
chr26	42438535	42439003	peak_10571	Distal Intergenic	26	42411042	42411100	59	1	114483813	NR_162230	27493	ENSBTAG00000053597	MIR10225B	microRNA mir-10225b
chr26	42440563	42440824	peak_10572	Distal Intergenic	26	42411042	42411100	59	1	114483813	NR_162230	29521	ENSBTAG00000053597	MIR10225B	microRNA mir-10225b
chr27	487	3851	peak_10599	Distal Intergenic	27	498301	531740	33440	2	513044	NM_001256561	527889	ENSBTAG00000017096	ERICH1	glutamate rich 1
chr27	5620	6065	peak_10600	Distal Intergenic	27	498301	531740	33440	2	513044	NM_001256561	525675	ENSBTAG00000017096	ERICH1	glutamate rich 1
chr27	14307	15014	peak_10601	Distal Intergenic	27	498301	531740	33440	2	513044	NM_001256561	516726	ENSBTAG00000017096	ERICH1	glutamate rich 1
chr27	26155	26363	peak_10602	Distal Intergenic	27	498301	531740	33440	2	513044	NM_001256561	505377	ENSBTAG00000017096	ERICH1	glutamate rich 1
chr27	42164	42794	peak_10603	Distal Intergenic	27	498301	531740	33440	2	513044	NM_001256561	488946	ENSBTAG00000017096	ERICH1	glutamate rich 1
chr27	46064	46276	peak_10604	Distal Intergenic	27	498301	531740	33440	2	513044	NM_001256561	485464	ENSBTAG00000017096	ERICH1	glutamate rich 1
chr27	46562	46847	peak_10605	Distal Intergenic	27	498301	531740	33440	2	513044	NM_001256561	484893	ENSBTAG00000017096	ERICH1	glutamate rich 1
chr27	47950	48159	peak_10606	Distal Intergenic	27	498301	531740	33440	2	513044	NM_001256561	483581	ENSBTAG00000017096	ERICH1	glutamate rich 1
chr27	48698	49074	peak_10607	Distal Intergenic	27	498301	531740	33440	2	513044	NM_001256561	482666	ENSBTAG00000017096	ERICH1	glutamate rich 1
chr27	53664	54021	peak_10608	Distal Intergenic	27	498301	531740	33440	2	513044	NM_001256561	477719	ENSBTAG00000017096	ERICH1	glutamate rich 1
chr27	80543	80961	peak_10609	Distal Intergenic	27	498301	531740	33440	2	513044	NM_001256561	450779	ENSBTAG00000017096	ERICH1	glutamate rich 1
chr27	81646	81830	peak_10611	Distal Intergenic	27	498301	531740	33440	2	513044	NM_001256561	449910	ENSBTAG00000017096	ERICH1	glutamate rich 1
chr27	82229	82392	peak_10612	Distal Intergenic	27	498301	531740	33440	2	513044	NM_001256561	449348	ENSBTAG00000017096	ERICH1	glutamate rich 1
chr27	85882	86727	peak_10613	Distal Intergenic	27	498301	531740	33440	2	513044	NM_001256561	445013	ENSBTAG00000017096	ERICH1	glutamate rich 1
chr27	87393	87553	peak_10614	Distal Intergenic	27	498301	531740	33440	2	513044	NM_001256561	444187	ENSBTAG00000017096	ERICH1	glutamate rich 1
chr27	91167	91596	peak_10615	Distal Intergenic	27	498301	531740	33440	2	513044	NM_001256561	440144	ENSBTAG00000017096	ERICH1	glutamate rich 1
chr27	92492	93277	peak_10616	Distal Intergenic	27	498301	531740	33440	2	513044	NM_001256561	438463	ENSBTAG00000017096	ERICH1	glutamate rich 1
chr27	93536	93865	peak_10617	Distal Intergenic	27	498301	531740	33440	2	513044	NM_001256561	437875	ENSBTAG00000017096	ERICH1	glutamate rich 1
chr27	114253	114736	peak_10621	Distal Intergenic	27	498301	531740	33440	2	513044	NM_001256561	417004	ENSBTAG00000017096	ERICH1	glutamate rich 1
chr27	115928	116101	peak_10622	Distal Intergenic	27	498301	531740	33440	2	513044	NM_001256561	415639	ENSBTAG00000017096	ERICH1	glutamate rich 1
chr27	373423	373625	peak_10623	Distal Intergenic	27	498301	531740	33440	2	513044	NM_001256561	158115	ENSBTAG00000017096	ERICH1	glutamate rich 1
chr27	6216816	6219072	peak_10628	Promoter (<=1kb)	27	6217555	6217611	57	2	100498812	NR_036352	0	ENSBTAG00000054661	MIR2887-1	microRNA 2887-1
chr27	6219187	6219356	peak_10629	Promoter (1-2kb)	27	6217555	6217611	57	2	100498831	NR_036353	-1576	ENSBTAG00000054257	MIR2887-2	microRNA 2887-2
chr27	6279198	6279834	peak_10631	Distal Intergenic	27	6238997	6242941	3945	1	783012	NM_001168245	40201	ENSBTAG00000046937	LOC783012	beta-defensin-like
chr27	6285813	6287062	peak_10632	Distal Intergenic	27	6326696	6328616	1921	1	404107	NM_001324541	-39634	ENSBTAG00000050630	DEFB13	Beta-defensin 13
chr27	6287180	6287674	peak_10633	Distal Intergenic	27	6326696	6328616	1921	1	404107	NM_001324541	-39022	ENSBTAG00000050630	DEFB13	Beta-defensin 13
chr27	6287853	6291087	peak_10634	Distal Intergenic	27	6326696	6328616	1921	1	404107	NM_001324541	-35609	ENSBTAG00000050630	DEFB13	Beta-defensin 13
chr27	6291208	6292086	peak_10635	Distal Intergenic	27	6326696	6328616	1921	1	404107	NM_001324541	-34610	ENSBTAG00000050630	DEFB13	Beta-defensin 13
chr27	6292196	6292851	peak_10636	Distal Intergenic	27	6326696	6328616	1921	1	404107	NM_001324541	-33845	ENSBTAG00000050630	DEFB13	Beta-defensin 13
chr27	6293034	6293663	peak_10637	Distal Intergenic	27	6326696	6328616	1921	1	404107	NM_001324541	-33033	ENSBTAG00000050630	DEFB13	Beta-defensin 13
chr27	6295364	6296148	peak_10638	Distal Intergenic	27	6326696	6328616	1921	1	404107	NM_001324541	-30548	ENSBTAG00000050630	DEFB13	Beta-defensin 13
chr27	6304362	6305182	peak_10640	Distal Intergenic	27	6326696	6328616	1921	1	404107	NM_001324541	-21514	ENSBTAG00000050630	DEFB13	Beta-defensin 13
chr27	6306851	6307679	peak_10641	Distal Intergenic	27	6326696	6328616	1921	1	404107	NM_001324541	-19017	ENSBTAG00000050630	DEFB13	Beta-defensin 13
chr27	6315971	6316351	peak_10644	Distal Intergenic	27	6326696	6328616	1921	1	404107	NM_001324541	-10345	ENSBTAG00000050630	DEFB13	Beta-defensin 13
chr27	6316962	6318130	peak_10645	Distal Intergenic	27	6326696	6328616	1921	1	404107	NM_001324541	-8566	ENSBTAG00000050630	DEFB13	Beta-defensin 13
chr27	6319094	6319445	peak_10646	Distal Intergenic	27	6326696	6328616	1921	1	404107	NM_001324541	-7251	ENSBTAG00000050630	DEFB13	Beta-defensin 13
chr27	6324291	6325569	peak_10647	Promoter (1-2kb)	27	6326696	6328616	1921	1	404107	NM_001324541	-1127	ENSBTAG00000050630	DEFB13	Beta-defensin 13
chr27	6329186	6330395	peak_10649	Promoter (2-3kb)	27	6326696	6328616	1921	1	404107	NM_001324541	2490	ENSBTAG00000050630	DEFB13	Beta-defensin 13
chr27	6331084	6331444	peak_10650	Distal Intergenic	27	6326696	6328616	1921	1	404107	NM_001324541	4388	ENSBTAG00000050630	DEFB13	Beta-defensin 13
chr27	6332769	6333970	peak_10651	Distal Intergenic	27	6326696	6328616	1921	1	404107	NM_001324541	6073	ENSBTAG00000050630	DEFB13	Beta-defensin 13
chr27	6334256	6334579	peak_10652	Distal Intergenic	27	6326696	6328616	1921	1	404107	NM_001324541	7560	ENSBTAG00000050630	DEFB13	Beta-defensin 13
chr27	6334980	6335764	peak_10653	Distal Intergenic	27	6326696	6328616	1921	1	404107	NM_001324541	8284	ENSBTAG00000050630	DEFB13	Beta-defensin 13
chr27	6338391	6340766	peak_10655	Distal Intergenic	27	6326696	6328616	1921	1	404107	NM_001324541	11695	ENSBTAG00000050630	DEFB13	Beta-defensin 13
chr27	6435015	6435258	peak_10657	Distal Intergenic	27	6326696	6328616	1921	1	404107	NM_001324541	108319	ENSBTAG00000050630	DEFB13	Beta-defensin 13
chr27	6522130	6522691	peak_10658	Distal Intergenic	27	6596623	6598299	1677	1	100141457	NM_001115084	-73932	ENSBTAG00000048737	DEFB10	beta-defensin 10
chr27	6542928	6543544	peak_10659	Distal Intergenic	27	6596623	6598299	1677	1	100141457	NM_001115084	-53079	ENSBTAG00000048737	DEFB10	beta-defensin 10
chr27	6552503	6552996	peak_10660	Distal Intergenic	27	6596623	6598299	1677	1	100141457	NM_001115084	-43627	ENSBTAG00000048737	DEFB10	beta-defensin 10
chr27	6555652	6556112	peak_10662	Distal Intergenic	27	6596623	6598299	1677	1	100141457	NM_001115084	-40511	ENSBTAG00000048737	DEFB10	beta-defensin 10
chr27	6556859	6558309	peak_10663	Distal Intergenic	27	6596623	6598299	1677	1	100141457	NM_001115084	-38314	ENSBTAG00000048737	DEFB10	beta-defensin 10
chr27	6558561	6560077	peak_10664	Distal Intergenic	27	6596623	6598299	1677	1	100141457	NM_001115084	-36546	ENSBTAG00000048737	DEFB10	beta-defensin 10
chr27	6560545	6561524	peak_10665	Distal Intergenic	27	6596623	6598299	1677	1	100141457	NM_001115084	-35099	ENSBTAG00000048737	DEFB10	beta-defensin 10
chr27	6561708	6562042	peak_10666	Distal Intergenic	27	6596623	6598299	1677	1	100141457	NM_001115084	-34581	ENSBTAG00000048737	DEFB10	beta-defensin 10
chr27	6562298	6562814	peak_10667	Distal Intergenic	27	6596623	6598299	1677	1	100141457	NM_001115084	-33809	ENSBTAG00000048737	DEFB10	beta-defensin 10
chr27	6563362	6564836	peak_10668	Distal Intergenic	27	6596623	6598299	1677	1	100141457	NM_001115084	-31787	ENSBTAG00000048737	DEFB10	beta-defensin 10
chr27	6564939	6565224	peak_10669	Distal Intergenic	27	6596623	6598299	1677	1	100141457	NM_001115084	-31399	ENSBTAG00000048737	DEFB10	beta-defensin 10
chr27	6566681	6567641	peak_10670	Distal Intergenic	27	6596623	6598299	1677	1	100141457	NM_001115084	-28982	ENSBTAG00000048737	DEFB10	beta-defensin 10
chr27	6568546	6569977	peak_10671	Distal Intergenic	27	6596623	6598299	1677	1	100141457	NM_001115084	-26646	ENSBTAG00000048737	DEFB10	beta-defensin 10
chr27	6573673	6574078	peak_10673	Distal Intergenic	27	6596623	6598299	1677	1	100141457	NM_001115084	-22545	ENSBTAG00000048737	DEFB10	beta-defensin 10
chr27	6576526	6576787	peak_10674	Distal Intergenic	27	6596623	6598299	1677	1	100141457	NM_001115084	-19836	ENSBTAG00000048737	DEFB10	beta-defensin 10
chr27	6577504	6578018	peak_10675	Distal Intergenic	27	6596623	6598299	1677	1	100141457	NM_001115084	-18605	ENSBTAG00000048737	DEFB10	beta-defensin 10
chr27	6594184	6595225	peak_10677	Promoter (1-2kb)	27	6596623	6598299	1677	1	100141457	NM_001115084	-1398	ENSBTAG00000048737	DEFB10	beta-defensin 10
chr27	6599016	6599419	peak_10678	Promoter (2-3kb)	27	6596623	6598299	1677	1	100141457	NM_001115084	2393	ENSBTAG00000048737	DEFB10	beta-defensin 10
chr27	6610927	6611163	peak_10679	Distal Intergenic	27	6596623	6598299	1677	1	100141457	NM_001115084	14304	ENSBTAG00000048737	DEFB10	beta-defensin 10
chr27	6641030	6641373	peak_10680	Distal Intergenic	27	6676309	6723692	47384	1	101906662	NM_001282581	-34936	NA	DEFB3	defensin beta 3
chr27	6644702	6645212	peak_10681	Distal Intergenic	27	6676309	6723692	47384	1	101906662	NM_001282581	-31097	NA	DEFB3	defensin beta 3
chr27	6650601	6650848	peak_10682	Distal Intergenic	27	6676309	6723692	47384	1	101906662	NM_001282581	-25461	NA	DEFB3	defensin beta 3
chr27	6652511	6653659	peak_10683	Distal Intergenic	27	6676309	6723692	47384	1	101906662	NM_001282581	-22650	NA	DEFB3	defensin beta 3
chr27	6654947	6655573	peak_10685	Distal Intergenic	27	6676309	6723692	47384	1	101906662	NM_001282581	-20736	NA	DEFB3	defensin beta 3
chr27	6655714	6656225	peak_10686	Distal Intergenic	27	6676309	6723692	47384	1	101906662	NM_001282581	-20084	NA	DEFB3	defensin beta 3
chr27	6659745	6660210	peak_10687	Distal Intergenic	27	6676309	6723692	47384	1	101906662	NM_001282581	-16099	NA	DEFB3	defensin beta 3
chr27	6662023	6662524	peak_10689	Distal Intergenic	27	6676309	6723692	47384	1	101906662	NM_001282581	-13785	NA	DEFB3	defensin beta 3
chr27	6662933	6663650	peak_10690	Distal Intergenic	27	6676309	6723692	47384	1	101906662	NM_001282581	-12659	NA	DEFB3	defensin beta 3
chr27	6664091	6667690	peak_10691	Distal Intergenic	27	6676309	6723692	47384	1	101906662	NM_001282581	-8619	NA	DEFB3	defensin beta 3
chr27	6668289	6668611	peak_10692	Distal Intergenic	27	6676309	6723692	47384	1	101906662	NM_001282581	-7698	NA	DEFB3	defensin beta 3
chr27	6670298	6670750	peak_10693	Distal Intergenic	27	6676309	6723692	47384	1	101906662	NM_001282581	-5559	NA	DEFB3	defensin beta 3
chr27	6671779	6672117	peak_10695	Distal Intergenic	27	6676309	6723692	47384	1	101906662	NM_001282581	-4192	NA	DEFB3	defensin beta 3
chr27	6673595	6674249	peak_10696	Promoter (2-3kb)	27	6676309	6723692	47384	1	101906662	NM_001282581	-2060	NA	DEFB3	defensin beta 3
chr27	6674427	6675405	peak_10697	Promoter (<=1kb)	27	6676309	6723692	47384	1	101906662	NM_001282581	-904	NA	DEFB3	defensin beta 3
chr27	6678700	6679335	peak_10700	Promoter (2-3kb)	27	6676387	6996057	319671	1	100335628	NM_001313991	2313	NA	DEFB6	defensin beta 6
chr27	6701649	6701934	peak_10701	Intron (NM_001282581/101906662, intron 2 of 2)	27	6721772	6723692	1921	1	100297617	NM_001324544	-19838	ENSBTAG00000052312	DEFB1	beta-defensin 1
chr27	6711995	6712613	peak_10702	Intron (NM_001282581/101906662, intron 2 of 2)	27	6721772	6723692	1921	1	100297617	NM_001324544	-9159	ENSBTAG00000052312	DEFB1	beta-defensin 1
chr27	6715638	6715969	peak_10703	Intron (NM_001282581/101906662, intron 2 of 2)	27	6721772	6723692	1921	1	100297617	NM_001324544	-5803	ENSBTAG00000052312	DEFB1	beta-defensin 1
chr27	6751530	6751806	peak_10704	Intron (NM_001313991/100335628, intron 3 of 3)	27	6721772	6723692	1921	1	100297617	NM_001324544	29758	ENSBTAG00000052312	DEFB1	beta-defensin 1
chr27	6913979	6915906	peak_10705	Intron (NM_001313991/100335628, intron 3 of 3)	27	6956381	6964238	7858	1	768318	NM_001078133	-40475	ENSBTAG00000045649	DEFB	defensin, beta
chr27	6916091	6917234	peak_10706	Intron (NM_001313991/100335628, intron 3 of 3)	27	6956381	6964238	7858	1	768318	NM_001078133	-39147	ENSBTAG00000045649	DEFB	defensin, beta
chr27	6917390	6918242	peak_10707	Intron (NM_001313991/100335628, intron 3 of 3)	27	6956381	6964238	7858	1	768318	NM_001078133	-38139	ENSBTAG00000045649	DEFB	defensin, beta
chr27	6918371	6919204	peak_10708	Intron (NM_001313991/100335628, intron 3 of 3)	27	6956381	6964238	7858	1	768318	NM_001078133	-37177	ENSBTAG00000045649	DEFB	defensin, beta
chr27	6919524	6920393	peak_10709	Intron (NM_001313991/100335628, intron 3 of 3)	27	6956381	6964238	7858	1	768318	NM_001078133	-35988	ENSBTAG00000045649	DEFB	defensin, beta
chr27	6920771	6921115	peak_10710	Intron (NM_001313991/100335628, intron 3 of 3)	27	6956381	6964238	7858	1	768318	NM_001078133	-35266	ENSBTAG00000045649	DEFB	defensin, beta
chr27	6921434	6921922	peak_10711	Intron (NM_001313991/100335628, intron 3 of 3)	27	6956381	6964238	7858	1	768318	NM_001078133	-34459	ENSBTAG00000045649	DEFB	defensin, beta
chr27	6951561	6952554	peak_10712	Intron (NM_001313991/100335628, intron 3 of 3)	27	6956381	6964238	7858	1	768318	NM_001078133	-3827	ENSBTAG00000045649	DEFB	defensin, beta
chr27	6952894	6953162	peak_10713	Intron (NM_001313991/100335628, intron 3 of 3)	27	6956381	6964238	7858	1	768318	NM_001078133	-3219	ENSBTAG00000045649	DEFB	defensin, beta
chr27	7140847	7141765	peak_10716	Promoter (1-2kb)	27	7139081	7140848	1768	1	783935	NM_001130761	1766	NA	DEFB5	defensin, beta 5
chr27	7148741	7149524	peak_10718	Distal Intergenic	27	7139081	7140848	1768	1	783935	NM_001130761	9660	NA	DEFB5	defensin, beta 5
chr27	7149669	7151598	peak_10719	Distal Intergenic	27	7139081	7140848	1768	1	783935	NM_001130761	10588	NA	DEFB5	defensin, beta 5
chr27	7151986	7152444	peak_10720	Distal Intergenic	27	7165176	7180422	15247	1	281743	NM_175703	-12732	ENSBTAG00000033545	EBD	enteric beta-defensin
chr27	7168242	7169145	peak_10723	Intron (NM_175703/281743, intron 1 of 2)	27	7165176	7180422	15247	1	281743	NM_175703	3066	ENSBTAG00000033545	EBD	enteric beta-defensin
chr27	7169494	7170211	peak_10724	Intron (NM_175703/281743, intron 1 of 2)	27	7165176	7180422	15247	1	281743	NM_175703	4318	ENSBTAG00000033545	EBD	enteric beta-defensin
chr27	7172186	7172731	peak_10725	Intron (NM_175703/281743, intron 1 of 2)	27	7165176	7180422	15247	1	281743	NM_175703	7010	ENSBTAG00000033545	EBD	enteric beta-defensin
chr27	7172892	7173161	peak_10726	Intron (NM_175703/281743, intron 1 of 2)	27	7165176	7180422	15247	1	281743	NM_175703	7716	ENSBTAG00000033545	EBD	enteric beta-defensin
chr27	7180561	7181591	peak_10727	Distal Intergenic	27	7165176	7180422	15247	1	281743	NM_175703	15385	ENSBTAG00000033545	EBD	enteric beta-defensin
chr27	7182236	7183163	peak_10728	Distal Intergenic	27	7165176	7180422	15247	1	281743	NM_175703	17060	ENSBTAG00000033545	EBD	enteric beta-defensin
chr27	7195239	7195792	peak_10733	Distal Intergenic	27	7165176	7180422	15247	1	281743	NM_175703	30063	ENSBTAG00000033545	EBD	enteric beta-defensin
chr27	7196988	7198164	peak_10734	Distal Intergenic	27	7165176	7180422	15247	1	281743	NM_175703	31812	ENSBTAG00000033545	EBD	enteric beta-defensin
chr27	7198830	7199219	peak_10735	Distal Intergenic	27	7165176	7180422	15247	1	281743	NM_175703	33654	ENSBTAG00000033545	EBD	enteric beta-defensin
chr27	14854342	14854612	peak_10747	Distal Intergenic	27	14872063	14955725	83663	2	337916	NM_001205793	101113	ENSBTAG00000010002	IRF2	interferon regulatory factor 2
chr27	44492901	44493101	peak_10818	Distal Intergenic	27	42323585	42691909	368325	2	784326	NM_001191190	-1800992	ENSBTAG00000047930	UBE2E2	ubiquitin conjugating enzyme E2 E2
chr27	44493262	44493581	peak_10819	Distal Intergenic	27	42323585	42691909	368325	2	784326	NM_001191190	-1801353	ENSBTAG00000047930	UBE2E2	ubiquitin conjugating enzyme E2 E2
chr28	538	713	peak_10820	Distal Intergenic	28	697339	706884	9546	1	781044	NM_001098147	-696626	ENSBTAG00000018691	RHOU	ras homolog family member U
chr28	833	1689	peak_10821	Distal Intergenic	28	697339	706884	9546	1	781044	NM_001098147	-695650	ENSBTAG00000018691	RHOU	ras homolog family member U
chr28	2122	2981	peak_10822	Distal Intergenic	28	697339	706884	9546	1	781044	NM_001098147	-694358	ENSBTAG00000018691	RHOU	ras homolog family member U
chr28	3121	3703	peak_10823	Distal Intergenic	28	697339	706884	9546	1	781044	NM_001098147	-693636	ENSBTAG00000018691	RHOU	ras homolog family member U
chr28	3884	4088	peak_10824	Distal Intergenic	28	697339	706884	9546	1	781044	NM_001098147	-693251	ENSBTAG00000018691	RHOU	ras homolog family member U
chr28	4629	4903	peak_10825	Distal Intergenic	28	697339	706884	9546	1	781044	NM_001098147	-692436	ENSBTAG00000018691	RHOU	ras homolog family member U
chr28	5186	5723	peak_10826	Distal Intergenic	28	697339	706884	9546	1	781044	NM_001098147	-691616	ENSBTAG00000018691	RHOU	ras homolog family member U
chr28	8756	9257	peak_10828	Distal Intergenic	28	697339	706884	9546	1	781044	NM_001098147	-688082	ENSBTAG00000018691	RHOU	ras homolog family member U
chr28	9531	10143	peak_10829	Distal Intergenic	28	697339	706884	9546	1	781044	NM_001098147	-687196	ENSBTAG00000018691	RHOU	ras homolog family member U
chr28	10298	10526	peak_10830	Distal Intergenic	28	697339	706884	9546	1	781044	NM_001098147	-686813	ENSBTAG00000018691	RHOU	ras homolog family member U
chr28	10797	11169	peak_10831	Distal Intergenic	28	697339	706884	9546	1	781044	NM_001098147	-686170	ENSBTAG00000018691	RHOU	ras homolog family member U
chr28	11657	12408	peak_10832	Distal Intergenic	28	697339	706884	9546	1	781044	NM_001098147	-684931	ENSBTAG00000018691	RHOU	ras homolog family member U
chr28	13368	13757	peak_10833	Distal Intergenic	28	697339	706884	9546	1	781044	NM_001098147	-683582	ENSBTAG00000018691	RHOU	ras homolog family member U
chr28	14160	14660	peak_10834	Distal Intergenic	28	697339	706884	9546	1	781044	NM_001098147	-682679	ENSBTAG00000018691	RHOU	ras homolog family member U
chr28	16722	17319	peak_10835	Distal Intergenic	28	697339	706884	9546	1	781044	NM_001098147	-680020	ENSBTAG00000018691	RHOU	ras homolog family member U
chr28	18443	18827	peak_10836	Distal Intergenic	28	697339	706884	9546	1	781044	NM_001098147	-678512	ENSBTAG00000018691	RHOU	ras homolog family member U
chr28	479676	480042	peak_10839	Distal Intergenic	28	697339	706884	9546	1	781044	NM_001098147	-217297	ENSBTAG00000018691	RHOU	ras homolog family member U
chr28	483279	486800	peak_10840	Distal Intergenic	28	697339	706884	9546	1	781044	NM_001098147	-210539	ENSBTAG00000018691	RHOU	ras homolog family member U
chr28	486944	487789	peak_10841	Distal Intergenic	28	697339	706884	9546	1	781044	NM_001098147	-209550	ENSBTAG00000018691	RHOU	ras homolog family member U
chr28	492877	493121	peak_10844	Distal Intergenic	28	697339	706884	9546	1	781044	NM_001098147	-204218	ENSBTAG00000018691	RHOU	ras homolog family member U
chr28	505714	507886	peak_10846	Distal Intergenic	28	697339	706884	9546	1	781044	NM_001098147	-189453	ENSBTAG00000018691	RHOU	ras homolog family member U
chr28	508017	509231	peak_10847	Distal Intergenic	28	697339	706884	9546	1	781044	NM_001098147	-188108	ENSBTAG00000018691	RHOU	ras homolog family member U
chr28	509362	510231	peak_10848	Distal Intergenic	28	697339	706884	9546	1	781044	NM_001098147	-187108	ENSBTAG00000018691	RHOU	ras homolog family member U
chr28	517470	517625	peak_10851	Distal Intergenic	28	697339	706884	9546	1	781044	NM_001098147	-179714	ENSBTAG00000018691	RHOU	ras homolog family member U
chr28	526701	526856	peak_10854	Distal Intergenic	28	697339	706884	9546	1	781044	NM_001098147	-170483	ENSBTAG00000018691	RHOU	ras homolog family member U
chr28	7406410	7406785	peak_10878	Distal Intergenic	28	7188629	7197116	8488	1	768072	NM_001206642	217781	ENSBTAG00000051467	COA6	cytochrome c oxidase assembly factor 6 homolog (S. cerevisiae)
chr28	7501946	7502347	peak_10879	Distal Intergenic	28	7188629	7197116	8488	1	768072	NM_001206642	313317	ENSBTAG00000051467	COA6	cytochrome c oxidase assembly factor 6 homolog (S. cerevisiae)
chr28	17499240	17499397	peak_10908	Distal Intergenic	28	17588160	17677032	88873	1	510670	NM_001105618	-88763	ENSBTAG00000010967	CABCOCO1	ciliary associated calcium binding coiled-coil 1
chr28	23246974	23247198	peak_10917	Intron (NM_001079638/780777, intron 7 of 17)	28	23365381	23574789	209409	1	538148	NM_001103283	-118183	ENSBTAG00000016885	LRRTM3	leucine rich repeat transmembrane neuronal 3
chr28	26593009	26593204	peak_10940	Distal Intergenic	28	26606679	26627920	21242	1	782397	NM_001191149	-13475	ENSBTAG00000053726	EIF4EBP2	eukaryotic translation initiation factor 4E binding protein 2
chr28	28368731	28369235	peak_10959	Intron (NM_001017946/533603, intron 9 of 9)	28	28368562	28384883	16322	2	533603	NM_001017946	15648	ENSBTAG00000013651	DNAJB12	DnaJ heat shock protein family (Hsp40) member B12
chr28	34789410	34789974	peak_10990	Distal Intergenic	28	34966787	34972884	6098	1	414346	NM_001001597	-176813	ENSBTAG00000016711	PPIF	peptidylprolyl isomerase F
chr28	35051505	35052025	peak_10995	Distal Intergenic	28	35119331	35161494	42164	1	282142	NM_174502	-67306	ENSBTAG00000020940	ANXA11	annexin A11
chr28	35052764	35053042	peak_10996	Distal Intergenic	28	35119331	35161494	42164	1	282142	NM_174502	-66289	ENSBTAG00000020940	ANXA11	annexin A11
chr28	36249429	36249570	peak_11003	Distal Intergenic	28	35848230	35905905	57676	1	539055	NM_001046448	401199	ENSBTAG00000003907	TSPAN14	tetraspanin 14
chr29	2996	3177	peak_11023	Distal Intergenic	29	616076	670580	54505	2	528169	NM_001245925	667403	ENSBTAG00000012010	PANX1	pannexin 1
chr29	6477	6626	peak_11024	Distal Intergenic	29	616076	670580	54505	2	528169	NM_001245925	663954	ENSBTAG00000012010	PANX1	pannexin 1
chr29	6781	7793	peak_11025	Distal Intergenic	29	616076	670580	54505	2	528169	NM_001245925	662787	ENSBTAG00000012010	PANX1	pannexin 1
chr29	8149	11344	peak_11026	Distal Intergenic	29	616076	670580	54505	2	528169	NM_001245925	659236	ENSBTAG00000012010	PANX1	pannexin 1
chr29	11761	13231	peak_11027	Distal Intergenic	29	616076	670580	54505	2	528169	NM_001245925	657349	ENSBTAG00000012010	PANX1	pannexin 1
chr29	13422	14965	peak_11028	Distal Intergenic	29	616076	670580	54505	2	528169	NM_001245925	655615	ENSBTAG00000012010	PANX1	pannexin 1
chr29	15325	16843	peak_11029	Distal Intergenic	29	616076	670580	54505	2	528169	NM_001245925	653737	ENSBTAG00000012010	PANX1	pannexin 1
chr29	16974	18500	peak_11030	Distal Intergenic	29	616076	670580	54505	2	528169	NM_001245925	652080	ENSBTAG00000012010	PANX1	pannexin 1
chr29	18751	22131	peak_11031	Distal Intergenic	29	616076	670580	54505	2	528169	NM_001245925	648449	ENSBTAG00000012010	PANX1	pannexin 1
chr29	22340	22852	peak_11032	Distal Intergenic	29	616076	670580	54505	2	528169	NM_001245925	647728	ENSBTAG00000012010	PANX1	pannexin 1
chr29	23020	23719	peak_11033	Distal Intergenic	29	616076	670580	54505	2	528169	NM_001245925	646861	ENSBTAG00000012010	PANX1	pannexin 1
chr29	23845	25609	peak_11034	Distal Intergenic	29	616076	670580	54505	2	528169	NM_001245925	644971	ENSBTAG00000012010	PANX1	pannexin 1
chr29	25956	26383	peak_11035	Distal Intergenic	29	616076	670580	54505	2	528169	NM_001245925	644197	ENSBTAG00000012010	PANX1	pannexin 1
chr29	26550	27022	peak_11036	Distal Intergenic	29	616076	670580	54505	2	528169	NM_001245925	643558	ENSBTAG00000012010	PANX1	pannexin 1
chr29	5697422	5697829	peak_11046	Distal Intergenic	29	5885267	5957937	72671	2	505865	NM_001101858	260108	ENSBTAG00000007397	FOLH1B	folate hydrolase 1B
chr29	5758360	5759426	peak_11048	Distal Intergenic	29	5885267	5957937	72671	2	505865	NM_001101858	198511	ENSBTAG00000007397	FOLH1B	folate hydrolase 1B
chr29	5760293	5761203	peak_11049	Distal Intergenic	29	5885267	5957937	72671	2	505865	NM_001101858	196734	ENSBTAG00000007397	FOLH1B	folate hydrolase 1B
chr29	8498818	8501951	peak_11052	Intron (NM_001035348/523885, intron 1 of 14)	29	8237268	8540197	302930	2	523885	NM_001035348	38246	ENSBTAG00000005482	TMEM135	transmembrane protein 135
chr29	8502162	8502798	peak_11053	Intron (NM_001035348/523885, intron 1 of 14)	29	8237268	8540197	302930	2	523885	NM_001035348	37399	ENSBTAG00000005482	TMEM135	transmembrane protein 135
chr29	8502904	8503512	peak_11054	Intron (NM_001035348/523885, intron 1 of 14)	29	8237268	8540197	302930	2	523885	NM_001035348	36685	ENSBTAG00000005482	TMEM135	transmembrane protein 135
chr29	8507651	8508245	peak_11055	Intron (NM_001035348/523885, intron 1 of 14)	29	8237268	8540197	302930	2	523885	NM_001035348	31952	ENSBTAG00000005482	TMEM135	transmembrane protein 135
chr29	8512596	8513030	peak_11056	Intron (NM_001035348/523885, intron 1 of 14)	29	8237268	8540197	302930	2	523885	NM_001035348	27167	ENSBTAG00000005482	TMEM135	transmembrane protein 135
chr29	8515270	8516039	peak_11057	Intron (NM_001035348/523885, intron 1 of 14)	29	8237268	8540197	302930	2	523885	NM_001035348	24158	ENSBTAG00000005482	TMEM135	transmembrane protein 135
chr29	8516433	8520078	peak_11058	Intron (NM_001035348/523885, intron 1 of 14)	29	8237268	8540197	302930	2	523885	NM_001035348	20119	ENSBTAG00000005482	TMEM135	transmembrane protein 135
chr29	8522465	8524202	peak_11059	Intron (NM_001035348/523885, intron 1 of 14)	29	8237268	8540197	302930	2	523885	NM_001035348	15995	ENSBTAG00000005482	TMEM135	transmembrane protein 135
chr29	8524747	8525057	peak_11060	Intron (NM_001035348/523885, intron 1 of 14)	29	8237268	8540197	302930	2	523885	NM_001035348	15140	ENSBTAG00000005482	TMEM135	transmembrane protein 135
chr29	8525182	8525419	peak_11061	Intron (NM_001035348/523885, intron 1 of 14)	29	8237268	8540197	302930	2	523885	NM_001035348	14778	ENSBTAG00000005482	TMEM135	transmembrane protein 135
chr29	25638821	25640148	peak_11092	Distal Intergenic	29	25700616	25716997	16382	1	786629	NM_001191234	-60468	ENSBTAG00000017446	E2F8	E2F transcription factor 8
chr29	25641682	25642605	peak_11093	Distal Intergenic	29	25700616	25716997	16382	1	786629	NM_001191234	-58011	ENSBTAG00000017446	E2F8	E2F transcription factor 8
chr29	26611746	26611916	peak_11101	Distal Intergenic	29	26602860	26603789	930	1	504623	NM_001206756	8886	ENSBTAG00000049492	LOC504623	olfactory receptor-like
chr29	27935116	27935464	peak_11102	Distal Intergenic	29	28089645	28097175	7531	1	538977	NM_001144084	-154181	ENSBTAG00000009409	PANX3	pannexin 3
chr29	39783260	39783521	peak_11130	Intron (NM_001191209/787487, intron 19 of 20)	29	39760936	39771369	10434	1	414350	NM_001001600	22324	ENSBTAG00000014761	PGA5	pepsinogen 5, group I (pepsinogen A)
chr29	42550569	42551064	peak_11179	Distal Intergenic	29	42555433	42572810	17378	1	515669	NM_001192423	-4369	NA	PLCB3	phospholipase C beta 3
chr29	43610613	43611590	peak_11210	Distal Intergenic	29	43582047	43603327	21281	1	515469	NM_001098985	28566	ENSBTAG00000002039	FRMD8	FERM domain containing 8
chr29	43622415	43623099	peak_11214	Distal Intergenic	29	43582047	43603327	21281	1	515469	NM_001098985	40368	ENSBTAG00000002039	FRMD8	FERM domain containing 8
chr29	43630695	43630960	peak_11217	Distal Intergenic	29	43582047	43603327	21281	1	515469	NM_001098985	48648	ENSBTAG00000002039	FRMD8	FERM domain containing 8
chr29	43632691	43633406	peak_11218	Distal Intergenic	29	43582047	43603327	21281	1	515469	NM_001098985	50644	ENSBTAG00000002039	FRMD8	FERM domain containing 8
chr29	43633586	43634774	peak_11219	Distal Intergenic	29	43582047	43603327	21281	1	515469	NM_001098985	51539	ENSBTAG00000002039	FRMD8	FERM domain containing 8
chr29	43635020	43636778	peak_11220	Distal Intergenic	29	43582047	43603327	21281	1	515469	NM_001098985	52973	ENSBTAG00000002039	FRMD8	FERM domain containing 8
chr29	43681380	43681713	peak_11228	Distal Intergenic	29	43704526	43715562	11037	1	515247	NM_001102021	-22813	ENSBTAG00000006740	SCYL1	SCY1 like pseudokinase 1
chr29	45256893	45257433	peak_11280	Promoter (1-2kb)	29	45254011	45255797	1787	2	617899	NM_001076481	-1096	ENSBTAG00000017951	POLD4	DNA polymerase delta 4, accessory subunit
chr29	45563634	45564038	peak_11293	Promoter (2-3kb)	29	45566232	45577924	11693	1	513684	NM_001075634	-2194	ENSBTAG00000000292	TCIRG1	T cell immune regulator 1, ATPase H+ transporting V0 subunit a3
chr29	47464527	47464708	peak_11310	Intron (NM_001191377/100139635, intron 12 of 26)	29	47422542	47497321	74780	1	100139635	NM_001191377	41985	ENSBTAG00000022188	PPFIA1	PTPRF interacting protein alpha 1
chr29	48594513	48594699	peak_11317	Intron (NM_001103249/515715, intron 10 of 22)	29	48624316	48676964	52649	1	513028	NM_001038094	-29617	ENSBTAG00000022160	NAP1L4	nucleosome assembly protein 1 like 4
chr29	49247906	49248040	peak_11324	Distal Intergenic	29	49197107	49216812	19706	2	511435	NM_001035099	-31094	ENSBTAG00000047495	CD81	CD81 molecule
chr29	50554230	50554492	peak_11337	Promoter (1-2kb)	29	50548339	50553115	4777	2	508493	NM_001046005	-1115	ENSBTAG00000005144	PNPLA2	patatin like phospholipase domain containing 2
chr29	50631048	50631394	peak_11342	Downstream (2-3kb)	29	50633895	50638628	4734	2	613612	NM_001080312	7234	ENSBTAG00000009032	TMEM80	transmembrane protein 80
chr29	50932494	50932936	peak_11353	Promoter (1-2kb)	29	50933708	50934839	1132	2	353510	NM_001078142	1903	ENSBTAG00000048470	IFITM1	interferon induced transmembrane protein 1 (9-27)
chr29	51000159	51000705	peak_11358	Promoter (<=1kb)	29	51000587	51001621	1035	1	282255	NM_181867	0	ENSBTAG00000019015	IFITM3	interferon induced transmembrane protein 3 (1-8U)
chrX	1206	2119	peak_11359	Distal Intergenic	30	813057	840271	27215	1	511661	NM_001098461	-810938	ENSBTAG00000000185	SLC6A14	solute carrier family 6 member 14
chrX	262954	263414	peak_11360	Distal Intergenic	30	813057	840271	27215	1	511661	NM_001098461	-549643	ENSBTAG00000000185	SLC6A14	solute carrier family 6 member 14
chrX	4365479	4365987	peak_11366	Distal Intergenic	30	4247634	4264396	16763	2	540361	NM_001205809	-101083	ENSBTAG00000010884	NKAP	NFKB activating protein
chrX	4366157	4366694	peak_11367	Distal Intergenic	30	4247634	4264396	16763	2	540361	NM_001205809	-101761	ENSBTAG00000010884	NKAP	NFKB activating protein
chrX	4366968	4367614	peak_11368	Distal Intergenic	30	4247634	4264396	16763	2	540361	NM_001205809	-102572	ENSBTAG00000010884	NKAP	NFKB activating protein
chrX	4431226	4431879	peak_11369	Distal Intergenic	30	4247634	4264396	16763	2	540361	NM_001205809	-166830	ENSBTAG00000010884	NKAP	NFKB activating protein
chrX	4433349	4434246	peak_11370	Distal Intergenic	30	4247634	4264396	16763	2	540361	NM_001205809	-168953	ENSBTAG00000010884	NKAP	NFKB activating protein
chrX	4437325	4438425	peak_11371	Distal Intergenic	30	4247634	4264396	16763	2	540361	NM_001205809	-172929	ENSBTAG00000010884	NKAP	NFKB activating protein
chrX	4443113	4443710	peak_11372	Distal Intergenic	30	4247634	4264396	16763	2	540361	NM_001205809	-178717	ENSBTAG00000010884	NKAP	NFKB activating protein
chrX	4446541	4447732	peak_11373	Distal Intergenic	30	4247634	4264396	16763	2	540361	NM_001205809	-182145	ENSBTAG00000010884	NKAP	NFKB activating protein
chrX	4448916	4449939	peak_11374	Distal Intergenic	30	4247634	4264396	16763	2	540361	NM_001205809	-184520	ENSBTAG00000010884	NKAP	NFKB activating protein
chrX	4450564	4451615	peak_11375	Distal Intergenic	30	4247634	4264396	16763	2	540361	NM_001205809	-186168	ENSBTAG00000010884	NKAP	NFKB activating protein
chrX	4452053	4452470	peak_11376	Distal Intergenic	30	4247634	4264396	16763	2	540361	NM_001205809	-187657	ENSBTAG00000010884	NKAP	NFKB activating protein
chrX	4454144	4454586	peak_11377	Distal Intergenic	30	4247634	4264396	16763	2	540361	NM_001205809	-189748	ENSBTAG00000010884	NKAP	NFKB activating protein
chrX	4457552	4457890	peak_11378	Distal Intergenic	30	4247634	4264396	16763	2	540361	NM_001205809	-193156	ENSBTAG00000010884	NKAP	NFKB activating protein
chrX	4463885	4464561	peak_11379	Distal Intergenic	30	4247634	4264396	16763	2	540361	NM_001205809	-199489	ENSBTAG00000010884	NKAP	NFKB activating protein
chrX	4465559	4465913	peak_11380	Distal Intergenic	30	4247634	4264396	16763	2	540361	NM_001205809	-201163	ENSBTAG00000010884	NKAP	NFKB activating protein
chrX	4467626	4468887	peak_11381	Distal Intergenic	30	4247634	4264396	16763	2	540361	NM_001205809	-203230	ENSBTAG00000010884	NKAP	NFKB activating protein
chrX	4469073	4469622	peak_11382	Distal Intergenic	30	4247634	4264396	16763	2	540361	NM_001205809	-204677	ENSBTAG00000010884	NKAP	NFKB activating protein
chrX	4469725	4471059	peak_11383	Distal Intergenic	30	4247634	4264396	16763	2	540361	NM_001205809	-205329	ENSBTAG00000010884	NKAP	NFKB activating protein
chrX	4471421	4472148	peak_11384	Distal Intergenic	30	4247634	4264396	16763	2	540361	NM_001205809	-207025	ENSBTAG00000010884	NKAP	NFKB activating protein
chrX	4473669	4474245	peak_11385	Distal Intergenic	30	4247634	4264396	16763	2	540361	NM_001205809	-209273	ENSBTAG00000010884	NKAP	NFKB activating protein
chrX	4474355	4475009	peak_11386	Distal Intergenic	30	4247634	4264396	16763	2	540361	NM_001205809	-209959	ENSBTAG00000010884	NKAP	NFKB activating protein
chrX	4477301	4478047	peak_11387	Distal Intergenic	30	4247634	4264396	16763	2	540361	NM_001205809	-212905	ENSBTAG00000010884	NKAP	NFKB activating protein
chrX	4479312	4481725	peak_11388	Distal Intergenic	30	4247634	4264396	16763	2	540361	NM_001205809	-214916	ENSBTAG00000010884	NKAP	NFKB activating protein
chrX	4481857	4482506	peak_11389	Distal Intergenic	30	4247634	4264396	16763	2	540361	NM_001205809	-217461	ENSBTAG00000010884	NKAP	NFKB activating protein
chrX	4483043	4483358	peak_11390	Distal Intergenic	30	4247634	4264396	16763	2	540361	NM_001205809	-218647	ENSBTAG00000010884	NKAP	NFKB activating protein
chrX	4483547	4484490	peak_11391	Distal Intergenic	30	4247634	4264396	16763	2	540361	NM_001205809	-219151	ENSBTAG00000010884	NKAP	NFKB activating protein
chrX	4485212	4486272	peak_11392	Distal Intergenic	30	4247634	4264396	16763	2	540361	NM_001205809	-220816	ENSBTAG00000010884	NKAP	NFKB activating protein
chrX	4486408	4487802	peak_11393	Distal Intergenic	30	4247634	4264396	16763	2	540361	NM_001205809	-222012	ENSBTAG00000010884	NKAP	NFKB activating protein
chrX	4488966	4489345	peak_11394	Distal Intergenic	30	4247634	4264396	16763	2	540361	NM_001205809	-224570	ENSBTAG00000010884	NKAP	NFKB activating protein
chrX	4518264	4519598	peak_11396	Distal Intergenic	30	4247634	4264396	16763	2	540361	NM_001205809	-253868	ENSBTAG00000010884	NKAP	NFKB activating protein
chrX	4532376	4532904	peak_11397	Distal Intergenic	30	4247634	4264396	16763	2	540361	NM_001205809	-267980	ENSBTAG00000010884	NKAP	NFKB activating protein
chrX	4533667	4534524	peak_11398	Distal Intergenic	30	4247634	4264396	16763	2	540361	NM_001205809	-269271	ENSBTAG00000010884	NKAP	NFKB activating protein
chrX	4539465	4541104	peak_11399	Distal Intergenic	30	4247634	4264396	16763	2	540361	NM_001205809	-275069	ENSBTAG00000010884	NKAP	NFKB activating protein
chrX	4570806	4573208	peak_11400	Distal Intergenic	30	4819983	4827597	7615	1	784871	NM_001098157	-246775	ENSBTAG00000017184	ZBTB33	zinc finger and BTB domain containing 33
chrX	4573381	4573825	peak_11401	Distal Intergenic	30	4819983	4827597	7615	1	784871	NM_001098157	-246158	ENSBTAG00000017184	ZBTB33	zinc finger and BTB domain containing 33
chrX	4577131	4578343	peak_11402	Distal Intergenic	30	4819983	4827597	7615	1	784871	NM_001098157	-241640	ENSBTAG00000017184	ZBTB33	zinc finger and BTB domain containing 33
chrX	4580392	4580892	peak_11403	Distal Intergenic	30	4819983	4827597	7615	1	784871	NM_001098157	-239091	ENSBTAG00000017184	ZBTB33	zinc finger and BTB domain containing 33
chrX	4581084	4582062	peak_11404	Distal Intergenic	30	4819983	4827597	7615	1	784871	NM_001098157	-237921	ENSBTAG00000017184	ZBTB33	zinc finger and BTB domain containing 33
chrX	4588792	4589605	peak_11405	Distal Intergenic	30	4819983	4827597	7615	1	784871	NM_001098157	-230378	ENSBTAG00000017184	ZBTB33	zinc finger and BTB domain containing 33
chrX	4599060	4601729	peak_11407	Distal Intergenic	30	4819983	4827597	7615	1	784871	NM_001098157	-218254	ENSBTAG00000017184	ZBTB33	zinc finger and BTB domain containing 33
chrX	4601949	4605085	peak_11408	Distal Intergenic	30	4819983	4827597	7615	1	784871	NM_001098157	-214898	ENSBTAG00000017184	ZBTB33	zinc finger and BTB domain containing 33
chrX	4608556	4609480	peak_11409	Distal Intergenic	30	4819983	4827597	7615	1	784871	NM_001098157	-210503	ENSBTAG00000017184	ZBTB33	zinc finger and BTB domain containing 33
chrX	4609653	4610195	peak_11410	Distal Intergenic	30	4819983	4827597	7615	1	784871	NM_001098157	-209788	ENSBTAG00000017184	ZBTB33	zinc finger and BTB domain containing 33
chrX	4611257	4612028	peak_11411	Distal Intergenic	30	4819983	4827597	7615	1	784871	NM_001098157	-207955	ENSBTAG00000017184	ZBTB33	zinc finger and BTB domain containing 33
chrX	4616911	4617497	peak_11412	Distal Intergenic	30	4819983	4827597	7615	1	784871	NM_001098157	-202486	ENSBTAG00000017184	ZBTB33	zinc finger and BTB domain containing 33
chrX	4632599	4633031	peak_11413	Distal Intergenic	30	4819983	4827597	7615	1	784871	NM_001098157	-186952	ENSBTAG00000017184	ZBTB33	zinc finger and BTB domain containing 33
chrX	4634750	4635432	peak_11414	Distal Intergenic	30	4819983	4827597	7615	1	784871	NM_001098157	-184551	ENSBTAG00000017184	ZBTB33	zinc finger and BTB domain containing 33
chrX	5431449	5431661	peak_11418	Distal Intergenic	30	5568549	5572125	3577	2	787180	NM_001099202	140464	ENSBTAG00000049471	CT47B1	cancer/testis antigen family 147, member B1
chrX	5454905	5455595	peak_11419	Distal Intergenic	30	5568549	5572125	3577	2	787180	NM_001099202	116530	ENSBTAG00000049471	CT47B1	cancer/testis antigen family 147, member B1
chrX	5479548	5480071	peak_11420	Distal Intergenic	30	5568549	5572125	3577	2	787180	NM_001099202	92054	ENSBTAG00000049471	CT47B1	cancer/testis antigen family 147, member B1
chrX	5498803	5499148	peak_11421	Distal Intergenic	30	5568549	5572125	3577	2	787180	NM_001099202	72977	ENSBTAG00000049471	CT47B1	cancer/testis antigen family 147, member B1
chrX	5499963	5500206	peak_11422	Distal Intergenic	30	5568549	5572125	3577	2	787180	NM_001099202	71919	ENSBTAG00000049471	CT47B1	cancer/testis antigen family 147, member B1
chrX	5503824	5504285	peak_11423	Distal Intergenic	30	5568549	5572125	3577	2	787180	NM_001099202	67840	ENSBTAG00000049471	CT47B1	cancer/testis antigen family 147, member B1
chrX	5581474	5581892	peak_11424	Distal Intergenic	30	5568549	5572125	3577	2	787180	NM_001099202	-9349	ENSBTAG00000049471	CT47B1	cancer/testis antigen family 147, member B1
chrX	5603415	5603699	peak_11425	Distal Intergenic	30	5568549	5572125	3577	2	787180	NM_001099202	-31290	ENSBTAG00000049471	CT47B1	cancer/testis antigen family 147, member B1
chrX	10833658	10834081	peak_11427	Distal Intergenic	30	11131753	11133669	1917	1	783116	NM_001099188	-297672	ENSBTAG00000008763	PRR32	proline rich 32
chrX	10834401	10837238	peak_11428	Distal Intergenic	30	11131753	11133669	1917	1	783116	NM_001099188	-294515	ENSBTAG00000008763	PRR32	proline rich 32
chrX	10837975	10838393	peak_11429	Distal Intergenic	30	11131753	11133669	1917	1	783116	NM_001099188	-293360	ENSBTAG00000008763	PRR32	proline rich 32
chrX	10839012	10840441	peak_11430	Distal Intergenic	30	11131753	11133669	1917	1	783116	NM_001099188	-291312	ENSBTAG00000008763	PRR32	proline rich 32
chrX	10840850	10841487	peak_11431	Distal Intergenic	30	11131753	11133669	1917	1	783116	NM_001099188	-290266	ENSBTAG00000008763	PRR32	proline rich 32
chrX	10866292	10866600	peak_11432	Distal Intergenic	30	11131753	11133669	1917	1	783116	NM_001099188	-265153	ENSBTAG00000008763	PRR32	proline rich 32
chrX	10868084	10869055	peak_11433	Distal Intergenic	30	11131753	11133669	1917	1	783116	NM_001099188	-262698	ENSBTAG00000008763	PRR32	proline rich 32
chrX	10869581	10869846	peak_11434	Distal Intergenic	30	11131753	11133669	1917	1	783116	NM_001099188	-261907	ENSBTAG00000008763	PRR32	proline rich 32
chrX	10872511	10873098	peak_11435	Distal Intergenic	30	11131753	11133669	1917	1	783116	NM_001099188	-258655	ENSBTAG00000008763	PRR32	proline rich 32
chrX	10873414	10874220	peak_11436	Distal Intergenic	30	11131753	11133669	1917	1	783116	NM_001099188	-257533	ENSBTAG00000008763	PRR32	proline rich 32
chrX	11940103	11941216	peak_11437	Distal Intergenic	30	11131753	11133669	1917	1	783116	NM_001099188	808350	ENSBTAG00000008763	PRR32	proline rich 32
chrX	11945827	11946045	peak_11438	Distal Intergenic	30	11131753	11133669	1917	1	783116	NM_001099188	814074	ENSBTAG00000008763	PRR32	proline rich 32
chrX	13179433	13179590	peak_11440	Distal Intergenic	30	13491466	13564433	72968	2	535439	NM_001191542	384843	ENSBTAG00000002292	SMARCA1	SWI/SNF related, matrix associated, actin dependent regulator of chromatin, subfamily a, member 1
chrX	15747980	15748599	peak_11446	Distal Intergenic	30	15912813	15979088	66276	1	539445	NM_001163786	-164214	ENSBTAG00000019652	STK26	serine/threonine kinase 26
chrX	15783647	15783950	peak_11448	Distal Intergenic	30	15912813	15979088	66276	1	539445	NM_001163786	-128863	ENSBTAG00000019652	STK26	serine/threonine kinase 26
chrX	16695645	16696878	peak_11449	Intron (NM_001206635/517768, intron 2 of 2)	30	16492157	16826558	334402	2	517768	NM_001206635	129680	ENSBTAG00000049807	HS6ST2	heparan sulfate 6-O-sulfotransferase 2
chrX	16796920	16797919	peak_11450	Intron (NM_001206635/517768, intron 2 of 2)	30	16492157	16826558	334402	2	517768	NM_001206635	28639	ENSBTAG00000049807	HS6ST2	heparan sulfate 6-O-sulfotransferase 2
chrX	16798632	16798939	peak_11451	Intron (NM_001206635/517768, intron 2 of 2)	30	16492157	16826558	334402	2	517768	NM_001206635	27619	ENSBTAG00000049807	HS6ST2	heparan sulfate 6-O-sulfotransferase 2
chrX	17012851	17023538	peak_11453	Distal Intergenic	30	16492157	16826558	334402	2	517768	NM_001206635	-186293	ENSBTAG00000049807	HS6ST2	heparan sulfate 6-O-sulfotransferase 2
chrX	17024138	17026487	peak_11454	Distal Intergenic	30	16492157	16826558	334402	2	517768	NM_001206635	-197580	ENSBTAG00000049807	HS6ST2	heparan sulfate 6-O-sulfotransferase 2
chrX	17629567	17631325	peak_11455	Intron (NM_001035463/615239, intron 2 of 7)	30	17366006	17829177	463172	2	615239	NM_001035463	197852	ENSBTAG00000020406	GPC3	glypican 3
chrX	17631567	17632033	peak_11456	Intron (NM_001035463/615239, intron 2 of 7)	30	17366006	17829177	463172	2	615239	NM_001035463	197144	ENSBTAG00000020406	GPC3	glypican 3
chrX	17632248	17633344	peak_11457	Intron (NM_001035463/615239, intron 2 of 7)	30	17366006	17829177	463172	2	615239	NM_001035463	195833	ENSBTAG00000020406	GPC3	glypican 3
chrX	17633464	17635282	peak_11458	Intron (NM_001035463/615239, intron 2 of 7)	30	17366006	17829177	463172	2	615239	NM_001035463	193895	ENSBTAG00000020406	GPC3	glypican 3
chrX	18690253	18690745	peak_11462	Distal Intergenic	30	18677271	18679121	1851	1	100302527	NM_001163442	12982	ENSBTAG00000048173	SMIM10	small integral membrane protein 10
chrX	18737639	18737948	peak_11468	Distal Intergenic	30	18782980	18784167	1188	1	615809	NM_001205276	-45032	NA	RTL8C	retrotransposon Gag like 8C
chrX	18905977	18907427	peak_11474	Distal Intergenic	30	18937265	18948896	11632	1	100125581	NM_001105039	-29838	ENSBTAG00000047954	ZNF75D	zinc finger protein 75D
chrX	18917063	18917893	peak_11476	Distal Intergenic	30	18937265	18948896	11632	1	100125581	NM_001105039	-19372	ENSBTAG00000047954	ZNF75D	zinc finger protein 75D
chrX	18919834	18920698	peak_11477	Distal Intergenic	30	18937265	18948896	11632	1	100125581	NM_001105039	-16567	ENSBTAG00000047954	ZNF75D	zinc finger protein 75D
chrX	18922184	18922420	peak_11478	Distal Intergenic	30	18937265	18948896	11632	1	100125581	NM_001105039	-14845	ENSBTAG00000047954	ZNF75D	zinc finger protein 75D
chrX	18925174	18925498	peak_11479	Distal Intergenic	30	18937265	18948896	11632	1	100125581	NM_001105039	-11767	ENSBTAG00000047954	ZNF75D	zinc finger protein 75D
chrX	18925998	18926261	peak_11480	Distal Intergenic	30	18937265	18948896	11632	1	100125581	NM_001105039	-11004	ENSBTAG00000047954	ZNF75D	zinc finger protein 75D
chrX	18926369	18926817	peak_11481	Distal Intergenic	30	18937265	18948896	11632	1	100125581	NM_001105039	-10448	ENSBTAG00000047954	ZNF75D	zinc finger protein 75D
chrX	18933830	18934098	peak_11482	Distal Intergenic	30	18937265	18948896	11632	1	100125581	NM_001105039	-3167	ENSBTAG00000047954	ZNF75D	zinc finger protein 75D
chrX	18939087	18939570	peak_11483	Promoter (1-2kb)	30	18937265	18948896	11632	1	100125581	NM_001105039	1822	ENSBTAG00000047954	ZNF75D	zinc finger protein 75D
chrX	19001542	19002100	peak_11484	Distal Intergenic	30	18972951	18980914	7964	1	512036	NM_001205714	28591	ENSBTAG00000049495	ZNF449	zinc finger protein 449
chrX	19011705	19012042	peak_11485	Distal Intergenic	30	18972951	18980914	7964	1	512036	NM_001205714	38754	ENSBTAG00000049495	ZNF449	zinc finger protein 449
chrX	19012805	19013193	peak_11486	Distal Intergenic	30	18972951	18980914	7964	1	512036	NM_001205714	39854	ENSBTAG00000049495	ZNF449	zinc finger protein 449
chrX	19053563	19054108	peak_11487	Exon (NM_001078043/614260, exon 3 of 8)	30	19043485	19060433	16949	2	614260	NM_001078043	6325	ENSBTAG00000047939	ZNF75D	zinc finger protein 75D
chrX	19067940	19068441	peak_11488	Distal Intergenic	30	19043485	19060433	16949	2	614260	NM_001078043	-7507	ENSBTAG00000047939	ZNF75D	zinc finger protein 75D
chrX	19068921	19069182	peak_11489	Distal Intergenic	30	19043485	19060433	16949	2	614260	NM_001078043	-8488	ENSBTAG00000047939	ZNF75D	zinc finger protein 75D
chrX	19072096	19072326	peak_11490	Distal Intergenic	30	19043485	19060433	16949	2	614260	NM_001078043	-11663	ENSBTAG00000047939	ZNF75D	zinc finger protein 75D
chrX	19143839	19144283	peak_11491	Distal Intergenic	30	19043485	19060433	16949	2	614260	NM_001078043	-83406	ENSBTAG00000047939	ZNF75D	zinc finger protein 75D
chrX	19146151	19146913	peak_11492	Distal Intergenic	30	19043485	19060433	16949	2	614260	NM_001078043	-85718	ENSBTAG00000047939	ZNF75D	zinc finger protein 75D
chrX	19154983	19156082	peak_11494	Distal Intergenic	30	19043485	19060433	16949	2	614260	NM_001078043	-94550	ENSBTAG00000047939	ZNF75D	zinc finger protein 75D
chrX	19157557	19158642	peak_11495	Distal Intergenic	30	19043485	19060433	16949	2	614260	NM_001078043	-97124	ENSBTAG00000047939	ZNF75D	zinc finger protein 75D
chrX	19159004	19159613	peak_11496	Distal Intergenic	30	19043485	19060433	16949	2	614260	NM_001078043	-98571	ENSBTAG00000047939	ZNF75D	zinc finger protein 75D
chrX	19204911	19205515	peak_11498	Distal Intergenic	30	19043485	19060433	16949	2	614260	NM_001078043	-144478	ENSBTAG00000047939	ZNF75D	zinc finger protein 75D
chrX	19309141	19310242	peak_11499	Distal Intergenic	30	19043485	19060433	16949	2	614260	NM_001078043	-248708	ENSBTAG00000047939	ZNF75D	zinc finger protein 75D
chrX	19311272	19312063	peak_11500	Distal Intergenic	30	19043485	19060433	16949	2	614260	NM_001078043	-250839	ENSBTAG00000047939	ZNF75D	zinc finger protein 75D
chrX	22845590	22845768	peak_11501	Distal Intergenic	30	23164132	23265292	101161	2	529689	NM_001293100	419524	ENSBTAG00000016484	ATP11C	ATPase phospholipid transporting 11C
chrX	24407002	24407270	peak_11503	Distal Intergenic	30	24731471	24732829	1359	1	616591	NM_001081544	-324201	ENSBTAG00000050730	LDOC1	LDOC1, regulator of NFKB signaling
chrX	25436932	25437075	peak_11504	Distal Intergenic	30	24731471	24732829	1359	1	616591	NM_001081544	705461	ENSBTAG00000050730	LDOC1	LDOC1, regulator of NFKB signaling
chrX	25438026	25438464	peak_11505	Distal Intergenic	30	24731471	24732829	1359	1	616591	NM_001081544	706555	ENSBTAG00000050730	LDOC1	LDOC1, regulator of NFKB signaling
chrX	26046168	26048693	peak_11506	Distal Intergenic	30	24731471	24732829	1359	1	616591	NM_001081544	1314697	ENSBTAG00000050730	LDOC1	LDOC1, regulator of NFKB signaling
chrX	26228359	26228573	peak_11509	Distal Intergenic	30	24731471	24732829	1359	1	616591	NM_001081544	1496888	ENSBTAG00000050730	LDOC1	LDOC1, regulator of NFKB signaling
chrX	28501981	28502484	peak_11511	Distal Intergenic	30	28356252	28356986	735	1	783058	NM_001080346	145729	ENSBTAG00000045940	MGC148328	uncharacterized LOC783058
chrX	28507888	28508836	peak_11513	Distal Intergenic	30	28356252	28356986	735	1	783058	NM_001080346	151636	ENSBTAG00000045940	MGC148328	uncharacterized LOC783058
chrX	28991849	28992108	peak_11520	Distal Intergenic	30	28356252	28356986	735	1	783058	NM_001080346	635597	ENSBTAG00000045940	MGC148328	uncharacterized LOC783058
chrX	32319198	32320038	peak_11522	Distal Intergenic	30	32362809	32365520	2712	2	787822	NM_001101301	45482	ENSBTAG00000055194	LOC787822	melanoma-associated antigen 10-like
chrX	32341507	32341875	peak_11524	Distal Intergenic	30	32362809	32365520	2712	2	787822	NM_001101301	23645	ENSBTAG00000055194	LOC787822	melanoma-associated antigen 10-like
chrX	32458970	32459431	peak_11525	Distal Intergenic	30	32380839	32383550	2712	2	787822	NM_001101301	-75420	ENSBTAG00000055194	LOC787822	melanoma-associated antigen 10-like
chrX	32460335	32461048	peak_11526	Distal Intergenic	30	32380839	32383550	2712	2	787822	NM_001101301	-76785	ENSBTAG00000055194	LOC787822	melanoma-associated antigen 10-like
chrX	32601158	32601476	peak_11527	Distal Intergenic	30	32702214	32704770	2557	2	508820	NM_001075373	103294	ENSBTAG00000055100	LOC508820	melanoma-associated antigen 9-like
chrX	34407310	34408328	peak_11530	Distal Intergenic	30	34445007	34445103	97	2	100526412	NR_037519	36775	ENSBTAG00000048241	MIR3431	microRNA mir-3431
chrX	34408452	34409079	peak_11531	Distal Intergenic	30	34445007	34445103	97	2	100526412	NR_037519	36024	ENSBTAG00000048241	MIR3431	microRNA mir-3431
chrX	34409219	34409668	peak_11532	Distal Intergenic	30	34445007	34445103	97	2	100526412	NR_037519	35435	ENSBTAG00000048241	MIR3431	microRNA mir-3431
chrX	35296716	35297238	peak_11536	Distal Intergenic	30	35133671	35159670	26000	1	616694	NM_001035482	163045	ENSBTAG00000009231	NSDHL	NAD(P) dependent steroid dehydrogenase-like
chrX	35304154	35304464	peak_11539	Distal Intergenic	30	35133671	35159670	26000	1	616694	NM_001035482	170483	ENSBTAG00000009231	NSDHL	NAD(P) dependent steroid dehydrogenase-like
chrX	35314778	35315420	peak_11540	Distal Intergenic	30	35133671	35159670	26000	1	616694	NM_001035482	181107	ENSBTAG00000009231	NSDHL	NAD(P) dependent steroid dehydrogenase-like
chrX	35315706	35316292	peak_11541	Distal Intergenic	30	35133671	35159670	26000	1	616694	NM_001035482	182035	ENSBTAG00000009231	NSDHL	NAD(P) dependent steroid dehydrogenase-like
chrX	36381316	36383185	peak_11547	Distal Intergenic	30	36237532	36321169	83638	1	512009	NM_001192307	143784	ENSBTAG00000013044	GAB3	GRB2 associated binding protein 3
chrX	36383355	36385076	peak_11548	Distal Intergenic	30	36237532	36321169	83638	1	512009	NM_001192307	145823	ENSBTAG00000013044	GAB3	GRB2 associated binding protein 3
chrX	36385267	36386338	peak_11549	Distal Intergenic	30	36237532	36321169	83638	1	512009	NM_001192307	147735	ENSBTAG00000013044	GAB3	GRB2 associated binding protein 3
chrX	36389225	36389891	peak_11550	Distal Intergenic	30	36237532	36321169	83638	1	512009	NM_001192307	151693	ENSBTAG00000013044	GAB3	GRB2 associated binding protein 3
chrX	36397334	36397738	peak_11551	Distal Intergenic	30	36237532	36321169	83638	1	512009	NM_001192307	159802	ENSBTAG00000013044	GAB3	GRB2 associated binding protein 3
chrX	36399432	36400088	peak_11552	Distal Intergenic	30	36237532	36321169	83638	1	512009	NM_001192307	161900	ENSBTAG00000013044	GAB3	GRB2 associated binding protein 3
chrX	36401859	36402355	peak_11553	Distal Intergenic	30	36237532	36321169	83638	1	512009	NM_001192307	164327	ENSBTAG00000013044	GAB3	GRB2 associated binding protein 3
chrX	36403467	36405255	peak_11554	Distal Intergenic	30	36237532	36321169	83638	1	512009	NM_001192307	165935	ENSBTAG00000013044	GAB3	GRB2 associated binding protein 3
chrX	36405415	36407132	peak_11555	Distal Intergenic	30	36237532	36321169	83638	1	512009	NM_001192307	167883	ENSBTAG00000013044	GAB3	GRB2 associated binding protein 3
chrX	36407268	36408379	peak_11556	Distal Intergenic	30	36237532	36321169	83638	1	512009	NM_001192307	169736	ENSBTAG00000013044	GAB3	GRB2 associated binding protein 3
chrX	36411257	36411778	peak_11557	Distal Intergenic	30	36237532	36321169	83638	1	512009	NM_001192307	173725	ENSBTAG00000013044	GAB3	GRB2 associated binding protein 3
chrX	36421534	36422609	peak_11558	Distal Intergenic	30	36237532	36321169	83638	1	512009	NM_001192307	184002	ENSBTAG00000013044	GAB3	GRB2 associated binding protein 3
chrX	36565857	36566476	peak_11559	Distal Intergenic	30	36686213	36703223	17011	2	614404	NM_001102277	136747	ENSBTAG00000014095	HAUS7	HAUS augmin like complex subunit 7
chrX	36566595	36567811	peak_11560	Distal Intergenic	30	36686213	36703223	17011	2	614404	NM_001102277	135412	ENSBTAG00000014095	HAUS7	HAUS augmin like complex subunit 7
chrX	37584095	37584635	peak_11580	Promoter (2-3kb)	30	37570063	37586811	16749	2	281179	NM_001244135	2176	ENSBTAG00000019512	G6PD	glucose-6-phosphate dehydrogenase
chrX	37648861	37650054	peak_11582	Distal Intergenic	30	37587308	37604669	17362	1	281855	NM_174354	61553	ENSBTAG00000006268	IKBKG	inhibitor of nuclear factor kappa B kinase regulatory subunit gamma
chrX	37743564	37743711	peak_11583	Distal Intergenic	30	37587308	37604669	17362	1	281855	NM_174354	156256	ENSBTAG00000006268	IKBKG	inhibitor of nuclear factor kappa B kinase regulatory subunit gamma
chrX	37886358	37887162	peak_11587	Distal Intergenic	30	38059764	38061842	2079	1	618806	NM_001206356	-172602	ENSBTAG00000049584	LOC618806	melanoma-associated antigen 10-like
chrX	37887399	37887749	peak_11588	Distal Intergenic	30	38059764	38061842	2079	1	618806	NM_001206356	-172015	ENSBTAG00000049584	LOC618806	melanoma-associated antigen 10-like
chrX	37888165	37889276	peak_11589	Distal Intergenic	30	38059764	38061842	2079	1	618806	NM_001206356	-170488	ENSBTAG00000049584	LOC618806	melanoma-associated antigen 10-like
chrX	37894173	37894550	peak_11590	Distal Intergenic	30	38059764	38061842	2079	1	618806	NM_001206356	-165214	ENSBTAG00000049584	LOC618806	melanoma-associated antigen 10-like
chrX	37895310	37895756	peak_11591	Distal Intergenic	30	38059764	38061842	2079	1	618806	NM_001206356	-164008	ENSBTAG00000049584	LOC618806	melanoma-associated antigen 10-like
chrX	37896247	37897064	peak_11592	Distal Intergenic	30	38059764	38061842	2079	1	618806	NM_001206356	-162700	ENSBTAG00000049584	LOC618806	melanoma-associated antigen 10-like
chrX	37897168	37897681	peak_11593	Distal Intergenic	30	38059764	38061842	2079	1	618806	NM_001206356	-162083	ENSBTAG00000049584	LOC618806	melanoma-associated antigen 10-like
chrX	37897935	37899253	peak_11594	Distal Intergenic	30	38059764	38061842	2079	1	618806	NM_001206356	-160511	ENSBTAG00000049584	LOC618806	melanoma-associated antigen 10-like
chrX	37899397	37899890	peak_11595	Distal Intergenic	30	38059764	38061842	2079	1	618806	NM_001206356	-159874	ENSBTAG00000049584	LOC618806	melanoma-associated antigen 10-like
chrX	37900921	37901807	peak_11596	Distal Intergenic	30	38059764	38061842	2079	1	618806	NM_001206356	-157957	ENSBTAG00000049584	LOC618806	melanoma-associated antigen 10-like
chrX	37902147	37902322	peak_11597	Distal Intergenic	30	38059764	38061842	2079	1	618806	NM_001206356	-157442	ENSBTAG00000049584	LOC618806	melanoma-associated antigen 10-like
chrX	37903222	37904509	peak_11598	Distal Intergenic	30	38059764	38061842	2079	1	618806	NM_001206356	-155255	ENSBTAG00000049584	LOC618806	melanoma-associated antigen 10-like
chrX	37904631	37904853	peak_11599	Distal Intergenic	30	38059764	38061842	2079	1	618806	NM_001206356	-154911	ENSBTAG00000049584	LOC618806	melanoma-associated antigen 10-like
chrX	37905756	37906253	peak_11600	Distal Intergenic	30	38059764	38061842	2079	1	618806	NM_001206356	-153511	ENSBTAG00000049584	LOC618806	melanoma-associated antigen 10-like
chrX	37906448	37907373	peak_11601	Distal Intergenic	30	38059764	38061842	2079	1	618806	NM_001206356	-152391	ENSBTAG00000049584	LOC618806	melanoma-associated antigen 10-like
chrX	37907500	37908318	peak_11602	Distal Intergenic	30	38059764	38061842	2079	1	618806	NM_001206356	-151446	ENSBTAG00000049584	LOC618806	melanoma-associated antigen 10-like
chrX	37908474	37910420	peak_11603	Distal Intergenic	30	38059764	38061842	2079	1	618806	NM_001206356	-149344	ENSBTAG00000049584	LOC618806	melanoma-associated antigen 10-like
chrX	37921217	37931715	peak_11605	Distal Intergenic	30	38059764	38061842	2079	1	618806	NM_001206356	-128049	ENSBTAG00000049584	LOC618806	melanoma-associated antigen 10-like
chrX	37931822	37933940	peak_11606	Distal Intergenic	30	38059764	38061842	2079	1	618806	NM_001206356	-125824	ENSBTAG00000049584	LOC618806	melanoma-associated antigen 10-like
chrX	37934178	37935821	peak_11607	Distal Intergenic	30	38059764	38061842	2079	1	618806	NM_001206356	-123943	ENSBTAG00000049584	LOC618806	melanoma-associated antigen 10-like
chrX	37936342	37936566	peak_11608	Distal Intergenic	30	38059764	38061842	2079	1	618806	NM_001206356	-123198	ENSBTAG00000049584	LOC618806	melanoma-associated antigen 10-like
chrX	37937841	37939203	peak_11609	Distal Intergenic	30	38059764	38061842	2079	1	618806	NM_001206356	-120561	ENSBTAG00000049584	LOC618806	melanoma-associated antigen 10-like
chrX	37939763	37940102	peak_11610	Distal Intergenic	30	38059764	38061842	2079	1	618806	NM_001206356	-119662	ENSBTAG00000049584	LOC618806	melanoma-associated antigen 10-like
chrX	37940242	37942044	peak_11611	Distal Intergenic	30	38059764	38061842	2079	1	618806	NM_001206356	-117720	ENSBTAG00000049584	LOC618806	melanoma-associated antigen 10-like
chrX	37942632	37943126	peak_11612	Distal Intergenic	30	38059764	38061842	2079	1	618806	NM_001206356	-116638	ENSBTAG00000049584	LOC618806	melanoma-associated antigen 10-like
chrX	37944430	37944694	peak_11613	Distal Intergenic	30	38059764	38061842	2079	1	618806	NM_001206356	-115070	ENSBTAG00000049584	LOC618806	melanoma-associated antigen 10-like
chrX	37945195	37945508	peak_11614	Distal Intergenic	30	38059764	38061842	2079	1	618806	NM_001206356	-114256	ENSBTAG00000049584	LOC618806	melanoma-associated antigen 10-like
chrX	37979761	37979957	peak_11615	Distal Intergenic	30	38059764	38061842	2079	1	618806	NM_001206356	-79807	ENSBTAG00000049584	LOC618806	melanoma-associated antigen 10-like
chrX	38044169	38044334	peak_11620	Distal Intergenic	30	38059764	38061842	2079	1	618806	NM_001206356	-15430	ENSBTAG00000049584	LOC618806	melanoma-associated antigen 10-like
chrX	38056286	38056949	peak_11621	Promoter (2-3kb)	30	38059764	38061842	2079	1	618806	NM_001206356	-2815	ENSBTAG00000049584	LOC618806	melanoma-associated antigen 10-like
chrX	38057092	38062205	peak_11622	Promoter (<=1kb)	30	38059764	38061842	2079	1	618806	NM_001206356	0	ENSBTAG00000049584	LOC618806	melanoma-associated antigen 10-like
chrX	38063377	38066130	peak_11623	Distal Intergenic	30	38059764	38061842	2079	1	618806	NM_001206356	3613	ENSBTAG00000049584	LOC618806	melanoma-associated antigen 10-like
chrX	38067638	38068626	peak_11624	Promoter (2-3kb)	30	38071419	38073497	2079	1	618806	NM_001206356	-2793	ENSBTAG00000049584	LOC618806	melanoma-associated antigen 10-like
chrX	38068951	38073873	peak_11625	Promoter (<=1kb)	30	38071419	38073497	2079	1	618806	NM_001206356	0	ENSBTAG00000049584	LOC618806	melanoma-associated antigen 10-like
chrX	38074101	38077781	peak_11626	Promoter (2-3kb)	30	38071419	38073497	2079	1	618806	NM_001206356	2682	ENSBTAG00000049584	LOC618806	melanoma-associated antigen 10-like
chrX	38079596	38080296	peak_11627	Promoter (2-3kb)	30	38083075	38085154	2080	1	618806	NM_001206356	-2779	ENSBTAG00000049584	LOC618806	melanoma-associated antigen 10-like
chrX	38084234	38085274	peak_11628	Promoter (1-2kb)	30	38083075	38085154	2080	1	618806	NM_001206356	1159	ENSBTAG00000049584	LOC618806	melanoma-associated antigen 10-like
chrX	38085742	38089448	peak_11629	Promoter (2-3kb)	30	38083075	38085154	2080	1	618806	NM_001206356	2667	ENSBTAG00000049584	LOC618806	melanoma-associated antigen 10-like
chrX	38091256	38091997	peak_11630	Promoter (2-3kb)	30	38094733	38096811	2079	1	618806	NM_001206356	-2736	ENSBTAG00000049584	LOC618806	melanoma-associated antigen 10-like
chrX	38092314	38097187	peak_11631	Promoter (<=1kb)	30	38094733	38096811	2079	1	618806	NM_001206356	0	ENSBTAG00000049584	LOC618806	melanoma-associated antigen 10-like
chrX	38152385	38153039	peak_11632	Distal Intergenic	30	38094733	38096811	2079	1	618806	NM_001206356	57652	ENSBTAG00000049584	LOC618806	melanoma-associated antigen 10-like
chrX	38155359	38156444	peak_11633	Distal Intergenic	30	38215753	38217373	1621	1	526488	NM_001075885	-59309	ENSBTAG00000036343	LOC526488	heat shock transcription factor, Y-linked-like protein-like
chrX	38156573	38157193	peak_11634	Distal Intergenic	30	38215753	38217373	1621	1	526488	NM_001075885	-58560	ENSBTAG00000036343	LOC526488	heat shock transcription factor, Y-linked-like protein-like
chrX	38157838	38159618	peak_11635	Distal Intergenic	30	38215753	38217373	1621	1	526488	NM_001075885	-56135	ENSBTAG00000036343	LOC526488	heat shock transcription factor, Y-linked-like protein-like
chrX	38160419	38161054	peak_11636	Distal Intergenic	30	38215753	38217373	1621	1	526488	NM_001075885	-54699	ENSBTAG00000036343	LOC526488	heat shock transcription factor, Y-linked-like protein-like
chrX	38161181	38161842	peak_11637	Distal Intergenic	30	38215753	38217373	1621	1	526488	NM_001075885	-53911	ENSBTAG00000036343	LOC526488	heat shock transcription factor, Y-linked-like protein-like
chrX	38161998	38164041	peak_11638	Distal Intergenic	30	38215753	38217373	1621	1	526488	NM_001075885	-51712	ENSBTAG00000036343	LOC526488	heat shock transcription factor, Y-linked-like protein-like
chrX	38164143	38164872	peak_11639	Distal Intergenic	30	38215753	38217373	1621	1	526488	NM_001075885	-50881	ENSBTAG00000036343	LOC526488	heat shock transcription factor, Y-linked-like protein-like
chrX	38164993	38166324	peak_11640	Distal Intergenic	30	38215753	38217373	1621	1	526488	NM_001075885	-49429	ENSBTAG00000036343	LOC526488	heat shock transcription factor, Y-linked-like protein-like
chrX	38166439	38169108	peak_11641	Distal Intergenic	30	38215753	38217373	1621	1	526488	NM_001075885	-46645	ENSBTAG00000036343	LOC526488	heat shock transcription factor, Y-linked-like protein-like
chrX	38180285	38181419	peak_11643	Distal Intergenic	30	38215753	38217373	1621	1	526488	NM_001075885	-34334	ENSBTAG00000036343	LOC526488	heat shock transcription factor, Y-linked-like protein-like
chrX	38181551	38182423	peak_11644	Distal Intergenic	30	38215753	38217373	1621	1	526488	NM_001075885	-33330	ENSBTAG00000036343	LOC526488	heat shock transcription factor, Y-linked-like protein-like
chrX	38182716	38184071	peak_11645	Distal Intergenic	30	38215753	38217373	1621	1	526488	NM_001075885	-31682	ENSBTAG00000036343	LOC526488	heat shock transcription factor, Y-linked-like protein-like
chrX	38186835	38187360	peak_11647	Distal Intergenic	30	38215753	38217373	1621	1	526488	NM_001075885	-28393	ENSBTAG00000036343	LOC526488	heat shock transcription factor, Y-linked-like protein-like
chrX	38187792	38189702	peak_11648	Distal Intergenic	30	38215753	38217373	1621	1	526488	NM_001075885	-26051	ENSBTAG00000036343	LOC526488	heat shock transcription factor, Y-linked-like protein-like
chrX	38191021	38191744	peak_11649	Distal Intergenic	30	38215753	38217373	1621	1	526488	NM_001075885	-24009	ENSBTAG00000036343	LOC526488	heat shock transcription factor, Y-linked-like protein-like
chrX	38191900	38192959	peak_11650	Distal Intergenic	30	38215753	38217373	1621	1	526488	NM_001075885	-22794	ENSBTAG00000036343	LOC526488	heat shock transcription factor, Y-linked-like protein-like
chrX	38193214	38193961	peak_11651	Distal Intergenic	30	38215753	38217373	1621	1	526488	NM_001075885	-21792	ENSBTAG00000036343	LOC526488	heat shock transcription factor, Y-linked-like protein-like
chrX	38196992	38197488	peak_11653	Distal Intergenic	30	38215753	38217373	1621	1	526488	NM_001075885	-18265	ENSBTAG00000036343	LOC526488	heat shock transcription factor, Y-linked-like protein-like
chrX	38197776	38200062	peak_11654	Distal Intergenic	30	38215753	38217373	1621	1	526488	NM_001075885	-15691	ENSBTAG00000036343	LOC526488	heat shock transcription factor, Y-linked-like protein-like
chrX	38200471	38201301	peak_11655	Distal Intergenic	30	38215753	38217373	1621	1	526488	NM_001075885	-14452	ENSBTAG00000036343	LOC526488	heat shock transcription factor, Y-linked-like protein-like
chrX	38201416	38201934	peak_11656	Distal Intergenic	30	38215753	38217373	1621	1	526488	NM_001075885	-13819	ENSBTAG00000036343	LOC526488	heat shock transcription factor, Y-linked-like protein-like
chrX	38204735	38205104	peak_11657	Distal Intergenic	30	38215753	38217373	1621	1	526488	NM_001075885	-10649	ENSBTAG00000036343	LOC526488	heat shock transcription factor, Y-linked-like protein-like
chrX	38205689	38209147	peak_11658	Distal Intergenic	30	38215753	38217373	1621	1	526488	NM_001075885	-6606	ENSBTAG00000036343	LOC526488	heat shock transcription factor, Y-linked-like protein-like
chrX	38209566	38212936	peak_11659	Promoter (2-3kb)	30	38215753	38217373	1621	1	526488	NM_001075885	-2817	ENSBTAG00000036343	LOC526488	heat shock transcription factor, Y-linked-like protein-like
chrX	38229572	38232181	peak_11661	Distal Intergenic	30	38215753	38217373	1621	1	526488	NM_001075885	13819	ENSBTAG00000036343	LOC526488	heat shock transcription factor, Y-linked-like protein-like
chrX	38235292	38236285	peak_11663	Distal Intergenic	30	38215753	38217373	1621	1	526488	NM_001075885	19539	ENSBTAG00000036343	LOC526488	heat shock transcription factor, Y-linked-like protein-like
chrX	38236480	38236853	peak_11664	Distal Intergenic	30	38215753	38217373	1621	1	526488	NM_001075885	20727	ENSBTAG00000036343	LOC526488	heat shock transcription factor, Y-linked-like protein-like
chrX	38237211	38238503	peak_11665	Distal Intergenic	30	38215753	38217373	1621	1	526488	NM_001075885	21458	ENSBTAG00000036343	LOC526488	heat shock transcription factor, Y-linked-like protein-like
chrX	38238623	38239088	peak_11666	Distal Intergenic	30	38215753	38217373	1621	1	526488	NM_001075885	22870	ENSBTAG00000036343	LOC526488	heat shock transcription factor, Y-linked-like protein-like
chrX	38258501	38258687	peak_11667	Distal Intergenic	30	38215753	38217373	1621	1	526488	NM_001075885	42748	ENSBTAG00000036343	LOC526488	heat shock transcription factor, Y-linked-like protein-like
chrX	38282354	38284763	peak_11668	Distal Intergenic	30	38215753	38217373	1621	1	526488	NM_001075885	66601	ENSBTAG00000036343	LOC526488	heat shock transcription factor, Y-linked-like protein-like
chrX	38285684	38294858	peak_11669	Distal Intergenic	30	38215753	38217373	1621	1	526488	NM_001075885	69931	ENSBTAG00000036343	LOC526488	heat shock transcription factor, Y-linked-like protein-like
chrX	38295343	38296023	peak_11670	Distal Intergenic	30	38215753	38217373	1621	1	526488	NM_001075885	79590	ENSBTAG00000036343	LOC526488	heat shock transcription factor, Y-linked-like protein-like
chrX	38297563	38298166	peak_11671	Distal Intergenic	30	38215753	38217373	1621	1	526488	NM_001075885	81810	ENSBTAG00000036343	LOC526488	heat shock transcription factor, Y-linked-like protein-like
chrX	38298305	38300101	peak_11672	Distal Intergenic	30	38215753	38217373	1621	1	526488	NM_001075885	82552	ENSBTAG00000036343	LOC526488	heat shock transcription factor, Y-linked-like protein-like
chrX	38453279	38453649	peak_11675	Promoter (1-2kb)	30	38450536	38452183	1648	2	100126053	NM_001105655	-1096	ENSBTAG00000033445	LOC100126053	uncharacterized LOC100126053
chrX	42480031	42481288	peak_11676	Distal Intergenic	30	45210131	45286760	76630	1	782964	NM_001083789	-2728843	ENSBTAG00000038815	DIAPH2	diaphanous related formin 2
chrX	42484646	42485219	peak_11677	Distal Intergenic	30	45210131	45286760	76630	1	782964	NM_001083789	-2724912	ENSBTAG00000038815	DIAPH2	diaphanous related formin 2
chrX	42487809	42488255	peak_11678	Distal Intergenic	30	45210131	45286760	76630	1	782964	NM_001083789	-2721876	ENSBTAG00000038815	DIAPH2	diaphanous related formin 2
chrX	42490090	42490715	peak_11679	Distal Intergenic	30	45210131	45286760	76630	1	782964	NM_001083789	-2719416	ENSBTAG00000038815	DIAPH2	diaphanous related formin 2
chrX	43927358	43927549	peak_11680	Distal Intergenic	30	45210131	45286760	76630	1	782964	NM_001083789	-1282582	ENSBTAG00000038815	DIAPH2	diaphanous related formin 2
chrX	46606688	46606975	peak_11682	Distal Intergenic	30	45210131	45286760	76630	1	782964	NM_001083789	1396557	ENSBTAG00000038815	DIAPH2	diaphanous related formin 2
chrX	48071627	48071809	peak_11683	Distal Intergenic	30	49576266	49597606	21341	1	781292	NM_001099948	-1504457	ENSBTAG00000021059	TNMD	tenomodulin
chrX	49775959	49776536	peak_11684	Distal Intergenic	30	49761203	49762196	994	1	767968	NM_001077034	14756	ENSBTAG00000032875	BEX2	brain expressed X-linked 2
chrX	49776910	49777907	peak_11685	Distal Intergenic	30	49761203	49762196	994	1	767968	NM_001077034	15707	ENSBTAG00000032875	BEX2	brain expressed X-linked 2
chrX	50082114	50083045	peak_11686	Distal Intergenic	30	50182852	50185136	2285	1	516056	NM_001075735	-99807	ENSBTAG00000014670	BEX5	brain expressed X-linked 5
chrX	50083167	50083674	peak_11687	Distal Intergenic	30	50182852	50185136	2285	1	516056	NM_001075735	-99178	ENSBTAG00000014670	BEX5	brain expressed X-linked 5
chrX	50083887	50085110	peak_11688	Distal Intergenic	30	50182852	50185136	2285	1	516056	NM_001075735	-97742	ENSBTAG00000014670	BEX5	brain expressed X-linked 5
chrX	50086397	50086986	peak_11689	Distal Intergenic	30	50182852	50185136	2285	1	516056	NM_001075735	-95866	ENSBTAG00000014670	BEX5	brain expressed X-linked 5
chrX	50087718	50089480	peak_11690	Distal Intergenic	30	50182852	50185136	2285	1	516056	NM_001075735	-93372	ENSBTAG00000014670	BEX5	brain expressed X-linked 5
chrX	50092615	50093274	peak_11691	Distal Intergenic	30	50182852	50185136	2285	1	516056	NM_001075735	-89578	ENSBTAG00000014670	BEX5	brain expressed X-linked 5
chrX	50095084	50095506	peak_11692	Distal Intergenic	30	50182852	50185136	2285	1	516056	NM_001075735	-87346	ENSBTAG00000014670	BEX5	brain expressed X-linked 5
chrX	50096557	50097054	peak_11693	Distal Intergenic	30	50182852	50185136	2285	1	516056	NM_001075735	-85798	ENSBTAG00000014670	BEX5	brain expressed X-linked 5
chrX	50097960	50098698	peak_11694	Distal Intergenic	30	50182852	50185136	2285	1	516056	NM_001075735	-84154	ENSBTAG00000014670	BEX5	brain expressed X-linked 5
chrX	50102035	50103024	peak_11695	Distal Intergenic	30	50182852	50185136	2285	1	516056	NM_001075735	-79828	ENSBTAG00000014670	BEX5	brain expressed X-linked 5
chrX	50104665	50105179	peak_11696	Distal Intergenic	30	50182852	50185136	2285	1	516056	NM_001075735	-77673	ENSBTAG00000014670	BEX5	brain expressed X-linked 5
chrX	50105468	50106088	peak_11697	Distal Intergenic	30	50182852	50185136	2285	1	516056	NM_001075735	-76764	ENSBTAG00000014670	BEX5	brain expressed X-linked 5
chrX	50106327	50106737	peak_11698	Distal Intergenic	30	50182852	50185136	2285	1	516056	NM_001075735	-76115	ENSBTAG00000014670	BEX5	brain expressed X-linked 5
chrX	50108053	50108723	peak_11699	Distal Intergenic	30	50182852	50185136	2285	1	516056	NM_001075735	-74129	ENSBTAG00000014670	BEX5	brain expressed X-linked 5
chrX	50108870	50109524	peak_11700	Distal Intergenic	30	50182852	50185136	2285	1	516056	NM_001075735	-73328	ENSBTAG00000014670	BEX5	brain expressed X-linked 5
chrX	50110443	50112231	peak_11701	Distal Intergenic	30	50182852	50185136	2285	1	516056	NM_001075735	-70621	ENSBTAG00000014670	BEX5	brain expressed X-linked 5
chrX	50112521	50114367	peak_11702	Distal Intergenic	30	50182852	50185136	2285	1	516056	NM_001075735	-68485	ENSBTAG00000014670	BEX5	brain expressed X-linked 5
chrX	50115657	50116322	peak_11703	Distal Intergenic	30	50182852	50185136	2285	1	516056	NM_001075735	-66530	ENSBTAG00000014670	BEX5	brain expressed X-linked 5
chrX	50116768	50117687	peak_11704	Distal Intergenic	30	50182852	50185136	2285	1	516056	NM_001075735	-65165	ENSBTAG00000014670	BEX5	brain expressed X-linked 5
chrX	50117953	50118438	peak_11705	Distal Intergenic	30	50182852	50185136	2285	1	516056	NM_001075735	-64414	ENSBTAG00000014670	BEX5	brain expressed X-linked 5
chrX	50118782	50119457	peak_11706	Distal Intergenic	30	50182852	50185136	2285	1	516056	NM_001075735	-63395	ENSBTAG00000014670	BEX5	brain expressed X-linked 5
chrX	50120890	50121229	peak_11707	Distal Intergenic	30	50182852	50185136	2285	1	516056	NM_001075735	-61623	ENSBTAG00000014670	BEX5	brain expressed X-linked 5
chrX	50121514	50122132	peak_11708	Distal Intergenic	30	50182852	50185136	2285	1	516056	NM_001075735	-60720	ENSBTAG00000014670	BEX5	brain expressed X-linked 5
chrX	51204106	51204854	peak_11712	Distal Intergenic	30	51241608	51253455	11848	1	524975	NM_001205914	-36754	ENSBTAG00000005378	XKRX	XK related X-linked
[truncated: 218 more rows]

## Sheet: MUSCLE
chrom	chromStart	chromEnd	name	annotation	geneChr	geneStart	geneEnd	geneLength	geneStrand	geneId	transcriptId	distanceToTSS	ENSEMBL	SYMBOL	GENENAME
chr1	70923	71260	peak_0	Distal Intergenic	1	991023	1002224	11202	1	539640	NM_001034679	-919763	ENSBTAG00000020035	RCAN1	regulator of calcineurin 1
chr1	77243	77500	peak_1	Distal Intergenic	1	991023	1002224	11202	1	539640	NM_001034679	-913523	ENSBTAG00000020035	RCAN1	regulator of calcineurin 1
chr1	96920	97223	peak_2	Distal Intergenic	1	991023	1002224	11202	1	539640	NM_001034679	-893800	ENSBTAG00000020035	RCAN1	regulator of calcineurin 1
chr1	97492	97628	peak_3	Distal Intergenic	1	991023	1002224	11202	1	539640	NM_001034679	-893395	ENSBTAG00000020035	RCAN1	regulator of calcineurin 1
chr1	100233	100440	peak_4	Distal Intergenic	1	991023	1002224	11202	1	539640	NM_001034679	-890583	ENSBTAG00000020035	RCAN1	regulator of calcineurin 1
chr1	119455	119601	peak_5	Distal Intergenic	1	991023	1002224	11202	1	539640	NM_001034679	-871422	ENSBTAG00000020035	RCAN1	regulator of calcineurin 1
chr1	121655	122069	peak_6	Distal Intergenic	1	991023	1002224	11202	1	539640	NM_001034679	-868954	ENSBTAG00000020035	RCAN1	regulator of calcineurin 1
chr1	122267	122427	peak_7	Distal Intergenic	1	991023	1002224	11202	1	539640	NM_001034679	-868596	ENSBTAG00000020035	RCAN1	regulator of calcineurin 1
chr1	124018	124343	peak_8	Distal Intergenic	1	991023	1002224	11202	1	539640	NM_001034679	-866680	ENSBTAG00000020035	RCAN1	regulator of calcineurin 1
chr1	128242	128371	peak_9	Distal Intergenic	1	991023	1002224	11202	1	539640	NM_001034679	-862652	ENSBTAG00000020035	RCAN1	regulator of calcineurin 1
chr1	130342	130812	peak_10	Distal Intergenic	1	991023	1002224	11202	1	539640	NM_001034679	-860211	ENSBTAG00000020035	RCAN1	regulator of calcineurin 1
chr1	137806	138048	peak_11	Distal Intergenic	1	991023	1002224	11202	1	539640	NM_001034679	-852975	ENSBTAG00000020035	RCAN1	regulator of calcineurin 1
chr1	138590	138968	peak_12	Distal Intergenic	1	991023	1002224	11202	1	539640	NM_001034679	-852055	ENSBTAG00000020035	RCAN1	regulator of calcineurin 1
chr1	139290	139907	peak_13	Distal Intergenic	1	991023	1002224	11202	1	539640	NM_001034679	-851116	ENSBTAG00000020035	RCAN1	regulator of calcineurin 1
chr1	141217	142769	peak_14	Distal Intergenic	1	991023	1002224	11202	1	539640	NM_001034679	-848254	ENSBTAG00000020035	RCAN1	regulator of calcineurin 1
chr1	142960	143988	peak_15	Distal Intergenic	1	991023	1002224	11202	1	539640	NM_001034679	-847035	ENSBTAG00000020035	RCAN1	regulator of calcineurin 1
chr1	144325	145540	peak_16	Distal Intergenic	1	991023	1002224	11202	1	539640	NM_001034679	-845483	ENSBTAG00000020035	RCAN1	regulator of calcineurin 1
chr1	159320	159881	peak_17	Distal Intergenic	1	991023	1002224	11202	1	539640	NM_001034679	-831142	ENSBTAG00000020035	RCAN1	regulator of calcineurin 1
chr1	160049	160491	peak_18	Distal Intergenic	1	991023	1002224	11202	1	539640	NM_001034679	-830532	ENSBTAG00000020035	RCAN1	regulator of calcineurin 1
chr1	167689	169141	peak_19	Distal Intergenic	1	991023	1002224	11202	1	539640	NM_001034679	-821882	ENSBTAG00000020035	RCAN1	regulator of calcineurin 1
chr1	169507	169701	peak_20	Distal Intergenic	1	991023	1002224	11202	1	539640	NM_001034679	-821322	ENSBTAG00000020035	RCAN1	regulator of calcineurin 1
chr1	172525	172772	peak_21	Distal Intergenic	1	991023	1002224	11202	1	539640	NM_001034679	-818251	ENSBTAG00000020035	RCAN1	regulator of calcineurin 1
chr1	273792	274420	peak_22	Distal Intergenic	1	991023	1002224	11202	1	539640	NM_001034679	-716603	ENSBTAG00000020035	RCAN1	regulator of calcineurin 1
chr1	308290	310842	peak_23	Distal Intergenic	1	991023	1002224	11202	1	539640	NM_001034679	-680181	ENSBTAG00000020035	RCAN1	regulator of calcineurin 1
chr1	311773	316691	peak_24	Distal Intergenic	1	991023	1002224	11202	1	539640	NM_001034679	-674332	ENSBTAG00000020035	RCAN1	regulator of calcineurin 1
chr1	320715	321294	peak_25	Distal Intergenic	1	991023	1002224	11202	1	539640	NM_001034679	-669729	ENSBTAG00000020035	RCAN1	regulator of calcineurin 1
chr1	324803	325614	peak_26	Distal Intergenic	1	991023	1002224	11202	1	539640	NM_001034679	-665409	ENSBTAG00000020035	RCAN1	regulator of calcineurin 1
chr1	326757	327553	peak_27	Distal Intergenic	1	991023	1002224	11202	1	539640	NM_001034679	-663470	ENSBTAG00000020035	RCAN1	regulator of calcineurin 1
chr1	440917	441768	peak_28	Distal Intergenic	1	991023	1002224	11202	1	539640	NM_001034679	-549255	ENSBTAG00000020035	RCAN1	regulator of calcineurin 1
chr1	469319	469698	peak_29	Distal Intergenic	1	991023	1002224	11202	1	539640	NM_001034679	-521325	ENSBTAG00000020035	RCAN1	regulator of calcineurin 1
chr1	473123	473582	peak_30	Distal Intergenic	1	991023	1002224	11202	1	539640	NM_001034679	-517441	ENSBTAG00000020035	RCAN1	regulator of calcineurin 1
chr1	501931	502967	peak_31	Distal Intergenic	1	991023	1002224	11202	1	539640	NM_001034679	-488056	ENSBTAG00000020035	RCAN1	regulator of calcineurin 1
chr1	540978	541638	peak_33	Distal Intergenic	1	991023	1002224	11202	1	539640	NM_001034679	-449385	ENSBTAG00000020035	RCAN1	regulator of calcineurin 1
chr1	541868	542089	peak_34	Distal Intergenic	1	991023	1002224	11202	1	539640	NM_001034679	-448934	ENSBTAG00000020035	RCAN1	regulator of calcineurin 1
chr1	569247	569627	peak_35	Distal Intergenic	1	991023	1002224	11202	1	539640	NM_001034679	-421396	ENSBTAG00000020035	RCAN1	regulator of calcineurin 1
chr1	574092	574655	peak_36	Distal Intergenic	1	991023	1002224	11202	1	539640	NM_001034679	-416368	ENSBTAG00000020035	RCAN1	regulator of calcineurin 1
chr1	590216	590776	peak_37	Distal Intergenic	1	991023	1002224	11202	1	539640	NM_001034679	-400247	ENSBTAG00000020035	RCAN1	regulator of calcineurin 1
chr1	591581	592049	peak_38	Distal Intergenic	1	991023	1002224	11202	1	539640	NM_001034679	-398974	ENSBTAG00000020035	RCAN1	regulator of calcineurin 1
chr1	595053	596655	peak_40	Distal Intergenic	1	991023	1002224	11202	1	539640	NM_001034679	-394368	ENSBTAG00000020035	RCAN1	regulator of calcineurin 1
chr1	596780	597222	peak_41	Distal Intergenic	1	991023	1002224	11202	1	539640	NM_001034679	-393801	ENSBTAG00000020035	RCAN1	regulator of calcineurin 1
chr1	598736	599708	peak_42	Distal Intergenic	1	991023	1002224	11202	1	539640	NM_001034679	-391315	ENSBTAG00000020035	RCAN1	regulator of calcineurin 1
chr1	600278	600877	peak_43	Distal Intergenic	1	991023	1002224	11202	1	539640	NM_001034679	-390146	ENSBTAG00000020035	RCAN1	regulator of calcineurin 1
chr1	601096	602838	peak_44	Distal Intergenic	1	991023	1002224	11202	1	539640	NM_001034679	-388185	ENSBTAG00000020035	RCAN1	regulator of calcineurin 1
chr1	602950	605879	peak_45	Distal Intergenic	1	991023	1002224	11202	1	539640	NM_001034679	-385144	ENSBTAG00000020035	RCAN1	regulator of calcineurin 1
chr1	606737	607182	peak_46	Distal Intergenic	1	991023	1002224	11202	1	539640	NM_001034679	-383841	ENSBTAG00000020035	RCAN1	regulator of calcineurin 1
chr1	607322	608105	peak_47	Distal Intergenic	1	991023	1002224	11202	1	539640	NM_001034679	-382918	ENSBTAG00000020035	RCAN1	regulator of calcineurin 1
chr1	608211	609520	peak_48	Distal Intergenic	1	991023	1002224	11202	1	539640	NM_001034679	-381503	ENSBTAG00000020035	RCAN1	regulator of calcineurin 1
chr1	609668	611034	peak_49	Distal Intergenic	1	991023	1002224	11202	1	539640	NM_001034679	-379989	ENSBTAG00000020035	RCAN1	regulator of calcineurin 1
chr1	611136	611663	peak_50	Distal Intergenic	1	991023	1002224	11202	1	539640	NM_001034679	-379360	ENSBTAG00000020035	RCAN1	regulator of calcineurin 1
chr1	612389	612938	peak_51	Distal Intergenic	1	991023	1002224	11202	1	539640	NM_001034679	-378085	ENSBTAG00000020035	RCAN1	regulator of calcineurin 1
chr1	630652	631287	peak_54	Distal Intergenic	1	991023	1002224	11202	1	539640	NM_001034679	-359736	ENSBTAG00000020035	RCAN1	regulator of calcineurin 1
chr1	637565	638137	peak_55	Distal Intergenic	1	991023	1002224	11202	1	539640	NM_001034679	-352886	ENSBTAG00000020035	RCAN1	regulator of calcineurin 1
chr1	639267	640488	peak_56	Distal Intergenic	1	991023	1002224	11202	1	539640	NM_001034679	-350535	ENSBTAG00000020035	RCAN1	regulator of calcineurin 1
chr1	641219	641734	peak_57	Distal Intergenic	1	991023	1002224	11202	1	539640	NM_001034679	-349289	ENSBTAG00000020035	RCAN1	regulator of calcineurin 1
chr1	643863	644426	peak_58	Distal Intergenic	1	991023	1002224	11202	1	539640	NM_001034679	-346597	ENSBTAG00000020035	RCAN1	regulator of calcineurin 1
chr1	649253	649623	peak_59	Distal Intergenic	1	991023	1002224	11202	1	539640	NM_001034679	-341400	ENSBTAG00000020035	RCAN1	regulator of calcineurin 1
chr1	1907945	1908137	peak_72	Promoter (1-2kb)	1	1909586	1943207	33622	1	506426	NM_001035037	-1449	ENSBTAG00000008490	CRYZL1	crystallin zeta like 1
chr1	5855822	5855988	peak_96	Distal Intergenic	1	5770225	5772220	1996	1	538761	NM_001098096	85597	ENSBTAG00000039820	CLDN8	claudin 8
chr1	22805040	22805166	peak_143	Distal Intergenic	1	22783919	22794032	10114	1	505907	NM_001038505	21121	ENSBTAG00000012908	HSPA13	heat shock protein family A (Hsp70) member 13
chr1	23561210	23561515	peak_146	Distal Intergenic	1	22948041	22966832	18792	2	539474	NM_001040567	-594378	ENSBTAG00000034347	RBM11	RNA binding motif protein 11
chr1	35714947	35715381	peak_152	Distal Intergenic	1	35417574	35435629	18056	2	282315	NM_174579	-279318	ENSBTAG00000009128	POU1F1	POU class 1 homeobox 1
chr1	44252222	44252581	peak_184	Intron (NM_001038215/616567, intron 1 of 9)	1	44085962	44481330	395369	1	616567	NM_001038215	166260	ENSBTAG00000013663	CMSS1	cms1 ribosomal small subunit homolog
chr1	44346750	44347039	peak_188	Intron (NM_001038215/616567, intron 1 of 9)	1	44483383	44508873	25491	1	531379	NM_001038150	-136344	ENSBTAG00000013667	TMEM30C	transmembrane protein 30C
chr1	46390930	46392793	peak_213	Distal Intergenic	1	46190242	46201252	11011	1	282713	NM_174726	200688	ENSBTAG00000010987	NFKBIZ	NFKB inhibitor zeta
chr1	46392932	46394271	peak_214	Distal Intergenic	1	46190242	46201252	11011	1	282713	NM_174726	202690	ENSBTAG00000010987	NFKBIZ	NFKB inhibitor zeta
chr1	46394495	46395383	peak_215	Distal Intergenic	1	46190242	46201252	11011	1	282713	NM_174726	204253	ENSBTAG00000010987	NFKBIZ	NFKB inhibitor zeta
chr1	46395675	46396441	peak_216	Distal Intergenic	1	46190242	46201252	11011	1	282713	NM_174726	205433	ENSBTAG00000010987	NFKBIZ	NFKB inhibitor zeta
chr1	46397584	46398375	peak_217	Distal Intergenic	1	46190242	46201252	11011	1	282713	NM_174726	207342	ENSBTAG00000010987	NFKBIZ	NFKB inhibitor zeta
chr1	51484618	51484831	peak_226	Distal Intergenic	1	51788401	51788474	74	2	100313115	NR_030836	303643	ENSBTAG00000045335	MIR2286	microRNA mir-2286
chr1	54540864	54541393	peak_240	Distal Intergenic	1	54084686	54095829	11144	2	783813	NM_001206481	-445035	ENSBTAG00000038103	DPPA4	developmental pluripotency associated 4
chr1	54543316	54543762	peak_241	Distal Intergenic	1	54084686	54095829	11144	2	783813	NM_001206481	-447487	ENSBTAG00000038103	DPPA4	developmental pluripotency associated 4
chr1	55104053	55104521	peak_242	Distal Intergenic	1	55457849	55459351	1503	1	617160	NM_001099163	-353328	ENSBTAG00000038738	PXMP4	peroxisomal membrane protein 4
chr1	55111555	55112183	peak_243	Distal Intergenic	1	55457849	55459351	1503	1	617160	NM_001099163	-345666	ENSBTAG00000038738	PXMP4	peroxisomal membrane protein 4
chr1	64391544	64391889	peak_289	Distal Intergenic	1	64403190	64415630	12441	2	540535	NM_001099112	23741	ENSBTAG00000005604	POPDC2	popeye domain containing 2
chr1	65436686	65437277	peak_310	Promoter (2-3kb)	1	65434216	65467797	33582	1	540525	NM_001103294	2470	ENSBTAG00000016848	GTF2E1	general transcription factor IIE subunit 1
chr1	66095342	66095899	peak_316	Distal Intergenic	1	66102551	66108659	6109	1	613597	NM_001206393	-6652	ENSBTAG00000014508	FBXO40	F-box protein 40
chr1	66098057	66098273	peak_317	Distal Intergenic	1	66102551	66108659	6109	1	613597	NM_001206393	-4278	ENSBTAG00000014508	FBXO40	F-box protein 40
chr1	68782308	68782476	peak_342	Intron (NM_001191364/540675, intron 10 of 59)	1	68500078	69120012	619935	1	540675	NM_001191364	282230	ENSBTAG00000002640	KALRN	kalirin RhoGEF kinase
chr1	69497635	69498168	peak_358	Distal Intergenic	1	69196890	69312117	115228	2	282564	NM_174679	-185518	ENSBTAG00000013755	ITGB5	integrin subunit beta 5
chr1	69504054	69504296	peak_360	Distal Intergenic	1	69196890	69312117	115228	2	282564	NM_174679	-191937	ENSBTAG00000013755	ITGB5	integrin subunit beta 5
chr1	69504845	69505313	peak_361	Distal Intergenic	1	69196890	69312117	115228	2	282564	NM_174679	-192728	ENSBTAG00000013755	ITGB5	integrin subunit beta 5
chr1	69832866	69833063	peak_372	Distal Intergenic	1	69681021	69776203	95183	2	613265	NM_001033121	-56663	ENSBTAG00000050482	ZNF148	zinc finger protein 148
chr1	71289451	71289646	peak_414	Intron (NM_001206727/513673, intron 1 of 14)	1	71257814	71346317	88504	1	513673	NM_001206727	31637	ENSBTAG00000047856	PAK2	p21 (RAC1) activated kinase 2
chr1	73433705	73434078	peak_461	Distal Intergenic	1	73362774	73365254	2481	2	539547	NM_001034678	-68451	ENSBTAG00000000569	HES1	hes family bHLH transcription factor 1
chr1	78375798	78376017	peak_498	Distal Intergenic	1	78014932	78169293	154362	2	615508	NM_001193079	-206505	ENSBTAG00000032538	TPRG1	tumor protein p63 regulated 1
chr1	78876025	78876313	peak_504	Intron (NM_001192591/524132, intron 5 of 11)	1	78661458	78661543	86	2	100313370	NR_031148	-214482	ENSBTAG00000036372	MIR28	microRNA mir-28
chr1	78897127	78897452	peak_505	Intron (NM_001192591/524132, intron 4 of 11)	1	78661458	78661543	86	2	100313370	NR_031148	-235584	ENSBTAG00000036372	MIR28	microRNA mir-28
chr1	79063893	79064192	peak_511	Intron (NM_001192591/524132, intron 2 of 11)	1	78452386	79136219	683834	2	524132	NM_001192591	72027	ENSBTAG00000044001	LPP	LIM domain containing preferred translocation partner in lipoma
chr1	79191833	79192161	peak_519	Distal Intergenic	1	78452386	79136219	683834	2	524132	NM_001192591	-55614	ENSBTAG00000044001	LPP	LIM domain containing preferred translocation partner in lipoma
chr1	79595406	79596661	peak_544	Promoter (<=1kb)	1	79596406	79611183	14778	1	539020	NM_001206450	0	ENSBTAG00000001511	BCL6	BCL6 transcription repressor
chr1	83042933	83043119	peak_591	Distal Intergenic	1	83064169	83070990	6822	2	519394	NM_001192508	27871	ENSBTAG00000016624	HTR3C	5-hydroxytryptamine (serotonin) receptor 3C, ionotropic
chr1	83624371	83624547	peak_608	Distal Intergenic	1	83449264	83481681	32418	2	533510	NM_001206196	-142690	ENSBTAG00000017450	KLHL24	kelch like family member 24
chr1	84020571	84020880	peak_617	Distal Intergenic	1	84042262	84074787	32526	1	539869	NM_001102233	-21382	ENSBTAG00000012797	DCUN1D1	defective in cullin neddylation 1 domain containing 1
chr1	88360762	88361362	peak_648	Intron (NM_001080300/534568, intron 1 of 4)	1	88340911	88350182	9272	1	100125761	NM_001105044	19851	ENSBTAG00000035144	PLCXD1	phosphatidylinositol-specific phospholipase C, X domain containing 1
chr1	90607347	90607646	peak_665	Distal Intergenic	1	90118703	90204389	85687	1	614346	NM_001193029	488644	ENSBTAG00000021910	TBL1XR1	transducin beta like 1 X-linked receptor 1
chr1	96025941	96026220	peak_683	Distal Intergenic	1	95750197	95909097	158901	1	514554	NM_001102001	275744	ENSBTAG00000017490	PLD1	phospholipase D1, phosphatidylcholine-specific
chr1	103646873	103647368	peak_705	Distal Intergenic	1	102272282	102388043	115762	1	504366	NM_001114189	1374591	ENSBTAG00000006975	SI	sucrase-isomaltase
chr1	106628159	106628460	peak_715	Intron (NM_001099118/541235, intron 1 of 3)	1	106404463	106727153	322691	2	541235	NM_001099118	98693	ENSBTAG00000001274	PPM1L	protein phosphatase, Mg2+/Mn2+ dependent 1L
chr1	106662453	106663055	peak_717	Intron (NM_001099118/541235, intron 1 of 3)	1	106404463	106727153	322691	2	541235	NM_001099118	64098	ENSBTAG00000001274	PPM1L	protein phosphatase, Mg2+/Mn2+ dependent 1L
chr1	110483678	110484155	peak_749	Distal Intergenic	1	110447554	110461439	13886	1	514613	NM_001206311	36124	ENSBTAG00000003851	CCNL1	cyclin L1
chr1	110529561	110529802	peak_754	Distal Intergenic	1	110447554	110461439	13886	1	514613	NM_001206311	82007	ENSBTAG00000003851	CCNL1	cyclin L1
chr1	110531226	110531427	peak_755	Distal Intergenic	1	110447554	110461439	13886	1	514613	NM_001206311	83672	ENSBTAG00000003851	CCNL1	cyclin L1
chr1	111807494	111807772	peak_774	Promoter (2-3kb)	1	111732898	111804777	71880	2	511200	NM_001206436	-2717	ENSBTAG00000013013	GMPS	guanine monophosphate synthase
chr1	115498321	115498786	peak_801	Distal Intergenic	1	115306074	115461588	155515	2	781653	NM_001099725	-36733	ENSBTAG00000004564	MBNL1	muscleblind like splicing regulator 1
chr1	116183944	116184182	peak_802	Distal Intergenic	1	116033621	116050034	16414	2	519557	NM_001075791	-133910	ENSBTAG00000011569	AADAC	arylacetamide deacetylase (esterase)
chr1	117999273	117999569	peak_820	Distal Intergenic	1	118213388	118220076	6689	1	539034	NM_001128197	-213819	ENSBTAG00000011150	PFN2	profilin 2
chr1	119158941	119159461	peak_839	Intron (NM_001045867/280812, intron 5 of 6)	1	119150401	119191206	40806	2	280812	NM_001045867	31745	ENSBTAG00000001721	GYG1	glycogenin 1
chr1	119164517	119164773	peak_842	Intron (NM_001045867/280812, intron 5 of 6)	1	119150401	119191206	40806	2	280812	NM_001045867	26433	ENSBTAG00000001721	GYG1	glycogenin 1
chr1	120916441	120916726	peak_859	Distal Intergenic	1	121852796	121878087	25292	1	521251	NM_001192535	-936070	ENSBTAG00000005522	PLSCR5	phospholipid scramblase family member 5
chr1	121476761	121476937	peak_861	Distal Intergenic	1	121852796	121878087	25292	1	521251	NM_001192535	-375859	ENSBTAG00000005522	PLSCR5	phospholipid scramblase family member 5
chr1	121615229	121615426	peak_862	Distal Intergenic	1	121852796	121878087	25292	1	521251	NM_001192535	-237370	ENSBTAG00000005522	PLSCR5	phospholipid scramblase family member 5
chr1	127605360	127605560	peak_892	Distal Intergenic	1	127345511	127469070	123560	2	533491	NM_001193020	-136290	ENSBTAG00000015413	RASA2	RAS p21 protein activator 2
chr1	132608582	132608785	peak_931	Distal Intergenic	1	132298306	132334597	36292	2	511543	NM_001075524	-273985	ENSBTAG00000003833	SLC35G2	solute carrier family 35 member G2
chr1	133341875	133342130	peak_935	Distal Intergenic	1	132929061	133024300	95240	2	515902	NM_001038548	-317575	ENSBTAG00000015221	PCCB	propionyl-CoA carboxylase subunit beta
chr1	134142695	134143080	peak_942	Intron (NM_001192829/534731, intron 11 of 15)	1	134087021	134553122	466102	2	534731	NM_001192829	410042	ENSBTAG00000015377	EPHB1	EPH receptor B1
chr1	134661799	134662177	peak_948	Distal Intergenic	1	134087021	134553122	466102	2	534731	NM_001192829	-108677	ENSBTAG00000015377	EPHB1	EPH receptor B1
chr1	134707536	134707866	peak_957	Distal Intergenic	1	134839356	134845005	5650	1	614347	NM_001113229	-131490	ENSBTAG00000014461	ANAPC13	anaphase promoting complex subunit 13
chr1	142494610	142494870	peak_1004	Intron (NM_001205528/510745, intron 1 of 14)	1	142488705	142551750	63046	1	510745	NM_001205528	5905	ENSBTAG00000021272	ABCG1	ATP binding cassette subfamily G member 1
chr1	143451216	143451488	peak_1024	Distal Intergenic	1	143317096	143319923	2828	1	281718	NM_174289	134120	ENSBTAG00000003134	CRYAA	crystallin alpha A
chr1	143512894	143513194	peak_1027	Distal Intergenic	1	143317096	143319923	2828	1	281718	NM_174289	195798	ENSBTAG00000003134	CRYAA	crystallin alpha A
chr1	143518362	143518983	peak_1029	Distal Intergenic	1	143317096	143319923	2828	1	281718	NM_174289	201266	ENSBTAG00000003134	CRYAA	crystallin alpha A
chr1	143525453	143526203	peak_1032	Distal Intergenic	1	143641658	143729038	87381	2	617142	NM_001035493	202835	ENSBTAG00000017407	HSF2BP	heat shock transcription factor 2 binding protein
chr1	143795298	143795833	peak_1050	Intron (NM_001075651/514168, intron 1 of 10)	1	143782398	143808363	25966	1	514168	NM_001075651	12900	ENSBTAG00000018186	PDXK	pyridoxal kinase
chr1	143803546	143804244	peak_1052	Intron (NM_001075651/514168, intron 7 of 10)	1	143819486	143823722	4237	2	514170	NM_001100362	19478	ENSBTAG00000018189	CSTB	cystatin B (stefin B)
chr1	143989514	143990131	peak_1059	Distal Intergenic	1	143996689	144025711	29023	1	506607	NM_001038046	-6558	ENSBTAG00000020456	AGPAT3	1-acylglycerol-3-phosphate O-acyltransferase 3
chr1	144829675	144830156	peak_1082	Intron (NM_001046108/512069, intron 4 of 5)	1	144809574	144833724	24151	1	512069	NM_001046108	20101	ENSBTAG00000017010	FAM207A	family with sequence similarity 207 member A
chr1	144838227	144838654	peak_1083	Distal Intergenic	1	144809574	144833724	24151	1	512069	NM_001046108	28653	ENSBTAG00000017010	FAM207A	family with sequence similarity 207 member A
chr1	144948572	144949273	peak_1095	Distal Intergenic	1	144809574	144833724	24151	1	512069	NM_001046108	138998	ENSBTAG00000017010	FAM207A	family with sequence similarity 207 member A
chr1	144954080	144954987	peak_1096	Distal Intergenic	1	144809574	144833724	24151	1	512069	NM_001046108	144506	ENSBTAG00000017010	FAM207A	family with sequence similarity 207 member A
chr1	144962551	144962791	peak_1098	Distal Intergenic	1	145090265	145103021	12757	2	404083	NM_205782	140230	ENSBTAG00000007818	POFUT2	protein O-fucosyltransferase 2
chr1	144976271	144976487	peak_1102	Distal Intergenic	1	145090265	145103021	12757	2	404083	NM_205782	126534	ENSBTAG00000007818	POFUT2	protein O-fucosyltransferase 2
chr1	144982170	144982515	peak_1106	Distal Intergenic	1	145090265	145103021	12757	2	404083	NM_205782	120506	ENSBTAG00000007818	POFUT2	protein O-fucosyltransferase 2
chr1	144983766	144984248	peak_1107	Distal Intergenic	1	145090265	145103021	12757	2	404083	NM_205782	118773	ENSBTAG00000007818	POFUT2	protein O-fucosyltransferase 2
chr1	145802232	145802769	peak_1120	Distal Intergenic	1	145807169	145835963	28795	1	282194	NM_001075126	-4400	ENSBTAG00000019269	COL6A2	collagen type VI alpha 2 chain
chr1	148431981	148432241	peak_1146	Distal Intergenic	1	148440916	148450703	9788	1	516036	NM_001075734	-8675	ENSBTAG00000018688	CBR3	carbonyl reductase 3
chr1	148963348	148963846	peak_1157	Distal Intergenic	1	148658317	148683915	25599	1	511654	NM_001098014	305031	ENSBTAG00000011880	CHAF1B	chromatin assembly factor 1 subunit B
chr1	151169458	151169870	peak_1185	Intron (NM_001080214/281148, intron 2 of 9)	1	151162151	151181633	19483	1	281148	NM_001080214	7307	ENSBTAG00000009214	ETS2	ETS proto-oncogene 2, transcription factor
chr1	151227984	151228376	peak_1189	Distal Intergenic	1	151162151	151181633	19483	1	281148	NM_001080214	65833	ENSBTAG00000009214	ETS2	ETS proto-oncogene 2, transcription factor
chr1	151239796	151240116	peak_1191	Distal Intergenic	1	151162151	151181633	19483	1	281148	NM_001080214	77645	ENSBTAG00000009214	ETS2	ETS proto-oncogene 2, transcription factor
chr1	152235294	152235778	peak_1198	Promoter (2-3kb)	1	152232655	152284373	51719	1	618048	NM_001193181	2639	ENSBTAG00000006479	CAPN7	calpain 7
chr1	153524815	153525245	peak_1230	Distal Intergenic	1	153640072	153663068	22997	2	530116	NM_001081725	137823	ENSBTAG00000000502	DAZL	deleted in azoospermia like
chr1	153949809	153950083	peak_1242	Intron (NM_001192255/510408, intron 1 of 5)	1	153882096	154095595	213500	1	510408	NM_001192255	67713	ENSBTAG00000009942	PLCL2	phospholipase C like 2
chr1	154164618	154165039	peak_1249	Intron (NM_001205489/614554, intron 17 of 21)	1	153882096	154095595	213500	1	510408	NM_001192255	282522	ENSBTAG00000009942	PLCL2	phospholipase C like 2
chr2	106	1712	peak_1275	Distal Intergenic	2	315119	382535	67417	1	538526	NM_001191136	-313407	ENSBTAG00000010051	LGSN	lengsin, lens protein with glutamine synthetase domain
chr2	7397	7546	peak_1276	Distal Intergenic	2	315119	382535	67417	1	538526	NM_001191136	-307573	ENSBTAG00000010051	LGSN	lengsin, lens protein with glutamine synthetase domain
chr2	13327	13911	peak_1277	Distal Intergenic	2	315119	382535	67417	1	538526	NM_001191136	-301208	ENSBTAG00000010051	LGSN	lengsin, lens protein with glutamine synthetase domain
chr2	21344	21623	peak_1278	Distal Intergenic	2	315119	382535	67417	1	538526	NM_001191136	-293496	ENSBTAG00000010051	LGSN	lengsin, lens protein with glutamine synthetase domain
chr2	25641	26016	peak_1279	Distal Intergenic	2	315119	382535	67417	1	538526	NM_001191136	-289103	ENSBTAG00000010051	LGSN	lengsin, lens protein with glutamine synthetase domain
chr2	26133	26462	peak_1280	Distal Intergenic	2	315119	382535	67417	1	538526	NM_001191136	-288657	ENSBTAG00000010051	LGSN	lengsin, lens protein with glutamine synthetase domain
chr2	26976	27337	peak_1281	Distal Intergenic	2	315119	382535	67417	1	538526	NM_001191136	-287782	ENSBTAG00000010051	LGSN	lengsin, lens protein with glutamine synthetase domain
chr2	28095	28281	peak_1282	Distal Intergenic	2	315119	382535	67417	1	538526	NM_001191136	-286838	ENSBTAG00000010051	LGSN	lengsin, lens protein with glutamine synthetase domain
chr2	34011	34245	peak_1283	Distal Intergenic	2	315119	382535	67417	1	538526	NM_001191136	-280874	ENSBTAG00000010051	LGSN	lengsin, lens protein with glutamine synthetase domain
chr2	37152	37348	peak_1284	Distal Intergenic	2	315119	382535	67417	1	538526	NM_001191136	-277771	ENSBTAG00000010051	LGSN	lengsin, lens protein with glutamine synthetase domain
chr2	37725	37996	peak_1285	Distal Intergenic	2	315119	382535	67417	1	538526	NM_001191136	-277123	ENSBTAG00000010051	LGSN	lengsin, lens protein with glutamine synthetase domain
chr2	39658	40107	peak_1286	Distal Intergenic	2	315119	382535	67417	1	538526	NM_001191136	-275012	ENSBTAG00000010051	LGSN	lengsin, lens protein with glutamine synthetase domain
chr2	44808	45171	peak_1287	Distal Intergenic	2	315119	382535	67417	1	538526	NM_001191136	-269948	ENSBTAG00000010051	LGSN	lengsin, lens protein with glutamine synthetase domain
chr2	45686	46536	peak_1288	Distal Intergenic	2	315119	382535	67417	1	538526	NM_001191136	-268583	ENSBTAG00000010051	LGSN	lengsin, lens protein with glutamine synthetase domain
chr2	46666	46907	peak_1289	Distal Intergenic	2	315119	382535	67417	1	538526	NM_001191136	-268212	ENSBTAG00000010051	LGSN	lengsin, lens protein with glutamine synthetase domain
chr2	48666	48969	peak_1290	Distal Intergenic	2	315119	382535	67417	1	538526	NM_001191136	-266150	ENSBTAG00000010051	LGSN	lengsin, lens protein with glutamine synthetase domain
chr2	49654	49884	peak_1291	Distal Intergenic	2	315119	382535	67417	1	538526	NM_001191136	-265235	ENSBTAG00000010051	LGSN	lengsin, lens protein with glutamine synthetase domain
chr2	50280	50628	peak_1292	Distal Intergenic	2	315119	382535	67417	1	538526	NM_001191136	-264491	ENSBTAG00000010051	LGSN	lengsin, lens protein with glutamine synthetase domain
chr2	59017	59366	peak_1293	Distal Intergenic	2	315119	382535	67417	1	538526	NM_001191136	-255753	ENSBTAG00000010051	LGSN	lengsin, lens protein with glutamine synthetase domain
chr2	63793	63996	peak_1294	Distal Intergenic	2	315119	382535	67417	1	538526	NM_001191136	-251123	ENSBTAG00000010051	LGSN	lengsin, lens protein with glutamine synthetase domain
chr2	71299	71511	peak_1295	Distal Intergenic	2	315119	382535	67417	1	538526	NM_001191136	-243608	ENSBTAG00000010051	LGSN	lengsin, lens protein with glutamine synthetase domain
chr2	72278	72477	peak_1296	Distal Intergenic	2	315119	382535	67417	1	538526	NM_001191136	-242642	ENSBTAG00000010051	LGSN	lengsin, lens protein with glutamine synthetase domain
chr2	74981	75373	peak_1297	Distal Intergenic	2	315119	382535	67417	1	538526	NM_001191136	-239746	ENSBTAG00000010051	LGSN	lengsin, lens protein with glutamine synthetase domain
chr2	76838	77113	peak_1298	Distal Intergenic	2	315119	382535	67417	1	538526	NM_001191136	-238006	ENSBTAG00000010051	LGSN	lengsin, lens protein with glutamine synthetase domain
chr2	77614	78296	peak_1299	Distal Intergenic	2	315119	382535	67417	1	538526	NM_001191136	-236823	ENSBTAG00000010051	LGSN	lengsin, lens protein with glutamine synthetase domain
chr2	87195	87358	peak_1300	Distal Intergenic	2	315119	382535	67417	1	538526	NM_001191136	-227761	ENSBTAG00000010051	LGSN	lengsin, lens protein with glutamine synthetase domain
chr2	87537	87788	peak_1301	Distal Intergenic	2	315119	382535	67417	1	538526	NM_001191136	-227331	ENSBTAG00000010051	LGSN	lengsin, lens protein with glutamine synthetase domain
chr2	88934	89078	peak_1302	Distal Intergenic	2	315119	382535	67417	1	538526	NM_001191136	-226041	ENSBTAG00000010051	LGSN	lengsin, lens protein with glutamine synthetase domain
chr2	89644	89973	peak_1303	Distal Intergenic	2	315119	382535	67417	1	538526	NM_001191136	-225146	ENSBTAG00000010051	LGSN	lengsin, lens protein with glutamine synthetase domain
chr2	93075	93208	peak_1304	Distal Intergenic	2	315119	382535	67417	1	538526	NM_001191136	-221911	ENSBTAG00000010051	LGSN	lengsin, lens protein with glutamine synthetase domain
chr2	152392	152532	peak_1305	Distal Intergenic	2	315119	382535	67417	1	538526	NM_001191136	-162587	ENSBTAG00000010051	LGSN	lengsin, lens protein with glutamine synthetase domain
chr2	169972	170113	peak_1306	Distal Intergenic	2	315119	382535	67417	1	538526	NM_001191136	-145006	ENSBTAG00000010051	LGSN	lengsin, lens protein with glutamine synthetase domain
chr2	180762	181031	peak_1307	Distal Intergenic	2	315119	382535	67417	1	538526	NM_001191136	-134088	ENSBTAG00000010051	LGSN	lengsin, lens protein with glutamine synthetase domain
chr2	181514	181665	peak_1308	Distal Intergenic	2	315119	382535	67417	1	538526	NM_001191136	-133454	ENSBTAG00000010051	LGSN	lengsin, lens protein with glutamine synthetase domain
chr2	182409	182692	peak_1309	Distal Intergenic	2	315119	382535	67417	1	538526	NM_001191136	-132427	ENSBTAG00000010051	LGSN	lengsin, lens protein with glutamine synthetase domain
chr2	185954	186208	peak_1310	Distal Intergenic	2	315119	382535	67417	1	538526	NM_001191136	-128911	ENSBTAG00000010051	LGSN	lengsin, lens protein with glutamine synthetase domain
chr2	204738	204874	peak_1311	Distal Intergenic	2	315119	382535	67417	1	538526	NM_001191136	-110245	ENSBTAG00000010051	LGSN	lengsin, lens protein with glutamine synthetase domain
chr2	205165	205273	peak_1312	Distal Intergenic	2	315119	382535	67417	1	538526	NM_001191136	-109846	ENSBTAG00000010051	LGSN	lengsin, lens protein with glutamine synthetase domain
chr2	207808	207949	peak_1313	Distal Intergenic	2	315119	382535	67417	1	538526	NM_001191136	-107170	ENSBTAG00000010051	LGSN	lengsin, lens protein with glutamine synthetase domain
chr2	210532	210889	peak_1314	Distal Intergenic	2	315119	382535	67417	1	538526	NM_001191136	-104230	ENSBTAG00000010051	LGSN	lengsin, lens protein with glutamine synthetase domain
chr2	212801	212958	peak_1315	Distal Intergenic	2	315119	382535	67417	1	538526	NM_001191136	-102161	ENSBTAG00000010051	LGSN	lengsin, lens protein with glutamine synthetase domain
chr2	222577	224196	peak_1316	Distal Intergenic	2	315119	382535	67417	1	538526	NM_001191136	-90923	ENSBTAG00000010051	LGSN	lengsin, lens protein with glutamine synthetase domain
chr2	226656	226798	peak_1317	Distal Intergenic	2	315119	382535	67417	1	538526	NM_001191136	-88321	ENSBTAG00000010051	LGSN	lengsin, lens protein with glutamine synthetase domain
chr2	234835	235209	peak_1318	Distal Intergenic	2	315119	382535	67417	1	538526	NM_001191136	-79910	ENSBTAG00000010051	LGSN	lengsin, lens protein with glutamine synthetase domain
chr2	236932	237105	peak_1319	Distal Intergenic	2	315119	382535	67417	1	538526	NM_001191136	-78014	ENSBTAG00000010051	LGSN	lengsin, lens protein with glutamine synthetase domain
chr2	249286	249427	peak_1320	Distal Intergenic	2	315119	382535	67417	1	538526	NM_001191136	-65692	ENSBTAG00000010051	LGSN	lengsin, lens protein with glutamine synthetase domain
chr2	250215	250371	peak_1321	Distal Intergenic	2	315119	382535	67417	1	538526	NM_001191136	-64748	ENSBTAG00000010051	LGSN	lengsin, lens protein with glutamine synthetase domain
chr2	4866561	4866930	peak_1354	Intron (NM_001130751/515401, intron 1 of 9)	2	4872951	4878988	6038	2	782442	NM_001082470	12058	ENSBTAG00000006261	GPR17	G protein-coupled receptor 17
chr2	5422830	5423378	peak_1364	Intron (NM_001046541/614576, intron 1 of 13)	2	5418347	5475052	56706	1	614576	NM_001046541	4483	ENSBTAG00000019177	BIN1	bridging integrator 1
chr2	5424004	5424820	peak_1365	Intron (NM_001046541/614576, intron 1 of 13)	2	5418347	5475052	56706	1	614576	NM_001046541	5657	ENSBTAG00000019177	BIN1	bridging integrator 1
chr2	5437535	5438251	peak_1369	Intron (NM_001046541/614576, intron 1 of 13)	2	5418347	5475052	56706	1	614576	NM_001046541	19188	ENSBTAG00000019177	BIN1	bridging integrator 1
chr2	5441980	5442434	peak_1370	Intron (NM_001046541/614576, intron 1 of 13)	2	5466022	5466097	76	1	100313332	NR_031073	-23588	ENSBTAG00000045010	MIR2350	microRNA mir-2350
chr2	5443874	5444523	peak_1371	Intron (NM_001046541/614576, intron 1 of 13)	2	5466022	5466097	76	1	100313332	NR_031073	-21499	ENSBTAG00000045010	MIR2350	microRNA mir-2350
chr2	5459203	5460046	peak_1376	Intron (NM_001046541/614576, intron 6 of 13)	2	5466022	5466097	76	1	100313332	NR_031073	-5976	ENSBTAG00000045010	MIR2350	microRNA mir-2350
chr2	5460195	5460912	peak_1377	Exon (NM_001046541/614576, exon 7 of 14)	2	5466022	5466097	76	1	100313332	NR_031073	-5110	ENSBTAG00000045010	MIR2350	microRNA mir-2350
chr2	5469387	5470763	peak_1378	Intron (NM_001046541/614576, intron 10 of 13)	2	5466022	5466097	76	1	100313332	NR_031073	3365	ENSBTAG00000045010	MIR2350	microRNA mir-2350
chr2	6506176	6506436	peak_1389	Intron (NM_001077981/529491, intron 5 of 12)	2	6460095	6572000	111906	2	529491	NM_001077981	65564	ENSBTAG00000018795	PMS1	PMS1 homolog 1, mismatch repair system component
chr2	6569521	6569762	peak_1390	Promoter (2-3kb)	2	6460095	6572000	111906	2	529491	NM_001077981	2238	ENSBTAG00000018795	PMS1	PMS1 homolog 1, mismatch repair system component
chr2	13695788	13696060	peak_1409	Promoter (2-3kb)	2	13693338	13730072	36735	1	281170	NM_174059	2450	ENSBTAG00000010977	FRZB	frizzled related protein
chr2	17967109	17967433	peak_1434	Exon (NM_001242308/530799, exon 12 of 24)	2	17799296	18020632	221337	1	530799	NM_001242308	167813	ENSBTAG00000027875	CCDC141	coiled-coil domain containing 141
chr2	18065095	18065532	peak_1445	Distal Intergenic	2	17799296	18020632	221337	1	530799	NM_001242308	265799	ENSBTAG00000027875	CCDC141	coiled-coil domain containing 141
chr2	18068276	18068758	peak_1448	Distal Intergenic	2	17799296	18020632	221337	1	530799	NM_001242308	268980	ENSBTAG00000027875	CCDC141	coiled-coil domain containing 141
chr2	18076317	18076744	peak_1451	Distal Intergenic	2	17799296	18020632	221337	1	530799	NM_001242308	277021	ENSBTAG00000027875	CCDC141	coiled-coil domain containing 141
chr2	18077090	18077684	peak_1452	Distal Intergenic	2	17799296	18020632	221337	1	530799	NM_001242308	277794	ENSBTAG00000027875	CCDC141	coiled-coil domain containing 141
chr2	18079983	18080543	peak_1453	Distal Intergenic	2	17799296	18020632	221337	1	530799	NM_001242308	280687	ENSBTAG00000027875	CCDC141	coiled-coil domain containing 141
chr2	18083443	18083825	peak_1455	Distal Intergenic	2	17799296	18020632	221337	1	530799	NM_001242308	284147	ENSBTAG00000027875	CCDC141	coiled-coil domain containing 141
chr2	18083971	18084281	peak_1456	Distal Intergenic	2	17799296	18020632	221337	1	530799	NM_001242308	284675	ENSBTAG00000027875	CCDC141	coiled-coil domain containing 141
chr2	18085384	18086736	peak_1458	Distal Intergenic	2	17799296	18020632	221337	1	530799	NM_001242308	286088	ENSBTAG00000027875	CCDC141	coiled-coil domain containing 141
chr2	18087953	18088577	peak_1459	Distal Intergenic	2	17799296	18020632	221337	1	530799	NM_001242308	288657	ENSBTAG00000027875	CCDC141	coiled-coil domain containing 141
chr2	18096119	18096714	peak_1462	Distal Intergenic	2	17799296	18020632	221337	1	530799	NM_001242308	296823	ENSBTAG00000027875	CCDC141	coiled-coil domain containing 141
chr2	18100533	18100985	peak_1463	Distal Intergenic	2	17799296	18020632	221337	1	530799	NM_001242308	301237	ENSBTAG00000027875	CCDC141	coiled-coil domain containing 141
chr2	18101428	18102231	peak_1464	Distal Intergenic	2	17799296	18020632	221337	1	530799	NM_001242308	302132	ENSBTAG00000027875	CCDC141	coiled-coil domain containing 141
chr2	18102624	18103078	peak_1465	Distal Intergenic	2	17799296	18020632	221337	1	530799	NM_001242308	303328	ENSBTAG00000027875	CCDC141	coiled-coil domain containing 141
chr2	18103777	18104420	peak_1466	Distal Intergenic	2	17799296	18020632	221337	1	530799	NM_001242308	304481	ENSBTAG00000027875	CCDC141	coiled-coil domain containing 141
chr2	18104965	18105679	peak_1467	Distal Intergenic	2	17799296	18020632	221337	1	530799	NM_001242308	305669	ENSBTAG00000027875	CCDC141	coiled-coil domain containing 141
chr2	18113755	18114261	peak_1470	Distal Intergenic	2	18388296	18415343	27048	2	509423	NM_001101913	301082	ENSBTAG00000001098	PLEKHA3	pleckstrin homology domain containing A3
chr2	18115913	18116218	peak_1471	Distal Intergenic	2	18388296	18415343	27048	2	509423	NM_001101913	299125	ENSBTAG00000001098	PLEKHA3	pleckstrin homology domain containing A3
chr2	18125845	18126264	peak_1473	Distal Intergenic	2	18388296	18415343	27048	2	509423	NM_001101913	289079	ENSBTAG00000001098	PLEKHA3	pleckstrin homology domain containing A3
chr2	18134628	18135332	peak_1476	Distal Intergenic	2	18388296	18415343	27048	2	509423	NM_001101913	280011	ENSBTAG00000001098	PLEKHA3	pleckstrin homology domain containing A3
chr2	18136600	18137313	peak_1477	Distal Intergenic	2	18388296	18415343	27048	2	509423	NM_001101913	278030	ENSBTAG00000001098	PLEKHA3	pleckstrin homology domain containing A3
chr2	18145284	18145922	peak_1479	Distal Intergenic	2	18388296	18415343	27048	2	509423	NM_001101913	269421	ENSBTAG00000001098	PLEKHA3	pleckstrin homology domain containing A3
chr2	18149377	18150081	peak_1480	Distal Intergenic	2	18388296	18415343	27048	2	509423	NM_001101913	265262	ENSBTAG00000001098	PLEKHA3	pleckstrin homology domain containing A3
chr2	18151919	18152737	peak_1482	Distal Intergenic	2	18388296	18415343	27048	2	509423	NM_001101913	262606	ENSBTAG00000001098	PLEKHA3	pleckstrin homology domain containing A3
chr2	18154068	18155037	peak_1483	Distal Intergenic	2	18388296	18415343	27048	2	509423	NM_001101913	260306	ENSBTAG00000001098	PLEKHA3	pleckstrin homology domain containing A3
chr2	18155551	18156470	peak_1484	Distal Intergenic	2	18388296	18415343	27048	2	509423	NM_001101913	258873	ENSBTAG00000001098	PLEKHA3	pleckstrin homology domain containing A3
chr2	18158690	18159194	peak_1485	Distal Intergenic	2	18388296	18415343	27048	2	509423	NM_001101913	256149	ENSBTAG00000001098	PLEKHA3	pleckstrin homology domain containing A3
chr2	18171287	18171581	peak_1486	Distal Intergenic	2	18388296	18415343	27048	2	509423	NM_001101913	243762	ENSBTAG00000001098	PLEKHA3	pleckstrin homology domain containing A3
chr2	18187626	18188054	peak_1491	Distal Intergenic	2	18388296	18415343	27048	2	509423	NM_001101913	227289	ENSBTAG00000001098	PLEKHA3	pleckstrin homology domain containing A3
chr2	18188661	18189579	peak_1492	Distal Intergenic	2	18388296	18415343	27048	2	509423	NM_001101913	225764	ENSBTAG00000001098	PLEKHA3	pleckstrin homology domain containing A3
chr2	18189797	18190332	peak_1493	Distal Intergenic	2	18388296	18415343	27048	2	509423	NM_001101913	225011	ENSBTAG00000001098	PLEKHA3	pleckstrin homology domain containing A3
chr2	18203318	18203872	peak_1498	Distal Intergenic	2	18388296	18415343	27048	2	509423	NM_001101913	211471	ENSBTAG00000001098	PLEKHA3	pleckstrin homology domain containing A3
chr2	18204518	18205802	peak_1499	Distal Intergenic	2	18388296	18415343	27048	2	509423	NM_001101913	209541	ENSBTAG00000001098	PLEKHA3	pleckstrin homology domain containing A3
chr2	18205919	18206781	peak_1500	Distal Intergenic	2	18388296	18415343	27048	2	509423	NM_001101913	208562	ENSBTAG00000001098	PLEKHA3	pleckstrin homology domain containing A3
chr2	18206963	18207907	peak_1501	Distal Intergenic	2	18388296	18415343	27048	2	509423	NM_001101913	207436	ENSBTAG00000001098	PLEKHA3	pleckstrin homology domain containing A3
chr2	18210757	18211037	peak_1502	Distal Intergenic	2	18388296	18415343	27048	2	509423	NM_001101913	204306	ENSBTAG00000001098	PLEKHA3	pleckstrin homology domain containing A3
chr2	18214445	18215629	peak_1503	Distal Intergenic	2	18388296	18415343	27048	2	509423	NM_001101913	199714	ENSBTAG00000001098	PLEKHA3	pleckstrin homology domain containing A3
chr2	18228323	18228890	peak_1505	Distal Intergenic	2	18388296	18415343	27048	2	509423	NM_001101913	186453	ENSBTAG00000001098	PLEKHA3	pleckstrin homology domain containing A3
chr2	18231306	18231819	peak_1506	Distal Intergenic	2	18388296	18415343	27048	2	509423	NM_001101913	183524	ENSBTAG00000001098	PLEKHA3	pleckstrin homology domain containing A3
chr2	18242283	18242931	peak_1510	Distal Intergenic	2	18388296	18415343	27048	2	509423	NM_001101913	172412	ENSBTAG00000001098	PLEKHA3	pleckstrin homology domain containing A3
chr2	18271846	18272213	peak_1515	Distal Intergenic	2	18388296	18415343	27048	2	509423	NM_001101913	143130	ENSBTAG00000001098	PLEKHA3	pleckstrin homology domain containing A3
chr2	18273877	18274600	peak_1517	Distal Intergenic	2	18388296	18415343	27048	2	509423	NM_001101913	140743	ENSBTAG00000001098	PLEKHA3	pleckstrin homology domain containing A3
chr2	18280275	18281173	peak_1521	Distal Intergenic	2	18388296	18415343	27048	2	509423	NM_001101913	134170	ENSBTAG00000001098	PLEKHA3	pleckstrin homology domain containing A3
chr2	18284924	18285334	peak_1522	Distal Intergenic	2	18388296	18415343	27048	2	509423	NM_001101913	130009	ENSBTAG00000001098	PLEKHA3	pleckstrin homology domain containing A3
chr2	18286007	18286246	peak_1523	Distal Intergenic	2	18388296	18415343	27048	2	509423	NM_001101913	129097	ENSBTAG00000001098	PLEKHA3	pleckstrin homology domain containing A3
chr2	18286375	18288359	peak_1524	Distal Intergenic	2	18388296	18415343	27048	2	509423	NM_001101913	126984	ENSBTAG00000001098	PLEKHA3	pleckstrin homology domain containing A3
chr2	18288893	18289853	peak_1525	Distal Intergenic	2	18388296	18415343	27048	2	509423	NM_001101913	125490	ENSBTAG00000001098	PLEKHA3	pleckstrin homology domain containing A3
chr2	18293196	18297361	peak_1527	Distal Intergenic	2	18388296	18415343	27048	2	509423	NM_001101913	117982	ENSBTAG00000001098	PLEKHA3	pleckstrin homology domain containing A3
chr2	18297463	18300114	peak_1528	Distal Intergenic	2	18388296	18415343	27048	2	509423	NM_001101913	115229	ENSBTAG00000001098	PLEKHA3	pleckstrin homology domain containing A3
chr2	18301034	18301731	peak_1529	Distal Intergenic	2	18388296	18415343	27048	2	509423	NM_001101913	113612	ENSBTAG00000001098	PLEKHA3	pleckstrin homology domain containing A3
chr2	18303979	18304364	peak_1531	Distal Intergenic	2	18388296	18415343	27048	2	509423	NM_001101913	110979	ENSBTAG00000001098	PLEKHA3	pleckstrin homology domain containing A3
chr2	18304516	18304990	peak_1532	Distal Intergenic	2	18388296	18415343	27048	2	509423	NM_001101913	110353	ENSBTAG00000001098	PLEKHA3	pleckstrin homology domain containing A3
chr2	18306287	18306847	peak_1533	Distal Intergenic	2	18388296	18415343	27048	2	509423	NM_001101913	108496	ENSBTAG00000001098	PLEKHA3	pleckstrin homology domain containing A3
chr2	18309918	18310925	peak_1535	Distal Intergenic	2	18388296	18415343	27048	2	509423	NM_001101913	104418	ENSBTAG00000001098	PLEKHA3	pleckstrin homology domain containing A3
chr2	18312583	18313107	peak_1536	Distal Intergenic	2	18388296	18415343	27048	2	509423	NM_001101913	102236	ENSBTAG00000001098	PLEKHA3	pleckstrin homology domain containing A3
chr2	18314132	18315265	peak_1538	Distal Intergenic	2	18388296	18415343	27048	2	509423	NM_001101913	100078	ENSBTAG00000001098	PLEKHA3	pleckstrin homology domain containing A3
chr2	18315721	18316810	peak_1539	Distal Intergenic	2	18388296	18415343	27048	2	509423	NM_001101913	98533	ENSBTAG00000001098	PLEKHA3	pleckstrin homology domain containing A3
chr2	18317041	18317404	peak_1540	Distal Intergenic	2	18388296	18415343	27048	2	509423	NM_001101913	97939	ENSBTAG00000001098	PLEKHA3	pleckstrin homology domain containing A3
chr2	18318216	18319200	peak_1541	Distal Intergenic	2	18388296	18415343	27048	2	509423	NM_001101913	96143	ENSBTAG00000001098	PLEKHA3	pleckstrin homology domain containing A3
chr2	18319565	18320089	peak_1542	Distal Intergenic	2	18388296	18415343	27048	2	509423	NM_001101913	95254	ENSBTAG00000001098	PLEKHA3	pleckstrin homology domain containing A3
chr2	18324069	18325021	peak_1545	Distal Intergenic	2	18388296	18415343	27048	2	509423	NM_001101913	90322	ENSBTAG00000001098	PLEKHA3	pleckstrin homology domain containing A3
chr2	18326255	18328519	peak_1546	Distal Intergenic	2	18388296	18415343	27048	2	509423	NM_001101913	86824	ENSBTAG00000001098	PLEKHA3	pleckstrin homology domain containing A3
chr2	18331289	18331734	peak_1548	Distal Intergenic	2	18388296	18415343	27048	2	509423	NM_001101913	83609	ENSBTAG00000001098	PLEKHA3	pleckstrin homology domain containing A3
chr2	18333682	18334305	peak_1549	Distal Intergenic	2	18388296	18415343	27048	2	509423	NM_001101913	81038	ENSBTAG00000001098	PLEKHA3	pleckstrin homology domain containing A3
chr2	18334418	18334660	peak_1550	Distal Intergenic	2	18388296	18415343	27048	2	509423	NM_001101913	80683	ENSBTAG00000001098	PLEKHA3	pleckstrin homology domain containing A3
chr2	18334811	18336575	peak_1551	Distal Intergenic	2	18388296	18415343	27048	2	509423	NM_001101913	78768	ENSBTAG00000001098	PLEKHA3	pleckstrin homology domain containing A3
chr2	19901475	19901621	peak_1571	Distal Intergenic	2	19663583	19663655	73	2	104796067	NR_129538	-237820	ENSBTAG00000045536	MIR4444	microRNA mir-4444
chr2	20931765	20932086	peak_1587	Intron (NM_001075989/533298, intron 4 of 12)	2	20906685	20996361	89677	1	533298	NM_001075989	25080	ENSBTAG00000018061	LNPK	lunapark, ER junction formation factor
chr2	21057121	21057523	peak_1589	Distal Intergenic	2	20906685	20996361	89677	1	533298	NM_001075989	150436	ENSBTAG00000018061	LNPK	lunapark, ER junction formation factor
chr2	22189492	22189845	peak_1595	Distal Intergenic	2	22218032	22259091	41060	1	540304	NM_001076923	-28187	ENSBTAG00000001585	WIPF1	WAS/WASL interacting protein family member 1
chr2	23962211	23962602	peak_1621	Distal Intergenic	2	23607682	23937801	330120	2	537312	NM_001192902	-24410	ENSBTAG00000020984	RAPGEF4	Rap guanine nucleotide exchange factor 4
chr2	24352213	24352451	peak_1624	Distal Intergenic	2	24448625	24450898	2274	1	528490	NM_001192662	-96174	ENSBTAG00000005741	DLX2	distal-less homeobox 2
chr2	26448443	26448975	peak_1641	Distal Intergenic	2	26401530	26401599	70	1	114482623	NR_162380	46913	ENSBTAG00000048695	MIR12020	microRNA mir-12020
chr2	26465172	26465367	peak_1642	Distal Intergenic	2	26401530	26401599	70	1	114482623	NR_162380	63642	ENSBTAG00000048695	MIR12020	microRNA mir-12020
chr2	29063777	29063998	peak_1669	Distal Intergenic	2	29049864	29049946	83	1	102467001	NR_107829	13913	ENSBTAG00000051197	MIR2285W	microRNA mir-2285w
chr2	36008354	36008551	peak_1692	Intron (NM_001035361/526135, intron 2 of 13)	2	36153984	36246577	92594	1	282644	NM_174698	-145433	ENSBTAG00000009080	ITGB6	integrin subunit beta 6
chr2	36620860	36621089	peak_1704	Intron (NM_001100317/507865, intron 1 of 9)	2	36579471	36627161	47691	2	507865	NM_001100317	6072	ENSBTAG00000008755	MARCHF7	membrane associated ring-CH-type finger 7
chr2	44448529	44449287	peak_1752	Distal Intergenic	2	44355896	44378833	22938	1	519694	NM_001046245	92633	ENSBTAG00000002293	ARL5A	ADP ribosylation factor like GTPase 5A
chr2	44480197	44480577	peak_1755	Distal Intergenic	2	44355896	44378833	22938	1	519694	NM_001046245	124301	ENSBTAG00000002293	ARL5A	ADP ribosylation factor like GTPase 5A
chr2	44481081	44481916	peak_1756	Distal Intergenic	2	44355896	44378833	22938	1	519694	NM_001046245	125185	ENSBTAG00000002293	ARL5A	ADP ribosylation factor like GTPase 5A
chr2	44482743	44483283	peak_1757	Distal Intergenic	2	44355896	44378833	22938	1	519694	NM_001046245	126847	ENSBTAG00000002293	ARL5A	ADP ribosylation factor like GTPase 5A
chr2	44485639	44486123	peak_1758	Distal Intergenic	2	44355896	44378833	22938	1	519694	NM_001046245	129743	ENSBTAG00000002293	ARL5A	ADP ribosylation factor like GTPase 5A
chr2	44493091	44493401	peak_1760	Distal Intergenic	2	44355896	44378833	22938	1	519694	NM_001046245	137195	ENSBTAG00000002293	ARL5A	ADP ribosylation factor like GTPase 5A
chr2	44497601	44498041	peak_1762	Distal Intergenic	2	44355896	44378833	22938	1	519694	NM_001046245	141705	ENSBTAG00000002293	ARL5A	ADP ribosylation factor like GTPase 5A
chr2	44513556	44513863	peak_1764	Distal Intergenic	2	44355896	44378833	22938	1	519694	NM_001046245	157660	ENSBTAG00000002293	ARL5A	ADP ribosylation factor like GTPase 5A
chr2	44517009	44517254	peak_1765	Distal Intergenic	2	44355896	44378833	22938	1	519694	NM_001046245	161113	ENSBTAG00000002293	ARL5A	ADP ribosylation factor like GTPase 5A
chr2	44518582	44518787	peak_1766	Distal Intergenic	2	44355896	44378833	22938	1	519694	NM_001046245	162686	ENSBTAG00000002293	ARL5A	ADP ribosylation factor like GTPase 5A
chr2	44519028	44519854	peak_1767	Distal Intergenic	2	44355896	44378833	22938	1	519694	NM_001046245	163132	ENSBTAG00000002293	ARL5A	ADP ribosylation factor like GTPase 5A
chr2	44522921	44523513	peak_1768	Distal Intergenic	2	44355896	44378833	22938	1	519694	NM_001046245	167025	ENSBTAG00000002293	ARL5A	ADP ribosylation factor like GTPase 5A
chr2	44536449	44536719	peak_1771	Distal Intergenic	2	44355896	44378833	22938	1	519694	NM_001046245	180553	ENSBTAG00000002293	ARL5A	ADP ribosylation factor like GTPase 5A
chr2	44539512	44539881	peak_1772	Distal Intergenic	2	44355896	44378833	22938	1	519694	NM_001046245	183616	ENSBTAG00000002293	ARL5A	ADP ribosylation factor like GTPase 5A
chr2	44544624	44545128	peak_1773	Distal Intergenic	2	44355896	44378833	22938	1	519694	NM_001046245	188728	ENSBTAG00000002293	ARL5A	ADP ribosylation factor like GTPase 5A
chr2	44546774	44547455	peak_1775	Distal Intergenic	2	44355896	44378833	22938	1	519694	NM_001046245	190878	ENSBTAG00000002293	ARL5A	ADP ribosylation factor like GTPase 5A
chr2	44548782	44549252	peak_1776	Distal Intergenic	2	44355896	44378833	22938	1	519694	NM_001046245	192886	ENSBTAG00000002293	ARL5A	ADP ribosylation factor like GTPase 5A
chr2	44550435	44550859	peak_1777	Distal Intergenic	2	44355896	44378833	22938	1	519694	NM_001046245	194539	ENSBTAG00000002293	ARL5A	ADP ribosylation factor like GTPase 5A
chr2	44554230	44554763	peak_1778	Distal Intergenic	2	44355896	44378833	22938	1	519694	NM_001046245	198334	ENSBTAG00000002293	ARL5A	ADP ribosylation factor like GTPase 5A
chr2	44558304	44558840	peak_1779	Distal Intergenic	2	44355896	44378833	22938	1	519694	NM_001046245	202408	ENSBTAG00000002293	ARL5A	ADP ribosylation factor like GTPase 5A
chr2	44559171	44559614	peak_1780	Distal Intergenic	2	44355896	44378833	22938	1	519694	NM_001046245	203275	ENSBTAG00000002293	ARL5A	ADP ribosylation factor like GTPase 5A
chr2	44565115	44565413	peak_1781	Distal Intergenic	2	44747346	44763745	16400	2	493710	NM_001007813	198332	ENSBTAG00000007239	TNFAIP6	TNF alpha induced protein 6
chr2	44570224	44570516	peak_1782	Distal Intergenic	2	44747346	44763745	16400	2	493710	NM_001007813	193229	ENSBTAG00000007239	TNFAIP6	TNF alpha induced protein 6
chr2	44590270	44590572	peak_1783	Distal Intergenic	2	44747346	44763745	16400	2	493710	NM_001007813	173173	ENSBTAG00000007239	TNFAIP6	TNF alpha induced protein 6
chr2	44606103	44606509	peak_1785	Distal Intergenic	2	44747346	44763745	16400	2	493710	NM_001007813	157236	ENSBTAG00000007239	TNFAIP6	TNF alpha induced protein 6
chr2	44610073	44610843	peak_1787	Distal Intergenic	2	44747346	44763745	16400	2	493710	NM_001007813	152902	ENSBTAG00000007239	TNFAIP6	TNF alpha induced protein 6
chr2	44628995	44629344	peak_1791	Distal Intergenic	2	44747346	44763745	16400	2	493710	NM_001007813	134401	ENSBTAG00000007239	TNFAIP6	TNF alpha induced protein 6
chr2	44630867	44631688	peak_1792	Distal Intergenic	2	44747346	44763745	16400	2	493710	NM_001007813	132057	ENSBTAG00000007239	TNFAIP6	TNF alpha induced protein 6
chr2	44667391	44667858	peak_1796	Distal Intergenic	2	44747346	44763745	16400	2	493710	NM_001007813	95887	ENSBTAG00000007239	TNFAIP6	TNF alpha induced protein 6
chr2	46723922	46724218	peak_1803	Distal Intergenic	2	46549744	46565934	16191	1	521533	NM_001034541	174178	ENSBTAG00000015962	MMADHC	metabolism of cobalamin associated D
chr2	46898837	46899153	peak_1805	Distal Intergenic	2	46549744	46565934	16191	1	521533	NM_001034541	349093	ENSBTAG00000015962	MMADHC	metabolism of cobalamin associated D
chr2	58408115	58408363	peak_1831	Intron (NM_174406/281956, intron 1 of 1)	2	58351070	58477701	126632	1	281956	NM_174406	57045	ENSBTAG00000018147	NXPH2	neurexophilin 2
chr2	64016473	64016746	peak_1848	Distal Intergenic	2	64874976	64937076	62101	1	533675	NM_001046359	-858230	ENSBTAG00000005234	LYPD1	LY6/PLAUR domain containing 1
chr2	72846970	72847252	peak_1887	Distal Intergenic	2	72963706	73025375	61670	2	518436	NM_001192488	178123	ENSBTAG00000007765	TFCP2L1	transcription factor CP2 like 1
chr2	78100795	78101219	peak_1898	Distal Intergenic	2	78885397	78934053	48657	1	444863	NM_001002886	-784178	ENSBTAG00000014863	GYPC	glycophorin C
chr2	78929690	78930154	peak_1905	Intron (NM_001002886/444863, intron 2 of 3)	2	78885397	78934053	48657	1	444863	NM_001002886	44293	ENSBTAG00000014863	GYPC	glycophorin C
chr2	78940547	78940937	peak_1906	Distal Intergenic	2	78885397	78934053	48657	1	444863	NM_001002886	55150	ENSBTAG00000014863	GYPC	glycophorin C
chr2	80934682	80934828	peak_1914	Distal Intergenic	2	80621361	80899308	277948	2	538354	NM_001076101	-35374	ENSBTAG00000014832	TMEFF2	transmembrane protein with EGF like and two follistatin like domains 2
chr2	86310650	86310822	peak_1932	Distal Intergenic	2	86319218	86686828	367611	1	537873	NM_001191279	-8396	ENSBTAG00000007635	PLCL1	phospholipase C like 1 (inactive)
chr2	89167911	89168743	peak_1953	Exon (NM_176668/338074, exon 31 of 35)	2	89102213	89173909	71697	1	338074	NM_176668	65698	ENSBTAG00000009725	AOX1	aldehyde oxidase 1
chr2	89168910	89169200	peak_1954	Intron (NM_176668/338074, intron 31 of 34)	2	89102213	89173909	71697	1	338074	NM_176668	66697	ENSBTAG00000009725	AOX1	aldehyde oxidase 1
chr2	89799552	89799849	peak_1963	Distal Intergenic	2	89861879	89885546	23668	1	507481	NM_001045970	-62030	ENSBTAG00000015718	CASP8	caspase 8
chr2	90577575	90577908	peak_1976	Distal Intergenic	2	90571270	90573476	2207	1	524255	NM_001144091	6305	ENSBTAG00000002283	FZD7	frizzled class receptor 7
chr2	90818497	90818813	peak_1981	Distal Intergenic	2	90787057	90810880	23824	1	507155	NM_001192957	31440	ENSBTAG00000005517	NOP58	NOP58 ribonucleoprotein
chr2	95978081	95978348	peak_2011	Distal Intergenic	2	95908985	95917948	8964	2	615773	NM_001083518	-60133	ENSBTAG00000052083	METTL21A	methyltransferase like 21A
chr2	103784475	103784900	peak_2045	Distal Intergenic	2	103970394	104038722	68329	2	613445	NM_001192953	253822	ENSBTAG00000013215	MREG	melanoregulin
chr2	105950690	105951152	peak_2083	Intron (NM_174766/286798, intron 19 of 33)	2	106011329	106011401	73	2	100313418	NR_031076	60249	ENSBTAG00000044630	MIR2356	microRNA mir-2356
chr2	106002526	106002894	peak_2089	Intron (NM_174766/286798, intron 5 of 33)	2	106011329	106011401	73	2	100313418	NR_031076	8507	ENSBTAG00000044630	MIR2356	microRNA mir-2356
chr2	106006765	106007354	peak_2091	Intron (NM_174766/286798, intron 4 of 33)	2	106011329	106011401	73	2	100313418	NR_031076	4047	ENSBTAG00000044630	MIR2356	microRNA mir-2356
chr2	106300834	106301661	peak_2106	Promoter (1-2kb)	2	106298913	106371799	72887	1	616561	NM_001114170	1921	ENSBTAG00000003936	PNKD	PNKD metallo-beta-lactamase domain containing
chr2	106350670	106351058	peak_2112	Intron (NM_001114170/616561, intron 2 of 9)	2	106302071	106319619	17549	2	404134	NM_205798	-31051	ENSBTAG00000003935	TMBIM1	transmembrane BAX inhibitor motif containing 1
chr2	106406478	106407199	peak_2115	Promoter (1-2kb)	2	106408440	106413567	5128	1	516199	NM_001192440	-1241	ENSBTAG00000008362	CTDSP1	CTD small phosphatase 1
chr2	106799204	106799742	peak_2138	Distal Intergenic	2	106786779	106794309	7531	2	511961	NM_001162421	-4895	ENSBTAG00000013492	PRKAG3	protein kinase AMP-activated non-catalytic subunit gamma 3
chr2	107348977	107349180	peak_2163	Promoter (2-3kb)	2	107351886	107358961	7076	1	280765	NM_001081575	-2706	ENSBTAG00000005353	DES	desmin
chr2	107357448	107358045	peak_2167	Exon (NM_001081575/280765, exon 8 of 9)	2	107351886	107358961	7076	1	280765	NM_001081575	5562	ENSBTAG00000005353	DES	desmin
chr2	107358165	107358705	peak_2168	3' UTR	2	107351886	107358961	7076	1	280765	NM_001081575	6279	ENSBTAG00000005353	DES	desmin
chr2	107369250	107369660	peak_2171	Intron (NM_001142485/523490, intron 1 of 40)	2	107365755	107424247	58493	1	523490	NM_001142485	3495	ENSBTAG00000046176	SPEG	striated muscle enriched protein kinase
chr2	107371255	107371638	peak_2173	Intron (NM_001142485/523490, intron 1 of 40)	2	107365755	107424247	58493	1	523490	NM_001142485	5500	ENSBTAG00000046176	SPEG	striated muscle enriched protein kinase
chr2	107480639	107480959	peak_2180	Exon (NM_001075491/511087, exon 17 of 21)	2	107472513	107478574	6062	1	768235	NM_001078110	8126	ENSBTAG00000020540	TMEM198	transmembrane protein 198
chr2	112726150	112726379	peak_2199	Distal Intergenic	2	112586826	112699628	112803	2	534325	NM_001192806	-26522	ENSBTAG00000021769	CUL3	cullin 3
chr2	114996209	114996460	peak_2214	Distal Intergenic	2	114951060	114951116	57	2	114482584	NR_162429	-45093	ENSBTAG00000050979	MIR12053	microRNA mir-12053
chr2	118494709	118495177	peak_2222	Distal Intergenic	2	118530388	118632801	102414	1	511451	NM_001046087	-35211	ENSBTAG00000040055	CAB39	calcium binding protein 39
chr2	118610745	118611052	peak_2230	Intron (NM_001046087/511451, intron 5 of 8)	2	118666252	118680137	13886	1	539959	NM_001081538	-55200	ENSBTAG00000017855	ITM2C	integral membrane protein 2C
chr2	121775210	121775948	peak_2298	Distal Intergenic	2	121807999	121817775	9777	1	614435	NM_001104998	-32051	ENSBTAG00000039121	PTP4A2	protein tyrosine phosphatase 4A2
chr2	122247419	122247924	peak_2318	Promoter (1-2kb)	2	122233168	122249258	16091	2	513593	NM_001035285	1334	ENSBTAG00000035081	SERINC2	serine incorporator 2
chr2	125027825	125028113	peak_2365	Distal Intergenic	2	125068636	125074214	5579	2	540695	NM_001076235	46101	ENSBTAG00000002678	MED18	mediator complex subunit 18
chr2	125762199	125762877	peak_2394	Promoter (2-3kb)	2	125759503	125780838	21336	1	522105	NM_001206409	2696	ENSBTAG00000037456	AHDC1	AT-hook DNA binding motif containing 1
chr2	125774932	125775428	peak_2396	Intron (NM_001206409/522105, intron 4 of 4)	2	125759503	125780838	21336	1	522105	NM_001206409	15429	ENSBTAG00000037456	AHDC1	AT-hook DNA binding motif containing 1
chr2	125863803	125864137	peak_2404	Intron (NM_001081511/504482, intron 1 of 8)	2	125906048	125909986	3939	1	539662	NM_001076180	-41911	ENSBTAG00000019728	CD164L2	CD164 molecule like 2
chr2	126416864	126417558	peak_2431	Intron (NM_001205785/540181, intron 12 of 19)	2	126392888	126402232	9345	2	519213	NM_001192505	-14632	ENSBTAG00000009796	PIGV	phosphatidylinositol glycan anchor biosynthesis class V
chr2	126619584	126619879	peak_2445	Distal Intergenic	2	126574902	126612783	37882	2	533908	NM_001083722	-6801	ENSBTAG00000014447	RPS6KA1	ribosomal protein S6 kinase A1
chr2	126937603	126938270	peak_2461	Promoter (1-2kb)	2	126936276	126939832	3557	2	787384	NM_001099203	1562	ENSBTAG00000013131	FAM110D	family with sequence similarity 110 member D
chr2	128241974	128242343	peak_2495	Distal Intergenic	2	128114756	128188876	74121	2	286823	NM_001080218	-53098	ENSBTAG00000009470	CLIC4	chloride intracellular channel 4
chr2	128782302	128782708	peak_2501	Distal Intergenic	2	128753722	128780184	26463	1	508044	NM_001034311	28580	ENSBTAG00000001100	IL22RA1	interleukin 22 receptor subunit alpha 1
chr2	131753428	131753742	peak_2574	Distal Intergenic	2	131855977	131892000	36024	1	510194	NM_001075436	-102235	ENSBTAG00000018656	HP1BP3	heterochromatin protein 1 binding protein 3
chr2	133735424	133735685	peak_2612	Distal Intergenic	2	133756949	133790319	33371	1	100126042	NM_001105646	-21264	ENSBTAG00000030335	ALDH4A1	aldehyde dehydrogenase 4 family member A1
chr2	134803253	134803578	peak_2621	Distal Intergenic	2	134985476	135137665	152190	2	529043	NM_001046297	334087	ENSBTAG00000000684	ARHGEF10L	Rho guanine nucleotide exchange factor 10 like
chr2	135477184	135477579	peak_2641	Intron (NM_001105452/617851, intron 1 of 11)	2	135473434	135521908	48475	1	617851	NM_001105452	3750	ENSBTAG00000003403	PADI2	peptidyl arginine deiminase 2
chr2	135505837	135506183	peak_2647	Intron (NM_001105452/617851, intron 4 of 11)	2	135473434	135521908	48475	1	617851	NM_001105452	32403	ENSBTAG00000003403	PADI2	peptidyl arginine deiminase 2
chr2	135570856	135571148	peak_2654	Intron (NM_001040483/286840, intron 3 of 7)	2	135586361	135606403	20043	1	510792	NM_001192271	-15213	ENSBTAG00000008309	ATP13A2	ATPase cation transporting 13A2
chr2	135757662	135758188	peak_2661	Promoter (1-2kb)	2	135739469	135759396	19928	2	512452	NM_001114608	1208	ENSBTAG00000009251	SZRD1	SUZ RNA binding domain containing 1
chr2	136052145	136052419	peak_2675	Distal Intergenic	2	136066732	136069882	3151	2	510340	NM_001205359	17463	ENSBTAG00000010938	SRARP	steroid receptor associated and regulated protein
chr2	136055148	136055811	peak_2677	Distal Intergenic	2	136066732	136069882	3151	2	510340	NM_001205359	14071	ENSBTAG00000010938	SRARP	steroid receptor associated and regulated protein
chr2	136128599	136130591	peak_2680	Distal Intergenic	2	136066732	136069882	3151	2	510340	NM_001205359	-58717	ENSBTAG00000010938	SRARP	steroid receptor associated and regulated protein
chr3	1028471	1028886	peak_2697	Intron (NM_001034418/512205, intron 3 of 6)	3	915374	997233	81860	2	539387	NM_001076158	-31238	ENSBTAG00000002823	MPZL1	myelin protein zero like 1
chr3	1631409	1631836	peak_2711	Intron (NM_001102543/100124500, intron 5 of 5)	3	1606162	1673362	67201	2	100124500	NM_001102543	41526	ENSBTAG00000008652	DUSP27	dual specificity phosphatase 27, atypical
chr3	1646367	1646571	peak_2712	Intron (NM_001102543/100124500, intron 2 of 5)	3	1606162	1673362	67201	2	100124500	NM_001102543	26791	ENSBTAG00000008652	DUSP27	dual specificity phosphatase 27, atypical
chr3	8303207	8303952	peak_2774	Promoter (<=1kb)	3	8303802	8311858	8057	1	286806	NM_181667	0	ENSBTAG00000013210	ADAMTS4	ADAM metallopeptidase with thrombospondin type 1 motif 4
chr3	8919549	8919744	peak_2784	Intron (NM_001046002/508386, intron 1 of 3)	3	8902055	8932532	30478	1	508386	NM_001046002	17494	ENSBTAG00000011238	CD48	CD48 molecule
chr3	9578252	9578727	peak_2804	Promoter (<=1kb)	3	9577491	9584507	7017	1	519266	NM_001082439	761	ENSBTAG00000009982	IGSF8	immunoglobulin superfamily member 8
chr3	10685602	10685912	peak_2817	Distal Intergenic	3	10531167	10562112	30946	2	531178	NM_001075946	-123490	ENSBTAG00000003217	CADM3	cell adhesion molecule 3
chr3	12036141	12036377	peak_2818	Distal Intergenic	3	11915600	11919195	3596	2	516046	NM_001205381	-116946	ENSBTAG00000039993	CD1D	CD1D antigen, d polypeptide
chr3	14085702	14086207	peak_2833	Intron (NM_175832/327953, intron 1 of 5)	3	14082647	14091949	9303	1	327953	NM_175832	3055	ENSBTAG00000039793	HDGF	heparin binding growth factor
chr3	14160923	14161501	peak_2839	Promoter (1-2kb)	3	14159893	14168904	9012	1	522383	NM_001206591	1030	ENSBTAG00000015794	NES	nestin
chr3	14321606	14321917	peak_2849	Distal Intergenic	3	14329511	14359887	30377	1	100336730	NM_001205178	-7594	ENSBTAG00000046545	MEF2D	myocyte enhancer factor 2D
chr3	14326876	14327193	peak_2852	Promoter (2-3kb)	3	14329511	14359887	30377	1	100336730	NM_001205178	-2318	ENSBTAG00000046545	MEF2D	myocyte enhancer factor 2D
chr3	14327386	14327739	peak_2853	Promoter (1-2kb)	3	14329511	14359887	30377	1	100336730	NM_001205178	-1772	ENSBTAG00000046545	MEF2D	myocyte enhancer factor 2D
chr3	14330918	14331502	peak_2855	Promoter (1-2kb)	3	14329511	14359887	30377	1	100336730	NM_001205178	1407	ENSBTAG00000046545	MEF2D	myocyte enhancer factor 2D
chr3	14337050	14337583	peak_2858	Intron (NM_001205178/100336730, intron 1 of 11)	3	14329511	14359887	30377	1	100336730	NM_001205178	7539	ENSBTAG00000046545	MEF2D	myocyte enhancer factor 2D
chr3	14346717	14347042	peak_2861	Exon (NM_001205178/100336730, exon 3 of 12)	3	14329511	14359887	30377	1	100336730	NM_001205178	17206	ENSBTAG00000046545	MEF2D	myocyte enhancer factor 2D
chr3	14348222	14348937	peak_2862	Exon (NM_001205178/100336730, exon 4 of 12)	3	14329511	14359887	30377	1	100336730	NM_001205178	18711	ENSBTAG00000046545	MEF2D	myocyte enhancer factor 2D
chr3	14355567	14356516	peak_2864	Intron (NM_001205178/100336730, intron 8 of 11)	3	14329511	14359887	30377	1	100336730	NM_001205178	26056	ENSBTAG00000046545	MEF2D	myocyte enhancer factor 2D
chr3	14544459	14544789	peak_2872	Promoter (1-2kb)	3	14546206	14550736	4531	1	516498	NM_001046225	-1417	ENSBTAG00000009434	PAQR6	progestin and adipoQ receptor family member 6
chr3	14649229	14649825	peak_2879	Intron (NM_001034053/404144, intron 1 of 9)	3	14644156	14661226	17071	2	404144	NM_001034053	11401	ENSBTAG00000017574	LMNA	lamin A/C
chr3	14658120	14658488	peak_2883	Promoter (2-3kb)	3	14644156	14661226	17071	2	404144	NM_001034053	2738	ENSBTAG00000017574	LMNA	lamin A/C
chr3	14890017	14890970	peak_2901	Promoter (<=1kb)	3	14871960	14891232	19273	2	618177	NM_001099171	262	ENSBTAG00000011209	SYT11	synaptotagmin 11
chr3	14948574	14948988	peak_2904	Distal Intergenic	3	14954772	15038555	83784	1	526125	NM_001192625	-5784	ENSBTAG00000020356	GON4L	gon-4-like (C. elegans)
chr3	15447643	15447959	peak_2921	Distal Intergenic	3	15444026	15446566	2541	1	540389	NM_001101209	3617	ENSBTAG00000010617	KRTCAP2	keratinocyte associated protein 2
chr3	15512147	15512470	peak_2927	3' UTR	3	15512387	15521121	8735	2	540776	NM_001105429	8651	ENSBTAG00000033423	EFNA3	ephrin A3
chr3	15547567	15547842	peak_2930	Promoter (<=1kb)	3	15538260	15548405	10146	2	784605	NM_001205442	563	ENSBTAG00000010663	ADAM15	ADAM metallopeptidase domain 15
chr3	15588990	15589553	peak_2934	Intron (NM_001192204/509019, intron 1 of 2)	3	15579983	15593996	14014	2	509019	NM_001192204	4443	ENSBTAG00000021512	ZBTB7B	zinc finger and BTB domain containing 7B
chr3	15589694	15590167	peak_2935	Intron (NM_001192204/509019, intron 1 of 2)	3	15579983	15593996	14014	2	509019	NM_001192204	3829	ENSBTAG00000021512	ZBTB7B	zinc finger and BTB domain containing 7B
chr3	15591089	15591571	peak_2936	Promoter (2-3kb)	3	15579983	15593996	14014	2	509019	NM_001192204	2425	ENSBTAG00000021512	ZBTB7B	zinc finger and BTB domain containing 7B
chr3	15593773	15594055	peak_2937	Promoter (<=1kb)	3	15579983	15593996	14014	2	509019	NM_001192204	0	ENSBTAG00000021512	ZBTB7B	zinc finger and BTB domain containing 7B
chr3	15597257	15597609	peak_2939	Distal Intergenic	3	15579983	15593996	14014	2	509019	NM_001192204	-3261	ENSBTAG00000021512	ZBTB7B	zinc finger and BTB domain containing 7B
chr3	15656743	15656983	peak_2945	Distal Intergenic	3	15660071	15669862	9792	1	513533	NM_001046151	-3088	ENSBTAG00000017819	PMVK	phosphomevalonate kinase
chr3	15789024	15789311	peak_2955	Distal Intergenic	3	15660071	15669862	9792	1	513533	NM_001046151	128953	ENSBTAG00000017819	PMVK	phosphomevalonate kinase
chr3	16485594	16486449	peak_2978	Exon (NM_001076250/540959, exon 12 of 14)	3	16477697	16487213	9517	1	540959	NM_001076250	7897	ENSBTAG00000017942	CRTC2	CREB regulated transcription coactivator 2
chr3	18504886	18505056	peak_3002	Distal Intergenic	3	18643998	18648444	4447	1	518825	NM_001206595	-138942	ENSBTAG00000015854	TCHHL1	trichohyalin like 1
[truncated: 3,818 more rows]

## Sheet: HYPOTHALAMUS
chrom	chromStart	chromEnd	name	annotation	geneChr	geneStart	geneEnd	geneLength	geneStrand	geneId	transcriptId	distanceToTSS	ENSEMBL	SYMBOL	GENENAME
[truncated: 54,971 more rows]
