# Supplementary material for: Chromatin accessibility and regulatory vocabulary across indicine cattle tissues
Source: Genome Biol. 2021 Sep 21;22:273. doi: 10.1186/s13059-021-02489-7 (PMC8454054; doi:10.1186/s13059-021-02489-7)
Supplement: Supplementary file 19 — Additional file 19. Indicine-specific peaks in liver, muscle, and hypothalamus which overlap selective sweeps in indicine cattle. [file 13059_2021_2489_MOESM19_ESM.txt]

Tissue	start	end	width	strand	annotation	geneChr	geneStart	geneEnd	geneLength	geneStrand	geneId	transcriptId	distanceToTSS	ENSEMBL	SYMBOL	GENENAME
HYP	chr4	103090505	103091182	678	*	Distal Intergenic	4	103295538	103468927	173390	1	509326	NM_001046027	-204356	ENSBTAG00000020225	TBXAS1	thromboxane A synthase 1
HYP	chr4	103092824	103094021	1198	*	Distal Intergenic	4	103295538	103468927	173390	1	509326	NM_001046027	-201517	ENSBTAG00000020225	TBXAS1	thromboxane A synthase 1
HYP	chr4	103326585	103326775	191	*	Intron (NM_001046027/509326, intron 1 of 12)	4	103295538	103468927	173390	1	509326	NM_001046027	31047	ENSBTAG00000020225	TBXAS1	thromboxane A synthase 1
HYP	chr5	47453527	47453867	341	*	Distal Intergenic	5	47481804	47519482	37679	2	614572	NM_001206182	65615	ENSBTAG00000020806	HELB	DNA helicase B
HYP	chr5	47542206	47542519	314	*	Distal Intergenic	5	47481804	47519482	37679	2	614572	NM_001206182	-22724	ENSBTAG00000020806	HELB	DNA helicase B
HYP	chr5	47625775	47626226	452	*	Distal Intergenic	5	47564303	47607198	42896	2	510342	NM_001190299	-18577	ENSBTAG00000007636	IRAK3	interleukin 1 receptor associated kinase 3
HYP	chr5	47647202	47647669	468	*	Promoter (1-2kb)	5	47645293	47661704	16412	1	513242	NM_001014914	1909	ENSBTAG00000026993	TMBIM4	transmembrane BAX inhibitor motif containing 4
HYP	chr5	47835514	47836223	710	*	Distal Intergenic	5	47929780	47929899	120	2	100313082	NR_031379	93676	ENSBTAG00000030111	MIR763	microRNA mir-763
MUS	chr5	47839916	47840871	956	*	Distal Intergenic	5	47929780	47929899	120	2	100313082	NR_031379	89028	ENSBTAG00000030111	MIR763	microRNA mir-763
LIV	chr5	47839938	47846302	6365	*	Distal Intergenic	5	47929780	47929899	120	2	100313082	NR_031379	83597	ENSBTAG00000030111	MIR763	microRNA mir-763
HYP	chr5	47839961	47840681	721	*	Distal Intergenic	5	47929780	47929899	120	2	100313082	NR_031379	89218	ENSBTAG00000030111	MIR763	microRNA mir-763
MUS	chr5	47840998	47843590	2593	*	Distal Intergenic	5	47929780	47929899	120	2	100313082	NR_031379	86309	ENSBTAG00000030111	MIR763	microRNA mir-763
HYP	chr5	47841342	47843144	1803	*	Distal Intergenic	5	47929780	47929899	120	2	100313082	NR_031379	86755	ENSBTAG00000030111	MIR763	microRNA mir-763
MUS	chr5	47843811	47846263	2453	*	Distal Intergenic	5	47929780	47929899	120	2	100313082	NR_031379	83636	ENSBTAG00000030111	MIR763	microRNA mir-763
HYP	chr5	47843945	47846297	2353	*	Distal Intergenic	5	47929780	47929899	120	2	100313082	NR_031379	83602	ENSBTAG00000030111	MIR763	microRNA mir-763
HYP	chr5	48473588	48473916	329	*	Distal Intergenic	5	48540829	48614404	73576	2	530659	NM_001192699	140488	ENSBTAG00000039435	LEMD3	LEM domain containing 3
MUS	chr5	48513911	48514264	354	*	Distal Intergenic	5	48540829	48614404	73576	2	530659	NM_001192699	100140	ENSBTAG00000039435	LEMD3	LEM domain containing 3
LIV	chr5	48514101	48515471	1371	*	Distal Intergenic	5	48540829	48614404	73576	2	530659	NM_001192699	98933	ENSBTAG00000039435	LEMD3	LEM domain containing 3
HYP	chr5	48514166	48514710	545	*	Distal Intergenic	5	48540829	48614404	73576	2	530659	NM_001192699	99694	ENSBTAG00000039435	LEMD3	LEM domain containing 3
MUS	chr5	48514477	48518596	4120	*	Distal Intergenic	5	48540829	48614404	73576	2	530659	NM_001192699	95808	ENSBTAG00000039435	LEMD3	LEM domain containing 3
LIV	chr5	48515573	48519520	3948	*	Distal Intergenic	5	48540829	48614404	73576	2	530659	NM_001192699	94884	ENSBTAG00000039435	LEMD3	LEM domain containing 3
HYP	chr5	48515647	48516811	1165	*	Distal Intergenic	5	48540829	48614404	73576	2	530659	NM_001192699	97593	ENSBTAG00000039435	LEMD3	LEM domain containing 3
HYP	chr5	48517170	48517811	642	*	Distal Intergenic	5	48540829	48614404	73576	2	530659	NM_001192699	96593	ENSBTAG00000039435	LEMD3	LEM domain containing 3
MUS	chr5	48518728	48519525	798	*	Distal Intergenic	5	48540829	48614404	73576	2	530659	NM_001192699	94879	ENSBTAG00000039435	LEMD3	LEM domain containing 3
HYP	chr5	48611596	48612250	655	*	Promoter (2-3kb)	5	48540829	48614404	73576	2	530659	NM_001192699	2154	ENSBTAG00000039435	LEMD3	LEM domain containing 3
HYP	chr6	36855825	36857853	2029	*	Exon (NM_001193004/613958, exon 4 of 5)	6	36850101	36864170	14070	2	613958	NM_001193004	6317	ENSBTAG00000007568	MEPE	matrix extracellular phosphoglycoprotein
HYP	chr6	36860679	36861437	759	*	Promoter (2-3kb)	6	36850101	36864170	14070	2	613958	NM_001193004	2733	ENSBTAG00000007568	MEPE	matrix extracellular phosphoglycoprotein
HYP	chr6	71950484	71951070	587	*	Distal Intergenic	6	71973664	71982687	9024	2	281270	NM_174097	31617	ENSBTAG00000002333	HOPX	HOP homeobox
HYP	chr8	25159114	25160354	1241	*	Distal Intergenic	8	25185781	25187367	1587	2	618207	NM_001035499	27013	ENSBTAG00000033543	RRAGA	Ras related GTP binding A
HYP	chr8	39496359	39496743	385	*	Distal Intergenic	8	39351712	39362936	11225	1	774023	NM_001077521	144647	ENSBTAG00000006651	INSL6	insulin like 6
HYP	chr12	28950013	28950481	469	*	Intron (NM_001205616/507622, intron 1 of 60)	12	28747721	28997274	249554	2	507622	NM_001205616	46793	ENSBTAG00000006771	FRY	FRY microtubule binding protein
HYP	chr12	28981748	28982742	995	*	Intron (NM_001205616/507622, intron 1 of 60)	12	28747721	28997274	249554	2	507622	NM_001205616	14532	ENSBTAG00000006771	FRY	FRY microtubule binding protein
HYP	chr12	28983061	28984336	1276	*	Intron (NM_001205616/507622, intron 1 of 60)	12	28747721	28997274	249554	2	507622	NM_001205616	12938	ENSBTAG00000006771	FRY	FRY microtubule binding protein
HYP	chr12	28995242	28995571	330	*	Promoter (1-2kb)	12	28747721	28997274	249554	2	507622	NM_001205616	1703	ENSBTAG00000006771	FRY	FRY microtubule binding protein
HYP	chr12	28996891	28997091	201	*	Promoter (<=1kb)	12	28747721	28997274	249554	2	507622	NM_001205616	183	ENSBTAG00000006771	FRY	FRY microtubule binding protein
HYP	chr12	29000652	29001252	601	*	Distal Intergenic	12	28747721	28997274	249554	2	507622	NM_001205616	-3378	ENSBTAG00000006771	FRY	FRY microtubule binding protein
HYP	chr12	29007959	29008968	1010	*	Distal Intergenic	12	28747721	28997274	249554	2	507622	NM_001205616	-10685	ENSBTAG00000006771	FRY	FRY microtubule binding protein
HYP	chr12	29018007	29018718	712	*	Distal Intergenic	12	28747721	28997274	249554	2	507622	NM_001205616	-20733	ENSBTAG00000006771	FRY	FRY microtubule binding protein
HYP	chr18	39589564	39589914	351	*	Promoter (2-3kb)	18	39592367	39600596	8230	1	532079	NM_001083460	-2453	ENSBTAG00000032018	ZNF19	zinc finger protein 19
HYP	chr22	35093412	35093568	157	*	Intron (NM_001103297/614713, intron 6 of 9)	22	35068279	35215058	146780	2	614713	NM_001103297	121490	ENSBTAG00000037972	SLC25A26	solute carrier family 25 member 26
